# Supplementary material for: Multitrait genome-wide analyses identify new susceptibility loci and candidate drugs to primary sclerosing cholangitis
Source: Nat Commun. 2023 Feb 24;14:1069. doi: 10.1038/s41467-023-36678-8 (PMC9958016; doi:10.1038/s41467-023-36678-8)
Supplement: Supplementary file 4 — Supplementary Data 1 [file 41467_2023_36678_MOESM4_ESM.xlsx]

## Sheet: Table S1
Supplementary Table 1. Description of GWAS summary statistics used in LDSR. Trait, trait name; Data Code, name of summary statistics; Category, group name of trait; Sample Size, sample size in summary statistics; Number of SNPs, number of SNPs in summary statistics; Source, source of summary statistics; Reference, author/year/publication; PMID, pubmed id; Download Link, downloadable link for summ…
Trait	Data Code	Category	Sample Size	Number of SNPs	Source	Reference	PMID	Download Link
ADHD (Attention Deficit Hyperactivity Disorder)	ADHD_Demontis2018	Mental and behavior disorders	55374	1059324	PASS	Demontis et al. 2019 Nat Genet	30478444	https://storage.googleapis.com/broad-alkesgroup-public/LDSCORE/all_sumstats/PASS_ADHD_Demontis2018.sumstats
Age First Birth	AgeFirstBirth	Lifestyle and environment	222037	1079424	PASS	Barban et al. 2016 Nat Genet	27798627	https://storage.googleapis.com/broad-alkesgroup-public/LDSCORE/all_sumstats/PASS_AgeFirstBirth.sumstats
Age Of Initiation	AgeOfInitiation_Liu2019	Smoking behaviors	341427	352753	PASS	Liu et al. 2019 Nat Genet	30643251	http://ftp.ebi.ac.uk/pub/databases/gwas/summary_statistics/GCST007001-GCST008000/GCST007458
Alzheimers	Alzheimers_Jansen2019	Mental and behavior disorders	455258	1136070	PASS	Jansen et al. 2019 Nat Genet	30617256	https://storage.googleapis.com/broad-alkesgroup-public/LDSCORE/all_sumstats/PASS_Alzheimers_Jansen2019.sumstats
Alzheimers Maternal	AlzheimersMaternal_Marioni2018	Mental and behavior disorders	288676	1173874	PASS	Marioni et al., 2018 Transl Psychiatry	29777097	https://storage.googleapis.com/broad-alkesgroup-public/LDSCORE/all_sumstats/PASS_AlzheimersMaternal_Marioni2018.sumstats
Alzheimers Paternal	AlzheimersPaternal_Marioni2018	Mental and behavior disorders	260279	1173877	PASS	Marioni et al., 2018 Transl Psychiatry	29777097	https://storage.googleapis.com/broad-alkesgroup-public/LDSCORE/all_sumstats/PASS_AlzheimersPaternal_Marioni2018.sumstats
Alzheimers Proxy	AlzheimersProxy_Marioni2018	Mental and behavior disorders	388324	1173874	PASS	Marioni et al., 2018 Transl Psychiatry	29777097	https://storage.googleapis.com/broad-alkesgroup-public/LDSCORE/all_sumstats/PASS_AlzheimersProxy_Marioni2018.sumstats
Anorexia Nervosa	AnorexiaNervosa_Duncan_2017	Medical condition	14477	1217311	PASS	Dunca et al., 2017 Am J Psychiatry	28494655	https://storage.googleapis.com/broad-alkesgroup-public/LDSCORE/all_sumstats/PASS_AnorexiaNervosa_Duncan_2017.sumstats
Asthma - Adult Onset Asthma	AdultOnsetAsthma_Ferreira2019	Medical condition	327253	350506	PASS	Ferreira et al., 2019, Am J Hum Genet	30929738	https://storage.googleapis.com/broad-alkesgroup-public/LDSCORE/all_sumstats/PASS_AdultOnsetAsthma_Ferreira2019.sumstats
Asthma - Child Onset Asthma	ChildOnsetAsthma_Ferreira2019	Medical condition	314633	350334	PASS	Ferreira et al., 2019, Am J Hum Genet	30929738	https://storage.googleapis.com/broad-alkesgroup-public/LDSCORE/all_sumstats/PASS_ChildOnsetAsthma_Ferreira2019.sumstats
Atrial Fibrillation	AtrialFibrillation_Nielsen2018	Medical condition	1030836	1186534	PASS	Nielsen et al., 2018 Nat Genet	30061737	https://storage.googleapis.com/broad-alkesgroup-public/LDSCORE/all_sumstats/PASS_AtrialFibrillation_Nielsen2018.sumstats
Autism	Autism	Mental and behavior disorders	10263	1173307	PASS	PGC Cross-Disorder Group, 2013 Lancet	23453885	https://storage.googleapis.com/broad-alkesgroup-public/LDSCORE/all_sumstats/PASS_Autism.sumstats
Bipolar and/or Schizophrenia	BDSCZ_Ruderfer2018	Mental and behavior disorders	107620	1103021	PASS	Ruderfer et al. 2018 Cell	29906448	https://storage.googleapis.com/broad-alkesgroup-public/LDSCORE/all_sumstats/PASS_BDSCZ_Ruderfer2018.sumstats
Bone_Mineral_Density	Bone_Mineral_Density_Kemp_2017	Physical measure	142487	1217311	PASS	Kemp et al., 2017 Nat Genet	28869591	https://storage.googleapis.com/broad-alkesgroup-public/LDSCORE/all_sumstats/PASS_Bone_Mineral_Density_Kemp_2017.sumstats
Cardioembolic Stroke	CardioembolicStroke_Malik2018	Medical condition	211763	1171029	PASS	Malik et al., 2018 Nat Genet	29531354	https://storage.googleapis.com/broad-alkesgroup-public/LDSCORE/all_sumstats/PASS_CardioembolicStroke_Malik2018.sumstats
Celiac	Celiac	Medical condition	15283	490804	PASS	Dubois et al., 2010 Nat Genet	20190752	https://storage.googleapis.com/broad-alkesgroup-public/LDSCORE/all_sumstats/PASS_Celiac.sumstats
Cigarettes Per Day_	CigarettesPerDay_Liu2019	Smoking behaviors	377334	352680	PASS	Liu et al. 2019 Nat Genet	30643251	http://ftp.ebi.ac.uk/pub/databases/gwas/summary_statistics/GCST007001-GCST008000/GCST007459
Coronary Artery Disease	Coronary_Artery_Disease	Medical condition	77210	925223	PASS	Schunkert et al., 2011 Nat Genet	21378990	https://storage.googleapis.com/broad-alkesgroup-public/LDSCORE/all_sumstats/PASS_Coronary_Artery_Disease.sumstats
Crohn's disease	CD_deLange2017	Medical condition	40266	9560910	GWAS Catalog	de Lange et al. 2017 Nat Genet	28067908	http://ftp.ebi.ac.uk/pub/databases/gwas/summary_statistics/GCST004001-GCST005000/GCST004132/cd_build37_40266_20161107.txt.gz
Depression	Depression_Nagel2018	Mental and behavior disorders	449484	1121949	PASS	Nagel et al. 2018 Nat Genet	29942085	https://storage.googleapis.com/broad-alkesgroup-public/LDSCORE/all_sumstats/PASS_DepressedAffect_Nagel2018.sumstats
Drinks Per Week	DrinksPerWeek_Liu2019	Lifestyle and environment	527299	352681	PASS	Liu et al. 2019 Nat Genet	30643251	http://ftp.ebi.ac.uk/pub/databases/gwas/summary_statistics/GCST007001-GCST008000/GCST007461
Epilepsy	Epilepsy_Anney_2014	Medical condition	26194	1217311	PASS	Anney et al. 2014 Lancet Neurol	25087078	https://storage.googleapis.com/broad-alkesgroup-public/LDSCORE/all_sumstats/PASS_Epilepsy_Anney_2014.sumstats
Ever_Smoked	Ever_Smoked	Smoking behaviors	74035	1060317	PASS	TAG Consortium, 2010 Nat Genet	20418890	https://storage.googleapis.com/broad-alkesgroup-public/LDSCORE/all_sumstats/PASS_Ever_Smoked.sumstats
FastingGlucose_Manning	FastingGlucose_Manning	Physical measure	58074	1130214	PASS	Manning et. al., 2012 Nat Genet	22581228	https://storage.googleapis.com/broad-alkesgroup-public/LDSCORE/all_sumstats/PASS_FastingGlucose_Manning.sumstats
Fetal Birth Weight	FetalBirthWeight_Warrington2019	Physical measure	263186	353708	PASS	Warrington et al., 2019 Nat Genet	31043758	https://storage.googleapis.com/broad-alkesgroup-public/LDSCORE/all_sumstats/PASS_FetalBirthWeight_Warrington2019.sumstats
General Risk Tolerance	GeneralRiskTolerance_KarlssonLinner2019	Mental and behavior disorders	466571	629328	PASS	Karlsson Linner et al. 2019 Nat Genet	30643258	https://storage.googleapis.com/broad-alkesgroup-public/LDSCORE/all_sumstats/PASS_GeneralRiskTolerance_KarlssonLinner2019.sumstats
IBD	IBD_deLange2017	Medical condition	59957	9725440	GWAS Catalog	de Lange et al. 2017 Nat Genet	28067908	https://storage.googleapis.com/broad-alkesgroup-public/LDSCORE/all_sumstats/PASS_IBD_deLange2017.sumstats
Insomnia	Insomnia_Jansen2019	Mental and behavior disorders	383948	1117678	PASS	Jansen et al. 2019 Nat Genet	30617256	https://storage.googleapis.com/broad-alkesgroup-public/LDSCORE/all_sumstats/PASS_Insomnia_Jansen2019.sumstats
Intelligence	Intelligence_SavageJansen2018	Intelligence	264193	1134136	PASS	Savage et al., 2018, Nat Genet	29942086	https://storage.googleapis.com/broad-alkesgroup-public/LDSCORE/all_sumstats/PASS_Intelligence_SavageJansen2018.sumstats
Ischemic Stroke	IschemicStroke_Malik2018	Medical condition	440328	1171472	PASS	Malik et al., 2018 Nat Genet	29531354	https://storage.googleapis.com/broad-alkesgroup-public/LDSCORE/all_sumstats/PASS_IschemicStroke_Malik2018.sumstats
Large Artery Stroke	LargeArteryStroke_Malik2018	Medical condition	150765	1173272	PASS	Malik et al., 2018 Nat Genet	29531354	https://storage.googleapis.com/broad-alkesgroup-public/LDSCORE/all_sumstats/PASS_LargeArteryStroke_Malik2018.sumstats
Lean Body Mass	Lean_Body_Mass_Zillikens_2017	Physical measure	38292	1217311	PASS	Zillikens et al., 2017 Nat Comm	29116125	https://storage.googleapis.com/broad-alkesgroup-public/LDSCORE/all_sumstats/PASS_Lean_Body_Mass_Zillikens_2017.sumstats
Long Sleep Duration	LongSleepDuration_Dashti2019	Mental and behavior disorders	339926	1187002	PASS	Dashti et al. 2019 Nat Comm	30846698	https://storage.googleapis.com/broad-alkesgroup-public/LDSCORE/all_sumstats/PASS_LongSleepDuration_Dashti2019.sumstats
Lupus	Lupus	Medical condition	14267	7915251	GWAS Catalog	Bentham et al., 2015 Nat Genet	26502338	http://ftp.ebi.ac.uk/pub/databases/gwas/summary_statistics/GCST003001-GCST004000/GCST003156/bentham_2015_26502338_sle_efo0002690_1_gwas.sumstats.tsv.gz
Major Depressive Disorder	MDD_Howard2019	Mental and behavior disorders	378761	1158834	PASS	Howard et al. 2019 Nat Neuro	30718901	https://storage.googleapis.com/broad-alkesgroup-public/LDSCORE/all_sumstats/PASS_MDD_Howard2019.sumstats
Mean Putamen Volume	ENIGMA2_MeanPutamen	Physical measure	11671	1146591	PASS	Hibar et al. 2015 Nature	25607358	https://storage.googleapis.com/broad-alkesgroup-public/LDSCORE/all_sumstats/PASS_ENIGMA2_MeanPutamen.sumstats
Medication Use(opioids)	MedicationUse_Wu2019	Medical condition	78808	1122710	PASS	Wu et al., 2019 Nat Genet	31015401	https://storage.googleapis.com/broad-alkesgroup-public/LDSCORE/all_sumstats/PASS_MedicationUse_Wu2019.sumstats
Neuroticism	Neuroticism	Mental and behavior disorders	170911	1115393	PASS	Okbay et al., 2016 Nat Genet	27089181	https://storage.googleapis.com/broad-alkesgroup-public/LDSCORE/all_sumstats/PASS_Neuroticism.sumstats
OvarianCancer	OvarianCancer	Medical condition	63347	1187310	PASS	Phelan et al. 2017 Nat Genet	28346442	https://storage.googleapis.com/broad-alkesgroup-public/LDSCORE/all_sumstats/PASS_OvarianCancer.sumstats
Parkinsons	Parkinsons_23andMe_Corces2020	Mental and behavior disorders	308518	1217311	PASS	NA	NA	https://storage.googleapis.com/broad-alkesgroup-public/LDSCORE/all_sumstats/PASS_Parkinsons_23andMe_Corces2020.sumstats
Primary_biliary_cirrhosis	Primary_biliary_cirrhosis	Medical condition	24510	5054572	GWAS Catalog	Cordell et al. 2021 J Hepatol	34033851	http://ftp.ebi.ac.uk/pub/databases/gwas/summary_statistics/GCST90061001-GCST90062000/GCST90061440
Primary sclerosing cholangitis	Primary sclerosing cholangitis	Medical condition	14584	7891602	iPSCSG	Ji et al., 2016 Nat Genet	27992413	http://ftp.ebi.ac.uk/pub/databases/gwas/summary_statistics/GCST004001-GCST005000/GCST004030
ReactionTime	ReactionTime_Davies2018	Physical measure	300486	1184171	PASS	Davies et al. 2018 Nat Comm	29844566	https://storage.googleapis.com/broad-alkesgroup-public/LDSCORE/all_sumstats/PASS_ReactionTime_Davies2018.sumstats
Rheumatoid_Arthritis	Rheumatoid_Arthritis (Finucane2015)	Medical condition	37681.4	1125155	PASS	Okada et al. 2014 Nature	24390342	https://storage.googleapis.com/broad-alkesgroup-public/LDSCORE/all_sumstats/PASS_Rheumatoid_Arthritis.sumstats
Schizophrenia	Schizophrenia_Ruderfer2018	Mental and behavior disorders	65967	1085765	PASS	Ruderfer et al. 2018 Cell	29906448	https://storage.googleapis.com/broad-alkesgroup-public/LDSCORE/all_sumstats/PASS_Schizophrenia_Ruderfer2018.sumstats
Schizophrenia vs Bipolar	SCZvsBD_Ruderfer2018	Mental and behavior disorders	38855	1051136	PASS	Ruderfer et al. 2018 Cell	29906448	https://storage.googleapis.com/broad-alkesgroup-public/LDSCORE/all_sumstats/PASS_SCZvsBD_Ruderfer2018.sumstats
Short Sleep Duration	ShortSleepDuration_Dashti2019	Mental and behavior disorders	446118	1187001	PASS	Dashti et al. 2019 Nat Comm	30846698	https://storage.googleapis.com/broad-alkesgroup-public/LDSCORE/all_sumstats/PASS_ShortSleepDuration_Dashti2019.sumstats
Small Vessel Stroke	SmallVesselStroke_Malik2018	Medical condition	198048	1171041	PASS	Malik et al., 2018 Nat Genet	29531354	https://storage.googleapis.com/broad-alkesgroup-public/LDSCORE/all_sumstats/PASS_SmallVesselStroke_Malik2018.sumstats
Smoking Cessation	SmokingCessation_Liu2019	Smoking behaviors	547219	352696	PASS	Liu et al. 2019 Nat Genet	30643251	http://ftp.ebi.ac.uk/pub/databases/gwas/summary_statistics/GCST007001-GCST008000/GCST007460
Smoking Initiation	SmokingInitiation_Liu2019	Smoking behaviors	1232091	348380	PASS	Liu et al. 2019 Nat Genet	30643251	http://ftp.ebi.ac.uk/pub/databases/gwas/summary_statistics/GCST007001-GCST008000/GCST007474
Stroke	Stroke_Malik2018	Medical condition	446696	1171041	PASS	Malik et al., 2018 Nat Genet	29531354	https://storage.googleapis.com/broad-alkesgroup-public/LDSCORE/all_sumstats/PASS_Stroke_Malik2018.sumstats
Subject well being	SWB	Mental and behavior disorders	298420	477899	PASS	Okbay et al., 2016 Nat Genet	27089181	https://storage.googleapis.com/broad-alkesgroup-public/LDSCORE/all_sumstats/PASS_SWB.sumstats
Ulcerative colitis (UC)	UC_deLange2017	Medical condition	45975	1150227	PASS	de Lange et al. 2017 Nat Genet	28067908	http://ftp.ebi.ac.uk/pub/databases/gwas/summary_statistics/GCST004001-GCST005000/GCST004133/uc_build37_45975_20161107.txt.gz
VerbalNumericReasoning	VerbalNumericReasoning_Davies2018	Intelligence	168033	1184171	PASS	Davies et al. 2018 Nat Comm	27046643	https://storage.googleapis.com/broad-alkesgroup-public/LDSCORE/all_sumstats/PASS_VerbalNumericReasoning_Davies2018.sumstats
Worry_Nagel2018	Worry_Nagel2018	Mental and behavior disorders	345850	1122297	PASS	Nagel et al. 2018 Nat Genet	29942085	https://storage.googleapis.com/broad-alkesgroup-public/LDSCORE/all_sumstats/PASS_Worry_Nagel2018.sumstats
Years_of_Education1	Years of Education (Rietveld 2013)	Intelligence	126559	1008528	PASS	Rietveld et al., 2013 Science	23722424	https://storage.googleapis.com/broad-alkesgroup-public/LDSCORE/all_sumstats/PASS_Years_of_Education1.sumstats
Years_of_Education2	Years of Education (Okbay 2016)	Intelligence	405072	1167613	PASS	Okbay et al., 2016 Nature	27225129	https://storage.googleapis.com/broad-alkesgroup-public/LDSCORE/all_sumstats/PASS_Years_of_Education2.sumstats
Alanine Aminotransferase	biochemistry_AlanineAminotransferase	Blood assay	431882	1187344	UKBB_460K	UKBB		https://storage.googleapis.com/broad-alkesgroup-public/LDSCORE/all_sumstats/UKB_460K.biochemistry_AlanineAminotransferase.sumstats
Albumin	biochemistry_Albumin	Blood assay	398112	1187344	UKBB_460K	UKBB		https://storage.googleapis.com/broad-alkesgroup-public/LDSCORE/all_sumstats/UKB_460K.biochemistry_Albumin.sumstats
Alkaline Phosphatase	biochemistry_AlkalinePhosphatase	Blood assay	433862	1187344	UKBB_460K	UKBB		https://storage.googleapis.com/broad-alkesgroup-public/LDSCORE/all_sumstats/UKB_460K.biochemistry_AlkalinePhosphatase.sumstats
All cancers	cancer_ALL	Medical condition	459324	1187056	UKBB_460K	UKBB		https://storage.googleapis.com/broad-alkesgroup-public/LDSCORE/all_sumstats/UKB_460K.cancer_ALL.sumstats
ALLERGY_ECZEMA_DIAGNOSED	disease_ALLERGY_ECZEMA_DIAGNOSED	Medical condition	458699	1187056	UKBB_460K	UKBB		https://storage.googleapis.com/broad-alkesgroup-public/LDSCORE/all_sumstats/UKB_460K.disease_ALLERGY_ECZEMA_DIAGNOSED.sumstats
Apolipoprotein A	biochemistry_ApolipoproteinA	Blood assay	396008	1187344	UKBB_460K	UKBB		https://storage.googleapis.com/broad-alkesgroup-public/LDSCORE/all_sumstats/UKB_460K.biochemistry_ApolipoproteinA.sumstats
Apolipoprotein B	biochemistry_ApolipoproteinB	Blood assay	433225	1187344	UKBB_460K	UKBB		https://storage.googleapis.com/broad-alkesgroup-public/LDSCORE/all_sumstats/UKB_460K.biochemistry_ApolipoproteinB.sumstats
Aspartate Aminotransferase	biochemistry_AspartateAminotransferase	Blood assay	430982	1187344	UKBB_460K	UKBB		https://storage.googleapis.com/broad-alkesgroup-public/LDSCORE/all_sumstats/UKB_460K.biochemistry_AspartateAminotransferase.sumstats
ASTHMA_DIAGNOSED	disease_ASTHMA_DIAGNOSED	Medical condition	458699	1187056	UKBB_460K	UKBB		https://storage.googleapis.com/broad-alkesgroup-public/LDSCORE/all_sumstats/UKB_460K.disease_ASTHMA_DIAGNOSED.sumstats
Autoimmune Disease	disease_AID_ALL	Medical condition	459324	1187056	UKBB_460K	UKBB		https://storage.googleapis.com/broad-alkesgroup-public/LDSCORE/all_sumstats/UKB_460K.disease_AID_ALL.sumstats
Autoimmune Disease(SURE)	disease_AID_SURE	Medical condition	459324	1187056	UKBB_460K	UKBB		https://storage.googleapis.com/broad-alkesgroup-public/LDSCORE/all_sumstats/UKB_460K.disease_AID_SURE.sumstats
bmd_HEEL_TSCOREz	bmd_HEEL_TSCOREz	Physical measure	445921	1187056	UKBB_460K	UKBB		https://storage.googleapis.com/broad-alkesgroup-public/LDSCORE/all_sumstats/UKB_460K.bmd_HEEL_TSCOREz.sumstats
BMIz	body_BMIz	Physical measure	457824	1026920	UKBB_460K	UKBB		https://storage.googleapis.com/broad-alkesgroup-public/LDSCORE/all_sumstats/UKB_460K.body_BMIz.sumstats
BREAST cancer	cancer_BREAST	Medical condition	459324	1187056	UKBB_460K	UKBB		https://storage.googleapis.com/broad-alkesgroup-public/LDSCORE/all_sumstats/UKB_460K.cancer_BREAST.sumstats
Calcium	biochemistry_Calcium	Blood assay	397453	1187344	UKBB_460K	UKBB		https://storage.googleapis.com/broad-alkesgroup-public/LDSCORE/all_sumstats/UKB_460K.biochemistry_Calcium.sumstats
CARDIOVASCULAR	disease_CARDIOVASCULAR	Medical condition	459324	1187056	UKBB_460K	UKBB		https://storage.googleapis.com/broad-alkesgroup-public/LDSCORE/all_sumstats/UKB_460K.disease_CARDIOVASCULAR.sumstats
Cholesterol	biochemistry_Cholesterol	Blood assay	435137	1187344	UKBB_460K	UKBB		https://storage.googleapis.com/broad-alkesgroup-public/LDSCORE/all_sumstats/UKB_460K.biochemistry_Cholesterol.sumstats
cov_SMOKING_STATUS	cov_SMOKING_STATUS	Smoking behaviors	457683	1187056	UKBB_460K	UKBB		https://storage.googleapis.com/broad-alkesgroup-public/LDSCORE/all_sumstats/UKB_460K.cov_SMOKING_STATUS.sumstats
CreactiveProtein	biochemistry_CreactiveProtein	Blood assay	429526	1187344	UKBB_460K	UKBB		https://storage.googleapis.com/broad-alkesgroup-public/LDSCORE/all_sumstats/UKB_460K.biochemistry_CreactiveProtein.sumstats
Creatinine	biochemistry_Creatinine	Blood assay	434158	1187344	UKBB_460K	UKBB		https://storage.googleapis.com/broad-alkesgroup-public/LDSCORE/all_sumstats/UKB_460K.biochemistry_Creatinine.sumstats
CystatinC	biochemistry_CystatinC	Blood assay	433200	1187344	UKBB_460K	UKBB		https://storage.googleapis.com/broad-alkesgroup-public/LDSCORE/all_sumstats/UKB_460K.biochemistry_CystatinC.sumstats
DERMATOLOGY	disease_DERMATOLOGY	Medical condition	459324	1187056	UKBB_460K	UKBB		https://storage.googleapis.com/broad-alkesgroup-public/LDSCORE/all_sumstats/UKB_460K.disease_DERMATOLOGY.sumstats
DIABETES_ANY_DIAGNOSED	disease_DIABETES_ANY_DIAGNOSED	Medical condition	458265	1187056	UKBB_460K	UKBB		https://storage.googleapis.com/broad-alkesgroup-public/LDSCORE/all_sumstats/UKB_460K.disease_DIABETES_ANY_DIAGNOSED.sumstats
Diastolic Blood Pressure	bp_DIASTOLICadjMEDz	Physical measure	422771	1187056	UKBB_460K	UKBB		https://storage.googleapis.com/broad-alkesgroup-public/LDSCORE/all_sumstats/UKB_460K.bp_DIASTOLICadjMEDz.sumstats
Direct Bilirubin	biochemistry_DirectBilirubin	Blood assay	367717	1187344	UKBB_460K	UKBB		https://storage.googleapis.com/broad-alkesgroup-public/LDSCORE/all_sumstats/UKB_460K.biochemistry_DirectBilirubin.sumstats
Education-College	cov_EDU_COLLEGE	Intelligence	454813	1187056	UKBB_460K	UKBB		https://storage.googleapis.com/broad-alkesgroup-public/LDSCORE/all_sumstats/UKB_460K.cov_EDU_COLLEGE.sumstats
ENDOCRINE_DIABETES	disease_ENDOCRINE_DIABETES	Medical condition	459324	1187056	UKBB_460K	UKBB		https://storage.googleapis.com/broad-alkesgroup-public/LDSCORE/all_sumstats/UKB_460K.disease_ENDOCRINE_DIABETES.sumstats
EOSINOPHIL_COUNT	blood_EOSINOPHIL_COUNT	Blood assay	439938	1187056	UKBB_460K	UKBB		https://storage.googleapis.com/broad-alkesgroup-public/LDSCORE/all_sumstats/UKB_460K.blood_EOSINOPHIL_COUNT.sumstats
GammaGlutamyltransferase	biochemistry_GammaGlutamyltransferase	Blood assay	431097	1187344	UKBB_460K	UKBB		https://storage.googleapis.com/broad-alkesgroup-public/LDSCORE/all_sumstats/UKB_460K.biochemistry_GammaGlutamyltransferase.sumstats
Glucose	biochemistry_Glucose	Blood assay	393767	1187344	UKBB_460K	UKBB		https://storage.googleapis.com/broad-alkesgroup-public/LDSCORE/all_sumstats/UKB_460K.biochemistry_Glucose.sumstats
HbA1c	biochemistry_HbA1c	Blood assay	411840	1187344	UKBB_460K	UKBB		https://storage.googleapis.com/broad-alkesgroup-public/LDSCORE/all_sumstats/UKB_460K.biochemistry_HbA1c.sumstats
HDL cholesterol	biochemistry_HDLcholesterol	Blood assay	397612	1187344	UKBB_460K	UKBB		https://storage.googleapis.com/broad-alkesgroup-public/LDSCORE/all_sumstats/UKB_460K.biochemistry_HDLcholesterol.sumstats
HEIGHTz	body_HEIGHTz	Physical measure	458303	1187056	UKBB_460K	UKBB		https://storage.googleapis.com/broad-alkesgroup-public/LDSCORE/all_sumstats/UKB_460K.body_HEIGHTz.sumstats
HIGH CHOL SELF-REPORTED	disease_HI_CHOL_SELF_REP	Medical condition	459324	1187056	UKBB_460K	UKBB		https://storage.googleapis.com/broad-alkesgroup-public/LDSCORE/all_sumstats/UKB_460K.disease_HI_CHOL_SELF_REP.sumstats
HIGH_LIGHT_SCATTER_RETICULOCYTE_COUNT	blood_HIGH_LIGHT_SCATTER_RETICULOCYTE_COUNT	Blood assay	437490	1187056	UKBB_460K	UKBB		https://storage.googleapis.com/broad-alkesgroup-public/LDSCORE/all_sumstats/UKB_460K.blood_HIGH_LIGHT_SCATTER_RETICULOCYTE_COUNT.sumstats
HYPERTENSION DIAGNOSED	disease_HYPERTENSION_DIAGNOSED	Medical condition	458554	1187056	UKBB_460K	UKBB		https://storage.googleapis.com/broad-alkesgroup-public/LDSCORE/all_sumstats/UKB_460K.disease_HYPERTENSION_DIAGNOSED.sumstats
HYPOTHYROIDISM SELF-REPORTED	disease_HYPOTHYROIDISM_SELF_REP	Medical condition	459324	1187056	UKBB_460K	UKBB		https://storage.googleapis.com/broad-alkesgroup-public/LDSCORE/all_sumstats/UKB_460K.disease_HYPOTHYROIDISM_SELF_REP.sumstats
IGF1	biochemistry_IGF1	Blood assay	432292	1187344	UKBB_460K	UKBB		https://storage.googleapis.com/broad-alkesgroup-public/LDSCORE/all_sumstats/UKB_460K.biochemistry_IGF1.sumstats
impedance_BASAL_METABOLIC_RATEz	impedance_BASAL_METABOLIC_RATEz	Physical measure	451316	1187056	UKBB_460K	UKBB		https://storage.googleapis.com/broad-alkesgroup-public/LDSCORE/all_sumstats/UKB_460K.impedance_BASAL_METABOLIC_RATEz.sumstats
LDL direct	biochemistry_LDLdirect	Blood assay	434347	1187344	UKBB_460K	UKBB		https://storage.googleapis.com/broad-alkesgroup-public/LDSCORE/all_sumstats/UKB_460K.biochemistry_LDLdirect.sumstats
LEFT_HANDED	body_LEFT_HANDED	Physical measure	459224	1187056	UKBB_460K	UKBB		https://storage.googleapis.com/broad-alkesgroup-public/LDSCORE/all_sumstats/UKB_460K.body_LEFT_HANDED.sumstats
LipoproteinA	biochemistry_LipoproteinA	Blood assay	346782	1187344	UKBB_460K	UKBB		https://storage.googleapis.com/broad-alkesgroup-public/LDSCORE/all_sumstats/UKB_460K.biochemistry_LipoproteinA.sumstats
lung_FEV1FVCzSMOKE	lung_FEV1FVCzSMOKE	Physical measure	371949	1187056	UKBB_460K	UKBB		https://storage.googleapis.com/broad-alkesgroup-public/LDSCORE/all_sumstats/UKB_460K.lung_FEV1FVCzSMOKE.sumstats
lung_FVCzSMOKE	lung_FVCzSMOKE	Physical measure	371949	1187056	UKBB_460K	UKBB		https://storage.googleapis.com/broad-alkesgroup-public/LDSCORE/all_sumstats/UKB_460K.lung_FVCzSMOKE.sumstats
LYMPHOCYTE_COUNT	blood_LYMPHOCYTE_COUNT	Blood assay	443940	1187056	UKBB_460K	UKBB		https://storage.googleapis.com/broad-alkesgroup-public/LDSCORE/all_sumstats/UKB_460K.blood_LYMPHOCYTE_COUNT.sumstats
MEAN_CORPUSCULAR_HEMOGLOBIN	blood_MEAN_CORPUSCULAR_HEMOGLOBIN	Blood assay	443686	1187056	UKBB_460K	UKBB		https://storage.googleapis.com/broad-alkesgroup-public/LDSCORE/all_sumstats/UKB_460K.blood_MEAN_CORPUSCULAR_HEMOGLOBIN.sumstats
MEAN_PLATELET_VOL	blood_MEAN_PLATELET_VOL	Blood assay	445163	1187056	UKBB_460K	UKBB		https://storage.googleapis.com/broad-alkesgroup-public/LDSCORE/all_sumstats/UKB_460K.blood_MEAN_PLATELET_VOL.sumstats
MEAN_SPHERED_CELL_VOL	blood_MEAN_SPHERED_CELL_VOL	Blood assay	437542	1187056	UKBB_460K	UKBB		https://storage.googleapis.com/broad-alkesgroup-public/LDSCORE/all_sumstats/UKB_460K.blood_MEAN_SPHERED_CELL_VOL.sumstats
MELANOMA cancer	cancer_MELANOMA	Medical condition	459324	1187056	UKBB_460K	UKBB		https://storage.googleapis.com/broad-alkesgroup-public/LDSCORE/all_sumstats/UKB_460K.cancer_MELANOMA.sumstats
MONOCYTE_COUNT	blood_MONOCYTE_COUNT	Blood assay	442620	1187056	UKBB_460K	UKBB		https://storage.googleapis.com/broad-alkesgroup-public/LDSCORE/all_sumstats/UKB_460K.blood_MONOCYTE_COUNT.sumstats
other_MORNINGPERSON	other_MORNINGPERSON	Lifestyle and environment	410520	1187056	UKBB_460K	UKBB		https://storage.googleapis.com/broad-alkesgroup-public/LDSCORE/all_sumstats/UKB_460K.other_MORNINGPERSON.sumstats
Phosphate	biochemistry_Phosphate	Blood assay	397561	1187344	UKBB_460K	UKBB		https://storage.googleapis.com/broad-alkesgroup-public/LDSCORE/all_sumstats/UKB_460K.biochemistry_Phosphate.sumstats
pigment_HAIR_blackmale	pigment_HAIR_blackmale	Physical measure	209979	1187056	UKBB_460K	UKBB		https://storage.googleapis.com/broad-alkesgroup-public/LDSCORE/all_sumstats/UKB_460K.pigment_HAIR.sumstats
pigment_HAIR_blonde	pigment_HAIR_blonde	Physical measure	459324	1187056	UKBB_460K	UKBB		https://storage.googleapis.com/broad-alkesgroup-public/LDSCORE/all_sumstats/UKB_460K.pigment_HAIR_blackmale.sumstats
pigment_HAIR_darkbrown	pigment_HAIR_darkbrown	Physical measure	459324	1187056	UKBB_460K	UKBB		https://storage.googleapis.com/broad-alkesgroup-public/LDSCORE/all_sumstats/UKB_460K.pigment_HAIR_blonde.sumstats
pigment_SUNBURN	pigment_SUNBURN	Lifestyle and environment	344229	1187056	UKBB_460K	UKBB		https://storage.googleapis.com/broad-alkesgroup-public/LDSCORE/all_sumstats/UKB_460K.pigment_SUNBURN.sumstats
pigment_TANNING	pigment_TANNING	Lifestyle and environment	449984	1187056	UKBB_460K	UKBB		https://storage.googleapis.com/broad-alkesgroup-public/LDSCORE/all_sumstats/UKB_460K.pigment_TANNING.sumstats
PLATELET_COUNT	blood_PLATELET_COUNT	Blood assay	444382	1187056	UKBB_460K	UKBB		https://storage.googleapis.com/broad-alkesgroup-public/LDSCORE/all_sumstats/UKB_460K.blood_PLATELET_COUNT.sumstats
PLATELET_DISTRIB_WIDTH	blood_PLATELET_DISTRIB_WIDTH	Blood assay	444656	1187056	UKBB_460K	UKBB		https://storage.googleapis.com/broad-alkesgroup-public/LDSCORE/all_sumstats/UKB_460K.blood_PLATELET_DISTRIB_WIDTH.sumstats
PROSTATE cancer	cancer_PROSTATE	Medical condition	459324	1187056	UKBB_460K	UKBB		https://storage.googleapis.com/broad-alkesgroup-public/LDSCORE/all_sumstats/UKB_460K.cancer_PROSTATE.sumstats
PSORIASIS	disease_PSORIASIS	Medical condition	459324	1187056	UKBB_460K	UKBB		https://storage.googleapis.com/broad-alkesgroup-public/LDSCORE/all_sumstats/UKB_460K.disease_PSORIASIS.sumstats
RBC_DISTRIB_WIDTH	blood_RBC_DISTRIB_WIDTH	Blood assay	442700	1187056	UKBB_460K	UKBB		https://storage.googleapis.com/broad-alkesgroup-public/LDSCORE/all_sumstats/UKB_460K.blood_RBC_DISTRIB_WIDTH.sumstats
RED_COUNT	blood_RED_COUNT	Blood assay	445174	1187056	UKBB_460K	UKBB		https://storage.googleapis.com/broad-alkesgroup-public/LDSCORE/all_sumstats/UKB_460K.blood_RED_COUNT.sumstats
RESPIRATORY_ENT	disease_RESPIRATORY_ENT	Medical condition	459324	1187056	UKBB_460K	UKBB		https://storage.googleapis.com/broad-alkesgroup-public/LDSCORE/all_sumstats/UKB_460K.disease_RESPIRATORY_ENT.sumstats
Sex Hormone Binding Globulin	biochemistry_SHBG	Blood assay	391848	1187344	UKBB_460K	UKBB		https://storage.googleapis.com/broad-alkesgroup-public/LDSCORE/all_sumstats/UKB_460K.biochemistry_SHBG.sumstats
Systolic Blood Pressure	bp_SYSTOLICadjMEDz	Physical measure	422771	1187056	UKBB_460K	UKBB		https://storage.googleapis.com/broad-alkesgroup-public/LDSCORE/all_sumstats/UKB_460K.bp_SYSTOLICadjMEDz.sumstats
T2D	disease_T2D	Medical condition	459324	1187056	UKBB_460K	UKBB		https://storage.googleapis.com/broad-alkesgroup-public/LDSCORE/all_sumstats/UKB_460K.disease_T2D.sumstats
Testosterone_Male	biochemistry_Testosterone_Male	Blood assay	196813	1187344	UKBB_460K	UKBB		https://storage.googleapis.com/broad-alkesgroup-public/LDSCORE/all_sumstats/UKB_460K.biochemistry_Testosterone_Male.sumstats
THYROID-RELATED SELF-REPOTED	disease_THYROID_ANY_SELF_REP	Medical condition	459324	1187056	UKBB_460K	UKBB		https://storage.googleapis.com/broad-alkesgroup-public/LDSCORE/all_sumstats/UKB_460K.disease_THYROID_ANY_SELF_REP.sumstats
Total Bilirubin	biochemistry_TotalBilirubin	Blood assay	429423	1187344	UKBB_460K	UKBB		https://storage.googleapis.com/broad-alkesgroup-public/LDSCORE/all_sumstats/UKB_460K.biochemistry_TotalBilirubin.sumstats
Total Protein	biochemistry_TotalProtein	Blood assay	397652	1187344	UKBB_460K	UKBB		https://storage.googleapis.com/broad-alkesgroup-public/LDSCORE/all_sumstats/UKB_460K.biochemistry_TotalProtein.sumstats
Triglycerides	biochemistry_Triglycerides	Blood assay	431952	1187344	UKBB_460K	UKBB		https://storage.googleapis.com/broad-alkesgroup-public/LDSCORE/all_sumstats/UKB_460K.biochemistry_Triglycerides.sumstats
Urate	biochemistry_Urate	Blood assay	434570	1187344	UKBB_460K	UKBB		https://storage.googleapis.com/broad-alkesgroup-public/LDSCORE/all_sumstats/UKB_460K.biochemistry_Urate.sumstats
Urea	biochemistry_Urea	Blood assay	433620	1187344	UKBB_460K	UKBB		https://storage.googleapis.com/broad-alkesgroup-public/LDSCORE/all_sumstats/UKB_460K.biochemistry_Urea.sumstats
VitaminD	biochemistry_VitaminD	Blood assay	415700	1187344	UKBB_460K	UKBB		https://storage.googleapis.com/broad-alkesgroup-public/LDSCORE/all_sumstats/UKB_460K.biochemistry_VitaminD.sumstats
Waist-hip Ratio	body_WHRadjBMIz	Physical measure	458417	1187056	UKBB_460K	UKBB		https://storage.googleapis.com/broad-alkesgroup-public/LDSCORE/all_sumstats/UKB_460K.body_WHRadjBMIz.sumstats
WHITE_COUNT	blood_WHITE_COUNT	Blood assay	444502	1187056	UKBB_460K	UKBB		https://storage.googleapis.com/broad-alkesgroup-public/LDSCORE/all_sumstats/UKB_460K.blood_WHITE_COUNT.sumstats
Years of education	cov_EDU_YEARS	Intelligence	454813	1187056	UKBB_460K	UKBB		https://storage.googleapis.com/broad-alkesgroup-public/LDSCORE/all_sumstats/UKB_460K.cov_EDU_YEARS.sumstats
