# Supplementary material for: Multitrait genome-wide analyses identify new susceptibility loci and candidate drugs to primary sclerosing cholangitis
Source: Nat Commun. 2023 Feb 24;14:1069. doi: 10.1038/s41467-023-36678-8 (PMC9958016; doi:10.1038/s41467-023-36678-8)
Supplement: Supplementary file 5 — Supplementary Data 2 [file 41467_2023_36678_MOESM5_ESM.xlsx]

## Sheet: Table S2
Supplementary Table 2. Description of GWAS summary statistics used in MTAG. Phase, discovery/replicate study; Trait, trait name; Sample Size, sample size in summary statistics; Number of Cases, number of cases in summary statistics; Number of SNPs, number of SNPs in summary statistics; Source, source of summary statistics; Data Code, GWAS Catalog study accession; Category, full name of trait in G…
Phase	Trait	Sample Size	Number of Cases	Number of SNPs	Source	Data Code	Category	Download Link
Discovery	Primary Sclerosing Cholangitis	14890	2871	7891602	PMID:27992413	GCST004030	Primary sclerosing cholangitis	http://ftp.ebi.ac.uk/pub/databases/gwas/summary_statistics/GCST004001-GCST005000/GCST004030
Discovery	Crohn’s Disease	40266	12194	9570787	PMID:28067908	GCST004132	Crohn's disease	http://ftp.ebi.ac.uk/pub/databases/gwas/summary_statistics/GCST004001-GCST005000/GCST004132/cd_build37_40266_20161107.txt.gz
Discovery	Ulcerative Colitis	45975	12366	9588016	PMID:28067908	GCST004133	Ulcerative colitis	http://ftp.ebi.ac.uk/pub/databases/gwas/summary_statistics/GCST004001-GCST005000/GCST004133/uc_build37_45975_20161107.txt.gz
Discovery	Inflammatory bowel disease	59957	25042	9735446	PMID:28067908	GCST004131	Inflammatory bowel disease	http://ftp.ebi.ac.uk/pub/databases/gwas/summary_statistics/GCST004001-GCST005000/GCST004131/ibd_build37_59957_20161107.txt.gz
Discovery	Lupus	14267	5201	7915251	PMID:26502338	GCST003156	Systemic lupus erythematosus	http://ftp.ebi.ac.uk/pub/databases/gwas/summary_statistics/GCST003001-GCST004000/GCST003156/bentham_2015_26502338_sle_efo0002690_1_gwas.sumstats.tsv.gz
Discovery	Primary Biliary Cirrhosis	24510	8021	8,412,578*	PMID:34033851	GCST90061440	Primary biliary cirrhosis	http://ftp.ebi.ac.uk/pub/databases/gwas/summary_statistics/GCST90061001-GCST90062000/GCST90061440
Replicate	Primary Sclerosing Cholangitis	232596	952	16380417	FinnGen	K11_CHOLANGI	XI Diseases of the digestive system (K11_)	https://storage.googleapis.com/finngen-public-data-r6/summary_stats/finngen_R6_K11_CHOLANGI.gz
Replicate	Crohn’s Disease	250515	810	16380454	FinnGen	K11_CD_NOUC	XI Diseases of the digestive system (K11_)	https://storage.googleapis.com/finngen-public-data-r6/summary_stats/finngen_R6_K11_CD_NOUC.gz
Replicate	Ulcerative Colitis	252473	2768	16380453	FinnGen	K11_UC_NOCD	XI Diseases of the digestive system (K11_)	https://storage.googleapis.com/finngen-public-data-r6/summary_stats/finngen_R6_K11_UC_NOCD.gz
Replicate	Inflammatory bowel disease	260405	7206	16380455	FinnGen	K11_IBD	XI Diseases of the digestive system (K11_)	https://storage.googleapis.com/finngen-public-data-r6/summary_stats/finngen_R6_K11_IBD.gz
Replicate	Lupus	254037	687	16380451	FinnGen	M13_SLE	XIII Diseases of the musculoskeletal system and connective tissue (M13_)	https://storage.googleapis.com/finngen-public-data-r6/summary_stats/finngen_R6_M13_SLE.gz
Replicate	Primary Biliary Cirrhosis	456348	121	11842647	PMID:34737426	PheCode 571.6	Primary biliary cirrhosis	http://ftp.ebi.ac.uk/pub/databases/gwas/summary_statistics/GCST90044001-GCST90045000/GCST90044188
* indicates the total number of SNPs after summary statistics imputation using Ssimp package (https://github.com/zkutalik/ssimp_software).
