# Supplementary material for: Multitrait genome-wide analyses identify new susceptibility loci and candidate drugs to primary sclerosing cholangitis
Source: Nat Commun. 2023 Feb 24;14:1069. doi: 10.1038/s41467-023-36678-8 (PMC9958016; doi:10.1038/s41467-023-36678-8)
Supplement: Supplementary file 6 — Supplementary Data 3 [file 41467_2023_36678_MOESM6_ESM.xlsx]

## Sheet: Table S3
Supplementary Table 3. Estimate of cross-trait genetic correlation of PSC among potential comorbid traits. Trait, trait name; Data sources, summary statistics name; Category, trait group; r_g, pairwise genetic correlation; se, standard error of r_g; z, Z-score of rg; p, P-value for rg; h2_obs, observed scale heritability ofr trait; h2_obs_se, standard error of observed scale heritability for trai…
Trait	Data sources	Category	Source	r_g	se	z	p	h2_obs	h2_obs_se	h2_int	h2_int_se	gcov_int	gcov_int_se
CreactiveProtein	biochemistry_CreactiveProtein	Blood assay	UKBB_460K	-0.1278	0.04639	-2.754	0.005881	0.09475	0.01832	1.114	0.08399	0.004217	0.006059
Sex Hormone Binding Globulin	biochemistry_SHBG	Blood assay	UKBB_460K	0.1087	0.04096	2.655	0.007936	0.215	0.03771	1.202	0.1308	-0.002032	0.008562
Triglycerides	biochemistry_Triglycerides	Blood assay	UKBB_460K	-0.1134	0.04454	-2.546	0.0109	0.1796	0.03188	1.131	0.08701	-0.004613	0.007333
HbA1c	biochemistry_HbA1c	Blood assay	UKBB_460K	-0.1334	0.06101	-2.186	0.02881	0.1629	0.01754	1.27	0.1225	-0.003957	0.009807
AlkalinePhosphatase	biochemistry_AlkalinePhosphatase	Blood assay	UKBB_460K	0.09515	0.0437	2.177	0.02946	0.2466	0.04052	1.384	0.1734	-0.005161	0.008352
Glucose	biochemistry_Glucose	Blood assay	UKBB_460K	-0.1101	0.05223	-2.109	0.03495	0.06253	0.01093	1.049	0.02958	0.002637	0.005799
RBC_DISTRIB_WIDTH	blood_RBC_DISTRIB_WIDTH	Blood assay	UKBB_460K	-0.08385	0.04101	-2.045	0.0409	0.2292	0.02447	1.179	0.08825	0.003341	0.008778
HIGH_LIGHT_SCATTER_RETICULOCYTE_COUNT	blood_HIGH_LIGHT_SCATTER_RETICULOCYTE_COUNT	Blood assay	UKBB_460K	-0.1059	0.05199	-2.037	0.04164	0.2078	0.01782	1.33	0.1215	0.008441	0.008937
EOSINOPHIL_COUNT	blood_EOSINOPHIL_COUNT	Blood assay	UKBB_460K	0.1162	0.05938	1.956	0.05044	0.2108	0.02186	1.169	0.07089	0.01328	0.01026
Total Bilirubin	biochemistry_TotalBilirubin	Blood assay	UKBB_460K	0.07232	0.03735	1.936	0.05286	0.4934	0.2848	0.381	0.4709	-0.005278	0.007957
Urea	biochemistry_Urea	Blood assay	UKBB_460K	-0.08479	0.04949	-1.713	0.08669	0.1117	0.007862	1.112	0.03502	0.01386	0.007516
MEAN_SPHERED_CELL_VOL	blood_MEAN_SPHERED_CELL_VOL	Blood assay	UKBB_460K	-0.07141	0.04253	-1.679	0.09314	0.2431	0.0239	1.258	0.09457	0.001374	0.007817
Direct Bilirubin	biochemistry_DirectBilirubin	Blood assay	UKBB_460K	0.06253	0.03731	1.676	0.09376	0.4192	0.2467	0.5056	0.3893	-0.008748	0.00801
IGF1	biochemistry_IGF1	Blood assay	UKBB_460K	0.07231	0.04695	1.54	0.1235	0.2668	0.02064	1.142	0.05738	-0.003832	0.009682
LipoproteinA	biochemistry_LipoproteinA	Blood assay	UKBB_460K	-0.06511	0.04678	-1.392	0.164	0.2525	0.2494	0.6658	0.4059	0.008216	0.008794
Cholesterol	biochemistry_Cholesterol	Blood assay	UKBB_460K	-0.109	0.0786	-1.387	0.1653	0.07189	0.04686	1.488	0.388	0.004782	0.007779
MEAN_PLATELET_VOL	blood_MEAN_PLATELET_VOL	Blood assay	UKBB_460K	-0.04605	0.03649	-1.262	0.207	0.537	0.07309	1.422	0.1648	-0.003272	0.01076
Creatinine	biochemistry_Creatinine	Blood assay	UKBB_460K	-0.05419	0.04502	-1.204	0.2286	0.1979	0.01434	1.166	0.0566	0.00943	0.00824
MONOCYTE_COUNT	blood_MONOCYTE_COUNT	Blood assay	UKBB_460K	-0.05462	0.04655	-1.173	0.2406	0.2198	0.02716	1.382	0.1014	0.01417	0.009052
HDL cholesterol	biochemistry_HDLcholesterol	Blood assay	UKBB_460K	0.04231	0.03901	1.084	0.2781	0.223	0.03206	1.617	0.3575	0.00243	0.006993
Testosterone_Male	biochemistry_Testosterone_Male	Blood assay	UKBB_460K	0.04775	0.04637	1.03	0.3031	0.2112	0.02979	1.058	0.05633	0.0003007	0.006174
LDL direct	biochemistry_LDLdirect	Blood assay	UKBB_460K	-0.1331	0.1303	-1.021	0.3071	0.03453	0.06539	1.683	0.571	0.002538	0.008026
Calcium	biochemistry_Calcium	Blood assay	UKBB_460K	-0.03794	0.04499	-0.8432	0.3991	0.1302	0.01705	1.074	0.03686	-0.002072	0.006694
PLATELET_COUNT	blood_PLATELET_COUNT	Blood assay	UKBB_460K	0.02854	0.0385	0.7412	0.4586	0.354	0.02823	1.31	0.0733	0.008043	0.009297
PLATELET_DISTRIB_WIDTH	blood_PLATELET_DISTRIB_WIDTH	Blood assay	UKBB_460K	0.03064	0.04408	0.6952	0.4869	0.2464	0.03351	1.364	0.205	-0.01723	0.009018
MEAN_CORPUSCULAR_HEMOGLOBIN	blood_MEAN_CORPUSCULAR_HEMOGLOBIN	Blood assay	UKBB_460K	0.03087	0.04468	0.6908	0.4897	0.2996	0.0364	1.259	0.1064	-0.01208	0.008928
Phosphate	biochemistry_Phosphate	Blood assay	UKBB_460K	-0.03078	0.04897	-0.6286	0.5296	0.1152	0.009864	1.104	0.04448	0.0006591	0.006576
ApolipoproteinB	biochemistry_ApolipoproteinB	Blood assay	UKBB_460K	-0.3148	0.5084	-0.6191	0.5358	0.01775	0.09819	2.08	0.9115	0.005285	0.008988
RED_COUNT	blood_RED_COUNT	Blood assay	UKBB_460K	0.0247	0.04672	0.5286	0.5971	0.2414	0.02414	1.294	0.07784	0.004253	0.008863
WHITE_COUNT	blood_WHITE_COUNT	Blood assay	UKBB_460K	0.02397	0.04654	0.5152	0.6064	0.1969	0.01527	1.203	0.05225	0.002646	0.008226
VitaminD	biochemistry_VitaminD	Blood assay	UKBB_460K	0.017	0.04706	0.3612	0.7179	0.1182	0.03195	0.9784	0.05797	0.003385	0.006338
Urate	biochemistry_Urate	Blood assay	UKBB_460K	-0.00971	0.03696	-0.2627	0.7928	0.2655	0.08102	0.879	0.2193	-0.009216	0.007381
AspartateAminotransferase	biochemistry_AspartateAminotransferase	Blood assay	UKBB_460K	-0.01147	0.05354	-0.2142	0.8304	0.106	0.008599	1.104	0.03447	-0.008078	0.007854
GammaGlutamyltransferase	biochemistry_GammaGlutamyltransferase	Blood assay	UKBB_460K	0.009198	0.04355	0.2112	0.8327	0.1255	0.01415	1.165	0.06257	-0.003109	0.006197
CystatinC	biochemistry_CystatinC	Blood assay	UKBB_460K	-0.008661	0.05017	-0.1726	0.863	0.3131	0.1079	0.9251	0.2331	-0.002792	0.008489
Albumin	biochemistry_Albumin	Blood assay	UKBB_460K	-0.007257	0.04824	-0.1504	0.8804	0.1331	0.008663	1.141	0.03978	-0.00933	0.007676
AlanineAminotransferase	biochemistry_AlanineAminotransferase	Blood assay	UKBB_460K	-0.004915	0.04962	-0.09905	0.9211	0.1088	0.009405	1.069	0.02775	-0.01129	0.007058
Total Protein	biochemistry_TotalProtein	Blood assay	UKBB_460K	-0.005062	0.05669	-0.0893	0.9288	0.1467	0.009133	1.21	0.04354	-0.01293	0.008123
LYMPHOCYTE_COUNT	blood_LYMPHOCYTE_COUNT	Blood assay	UKBB_460K	0.003139	0.05483	0.05725	0.9543	0.2104	0.01494	1.184	0.05029	-0.008289	0.009109
ApolipoproteinA	biochemistry_ApolipoproteinA	Blood assay	UKBB_460K	-0.002399	0.04393	-0.0546	0.9565	0.1829	0.02638	1.517	0.2547	0.00323	0.007184
Education-College	cov_EDU_COLLEGE	Intelligence	UKBB_460K	0.1618	0.05109	3.166	0.001545	0.1403	0.004608	1.084	0.01612	-0.005118	0.008736
Years of education	cov_EDU_YEARS	Intelligence	UKBB_460K	0.1318	0.05221	2.524	0.01162	0.1347	0.004479	1.076	0.016	-0.001326	0.008479
Intelligence	Intelligence_SavageJansen2018	Intelligence	PASS	0.06883	0.0475	1.449	0.1473	0.1921	0.007077	1.041	0.01506	0.03803	0.007243
Years_of_Education2	Years_of_Education2	Intelligence	PASS	0.07756	0.05458	1.421	0.1553	0.1108	0.004137	0.9388	0.01176	0.01061	0.007144
VerbalNumericReasoning	VerbalNumericReasoning_Davies2018	Intelligence	PASS	0.06594	0.0498	1.324	0.1855	0.2119	0.008331	1.019	0.01321	-0.001197	0.006536
Years_of_Education1	Years_of_Education1	Intelligence	PASS	0.0942	0.07747	1.216	0.224	0.08565	0.006281	1.015	0.009171	0.01259	0.006249
Drinks Per Week	DrinksPerWeek_Liu2019	Lifestyle and environment	PASS	-0.2212	0.07982	2.771	0.005582	0.04819	0.002915	0.9213	0.01761	-0.02257	0.01006
AgeFirstBirth	AgeFirstBirth	Lifestyle and environment	PASS	0.1688	0.06324	2.669	0.007605	0.06224	0.003663	0.9526	0.009077	5.586e-05	0.005721
other_MORNINGPERSON	other_MORNINGPERSON	Lifestyle and environment	UKBB_460K	0.06456	0.04681	1.379	0.1678	0.1008	0.003836	1.044	0.01487	-0.002166	0.006013
pigment_SUNBURN	pigment_SUNBURN	Lifestyle and environment	UKBB_460K	-0.05079	0.06849	-0.7416	0.4583	0.08898	0.01825	1.03	0.05625	0.005433	0.00847
pigment_TANNING	pigment_TANNING	Lifestyle and environment	UKBB_460K	0.02221	0.07184	0.3091	0.7573	0.1512	0.05547	0.9949	0.156	-0.01485	0.01196
Ulcerative colitis (UC)	UC_deLange2017	Medical condition	PASS	0.6211	0.0773	8.033	9.5112e-16	0.2385	0.0263	1.0947	0.0148	0.0285	0.008
IBD	IBD_deLange2017	Medical condition	PASS	0.4604	0.0618	7.4478	9.492e-14	0.3193	0.031	1.1162	0.0165	0.0262	0.0082
Primary_biliary_cirrhosis	Primary_biliary_cirrhosis	Medical condition	Cordell_2021*	0.3057	0.0863	3.5436	0.00039476	0.4756	0.0584	0.8912	0.017	-0.0136	0.0082
Medication Use (opioids)	MedicationUse_Wu2019	Medical condition	PASS	-0.2478	0.06483	-3.822	0.0001325	0.148	0.009546	1.015	0.00963	0.00578	0.005549
Crohn's disease	CD_deLange2017	Medical condition	PASS	0.2357	0.0656	3.594	0.00032559	0.4538	0.0512	1.087	0.0177	0.0099	0.0071
Autoimmune Disease	disease_AID_ALL	Medical condition	UKBB_460K	0.2599	0.07487	3.471	0.0005176	0.03188	0.003527	1.043	0.01384	0.004024	0.006677
THYROID-RELATED SELF-REPOTED	disease_THYROID_ANY_SELF_REP	Medical condition	UKBB_460K	0.1968	0.07332	2.684	0.007281	0.04775	0.005864	1.047	0.02069	-0.001401	0.007083
Anorexia Nervosa	AnorexiaNervosa_Duncan_2017	Medical condition	PASS	0.2995	0.1139	2.629	0.008565	0.2413	0.03738	1.009	0.008472	0.003336	0.005339
HYPOTHYROIDISM SELF-REPORTED	disease_HYPOTHYROIDISM_SELF_REP	Medical condition	UKBB_460K	0.1775	0.07339	2.419	0.01557	0.04902	0.005625	1.044	0.02041	0.0001863	0.007093
CARDIOVASCULAR	disease_CARDIOVASCULAR	Medical condition	UKBB_460K	-0.1263	0.0531	-2.378	0.01741	0.1029	0.004819	1.11	0.02602	0.009816	0.007362
HIGH CHOL SELF-REPORTED	disease_HI_CHOL_SELF_REP	Medical condition	UKBB_460K	-0.1568	0.06925	-2.264	0.02357	0.03957	0.006764	1.102	0.05295	0.002458	0.00625
ENDOCRINE_DIABETES	disease_ENDOCRINE_DIABETES	Medical condition	UKBB_460K	-0.1223	0.05945	-2.058	0.03962	0.03325	0.002115	1.046	0.01186	0.002074	0.005675
Lupus	Lupus	Medical condition	PASS	0.204	0.1003	2.0341	0.041943	0.4218	0.0747	1.1028	0.0115	0.1486	0.0058
Ischemic Stroke	IschemicStroke_Malik2018	Medical condition	PASS	0.05544	0.02854	1.943	0.05207	0.01342	0.001492	1.023	0.007929	-0.009299	0.002695
T2D	disease_T2D	Medical condition	UKBB_460K	-0.1051	0.05577	-1.884	0.05952	0.04193	0.002587	1.049	0.01308	0.0007529	0.00589
OvarianCancer	OvarianCancer	Medical condition	PASS	0.2061	0.1122	1.838	0.06609	0.05296	0.01185	1.024	0.008984	-0.007301	0.005381
Autoimmune Disease(SURE)	disease_AID_SURE	Medical condition	UKBB_460K	0.1926	0.114	1.689	0.09124	0.007066	0.001334	1.006	0.00755	0.008316	0.005328
DERMATOLOGY	disease_DERMATOLOGY	Medical condition	UKBB_460K	0.1665	0.09917	1.679	0.09318	0.008715	0.001427	1.031	0.008478	0.001607	0.005181
DIABETES_ANY_DIAGNOSED	disease_DIABETES_ANY_DIAGNOSED	Medical condition	UKBB_460K	-0.09103	0.05806	-1.568	0.1169	0.04323	0.002679	1.059	0.01312	-0.0005526	0.006049
HYPERTENSION DIAGNOSED	disease_HYPERTENSION_DIAGNOSED	Medical condition	UKBB_460K	-0.07306	0.04974	-1.469	0.1419	0.1243	0.005306	1.103	0.02485	0.006131	0.007577
RESPIRATORY_ENT	disease_RESPIRATORY_ENT	Medical condition	UKBB_460K	-0.0805	0.05869	-1.372	0.1702	0.05217	0.004514	1.025	0.01651	0.01223	0.005852
Asthma - Adult Onset Asthma	AdultOnsetAsthma_Ferreira2019	Medical condition	PASS	-0.1209	0.09192	-1.315	0.1884	0.03637	0.00353	1.019	0.01564	-0.005302	0.009805
MELANOMA cancer	cancer_MELANOMA	Medical condition	UKBB_460K	-0.1596	0.1358	-1.175	0.2399	0.005488	0.001519	0.9961	0.008304	0.008893	0.005051
ASTHMA_DIAGNOSED	disease_ASTHMA_DIAGNOSED	Medical condition	UKBB_460K	-0.0666	0.05723	-1.164	0.2446	0.05654	0.005266	1.035	0.01907	0.01063	0.006052
Coronary Artery Disease	Coronary_Artery_Disease	Medical condition	PASS	0.1135	0.1021	1.112	0.2661	0.07264	0.009829	1.025	0.01011	0.01622	0.006401
Cardioembolic Stroke	CardioembolicStroke_Malik2018	Medical condition	PASS	0.04584	0.04218	1.087	0.2771	0.01396	0.002638	1.057	0.007398	-0.005419	0.002834
ALLERGY_ECZEMA_DIAGNOSED	disease_ALLERGY_ECZEMA_DIAGNOSED	Medical condition	UKBB_460K	-0.06313	0.05895	-1.071	0.2842	0.07184	0.005644	1.06	0.02107	0.01142	0.006771
PSORIASIS	disease_PSORIASIS	Medical condition	UKBB_460K	0.1135	0.1081	1.049	0.294	0.006447	0.001293	1.023	0.009582	-0.001004	0.004845
BREAST cancer	cancer_BREAST	Medical condition	UKBB_460K	0.08781	0.09543	0.9201	0.3575	0.01392	0.001737	1.021	0.01141	-0.004639	0.005297
Small Vessel Stroke	SmallVesselStroke_Malik2018	Medical condition	PASS	0.05704	0.06251	0.9125	0.3615	0.005814	0.002812	1.071	0.007522	-0.00536	0.002503
Stroke	Stroke_Malik2018	Medical condition	PASS	0.05704	0.06251	0.9125	0.3615	0.005814	0.002812	1.071	0.007522	-0.00536	0.002503
Celiac	Celiac	Medical condition	PASS	0.1431	0.1618	0.8843	0.3765	0.2386	0.04673	1.069	0.009652	0.001272	0.006938
All cancers	cancer_ALL	Medical condition	UKBB_460K	-0.06266	0.08826	-0.71	0.4777	0.01531	0.001791	1.011	0.00938	2.116e-06	0.005968
Epilepsy	Epilepsy_Anney_2014	Medical condition	PASS	0.07798	0.1388	0.5617	0.5743	0.07275	0.01665	0.9967	0.008574	0.02438	0.006734
Atrial Fibrillation	AtrialFibrillation_Nielsen2018	Medical condition	PASS	0.01089	0.02066	0.5269	0.5982	0.02025	0.001464	1.049	0.01717	-0.0008256	0.00331
Large Artery Stroke	LargeArteryStroke_Malik2018	Medical condition	PASS	-0.1318	0.2974	-0.4431	0.6577	0.001741	0.003582	1.105	0.007953	-0.0005745	0.002728
PROSTATE cancer	cancer_PROSTATE	Medical condition	UKBB_460K	0.03331	0.08486	0.3926	0.6947	0.01153	0.001446	1.024	0.0117	-0.0001283	0.00491
Asthma - Child Onset Asthma	ChildOnsetAsthma_Ferreira2019	Medical condition	PASS	-0.03529	0.09661	-0.3652	0.7149	0.05046	0.005015	1.02	0.02073	-0.01238	0.009757
Rheumatoid_Arthritis	Rheumatoid_Arthritis	Medical condition	PASS	-0.01106	0.09672	-0.1144	0.9089	0.18	0.03207	1.017	0.01244	0.02013	0.006225
General Risk Tolerance	GeneralRiskTolerance_KarlssonLinner2019	Mental and behavior disorders	PASS	-0.1973	0.05183	-3.806	0.0001411	0.05221	0.002374	1.002	0.01217	0.004425	0.006102
ADHD	ADHD_Demontis2018	Mental and behavior disorders	PASS	-0.2282	0.06489	-3.517	0.000437	0.23	0.01563	1.029	0.01102	-0.004002	0.005928
Major Depressive Disorder	MDD_Howard2019	Mental and behavior disorders	PASS	-0.09386	0.0439	-2.138	0.03251	0.07996	0.003349	0.9963	0.01164	-0.0003824	0.00621
AlzheimersProxy	AlzheimersProxy_Marioni2018	Mental and behavior disorders	PASS	-0.2126	0.1111	-1.914	0.05564	0.009918	0.004243	1.057	0.04252	0.01179	0.005194
Alzheimers	Alzheimers_Jansen2019	Mental and behavior disorders	PASS	-0.1669	0.09006	-1.854	0.06379	0.01109	0.001656	1.01	0.01393	0.00701	0.005082
Worry_Nagel2018	Worry_Nagel2018	Mental and behavior disorders	PASS	0.09043	0.05217	1.733	0.08306	0.09096	0.003643	1.011	0.012	0.007969	0.006146
Parkinsons	Parkinsons_23andMe_Corces2020	Mental and behavior disorders	PASS	-0.05758	0.03504	-1.643	0.1003	0.01698	0.002197	1.001	0.007777	0.003152	0.002963
Neuroticism	Neuroticism	Mental and behavior disorders	PASS	-0.0961	0.06129	-1.568	0.1169	0.09091	0.006894	0.9814	0.01204	0.004917	0.005877
Short Sleep Duration	ShortSleepDuration_Dashti2019	Mental and behavior disorders	PASS	-0.05435	0.03764	-1.444	0.1487	0.0463	0.002084	1.022	0.009622	0.002659	0.004573
Insomnia	Insomnia_Jansen2019	Mental and behavior disorders	PASS	0.07173	0.0497	1.443	0.149	0.04599	0.002162	1.012	0.009219	-0.02174	0.00532
Depression	Depression_Nagel2018	Mental and behavior disorders	PASS	-0.08244	0.05744	-1.435	0.1512	0.04751	0.002631	1.004	0.01013	0.007917	0.005882
Autism	Autism	Mental and behavior disorders	PASS	-0.1128	0.09507	-1.187	0.2353	0.4331	0.0534	0.97	0.007543	0.0002401	0.005231
AlzheimersMaternal	AlzheimersMaternal_Marioni2018	Mental and behavior disorders	PASS	-0.2099	0.1781	-1.179	0.2386	0.004473	0.002689	1.024	0.01797	0.006561	0.00497
Bipolar and/or Schizophrenia	BDSCZ_Ruderfer2018	Mental and behavior disorders	PASS	0.03699	0.04856	0.7617	0.4462	0.3483	0.01359	1.026	0.01358	0.001644	0.0074
Subject well being	SWB	Mental and behavior disorders	PASS	0.1057	0.1421	0.744	0.4568	0.03376	0.003163	2.02	0.01241	-0.005484	0.01112
Schizophrenia vs Bipolar	SCZvsBD_Ruderfer2018	Mental and behavior disorders	PASS	0.04554	0.07426	0.6133	0.5397	0.2633	0.01967	1.01	0.0098	-0.00364	0.006787
AlzheimersPaternal	AlzheimersPaternal_Marioni2018	Mental and behavior disorders	PASS	-0.5037	0.9468	-0.532	0.5947	0.0006785	0.00281	1.024	0.01593	0.00558	0.004996
Schizophrenia	Schizophrenia_Ruderfer2018	Mental and behavior disorders	PASS	0.02939	0.05555	0.5291	0.5967	0.4306	0.01838	1.043	0.01198	0.0008179	0.007399
Long Sleep Duration	LongSleepDuration_Dashti2019	Mental and behavior disorders	PASS	0.009418	0.04361	0.216	0.829	0.02829	0.002112	1.019	0.007954	-0.003521	0.004139
BMIz	body_BMIz	Physical measure	UKBB_460K	-0.1334	0.03462	-3.854	0.000116	0.2743	0.009477	1.077	0.02656	0.006723	0.007779
HEIGHTz	body_HEIGHTz	Physical measure	UKBB_460K	0.1363	0.04029	3.382	0.0007195	0.6698	0.03415	1.39	0.1058	-0.02232	0.01142
lung_FEV1FVCzSMOKE	lung_FEV1FVCzSMOKE	Physical measure	UKBB_460K	-0.06636	0.04407	-1.506	0.1322	0.2541	0.01525	1.141	0.03332	-0.005553	0.008174
lung_FVCzSMOKE	lung_FVCzSMOKE	Physical measure	UKBB_460K	0.04417	0.04079	1.083	0.2789	0.2213	0.007956	1.09	0.02041	0.0002346	0.007598
pigment_HAIR_blackmale	pigment_HAIR_blackmale	Physical measure	UKBB_460K	0.0864	0.08084	1.069	0.2852	0.06687	0.02089	1.124	0.07767	-0.007067	0.008906
bmd_HEEL_TSCOREz	bmd_HEEL_TSCOREz	Physical measure	UKBB_460K	0.03434	0.03424	1.003	0.316	0.391	0.04322	1.227	0.09897	-0.005355	0.009009
pigment_HAIR_darkbrown	pigment_HAIR_darkbrown	Physical measure	UKBB_460K	0.04782	0.0484	0.9881	0.3231	0.1604	0.04495	1.063	0.1169	0.003425	0.009581
Diastolic Blood Pressure	bp_DIASTOLICadjMEDz	Physical measure	UKBB_460K	-0.04052	0.04547	-0.891	0.373	0.2022	0.009093	1.182	0.03419	0.0101	0.007396
Lean Body Mass	Lean_Body_Mass_Zillikens_2017	Physical measure	PASS	-0.0744	0.09107	-0.8169	0.414	0.127	0.01511	0.9944	0.007653	0.001031	0.004822
LEFT_HANDED	body_LEFT_HANDED	Physical measure	UKBB_460K	-0.07123	0.09141	-0.7792	0.4359	0.01075	0.001332	1.009	0.007822	-0.002018	0.005213
Waist-hip Ratio	body_WHRadjBMIz	Physical measure	UKBB_460K	0.02908	0.04511	0.6446	0.5192	0.1457	0.00906	1.16	0.04385	-0.007721	0.007058
ReactionTime	ReactionTime_Davies2018	Physical measure	PASS	0.0289	0.05367	0.5385	0.5903	0.08277	0.003601	1.016	0.01024	-0.002293	0.006378
pigment_HAIR_blonde	pigment_HAIR_blonde	Physical measure	UKBB_460K	-0.0189	0.0479	-0.3945	0.6932	0.123	0.02419	1.178	0.1342	-0.004344	0.009092
FetalBirthWeight	FetalBirthWeight_Warrington2019	Physical measure	PASS	0.01884	0.07829	0.2407	0.8098	0.09159	0.006883	1.088	0.02524	-0.007279	0.01033
Bone_Mineral_Density	Bone_Mineral_Density_Kemp_2017	Physical measure	PASS	-0.01011	0.04396	-0.2299	0.8182	0.3765	0.04186	1.07	0.03653	-0.00225	0.006915
ENIGMA2_MeanPutamen	ENIGMA2_MeanPutamen	Physical measure	PASS	-0.02503	0.1172	-0.2135	0.8309	0.2767	0.0485	0.9554	0.007752	-0.001378	0.005192
Systolic Blood Pressure	bp_SYSTOLICadjMEDz	Physical measure	UKBB_460K	0.007217	0.03906	0.1848	0.8534	0.2057	0.008939	1.154	0.033	0.000574	0.007396
impedance_BASAL_METABOLIC_RATEz	impedance_BASAL_METABOLIC_RATEz	Physical measure	UKBB_460K	-0.005253	0.03704	-0.1418	0.8872	0.3453	0.01248	1.148	0.0415	-0.007044	0.00845
FastingGlucose_Manning	FastingGlucose_Manning	Physical measure	PASS	0.00405	0.08921	0.04539	0.9638	0.09627	0.01914	1	0.01096	-0.008429	0.005033
cov_SMOKING_STATUS	cov_SMOKING_STATUS (coded as current=2 and previous=1)	Smoking behaviors	UKBB_460K	-0.2727	0.04453	-6.123	9.173e-10	0.1007	0.003718	1.026	0.01292	-0.001876	0.006259
SmokingInitiation	SmokingInitiation_Liu2019 (coded as ever=2 and never=1)	Smoking behaviors	PASS	-0.2218	0.05935	3.738	0.0001856	0.07289	0.003137	0.8616	0.01919	-0.002469	0.00997
SmokingCessation	SmokingCessation_Liu2019 (coded as current=2 and former=1)	Smoking behaviors	PASS	-0.217	0.1009	2.151	0.03151	0.03131	0.003044	0.9913	0.01382	0.004843	0.00974
AgeOfInitiation	AgeOfInitiation_Liu2019	Smoking behaviors	PASS	0.1786	0.08717	-2.049	0.04046	0.04753	0.004471	0.9764	0.01403	0.002905	0.008968
Ever_Smoked	Ever_Smoked (coded as ever=2 and never=1)	Smoking behaviors	PASS	-0.1764	0.09031	-1.953	0.05077	0.07169	0.006809	1.002	0.007017	-0.003876	0.005198
CigarettesPerDay_	CigarettesPerDay_Liu2019	Smoking behaviors	PASS	-0.162	0.08793	1.842	0.06551	0.06287	0.004497	0.9768	0.01527	0.005032	0.009469
