# Supplementary material for: Multitrait genome-wide analyses identify new susceptibility loci and candidate drugs to primary sclerosing cholangitis
Source: Nat Commun. 2023 Feb 24;14:1069. doi: 10.1038/s41467-023-36678-8 (PMC9958016; doi:10.1038/s41467-023-36678-8)
Supplement: Supplementary file 7 — Supplementary Data 4 [file 41467_2023_36678_MOESM7_ESM.xlsx]

## Sheet: Table S4
Supplementary Table 4. MTAG-identified PSC-specific summary statistics for SNPs with P<5×10-8. SNP, SNP identifier; CHR, chromosome; POS, position (GRCh37); EA, effect allele; NEA, other allele; AF, allele frequency; Function, gene function; Cytoband, locus; Gene, gene name; *_gwas, results from Ji et al. 2017 Nature Genetics (PMID:27992413); *_mtag, results from MTAG PSC associations combined wi…
Strata	SNP	CHR	POS	EA	NEA	AF	Function	Cytoband	Gene	beta_gwas	se_gwas	z_gwas	p_gwas	beta_mtag	se_mtag	z_mtag	p_mtag	beta_mtag⟂IBD	se_mtag⟂IBD	z_mtag⟂IBD	p_mtag⟂IBD	beta_mtag_r	se_mtag_r	z_mtag_r	p_mtag_r
	rs10909839	1	2708430	A	G	0.69	intronic	1p36.32	TTC34	-0.18648	0.034	-5.48469	3.16426e-08	-0.0746835	0.0114183	-6.5407	6.12331e-11	-0.0740476	0.0114118	-6.48866	8.66005e-11	-0.00287908	0.00189042	-1.52299	0.127762
	rs4648356	1	2709164	A	C	0.69	intronic	1p36.32	TTC34	-0.18648	0.034	-5.48469	3.30696e-08	-0.0746449	0.0114183	-6.53732	6.26318e-11	-0.0740021	0.0114118	-6.48468	8.89209e-11	-0.00292753	0.00189034	-1.54868	0.121459
	rs6666430	1	2698950	A	G	0.69	intronic	1p36.32	TTC34	-0.18648	0.034	-5.48469	3.53631e-08	-0.0745641	0.0114183	-6.53024	6.56633e-11	-0.0740068	0.0114118	-6.48509	8.86805e-11	-0.00297725	0.00188913	-1.57599	0.115028
	rs4648448	1	2695687	T	C	0.69	intronic	1p36.32	TTC34	-0.185649	0.034	-5.46027	3.60006e-08	-0.074301	0.0114183	-6.5072	7.65668e-11	-0.0737235	0.0114118	-6.46026	1.0452e-10	-0.00297267	0.00188913	-1.57356	0.115589
	rs28532547	1	2561286	G	T	0.69	intronic	1p36.32	MMEL1	0.181488	0.034	5.33788	8.31364e-08	0.0737499	0.0114183	6.45894	1.05441e-10	0.073217	0.0114118	6.41588	1.40011e-10	0.00289788	0.00188912	1.53398	0.125034
	rs12146058	1	2554563	G	A	0.69	intronic	1p36.32	MMEL1	-0.179818	0.034	-5.28878	9.96389e-08	-0.0737465	0.0114183	-6.45864	1.05651e-10	-0.0733445	0.0114118	-6.42706	1.30096e-10	-0.002913	0.0018891	-1.542	0.123073
	rs10797436	1	2538349	A	G	0.69	intronic	1p36.32	MMEL1	-0.178983	0.034	-5.2642	1.14505e-07	-0.0736089	0.0114183	-6.44658	1.14402e-10	-0.0730369	0.0114118	-6.4001	1.55274e-10	-0.0028867	0.0018904	-1.52703	0.126753
	rs10910106	1	2538886	T	G	0.69	intronic	1p36.32	MMEL1	-0.178983	0.034	-5.2642	1.11938e-07	-0.0735415	0.0114183	-6.44068	1.18936e-10	-0.0729858	0.0114118	-6.39562	1.59894e-10	-0.00310352	0.00189163	-1.64066	0.100867
	rs7523364	1	2557191	T	C	0.69	intronic	1p36.32	MMEL1	0.179818	0.034	5.28878	9.09439e-08	0.0735024	0.0114183	6.43726	1.21653e-10	0.0729135	0.0114118	6.38929	1.66661e-10	0.00289747	0.00188911	1.53377	0.125086
	rs4648653	1	2535895	T	C	0.69	intronic	1p36.32	MMEL1	-0.180653	0.034	-5.31334	8.17986e-08	-0.0734636	0.0114183	-6.43386	1.24405e-10	-0.0728437	0.0114118	-6.38317	1.73463e-10	-0.0029689	0.00189168	-1.56945	0.116542
	rs60733400	1	2516781	A	G	0.68	downstream	1p36.32	LOC100996583(dist=808)	-0.178983	0.034	-5.2642	8.11815e-08	-0.0727839	0.0113208	-6.42923	1.28253e-10	-0.0721727	0.0113144	-6.37884	1.78435e-10	-0.00310761	0.00188441	-1.64912	0.0991237
	rs10910105	1	2538209	A	G	0.69	intronic	1p36.32	MMEL1	-0.178983	0.034	-5.2642	1.13776e-07	-0.0733755	0.0114183	-6.42614	1.30882e-10	-0.0728874	0.0114118	-6.387	1.69169e-10	-0.00307218	0.00189165	-1.62407	0.10436
	rs3890745	1	2553624	C	T	0.69	intronic	1p36.32	MMEL1	-0.178983	0.034	-5.2642	1.05781e-07	-0.0732975	0.0114183	-6.41931	1.36894e-10	-0.0727031	0.0114118	-6.37085	1.87987e-10	-0.00290985	0.0018891	-1.54034	0.123479
	rs41300092	1	2537838	T	C	0.69	intronic	1p36.32	MMEL1	-0.178146	0.034	-5.23959	1.18014e-07	-0.0732728	0.0114183	-6.41715	1.38853e-10	-0.0727308	0.0114118	-6.37328	1.85033e-10	-0.00305383	0.00189165	-1.61437	0.106446
	rs12752515	1	2564465	C	T	0.69	upstream	1p36.32	MMEL1(dist=10)	0.179818	0.034	5.28878	9.90027e-08	0.0732677	0.0114183	6.4167	1.39258e-10	0.0727184	0.0114118	6.37219	1.86343e-10	0.00290536	0.00188914	1.53793	0.124065
	rs7368072	1	2556125	T	C	0.69	intronic	1p36.32	MMEL1	-0.178983	0.034	-5.2642	1.08164e-07	-0.0732675	0.0114183	-6.41669	1.39271e-10	-0.0726968	0.0114118	-6.3703	1.88657e-10
	rs6684865	1	2546229	A	G	0.69	intronic	1p36.32	MMEL1	-0.178983	0.034	-5.2642	1.08398e-07	-0.073241	0.0114183	-6.41436	1.41413e-10	-0.0727093	0.0114118	-6.37139	1.87321e-10	-0.00310997	0.00189161	-1.64408	0.100159
	rs4648657	1	2560735	G	A	0.69	intronic	1p36.32	MMEL1	0.178983	0.034	5.2642	1.051e-07	0.0732261	0.0114183	6.41306	1.42632e-10	0.0727754	0.0114118	6.37719	1.80369e-10	0.00289786	0.00188912	1.53397	0.125037
	rs7364820	1	2556709	A	G	0.69	intronic	1p36.32	MMEL1	-0.178983	0.034	-5.2642	1.12333e-07	-0.0732132	0.0114183	-6.41193	1.43685e-10	-0.0726342	0.0114118	-6.36481	1.95532e-10
	rs6668149	1	2558308	C	A	0.69	intronic	1p36.32	MMEL1	0.178983	0.034	5.2642	1.10395e-07	0.0731625	0.0114183	6.40749	1.47934e-10	0.0726426	0.0114118	6.36555	1.94597e-10	0.00281627	0.00189037	1.4898	0.136276
	rs12748729	1	2558740	T	C	0.69	intronic	1p36.32	MMEL1	0.178983	0.034	5.2642	1.07729e-07	0.0731513	0.0114183	6.40651	1.48891e-10	0.0726143	0.0114118	6.36307	1.97762e-10	0.00289766	0.00188911	1.53387	0.125061
	rs12730932	1	2559589	G	T	0.69	intronic	1p36.32	MMEL1	0.178983	0.034	5.2642	1.07215e-07	0.0731188	0.0114183	6.40366	1.51691e-10	0.0725844	0.0114118	6.36045	2.01162e-10	0.00289759	0.00188911	1.53383	0.12507
	rs10797442	1	2554344	G	T	0.69	intronic	1p36.32	MMEL1	-0.179818	0.034	-5.28878	9.9257e-08	-0.0731105	0.0114183	-6.40293	1.5242e-10	-0.0725303	0.0114118	-6.35571	2.07472e-10
	rs10752748	1	2544640	A	G	0.69	intronic	1p36.32	MMEL1	-0.177309	0.034	-5.21497	1.31132e-07	-0.0731068	0.0114183	-6.40261	1.52746e-10	-0.0725883	0.0114118	-6.36079	2.00716e-10	-0.00310083	0.00189162	-1.63925	0.101162
	rs3748818	1	2525660	A	G	0.69	intronic	1p36.32	MMEL1	-0.180653	0.034	-5.31334	7.21197e-08	-0.073103	0.0114183	-6.40228	1.53072e-10	-0.0724001	0.0114118	-6.3443	2.23436e-10	-0.00304189	0.00189163	-1.60808	0.107817
	rs745368	1	2524205	T	C	0.69	intronic	1p36.32	MMEL1	-0.179818	0.034	-5.28878	8.12198e-08	-0.0730984	0.0114183	-6.40187	1.53482e-10	-0.0724855	0.0114118	-6.35178	2.12834e-10	-0.0030833	0.00189173	-1.62989	0.103125
	rs10910099	1	2533552	C	A	0.69	intronic	1p36.32	MMEL1	-0.178146	0.034	-5.23959	1.05094e-07	-0.0730467	0.0114183	-6.39735	1.58098e-10	-0.0724779	0.0114118	-6.35112	2.13754e-10
	rs3748819	1	2524966	T	C	0.69	intronic	1p36.32	MMEL1	-0.178146	0.034	-5.23959	1.18156e-07	-0.0729974	0.0114183	-6.39303	1.62626e-10	-0.072335	0.0114118	-6.33859	2.31875e-10	-0.00304092	0.00189172	-1.60749	0.107947
	rs10797441	1	2551660	G	T	0.69	intronic	1p36.32	MMEL1	-0.178146	0.034	-5.23959	1.22264e-07	-0.0729909	0.0114183	-6.39246	1.63238e-10	-0.0724643	0.0114118	-6.34992	2.15422e-10	-0.00291067	0.00188911	-1.54076	0.123375
	rs6698817	1	2564183	C	T	0.69	intronic	1p36.32	MMEL1	0.178983	0.034	5.2642	1.0475e-07	0.0729479	0.0114183	6.3887	1.67303e-10	0.0724232	0.0114118	6.34633	2.20517e-10	0.00289806	0.00188914	1.53406	0.125014
	rs7368105	1	2556548	T	C	0.69	intronic	1p36.32	MMEL1	-0.178146	0.034	-5.23959	1.29102e-07	-0.0729103	0.0114183	-6.3854	1.70945e-10	-0.072381	0.0114118	-6.34263	2.2588e-10
	rs6424092	1	2532899	A	C	0.68	intronic	1p36.32	MMEL1	0.178146	0.034	5.23959	1.08999e-07	0.0722433	0.0113208	6.38147	1.75391e-10	0.071594	0.0113144	6.32769	2.48855e-10	0.003002	0.00189168	1.58695	0.112524
	rs4648565	1	2570023	G	A	0.69	intergenic	1p36.32	MMEL1(dist=5568),TTC34(dist=2685)	0.179818	0.034	5.28878	9.65662e-08	0.0728451	0.0114183	6.3797	1.7744e-10	0.0723983	0.0114118	6.34414	2.23665e-10	0.0028824	0.00188925	1.52568	0.127089
	rs4648562	1	2535613	A	C	0.69	exonic	1p36.32	MMEL1	-0.178146	0.034	-5.23959	1.10419e-07	-0.0728431	0.0114183	-6.37952	1.77649e-10	-0.0722258	0.0114118	-6.32903	2.46711e-10	-0.00288571	0.00189167	-1.52548	0.127139
	rs9970196	1	2574078	C	T	0.69	intronic	1p36.32	TTC34	0.179818	0.034	5.28878	9.82465e-08	0.0727652	0.0114183	6.37269	1.85741e-10	0.0722961	0.0114118	6.33518	2.37061e-10	0.00288248	0.00189046	1.52475	0.127321
	rs78506337	1	2537095	A	G	0.69	intronic	1p36.32	MMEL1	-0.177309	0.034	-5.21497	1.33103e-07	-0.0727307	0.0114183	-6.36967	1.89434e-10	-0.072016	0.0114118	-6.31064	2.77881e-10	-0.00297108	0.00189171	-1.57058	0.11628
	rs11585048	1	2534087	T	C	0.69	intronic	1p36.32	MMEL1	-0.177309	0.034	-5.21497	1.16782e-07	-0.0726526	0.0114183	-6.36283	1.98067e-10	-0.0719894	0.0114118	-6.30831	2.82093e-10	-0.00300135	0.00189167	-1.58662	0.112599
	rs28690427	1	2571823	G	A	0.69	downstream	1p36.32	TTC34(dist=885)	0.178983	0.034	5.2642	1.10187e-07	0.0725866	0.0114183	6.35705	2.05661e-10	0.072075	0.0114118	6.31581	2.68743e-10	0.00294038	0.00189047	1.55537	0.119857
	rs60520190	1	2533706	A	G	0.69	intronic	1p36.32	MMEL1	-0.177309	0.034	-5.21497	1.20594e-07	-0.0725521	0.0114183	-6.35403	2.09747e-10	-0.071945	0.0114118	-6.30442	2.89277e-10	-0.00300218	0.00189167	-1.58706	0.1125
	rs3001837	1	2532506	A	G	0.68	intronic	1p36.32	MMEL1	0.177309	0.034	5.21497	1.15031e-07	0.0718541	0.0113208	6.3471	2.19418e-10	0.0712009	0.0113144	6.29294	3.11503e-10	0.00300292	0.00189167	1.58744	0.112413
	rs2985859	1	2532416	C	T	0.69	intronic	1p36.32	MMEL1	0.177309	0.034	5.21497	1.30113e-07	0.0724112	0.0114183	6.34169	2.27253e-10	0.0717593	0.0114118	6.28815	3.21275e-10	0.00300348	0.00189168	1.58773	0.112347
	rs10910098	1	2533250	A	C	0.69	intronic	1p36.32	MMEL1	-0.176471	0.034	-5.19033	1.34911e-07	-0.0723966	0.0114183	-6.34041	2.29154e-10	-0.0718124	0.0114118	-6.2928	3.118e-10	-0.00300212	0.00189167	-1.58701	0.112509
	rs4648659	1	2560903	G	T	0.69	exonic	1p36.32	MMEL1	0.177309	0.034	5.21497	1.3311e-07	0.0723599	0.0114183	6.3372	2.33975e-10	0.0718233	0.0114118	6.29375	3.09886e-10	0.0028979	0.00188912	1.53399	0.125032
	rs2985857	1	2532624	T	C	0.69	intronic	1p36.32	MMEL1	0.176471	0.034	5.19033	1.37049e-07	0.0722891	0.0114183	6.331	2.43583e-10	0.0716433	0.0114118	6.27798	3.43002e-10	0.00300234	0.00189168	1.58713	0.112484
	rs6422657	1	2557531	T	C	0.69	intronic	1p36.32	MMEL1	0.178983	0.034	5.2642	1.11736e-07	0.0722872	0.0114183	6.33084	2.43836e-10	0.0717739	0.0114118	6.28942	3.18649e-10	0.00281677	0.00189037	1.49007	0.136206
	rs6664969	1	2534978	A	G	0.68	intronic	1p36.32	MMEL1	-0.175633	0.034	-5.16566	1.6627e-07	-0.0716319	0.0113208	-6.32747	2.49211e-10	-0.071015	0.0113144	-6.27652	3.46241e-10	-0.00301997	0.00189168	-1.59645	0.110389
	rs2764848	1	2530694	A	G	0.69	intronic	1p36.32	MMEL1	0.176471	0.034	5.19033	1.39397e-07	0.0721646	0.0114183	6.3201	2.61396e-10	0.0714997	0.0114118	6.26539	3.71885e-10	0.00300287	0.00189167	1.58742	0.112418
	rs2843402	1	2528682	C	T	0.69	intronic	1p36.32	MMEL1	0.176471	0.034	5.19033	1.34039e-07	0.0720432	0.0114183	6.30946	2.80008e-10	0.0713556	0.0114118	6.25277	4.03239e-10	0.0030162	0.00189163	1.5945	0.110825
	rs2764842	1	2529192	G	A	0.69	intronic	1p36.32	MMEL1	0.176471	0.034	5.19033	1.33736e-07	0.0720235	0.0114183	6.30773	2.8315e-10	0.0713419	0.0114118	6.25157	4.06353e-10	0.00300287	0.00189166	1.58742	0.112417
	rs2985855	1	2531372	C	A	0.68	intronic	1p36.32	MMEL1	0.176471	0.034	5.19033	1.44981e-07	0.0713915	0.0113208	6.30623	2.8591e-10	0.0707866	0.0113144	6.25633	3.94137e-10	0.00300277	0.00189167	1.58736	0.11243
	rs6666788	1	2567500	G	A	0.69	intergenic	1p36.32	MMEL1(dist=3045),TTC34(dist=5208)	0.176471	0.034	5.19033	1.70661e-07	0.0718595	0.0114183	6.29338	3.10631e-10	0.0712941	0.0114118	6.24738	4.17382e-10	0.00289772	0.00188915	1.53388	0.12506
	rs2843404	1	2530558	C	T	0.69	intronic	1p36.32	MMEL1	0.175633	0.034	5.16566	1.53748e-07	0.0718031	0.0114183	6.28843	3.20685e-10	0.0711528	0.0114118	6.235	4.51787e-10	0.00300306	0.00189167	1.58752	0.112395
	rs2843401	1	2528133	C	T	0.69	intronic	1p36.32	MMEL1	0.176471	0.034	5.19033	1.29385e-07	0.0717069	0.0114183	6.28001	3.38552e-10	0.070982	0.0114118	6.22003	4.97048e-10	0.00307746	0.00189037	1.62796	0.103532
	rs10797431	1	2501222	T	G	0.66	ncRNA_intronic	1p36.32	LOC100996583	-0.168899	0.033	-5.11814	1.87963e-07	-0.0698684	0.0111479	-6.26739	3.67162e-10	-0.0692837	0.0111417	-6.21844	5.02109e-10	-0.00287609	0.00186162	-1.54493	0.122362
	rs28611770	1	2581542	G	A	0.69	intronic	1p36.32	TTC34	0.181488	0.035	5.18537	9.25128e-08	0.0714814	0.0114183	6.26026	3.84343e-10	0.0709313	0.0114118	6.21559	5.11333e-10
	rs745367	1	2524457	C	T	0.67	intronic	1p36.32	MMEL1	-0.166362	0.033	-5.04126	3.76499e-07	-0.0683815	0.0112308	-6.08874	1.13806e-09	-0.0677534	0.0112245	-6.03621	1.57775e-09	-0.00260575	0.00186868	-1.39443	0.163187
Reported	rs3748816	1	2526746	G	A	0.67	exonic	1p36.32	MMEL1	-0.167208	0.033	-5.06691	3.54205e-07	-0.068255	0.0112308	-6.07747	1.22097e-09	-0.0675901	0.0112245	-6.02166	1.72636e-09	-0.00262021	0.00186854	-1.40228	0.160833
	rs3748817	1	2525665	C	T	0.67	intronic	1p36.32	MMEL1	-0.167208	0.033	-5.06691	3.42098e-07	-0.0682088	0.0112308	-6.07336	1.25264e-09	-0.0675543	0.0112245	-6.01847	1.76068e-09	-0.00260538	0.00186857	-1.39431	0.163223
	rs12749591	1	2563250	T	G	0.67	intronic	1p36.32	MMEL1	0.165514	0.033	5.01559	5.21064e-07	0.0681949	0.0112308	6.07212	1.26235e-09	0.0675694	0.0112245	6.01982	1.74608e-09	0.00244646	0.00186753	1.31	0.190195
	rs4648654	1	2553083	A	G	0.67	intronic	1p36.32	MMEL1	-0.162969	0.033	-4.93845	7.03587e-07	-0.0679581	0.0112308	-6.05103	1.4392e-09	-0.0673358	0.0112245	-5.99901	1.98528e-09	-0.00246335	0.00186751	-1.31906	0.18715
	rs3828154	1	2524943	A	G	0.67	intronic	1p36.32	MMEL1	-0.164667	0.033	-4.9899	5.30077e-07	-0.0679485	0.0112308	-6.05018	1.44683e-09	-0.0673411	0.0112245	-5.99948	1.97948e-09	-0.00260275	0.00186867	-1.39283	0.163671
	rs4445406	1	2539400	C	T	0.67	intronic	1p36.32	MMEL1	-0.162969	0.033	-4.93845	6.93803e-07	-0.0679384	0.0112308	-6.04928	1.45492e-09	-0.0674254	0.0112245	-6.00699	1.89e-09	-0.00268944	0.00186961	-1.4385	0.150293
	rs10910111	1	2542653	G	A	0.67	intronic	1p36.32	MMEL1	-0.163818	0.033	-4.96418	6.26293e-07	-0.0677991	0.0112308	-6.03688	1.57127e-09	-0.067251	0.0112245	-5.99145	2.07975e-09	-0.00260028	0.00186859	-1.39157	0.164053
	rs10910107	1	2539181	T	C	0.67	intronic	1p36.32	MMEL1	-0.162969	0.033	-4.93845	7.35266e-07	-0.0676986	0.0112308	-6.02793	1.66074e-09	-0.0670719	0.0112245	-5.9755	2.29385e-09	-0.00263844	0.00186856	-1.41202	0.157945
	rs10797438	1	2540262	T	C	0.67	intronic	1p36.32	MMEL1	-0.162969	0.033	-4.93845	7.17935e-07	-0.0676564	0.0112308	-6.02417	1.69978e-09	-0.0670233	0.0112245	-5.97117	2.3556e-09
	rs10910112	1	2551053	C	T	0.67	intronic	1p36.32	MMEL1	-0.162969	0.033	-4.93845	7.34448e-07	-0.067645	0.0112308	-6.02316	1.71046e-09	-0.0670366	0.0112245	-5.97235	2.33863e-09	-0.00250739	0.00186648	-1.34338	0.179148
	rs10797439	1	2540364	A	G	0.67	intronic	1p36.32	MMEL1	-0.162969	0.033	-4.93845	6.96479e-07	-0.0675596	0.0112308	-6.01555	1.79272e-09	-0.0669322	0.0112245	-5.96306	2.47565e-09
	rs4648658	1	2560882	A	G	0.67	exonic	1p36.32	MMEL1	0.163818	0.033	4.96418	6.45233e-07	0.067544	0.0112308	6.01416	1.80822e-09	0.0669106	0.0112245	5.96113	2.505e-09	0.00234733	0.00186752	1.25692	0.208781
	rs10797440	1	2541269	G	A	0.67	exonic	1p36.32	MMEL1	-0.162969	0.033	-4.93845	6.85202e-07	-0.0675386	0.0112308	-6.01368	1.81358e-09	-0.0668698	0.0112245	-5.95749	2.56139e-09	-0.00272537	0.00186854	-1.45855	0.144688
	rs10797437	1	2539006	C	T	0.67	intronic	1p36.32	MMEL1	-0.162119	0.033	-4.91269	8.24549e-07	-0.0675216	0.0112308	-6.01217	1.83056e-09	-0.0669067	0.0112245	-5.96078	2.51037e-09	-0.00265285	0.00186856	-1.41973	0.155686
	rs6667564	1	2520302	C	T	0.67	intronic	1p36.32	PRXL2B	-0.163818	0.033	-4.96418	6.07188e-07	-0.0674992	0.0112308	-6.01017	1.85324e-09	-0.066787	0.0112245	-5.95012	2.67951e-09	-0.00251019	0.00186979	-1.34249	0.179436
	rs4474198	1	2553758	T	C	0.67	intronic	1p36.32	MMEL1	-0.162119	0.033	-4.91269	8.54207e-07	-0.067412	0.0112308	-6.00241	1.94413e-09	-0.0667749	0.0112245	-5.94904	2.69722e-09	-0.00249849	0.00186754	-1.33786	0.180943
	rs2843403	1	2529097	C	T	0.67	intronic	1p36.32	MMEL1	0.163818	0.033	4.96418	5.89123e-07	0.067391	0.0112308	6.00054	1.96665e-09	0.0667308	0.0112245	5.94511	2.76268e-09	0.00249928	0.00186861	1.33751	0.181056
	rs4648652	1	2535758	G	A	0.67	intronic	1p36.32	MMEL1	-0.163818	0.033	-4.96418	5.63647e-07	-0.0673438	0.0112308	-5.99634	2.01818e-09	-0.0667543	0.0112245	-5.94721	2.72759e-09	-0.00253369	0.00186862	-1.35591	0.175127
	rs4074789	1	2537464	G	A	0.67	intronic	1p36.32	MMEL1	-0.162119	0.033	-4.91269	8.49413e-07	-0.0673421	0.0112308	-5.99619	2.02006e-09	-0.0667082	0.0112245	-5.9431	2.79686e-09	-0.0025587	0.00186863	-1.36929	0.170908
	rs6673993	1	2552071	C	T	0.67	intronic	1p36.32	MMEL1	-0.162119	0.033	-4.91269	8.10679e-07	-0.0672686	0.0112308	-5.98964	2.10303e-09	-0.066656	0.0112245	-5.93845	2.87734e-09	-0.00246485	0.00186751	-1.31986	0.186882
	rs2764841	1	2529360	A	G	0.67	intronic	1p36.32	MMEL1	0.162969	0.033	4.93845	6.13978e-07	0.0671625	0.0112308	5.98019	2.22879e-09	0.0665088	0.0112245	5.92533	3.11663e-09	0.00256687	0.00186861	1.37368	0.169542
	rs6670198	1	2520527	C	T	0.67	intronic	1p36.32	PRXL2B	-0.162969	0.033	-4.93845	6.13443e-07	-0.067149	0.0112308	-5.97899	2.24526e-09	-0.0664273	0.0112245	-5.91807	3.25738e-09	-0.00252204	0.00186977	-1.34885	0.177385
	rs2764840	1	2529437	T	C	0.67	intronic	1p36.32	MMEL1	0.162969	0.033	4.93845	6.12069e-07	0.0670835	0.0112308	5.97316	2.32698e-09	0.066432	0.0112245	5.91849	3.24911e-09	0.00256595	0.00186862	1.37318	0.169696
	rs6701238	1	2520500	A	G	0.67	intronic	1p36.32	PRXL2B	-0.162969	0.033	-4.93845	6.68674e-07	-0.0670806	0.0112308	-5.9729	2.33072e-09	-0.066337	0.0112245	-5.91002	3.42059e-09	-0.00252196	0.00186977	-1.34881	0.177398
	rs2764845	1	2528999	T	G	0.67	intronic	1p36.32	MMEL1	0.162969	0.033	4.93845	6.37251e-07	0.0669688	0.0112308	5.96295	2.47725e-09	0.0663256	0.0112245	5.90901	3.44169e-09	0.00256704	0.00186861	1.37377	0.169512
	rs60389769	1	2717470	A	G	0.69	upstream	1p36.32	TTC34(dist=37)	-0.176471	0.039	-4.5249	4.63713e-06	-0.0652006	0.0114183	-5.7102	1.12846e-08	-0.0644326	0.0114118	-5.64612	1.64112e-08	-0.00286173	0.0018906	-1.51367	0.13011
	rs60687045	1	2539603	A	G	0.69	intronic	1p36.32	MMEL1	-0.170586	0.039	-4.37401	1.07193e-05	-0.0650748	0.0114183	-5.69918	1.20386e-08	-0.0646527	0.0114118	-5.66541	1.46673e-08	-0.00308144	0.00189172	-1.6289	0.103333
	rs6689711	1	2531467	C	T	0.69	intronic	1p36.32	MMEL1	0.175633	0.039	4.5034	5.10148e-06	0.064758	0.0114183	5.67143	1.41609e-08	0.0641128	0.0114118	5.61809	1.93078e-08	0.00300211	0.00189168	1.587	0.112512
	rs6682043	1	2531514	A	C	0.69	intronic	1p36.32	MMEL1	0.175633	0.039	4.5034	5.57776e-06	0.0646464	0.0114183	5.66166	1.49914e-08	0.0640606	0.0114118	5.61352	1.98247e-08	0.00300338	0.00189168	1.58768	0.112359
	rs10752747	1	2524915	T	G	0.69	intronic	1p36.32	MMEL1	-0.173953	0.039	-4.46034	5.6909e-06	-0.064552	0.0114183	-5.65339	1.57312e-08	-0.0639551	0.0114118	-5.60428	2.09123e-08	-0.00304115	0.00189172	-1.60761	0.10792
	rs867435	1	2523706	T	C	0.68	intronic	1p36.32	MMEL1	-0.174793	0.039	-4.48188	4.77292e-06	-0.0638072	0.0113208	-5.63629	1.73751e-08	-0.0631605	0.0113144	-5.58231	2.37339e-08
	rs897628	1	2716624	T	C	0.69	exonic	1p36.32	TTC34	-0.176471	0.039	-4.5249	4.66851e-06	-0.0642633	0.0114183	-5.62811	1.822e-08	-0.0635563	0.0114118	-5.56933	2.55716e-08	-0.00298311	0.00188934	-1.57891	0.114356
	rs2258734	1	2483961	A	G	0.68	ncRNA_exonic	1p36.32	TNFRSF14-AS1	-0.170586	0.039	-4.37401	7.46485e-06	-0.0635043	0.0113208	-5.60953	2.02879e-08	-0.0628962	0.0113144	-5.55895	2.71399e-08	-0.00345398	0.00189354	-1.82408	0.0681397
	rs897624	1	2720175	C	T	0.69	intergenic	1p36.32	TTC34(dist=2742),ACTRT2(dist=217856)	-0.173113	0.039	-4.43879	6.76438e-06	-0.0640089	0.0114183	-5.60583	2.07265e-08	-0.0633125	0.0114118	-5.54797	2.89013e-08	-0.00296802	0.00189053	-1.56994	0.11643
	rs2260976	1	2527678	G	A	0.69	intronic	1p36.32	MMEL1	0.173113	0.039	4.43879	6.04638e-06	0.0639073	0.0114183	5.59693	2.18179e-08	0.0633252	0.0114118	5.54908	2.87173e-08	0.00297538	0.00189425	1.57074	0.116243
	rs897625	1	2720173	G	A	0.69	intergenic	1p36.32	TTC34(dist=2740),ACTRT2(dist=217858)	-0.171429	0.039	-4.39562	7.95052e-06	-0.0638639	0.0114183	-5.59313	2.23017e-08	-0.0632792	0.0114118	-5.54505	2.93871e-08	-0.00296888	0.00189052	-1.5704	0.116322
	rs2100574	1	2721149	A	G	0.69	intergenic	1p36.32	TTC34(dist=3716),ACTRT2(dist=216882)	-0.173113	0.039	-4.43879	6.57609e-06	-0.0636763	0.0114183	-5.5767	2.4512e-08	-0.0630412	0.0114118	-5.5242	3.30997e-08	-0.00301173	0.00189023	-1.59331	0.111091
	rs4073285	1	2539796	T	C	0.68	intronic	1p36.32	MMEL1	-0.168054	0.039	-4.30907	1.22934e-05	-0.0625499	0.0113208	-5.52523	3.29058e-08	-0.0621648	0.0113144	-5.49431	3.92242e-08	-0.00274324	0.00187645	-1.46193	0.143762
Novel	rs7608697	2	61204641	C	A	0.39	intronic	2p16.1	PUS10	0.134531	0.035	3.84374	0.000104462	0.064157	0.010827	5.92564	3.1109e-09	0.0641639	0.0108209	5.92963	3.03627e-09	0.000178142	0.00186752	0.0953901	0.924005
	rs7608910	2	61204856	G	A	0.39	intronic	2p16.1	PUS10	0.133656	0.035	3.81875	0.000126871	0.0638983	0.010827	5.90174	3.59684e-09	0.0638934	0.0108209	5.90463	3.53444e-09	0.000377979	0.0018675	0.202399	0.839605
	rs4560096	2	61204917	G	T	0.39	intronic	2p16.1	PUS10	0.132781	0.035	3.79375	0.000132644	0.0636784	0.010827	5.88143	4.06734e-09	0.0636814	0.0108209	5.88504	3.97967e-09	0.000181352	0.00186752	0.0971086	0.92264
	rs7596362	2	61204688	C	T	0.39	intronic	2p16.1	PUS10	0.130151	0.035	3.71859	0.000187803	0.0625154	0.010827	5.77402	7.7403e-09	0.0625975	0.0108209	5.78486	7.25711e-09	0.000173756	0.00186752	0.0930408	0.925871
	rs13003464	2	61186829	G	A	0.39	intronic	2p16.1	PUS10	0.128393	0.035	3.66838	0.000211375	0.0621612	0.010827	5.7413	9.395e-09	0.062155	0.0108209	5.74397	9.24798e-09	0.000303099	0.00186659	0.162381	0.871006
	rs10182512	2	61189469	A	G	0.36	intronic	2p16.1	PUS10	0.133656	0.036	3.71268	0.000146056	0.0626838	0.0110018	5.69759	1.21516e-08	0.0626265	0.0109956	5.69559	1.22949e-08	0.000195366	0.00189038	0.103348	0.917687
	rs10191548	2	61197395	A	G	0.36	intronic	2p16.1	PUS10	0.133656	0.036	3.71268	0.000165168	0.0623589	0.0110018	5.66805	1.44433e-08	0.0623876	0.0109956	5.67386	1.39614e-08	0.000416975	0.00189159	0.220436	0.825532
	rs1053862	2	61167761	G	A	0.6	UTR3	2p16.1	PUS10	0.115113	0.031	3.71332	0.000190876	0.059943	0.0107795	5.56081	2.68523e-08	0.0599709	0.0107735	5.56654	2.59846e-08	0.000512889	0.00183802	0.279045	0.780211
	rs72837826	2	111933001	T	G	0.11	intergenic	2q13	BCL2L11(dist=6979),MIR4435-2HG(dist=20443)	0.303801	0.051	5.95689	1.26134e-09	0.11918	0.0168778	7.06137	1.6487e-12	0.118578	0.0168682	7.02967	2.0703e-12	0.00743858	0.00289354	2.57075	0.0101478
	rs72837816	2	111916868	C	A	0.11	intronic	2q13	BCL2L11	0.302324	0.052	5.81393	1.72669e-09	0.11553	0.0168778	6.84509	7.643e-12	0.11489	0.0168682	6.81103	9.69049e-12	0.00807634	0.00289352	2.79119	0.00525153
	rs13405741	2	111913056	C	T	0.11	intronic	2q13	BCL2L11	0.306013	0.052	5.88487	1.36462e-09	0.114256	0.0168778	6.76961	1.2913e-11	0.113584	0.0168682	6.7336	1.65519e-11	0.0100778	0.00311357	3.23674	0.00120903
	rs72836352	2	111894874	T	C	0.11	intronic	2q13	BCL2L11	0.29788	0.052	5.72846	2.99787e-09	0.113502	0.0168778	6.72496	1.75639e-11	0.11293	0.0168682	6.69484	2.15905e-11	0.00778129	0.00290563	2.67801	0.00740618
	rs144569746	2	111908567	T	C	0.11	intronic	2q13	BCL2L11	0.297137	0.052	5.71418	3.25601e-09	0.113245	0.0168778	6.70971	1.95011e-11	0.112782	0.0168682	6.68608	2.29226e-11	0.00769285	0.00290537	2.64781	0.00810153
	rs17484848	2	111900560	C	T	0.11	intronic	2q13	BCL2L11	0.28968	0.052	5.57077	7.8314e-09	0.111295	0.0168778	6.59418	4.27616e-11	0.110933	0.0168682	6.57644	4.8186e-11	0.00778514	0.00289369	2.69038	0.007137
	rs72836349	2	111891795	C	T	0.11	intronic	2q13	BCL2L11	0.287432	0.052	5.52754	1.08557e-08	0.110789	0.0168778	6.56422	5.23056e-11	0.110565	0.0168682	6.55462	5.57853e-11
	rs72836348	2	111888043	A	G	0.11	intronic	2q13	BCL2L11	0.288931	0.052	5.55637	8.8356e-09	0.110725	0.0168778	6.56042	5.36577e-11	0.110332	0.0168682	6.54081	6.11847e-11	0.00779698	0.00289381	2.69437	0.00705222
	rs113135335	2	111887754	G	T	0.11	exonic	2q13	BCL2L11	0.285931	0.052	5.49866	1.42883e-08	0.110104	0.0168778	6.52364	6.862e-11	0.109667	0.0168682	6.50142	7.95677e-11	0.00795008	0.0028938	2.74728	0.00600915
	rs72836344	2	111874699	T	G	0.11	intronic	2q13	ACOXL	0.284427	0.052	5.46975	1.49237e-08	0.109785	0.0168778	6.50472	7.7837e-11	0.109244	0.0168682	6.4763	9.3998e-11	0.00774579	0.00290569	2.66573	0.00768203
	rs72836345	2	111876539	C	T	0.11	downstream	2q13	ACOXL(dist=414)	0.284427	0.052	5.46975	1.50433e-08	0.10976	0.0168778	6.50321	7.86215e-11	0.109246	0.0168682	6.47641	9.39326e-11	0.00776185	0.00289391	2.68213	0.00731546
	rs72946301	2	111861838	A	G	0.11	ncRNA_intronic	2q13	ACOXL-AS1	0.277632	0.053	5.23833	5.86747e-08	0.106689	0.0168778	6.32126	2.59445e-10	0.106063	0.0168682	6.28776	3.22085e-10	0.00694935	0.00294296	2.36134	0.0182089
	rs79950062	2	111940612	C	T	0.13	intergenic	2q13	BCL2L11(dist=14590),MIR4435-2HG(dist=12832)	0.249201	0.048	5.19169	1.15163e-07	0.098286	0.0157027	6.25918	3.87019e-10	0.0975508	0.0156939	6.21586	5.10444e-10	0.00645898	0.00278549	2.31879	0.0204062
	rs72837843	2	111964721	A	G	0.12	ncRNA_intronic	2q13	MIR4435-2HG	0.246079	0.051	4.82507	7.41119e-07	0.0902661	0.0162508	5.55457	2.78288e-08	0.0894913	0.0162416	5.51	3.58824e-08	0.00363506	0.00280534	1.29576	0.195057
	rs56308728	2	111852366	G	A	0.18	intronic	2q13	ACOXL	0.189794	0.038	4.99457	3.24853e-07	0.0760152	0.0137456	5.53016	3.19945e-08	0.0766725	0.0137378	5.58112	2.3897e-08	0.00747776	0.00238392	3.13674	0.00170837
	rs72837849	2	111989858	C	T	0.12	ncRNA_intronic	2q13	MIR4435-2HG	0.24059	0.051	4.71746	1.28915e-06	0.0887679	0.0162508	5.46238	4.69788e-08	0.0878802	0.0162416	5.41081	6.27407e-08	0.00381254	0.00281569	1.35403	0.175726
	rs3116499	2	204649276	A	G	0.25	intergenic	2q33.2	CD28(dist=45641),CTLA4(dist=83218)	-0.204572	0.036	-5.68256	5.53959e-09	-0.0806613	0.0121957	-6.61393	3.74244e-11	-0.080196	0.0121888	-6.5795	4.72047e-11	-0.00395686	0.00234774	-1.68539	0.0919127
	rs231389	2	204634730	T	C	0.25	intergenic	2q33.2	CD28(dist=31095),CTLA4(dist=97764)	-0.206201	0.036	-5.7278	4.42039e-09	-0.0803582	0.0121957	-6.58908	4.42555e-11	-0.0799042	0.0121888	-6.55555	5.54365e-11	-0.00393904	0.00234757	-1.67792	0.0933626
	rs13429019	2	204635693	T	C	0.25	intergenic	2q33.2	CD28(dist=32058),CTLA4(dist=96801)	0.205387	0.036	5.70519	4.98328e-09	0.0799912	0.0121957	6.55899	5.41736e-11	0.0795479	0.0121888	6.52632	6.74054e-11	0.00387607	0.00234758	1.65109	0.0987193
	rs1973872	2	204631016	G	T	0.28	intergenic	2q33.2	CD28(dist=27381),CTLA4(dist=101478)	-0.18648	0.035	-5.32799	6.60457e-08	-0.074784	0.0117614	-6.3584	2.03866e-10	-0.0745204	0.0117548	-6.33957	2.30412e-10	-0.00319071	0.00228469	-1.39656	0.162545
	rs6721210	2	204629096	A	G	0.28	intergenic	2q33.2	CD28(dist=25461),CTLA4(dist=103398)	-0.18648	0.035	-5.32799	6.15199e-08	-0.0746281	0.0117614	-6.34515	2.22212e-10	-0.0743548	0.0117548	-6.32547	2.52455e-10	-0.00315621	0.0022802	-1.38418	0.166303
	rs10170254	2	204643999	A	G	0.28	intergenic	2q33.2	CD28(dist=40364),CTLA4(dist=88495)	0.189794	0.035	5.42267	3.39982e-08	0.07423	0.0117614	6.3113	2.76708e-10	0.0739094	0.0117548	6.28759	3.22436e-10
	rs7588874	2	204614508	A	G	0.25	intergenic	2q33.2	CD28(dist=10873),CTLA4(dist=117986)	-0.196389	0.036	-5.45524	2.1675e-08	-0.076424	0.0121957	-6.26649	3.69271e-10	-0.0763154	0.0121888	-6.26112	3.82234e-10	-0.00416294	0.00234204	-1.77748	0.0754889
	rs7422494	2	204611807	A	G	0.25	intergenic	2q33.2	CD28(dist=8172),CTLA4(dist=120687)	-0.194744	0.036	-5.40956	3.12783e-08	-0.0758128	0.0121957	-6.21637	5.08787e-10	-0.0757013	0.0121888	-6.21074	5.27368e-10	-0.00414089	0.00234202	-1.76808	0.0770472
Reported	rs7426056	2	204612058	G	A	0.25	intergenic	2q33.2	CD28(dist=8423),CTLA4(dist=120436)	-0.193921	0.036	-5.38669	3.26451e-08	-0.0755094	0.0121957	-6.1915	5.95948e-10	-0.0754196	0.0121888	-6.18763	6.10772e-10	-0.00413867	0.00234206	-1.76711	0.0772095
	rs1980422	2	204610396	T	C	0.25	intergenic	2q33.2	CD28(dist=6761),CTLA4(dist=122098)	-0.193097	0.036	-5.3638	3.59117e-08	-0.07536	0.0121957	-6.17925	6.44074e-10	-0.0752851	0.0121888	-6.17659	6.55007e-10	-0.00442332	0.00233694	-1.89278	0.0583873
	rs749933	2	204647261	G	A	0.29	intergenic	2q33.2	CD28(dist=43626),CTLA4(dist=85233)	-0.183155	0.035	-5.23299	8.56599e-08	-0.071838	0.011638	-6.17272	6.7127e-10	-0.0715904	0.0116314	-6.15492	7.51171e-10	-0.00306176	0.00219923	-1.3922	0.163863
	rs2558210	2	204636190	G	A	0.29	intergenic	2q33.2	CD28(dist=32555),CTLA4(dist=96304)	-0.183155	0.035	-5.23299	7.97869e-08	-0.0717879	0.011638	-6.16841	6.89809e-10	-0.071562	0.0116314	-6.15247	7.62849e-10	-0.00295412	0.00219909	-1.34333	0.179164
	rs1980421	2	204610004	G	A	0.25	intergenic	2q33.2	CD28(dist=6369),CTLA4(dist=122490)	-0.193097	0.036	-5.3638	4.47861e-08	-0.0751139	0.0121957	-6.15907	7.31738e-10	-0.0750361	0.0121888	-6.15616	7.4528e-10	-0.00413091	0.00234196	-1.76387	0.0777542
	rs10932021	2	204633260	A	C	0.29	intergenic	2q33.2	CD28(dist=29625),CTLA4(dist=99234)	-0.180653	0.035	-5.16153	1.24606e-07	-0.0712092	0.011638	-6.11869	9.43501e-10	-0.071234	0.0116314	-6.12428	9.10967e-10	-0.00288246	0.00220987	-1.30436	0.19211
	rs1974996	2	204629421	T	C	0.29	intergenic	2q33.2	CD28(dist=25786),CTLA4(dist=103073)	-0.181488	0.035	-5.18537	1.08079e-07	-0.0710431	0.011638	-6.10441	1.0318e-09	-0.0710435	0.0116314	-6.1079	1.00952e-09	-0.00285636	0.00221367	-1.29033	0.196937
	rs10932019	2	204628810	A	G	0.29	intergenic	2q33.2	CD28(dist=25175),CTLA4(dist=103684)	-0.180653	0.035	-5.16153	1.27866e-07	-0.0708506	0.011638	-6.08788	1.14419e-09	-0.0708721	0.0116314	-6.09316	1.10703e-09	-0.00285975	0.00221367	-1.29186	0.196406
	rs12467195	2	204628328	G	A	0.29	intergenic	2q33.2	CD28(dist=24693),CTLA4(dist=104166)	-0.180653	0.035	-5.16153	1.30186e-07	-0.0707224	0.011638	-6.07686	1.22559e-09	-0.0707382	0.0116314	-6.08165	1.18954e-09	-0.00286724	0.0022137	-1.29522	0.195243
	rs7420136	2	204632071	T	C	0.29	intergenic	2q33.2	CD28(dist=28436),CTLA4(dist=100423)	-0.179818	0.035	-5.13767	1.3953e-07	-0.0706368	0.011638	-6.06951	1.28304e-09	-0.070637	0.0116314	-6.07294	1.25587e-09	-0.00282826	0.00221364	-1.27765	0.201374
	rs10210464	2	204632810	C	T	0.29	intergenic	2q33.2	CD28(dist=29175),CTLA4(dist=99684)	-0.179818	0.035	-5.13767	1.33992e-07	-0.0706362	0.011638	-6.06945	1.28346e-09	-0.0706484	0.0116314	-6.07393	1.24817e-09	-0.00284303	0.00221368	-1.2843	0.199037
	rs10932020	2	204633156	A	G	0.29	intergenic	2q33.2	CD28(dist=29521),CTLA4(dist=99338)	-0.178983	0.035	-5.11379	1.64119e-07	-0.070525	0.011638	-6.0599	1.36206e-09	-0.070524	0.0116314	-6.06323	1.33411e-09	-0.00276827	0.00220983	-1.25271	0.210313
	rs231387	2	204632931	G	A	0.29	intergenic	2q33.2	CD28(dist=29296),CTLA4(dist=99563)	-0.178983	0.035	-5.11379	1.64079e-07	-0.0703806	0.011638	-6.04749	1.47124e-09	-0.0704062	0.0116314	-6.05311	1.42079e-09	-0.00281259	0.00221369	-1.27055	0.20389
	rs10932018	2	204627407	A	G	0.29	intergenic	2q33.2	CD28(dist=23772),CTLA4(dist=105087)	-0.178983	0.035	-5.11379	1.7108e-07	-0.0700329	0.011638	-6.01761	1.77011e-09	-0.0700484	0.0116314	-6.02234	1.71908e-09	-0.00289761	0.00221378	-1.30889	0.19057
	rs2352407	2	204623245	A	C	0.29	intergenic	2q33.2	CD28(dist=19610),CTLA4(dist=109249)	-0.175633	0.035	-5.01807	2.67947e-07	-0.0692263	0.011638	-5.94831	2.7093e-09	-0.0692783	0.0116314	-5.95613	2.58279e-09	-0.00212145	0.00212361	-0.998984	0.317802
	rs231385	2	204621491	G	A	0.29	intergenic	2q33.2	CD28(dist=17856),CTLA4(dist=111003)	-0.173113	0.035	-4.94607	4.14107e-07	-0.0686172	0.011638	-5.89597	3.72497e-09	-0.0686929	0.0116314	-5.90581	3.50925e-09	-0.00216225	0.00212674	-1.0167	0.309298
	rs10186048	2	204624056	A	G	0.29	intergenic	2q33.2	CD28(dist=20421),CTLA4(dist=108438)	-0.173953	0.035	-4.97009	3.50848e-07	-0.0685421	0.011638	-5.88952	3.87326e-09	-0.0685835	0.0116314	-5.8964	3.71512e-09	-0.00221253	0.00212049	-1.04341	0.29676
	rs1961361	2	204619397	C	T	0.29	intergenic	2q33.2	CD28(dist=15762),CTLA4(dist=113097)	-0.172271	0.035	-4.92203	4.64178e-07	-0.0683741	0.011638	-5.87508	4.22647e-09	-0.0684084	0.0116314	-5.88135	4.06942e-09	-0.00227664	0.00213307	-1.06731	0.285833
	rs6435203	2	204611195	A	G	0.29	intergenic	2q33.2	CD28(dist=7560),CTLA4(dist=121299)	-0.168054	0.035	-4.80153	8.68567e-07	-0.0668532	0.011638	-5.7444	9.22491e-09	-0.0670224	0.0116314	-5.76218	8.30326e-09	-0.00216586	0.00212362	-1.01989	0.30778
	rs10169758	2	204643711	T	C	0.19	intergenic	2q33.2	CD28(dist=40076),CTLA4(dist=88783)	0.201307	0.04	5.03267	3.07196e-07	0.0752495	0.0134613	5.59006	2.26988e-08	0.0747459	0.0134537	5.55579	2.76358e-08	0.00396503	0.00274616	1.44384	0.148783
	rs10211209	2	204642533	A	G	0.18	intergenic	2q33.2	CD28(dist=38898),CTLA4(dist=89961)	0.19967	0.04	4.99175	4.10599e-07	0.0765841	0.0137456	5.57155	2.5249e-08	0.0760636	0.0137378	5.5368	3.0804e-08	0.00406305	0.00274595	1.47965	0.138967
	rs7369876	2	204636472	T	C	0.19	intergenic	2q33.2	CD28(dist=32837),CTLA4(dist=96022)	-0.198851	0.04	-4.97127	4.36084e-07	-0.0749384	0.0134613	-5.56696	2.59226e-08	-0.0744562	0.0134537	-5.53426	3.12552e-08	-0.00397175	0.00274599	-1.44638	0.148069
	rs17187469	2	204648363	C	T	0.19	intergenic	2q33.2	CD28(dist=44728),CTLA4(dist=84131)	0.198031	0.04	4.95077	4.59189e-07	0.0743548	0.0134613	5.5236	3.32119e-08	0.0738798	0.0134537	5.49141	3.98726e-08	0.00405933	0.002746	1.47827	0.139335
	rs62184020	2	204634004	T	C	0.19	intergenic	2q33.2	CD28(dist=30369),CTLA4(dist=98490)	0.196389	0.04	4.90972	6.71079e-07	0.0742689	0.0134613	5.51722	3.44401e-08	0.0738833	0.0134537	5.49167	3.98153e-08	0.0044446	0.00274585	1.61866	0.10552
	rs55828908	2	204644018	T	C	0.18	intergenic	2q33.2	CD28(dist=40383),CTLA4(dist=88476)	0.202941	0.041	4.94978	3.3676e-07	0.0758267	0.0137456	5.51644	3.45931e-08	0.0752697	0.0137378	5.47901	4.27701e-08
	rs34762726	3	49689210	A	G	0.3	exonic	3p21.31	BSN	0.283674	0.031	9.15078	2.59419e-20	0.121854	0.0115238	10.5741	3.93071e-26	0.1213	0.0115173	10.5319	6.15467e-26	0.00551733	0.00183187	3.01187	0.00259648
	rs6770670	3	49686682	C	T	0.3	intronic	3p21.31	BSN	0.283674	0.031	9.15078	2.63215e-20	0.1218	0.0115238	10.5694	4.13104e-26	0.121248	0.0115173	10.5275	6.45296e-26	0.00536123	0.00183121	2.92769	0.0034149
	rs11709525	3	49690496	T	C	0.3	exonic	3p21.31	BSN	0.283674	0.031	9.15078	2.92333e-20	0.121752	0.0115238	10.5652	4.31993e-26	0.121422	0.0115173	10.5426	5.49827e-26	0.00543772	0.00183121	2.96946	0.00298321
	rs9852529	3	49730625	A	G	0.3	intronic	3p21.31	RNF123	0.283674	0.031	9.15078	2.47006e-20	0.121484	0.0115238	10.542	5.53044e-26	0.121124	0.0115173	10.5167	7.23862e-26	0.00559257	0.00183058	3.05507	0.00225005
	rs9822268	3	49719729	A	G	0.3	intronic	3p21.31	APEH	0.282921	0.031	9.12648	2.84085e-20	0.121447	0.0115238	10.5388	5.72129e-26	0.120961	0.0115173	10.5026	8.40562e-26	0.0055057	0.00183055	3.00767	0.00263258
	rs1131095	3	49714225	C	T	0.3	exonic	3p21.31	APEH	0.282167	0.031	9.10216	3.1915e-20	0.121417	0.0115238	10.5362	5.8827e-26	0.120948	0.0115173	10.5014	8.51061e-26	0.0054793	0.00183121	2.99218	0.00276997
	rs9882740	3	49702484	C	T	0.3	intronic	3p21.31	BSN	0.282921	0.031	9.12648	3.36105e-20	0.121403	0.0115238	10.535	5.95864e-26	0.120881	0.0115173	10.4956	9.05453e-26	0.00547233	0.00183126	2.9883	0.00280538
	rs13085791	3	49721798	A	C	0.3	exonic	3p21.31	MST1	0.282921	0.031	9.12648	2.43716e-20	0.121389	0.0115238	10.5338	6.03537e-26	0.120925	0.0115173	10.4994	8.69205e-26	0.00547362	0.00183058	2.9901	0.00278884
	rs11130213	3	49712297	T	C	0.3	intronic	3p21.31	APEH	0.282167	0.031	9.10216	3.6907e-20	0.121295	0.0115238	10.5256	6.58668e-26	0.120801	0.0115173	10.4887	9.73797e-26	0.00545461	0.00183187	2.97761	0.00290502
	rs9812791	3	49682311	A	G	0.3	intronic	3p21.31	BSN	0.282167	0.031	9.10216	3.51619e-20	0.121251	0.0115238	10.5218	6.85393e-26	0.120691	0.0115173	10.4791	1.07809e-25	0.00547025	0.00183121	2.98723	0.0028152
	rs4283605	3	49678651	G	A	0.3	intronic	3p21.31	BSN	0.282167	0.031	9.10216	3.53769e-20	0.121223	0.0115238	10.5193	7.03791e-26	0.120691	0.0115173	10.4791	1.07788e-25	0.0054715	0.0018312	2.98792	0.0028088
	rs9858213	3	49731861	T	G	0.3	intronic	3p21.31	RNF123	0.283674	0.031	9.15078	2.42636e-20	0.121216	0.0115238	10.5187	7.08316e-26	0.120873	0.0115173	10.4949	9.11878e-26	0.00562969	0.00183057	3.07537	0.0021024
	rs9858542	3	49701983	A	G	0.3	exonic	3p21.31	BSN	0.282167	0.031	9.10216	3.21497e-20	0.121174	0.0115238	10.5151	7.36042e-26	0.120679	0.0115173	10.478	1.08994e-25	0.00540661	0.0018312	2.95249	0.00315226
	rs9836291	3	49697459	A	G	0.3	intronic	3p21.31	BSN	0.281412	0.031	9.07782	4.50484e-20	0.121113	0.0115238	10.5098	7.78788e-26	0.120624	0.0115173	10.4733	1.14614e-25	0.00546595	0.00183121	2.98488	0.00283691
	rs11718165	3	49696797	G	A	0.3	intronic	3p21.31	BSN	0.281412	0.031	9.07782	4.75296e-20	0.120532	0.0115238	10.4594	1.32692e-25	0.120271	0.0115173	10.4427	1.58309e-25	0.00547009	0.00183121	2.98714	0.00281598
	rs9837341	3	49664767	G	A	0.31	intronic	3p21.31	BSN	0.273076	0.031	8.8089	3.01826e-19	0.116303	0.0114183	10.1857	2.2969e-24	0.11581	0.0114118	10.1483	3.37268e-24	0.00578967	0.00182335	3.17529	0.00149688
	rs1873625	3	49666964	A	C	0.31	intronic	3p21.31	BSN	0.273837	0.031	8.83344	2.81609e-19	0.116271	0.0114183	10.1829	2.36491e-24	0.115852	0.0114118	10.1519	3.24944e-24	0.00595501	0.00182391	3.26497	0.00109476
	rs6803222	3	49665976	G	T	0.31	intronic	3p21.31	BSN	0.273076	0.031	8.8089	3.11026e-19	0.116209	0.0114183	10.1775	2.49997e-24	0.115726	0.0114118	10.1408	3.63931e-24	0.00578967	0.00182335	3.17529	0.00149688
	rs7614725	3	49650395	A	G	0.31	intronic	3p21.31	BSN	0.273076	0.031	8.8089	3.17901e-19	0.116012	0.0114183	10.1602	2.98335e-24	0.115548	0.0114118	10.1253	4.26653e-24	0.00575883	0.00182335	3.15837	0.00158653
	rs9862080	3	49674458	G	A	0.31	intronic	3p21.31	BSN	0.272315	0.031	8.78434	4.02915e-19	0.115991	0.0114183	10.1584	3.04075e-24	0.115504	0.0114118	10.1214	4.43981e-24	0.00570574	0.00182336	3.12924	0.00175261
	rs11921590	3	49644193	C	T	0.31	intronic	3p21.31	BSN	0.271553	0.031	8.75976	5.94542e-19	0.115531	0.0114183	10.1181	4.59216e-24	0.115058	0.0114118	10.0823	6.61322e-24	0.00579477	0.00182342	3.17796	0.00148314
	rs11917431	3	49644012	T	C	0.31	intronic	3p21.31	BSN	0.271553	0.031	8.75976	5.10709e-19	0.115514	0.0114183	10.1166	4.66194e-24	0.114962	0.0114118	10.0739	7.20261e-24	0.00581234	0.00182342	3.18759	0.00143462
	rs9833611	3	49651210	A	G	0.31	intronic	3p21.31	BSN	0.273076	0.031	8.8089	3.11547e-19	0.115338	0.0114183	10.1012	5.45796e-24	0.114783	0.0114118	10.0582	8.45326e-24	0.00575787	0.00182335	3.15785	0.00158939
	rs13064576	3	49642430	T	C	0.31	intronic	3p21.31	BSN	0.271553	0.031	8.75976	5.93898e-19	0.115284	0.0114183	10.0965	5.72666e-24	0.11476	0.0114118	10.0562	8.62281e-24	0.00579477	0.00182342	3.17796	0.00148314
	rs11130203	3	49575367	A	G	0.32	intergenic	3p21.31	DAG1(dist=2316),BSN-DT(dist=11372)	0.260825	0.031	8.4137	7.93673e-18	0.111278	0.0113208	9.82952	8.40164e-23	0.110944	0.0113144	9.80557	1.06549e-22	0.00625513	0.0018173	3.44199	0.000577455
	rs11720597	3	49635354	A	G	0.31	intronic	3p21.31	BSN	0.260825	0.031	8.4137	8.13241e-18	0.111527	0.0114183	9.76743	1.55343e-22	0.111085	0.0114118	9.73418	2.15559e-22	0.00608788	0.00181863	3.34752	0.000815395
	rs34293138	3	49579017	C	T	0.32	intergenic	3p21.31	DAG1(dist=5966),BSN-DT(dist=7722)	0.260054	0.031	8.38884	8.67511e-18	0.110461	0.0113208	9.75738	1.71538e-22	0.109992	0.0113144	9.7214	2.44401e-22	0.00628827	0.00181825	3.45843	0.000543338
	rs9875617	3	49634696	A	G	0.32	intronic	3p21.31	BSN	0.260825	0.031	8.4137	7.65967e-18	0.110412	0.0113208	9.75301	1.79078e-22	0.110051	0.0113144	9.72664	2.32135e-22	0.00630343	0.00181825	3.46675	0.000526792
	rs9858280	3	49597737	C	T	0.32	intronic	3p21.31	BSN	0.260054	0.031	8.38884	8.85111e-18	0.110134	0.0113208	9.72847	2.28e-22	0.109711	0.0113144	9.69661	3.11691e-22	0.00628036	0.00181824	3.45409	0.000552153
	rs3811697	3	49590770	T	C	0.32	ncRNA_intronic	3p21.31	BSN-DT	0.259283	0.031	8.36395	9.67548e-18	0.110035	0.0113208	9.7197	2.48507e-22	0.109567	0.0113144	9.68382	3.53273e-22	0.00628894	0.00181824	3.45881	0.000542564
	rs9837027	3	49597013	T	C	0.31	intronic	3p21.31	BSN	0.259283	0.031	8.36395	1.05931e-17	0.110838	0.0114183	9.70706	2.81325e-22	0.110382	0.0114118	9.67257	3.9435e-22	0.0062818	0.00181823	3.4549	0.000550504
	rs9811982	3	49624377	C	A	0.32	intronic	3p21.31	BSN	0.259283	0.031	8.36395	1.1467e-17	0.10982	0.0113208	9.70074	2.99323e-22	0.109235	0.0113144	9.65454	4.70256e-22	0.00627478	0.00181825	3.45099	0.000558524
	rs71324979	3	49619651	C	T	0.32	intronic	3p21.31	BSN	0.259283	0.031	8.36395	1.08195e-17	0.109818	0.0113208	9.70055	2.99882e-22	0.109237	0.0113144	9.65468	4.69625e-22	0.00621851	0.00181826	3.42004	0.00062613
	rs34427167	3	49610223	T	C	0.32	intronic	3p21.31	BSN	0.259283	0.031	8.36395	1.10226e-17	0.109813	0.0113208	9.70012	3.01145e-22	0.109216	0.0113144	9.65283	4.78153e-22	0.00621759	0.00181825	3.41954	0.000627268
	rs11713474	3	49611457	G	A	0.31	intronic	3p21.31	BSN	0.259283	0.031	8.36395	1.2409e-17	0.110751	0.0114183	9.69942	3.03212e-22	0.110205	0.0114118	9.65711	4.58632e-22	0.00621674	0.00181825	3.41907	0.000628349
	rs11926781	3	49603289	T	C	0.32	intronic	3p21.31	BSN	0.259283	0.031	8.36395	1.04534e-17	0.109746	0.0113208	9.69418	3.19203e-22	0.109218	0.0113144	9.653	4.77399e-22	0.00624133	0.00181778	3.43349	0.000595869
	rs11719996	3	49525958	C	T	0.31	intronic	3p21.31	DAG1	0.254642	0.031	8.21427	4.23242e-17	0.110515	0.0114183	9.67874	3.71259e-22	0.110066	0.0114118	9.64487	5.1676e-22	0.00626625	0.00181872	3.44541	0.000570191
	rs13062429	3	49559485	G	A	0.31	intronic	3p21.31	DAG1	-0.256191	0.031	-8.26424	3.26542e-17	-0.109847	0.0114183	-9.62025	6.56699e-22	-0.109451	0.0114118	-9.59097	8.72586e-22	-0.00632617	0.00181823	-3.4793	0.000502734
	rs6797664	3	49539222	A	G	0.31	intronic	3p21.31	DAG1	0.255417	0.031	8.23926	3.97569e-17	0.109729	0.0114183	9.60994	7.25913e-22	0.109317	0.0114118	9.57926	9.77427e-22	0.006262	0.00181871	3.4431	0.000575087
	rs7630869	3	49522543	T	C	0.31	intronic	3p21.31	DAG1	0.255417	0.031	8.23926	3.38186e-17	0.10968	0.0114183	9.60566	7.56732e-22	0.109222	0.0114118	9.57096	1.05915e-21	0.00627807	0.00181871	3.45194	0.000556569
	rs7633271	3	49555963	C	T	0.31	intronic	3p21.31	DAG1	0.254642	0.031	8.21427	5.17572e-17	0.109668	0.0114183	9.60461	7.64495e-22	0.109101	0.0114118	9.56032	1.17392e-21	0.00631318	0.00181824	3.47214	0.000516331
	rs3926569	3	49558716	T	C	0.31	intronic	3p21.31	DAG1	0.255417	0.031	8.23926	3.74033e-17	0.109544	0.0114183	9.59372	8.49611e-22	0.10909	0.0114118	9.55935	1.18493e-21	0.00631262	0.00181823	3.47184	0.000516906
	rs6766581	3	49539401	C	T	0.31	intronic	3p21.31	DAG1	0.254642	0.031	8.21427	4.23871e-17	0.109535	0.0114183	9.59295	8.56027e-22	0.109124	0.0114118	9.56238	1.15074e-21	0.00626782	0.00181871	3.4463	0.000568309
	rs34196454	3	49563456	A	G	0.31	intronic	3p21.31	DAG1	0.254642	0.031	8.21427	4.79328e-17	0.109443	0.0114183	9.58486	9.25868e-22	0.109002	0.0114118	9.55165	1.27642e-21	0.006153	0.00181779	3.38488	0.000712086
	rs12330269	3	49513910	A	G	0.31	intronic	3p21.31	DAG1	0.254642	0.031	8.21427	4.29284e-17	0.10944	0.0114183	9.58465	9.27734e-22	0.109008	0.0114118	9.55223	1.26939e-21	0.00626731	0.00181871	3.44602	0.000568899
	rs9853683	3	49512588	G	A	0.31	intronic	3p21.31	DAG1	0.255417	0.031	8.23926	4.02319e-17	0.109432	0.0114183	9.58395	9.34055e-22	0.10918	0.0114118	9.56724	1.09793e-21	0.00627247	0.00181871	3.44886	0.000562955
	rs6766131	3	49538932	C	T	0.31	intronic	3p21.31	DAG1	0.254642	0.031	8.21427	4.78861e-17	0.109412	0.0114183	9.58216	9.50391e-22	0.108969	0.0114118	9.54877	1.31243e-21	0.00626857	0.00181871	3.44671	0.000567452
	rs9850072	3	49529482	T	C	0.31	intronic	3p21.31	DAG1	0.254642	0.031	8.21427	5.02024e-17	0.109361	0.0114183	9.57768	9.9253e-22	0.108922	0.0114118	9.54468	1.36529e-21	0.00626664	0.00181873	3.44562	0.000569752
	rs11712569	3	49540152	G	A	0.31	intronic	3p21.31	DAG1	0.254642	0.031	8.21427	4.4933e-17	0.10936	0.0114183	9.57765	9.92742e-22	0.108892	0.0114118	9.54199	1.4012e-21	0.00629526	0.00181871	3.46138	0.000537414
	rs10212296	3	49542273	C	T	0.31	intronic	3p21.31	DAG1	0.254642	0.031	8.21427	4.30594e-17	0.109305	0.0114183	9.57277	1.04079e-21	0.108894	0.0114118	9.5422	1.3983e-21
	rs34363169	3	49537712	A	G	0.31	intronic	3p21.31	DAG1	0.254642	0.031	8.21427	4.18728e-17	0.109271	0.0114183	9.56981	1.07104e-21	0.108834	0.0114118	9.5369	1.4717e-21	0.00626783	0.00181871	3.44631	0.000568305
	rs9821311	3	49543656	T	C	0.31	intronic	3p21.31	DAG1	0.254642	0.031	8.21427	4.52876e-17	0.10921	0.0114183	9.56445	1.12801e-21	0.108752	0.0114118	9.52972	1.57715e-21	0.00622391	0.00181823	3.42306	0.000619214
	rs1801143	3	49570200	T	C	0.31	exonic	3p21.31	DAG1	0.254642	0.031	8.21427	4.66433e-17	0.109153	0.0114183	9.55948	1.18354e-21	0.108678	0.0114118	9.52324	1.67869e-21	0.00636556	0.00181872	3.50002	0.000465225
	rs67216675	3	49493151	T	G	0.31	intergenic	3p21.31	NICN1(dist=26394),DAG1(dist=12985)	0.253867	0.031	8.18925	5.78944e-17	0.109095	0.0114183	9.55443	1.24267e-21	0.108626	0.0114118	9.51872	1.75332e-21	0.00629357	0.00181871	3.46046	0.000539243
	rs9858418	3	49543288	G	A	0.31	intronic	3p21.31	DAG1	0.254642	0.031	8.21427	4.49102e-17	0.108835	0.0114183	9.53161	1.54864e-21	0.108428	0.0114118	9.50136	2.07157e-21	0.00634643	0.00181776	3.49134	0.000480605
	rs7623659	3	49414791	T	C	0.31	intronic	3p21.31	RHOA	0.253867	0.031	8.18925	5.26199e-17	0.108551	0.0114183	9.50679	1.96638e-21	0.108008	0.0114118	9.46458	2.94739e-21	0.00625528	0.00181875	3.43933	0.000583151
	rs1987628	3	49399259	A	G	0.31	intronic	3p21.31	RHOA	0.253091	0.031	8.16421	6.04382e-17	0.10827	0.0114183	9.48221	2.48961e-21	0.107738	0.0114118	9.4409	3.69579e-21	0.00636648	0.00181871	3.50055	0.000464302
	rs6446264	3	49417243	A	C	0.31	intronic	3p21.31	RHOA	0.253091	0.031	8.16421	5.95787e-17	0.108252	0.0114183	9.48059	2.52844e-21	0.107706	0.0114118	9.43812	3.79512e-21	0.00624895	0.00181871	3.43593	0.000590529
	rs6809216	3	49412559	A	G	0.31	intronic	3p21.31	RHOA	0.253091	0.031	8.16421	6.26699e-17	0.108231	0.0114183	9.47872	2.57413e-21	0.107707	0.0114118	9.43817	3.79336e-21	0.00627039	0.00181871	3.44772	0.000565346
	rs1800668	3	49395757	A	G	0.31	UTR5	3p21.31	GPX1	0.253091	0.031	8.16421	5.42017e-17	0.108198	0.0114183	9.47583	2.64648e-21	0.107683	0.0114118	9.43607	3.87031e-21	0.00639079	0.00181871	3.51391	0.000441557
	rs67485053	3	49405164	G	A	0.31	intronic	3p21.31	RHOA	0.253091	0.031	8.16421	6.33604e-17	0.108186	0.0114183	9.47479	2.67286e-21	0.1077	0.0114118	9.43759	3.81435e-21	0.00630587	0.00181871	3.46723	0.00052586
	rs13090388	3	49391082	T	C	0.31	intergenic	3p21.31	USP4(dist=13596),GPX1(dist=3522)	0.253091	0.031	8.16421	5.90135e-17	0.108134	0.0114183	9.4703	2.79051e-21	0.107737	0.0114118	9.44078	3.70023e-21	0.00638281	0.00181883	3.50929	0.00044931
	rs3811699	3	49396360	C	T	0.31	upstream;downstream	3p21.31	GPX1(dist=327);RHOA(dist=219)	0.253091	0.031	8.16421	5.67883e-17	0.10813	0.0114183	9.46992	2.80052e-21	0.107594	0.0114118	9.42828	4.1685e-21	0.00637417	0.00181871	3.50478	0.00045699
	rs11706370	3	49441091	A	G	0.31	intronic	3p21.31	RHOA	0.253091	0.031	8.16421	6.39778e-17	0.108111	0.0114183	9.46821	2.84692e-21	0.107623	0.0114118	9.43086	4.06749e-21	0.006245	0.00181871	3.43375	0.000595284
	rs35169793	3	49423274	G	A	0.31	intronic	3p21.31	RHOA	0.253091	0.031	8.16421	5.8503e-17	0.108098	0.0114183	9.46708	2.87771e-21	0.107605	0.0114118	9.42927	4.12945e-21	0.00622702	0.00181871	3.42386	0.000617375
	rs11716974	3	49431853	A	G	0.31	intronic	3p21.31	RHOA	0.253091	0.031	8.16421	6.35065e-17	0.108053	0.0114183	9.46317	2.98757e-21	0.107588	0.0114118	9.42776	4.18948e-21	0.00622758	0.00181871	3.42417	0.000616672
	rs35115732	3	49475155	C	T	0.31	intergenic	3p21.31	NICN1(dist=8398),DAG1(dist=30981)	0.252314	0.031	8.13916	8.22836e-17	0.108006	0.0114183	9.45903	3.10807e-21	0.107536	0.0114118	9.42319	4.37607e-21	0.00631501	0.00181872	3.47223	0.00051615
	rs17080528	3	49389842	T	C	0.31	intergenic	3p21.31	USP4(dist=12356),GPX1(dist=4762)	0.253091	0.031	8.16421	6.57923e-17	0.108006	0.0114183	9.459	3.10901e-21	0.107542	0.0114118	9.42372	4.35396e-21	0.00637714	0.00181885	3.50613	0.000454668
	rs13079643	3	49477466	A	G	0.31	intergenic	3p21.31	NICN1(dist=10709),DAG1(dist=28670)	0.252314	0.031	8.13916	8.33415e-17	0.10792	0.0114183	9.45153	3.33908e-21	0.107446	0.0114118	9.41532	4.71624e-21	0.00630356	0.00181871	3.46596	0.000528351
	rs13087851	3	49408974	G	A	0.31	intronic	3p21.31	RHOA	0.253091	0.031	8.16421	5.28238e-17	0.107915	0.0114183	9.45107	3.3539e-21	0.10756	0.0114118	9.42534	4.28721e-21	0.00627065	0.00181871	3.44786	0.000565045
	rs1050450	3	49394834	A	G	0.31	exonic	3p21.31	GPX1	0.253091	0.031	8.16421	6.06742e-17	0.1079	0.0114183	9.44979	3.39507e-21	0.107578	0.0114118	9.42687	4.22499e-21	0.00638862	0.00181875	3.51264	0.000443678
	rs11711536	3	49391240	T	C	0.31	intergenic	3p21.31	USP4(dist=13754),GPX1(dist=3364)	0.253091	0.031	8.16421	6.37291e-17	0.1079	0.0114183	9.44977	3.39572e-21	0.107466	0.0114118	9.41707	4.63865e-21	0.00638483	0.00181891	3.51024	0.000447701
	rs9859556	3	49455986	T	G	0.31	intronic	3p21.31	AMT	0.252314	0.031	8.13916	8.81578e-17	0.107887	0.0114183	9.44863	3.43286e-21	0.107407	0.0114118	9.41193	4.87107e-21
	rs11715915	3	49455330	T	C	0.31	exonic	3p21.31	AMT	0.252314	0.031	8.13916	7.46403e-17	0.107861	0.0114183	9.44636	3.50804e-21	0.107295	0.0114118	9.40211	5.34809e-21	0.00623714	0.00181872	3.42942	0.000604869
	rs6793308	3	49424283	T	C	0.31	intronic	3p21.31	RHOA	0.252314	0.031	8.13916	6.95548e-17	0.107838	0.0114183	9.44436	3.57598e-21	0.107374	0.0114118	9.40897	5.01e-21	0.00622947	0.00181871	3.42521	0.000614331
	rs9878943	3	49434654	A	G	0.31	intronic	3p21.31	RHOA	0.252314	0.031	8.13916	7.43682e-17	0.107828	0.0114183	9.44342	3.60817e-21	0.107352	0.0114118	9.40708	5.10123e-21	0.0063073	0.00181823	3.46892	0.000522558
	rs9814873	3	49454112	G	A	0.31	downstream	3p21.31	AMT,TCTA(dist=99)	0.252314	0.031	8.13916	7.43366e-17	0.10776	0.0114183	9.43752	3.81707e-21	0.107245	0.0114118	9.39772	5.57562e-21	0.00624249	0.00181872	3.43236	0.000598354
	rs6997	3	49453834	T	C	0.31	UTR3	3p21.31	TCTA	0.252314	0.031	8.13916	8.2602e-17	0.107729	0.0114183	9.43479	3.91794e-21	0.107262	0.0114118	9.39922	5.4971e-21	0.00624146	0.00181872	3.43179	0.000599604
	rs4625	3	49572140	G	A	0.31	UTR3	3p21.31	DAG1	0.250759	0.031	8.08899	1.27153e-16	0.107706	0.0114183	9.43276	3.99423e-21	0.107137	0.0114118	9.38827	6.0996e-21	0.00631662	0.00181684	3.4767	0.000507621
	rs7646366	3	49470668	A	G	0.31	intergenic	3p21.31	NICN1(dist=3911),DAG1(dist=35468)	0.251537	0.031	8.11408	9.06555e-17	0.107701	0.0114183	9.43235	4.01007e-21	0.10723	0.0114118	9.39639	5.64656e-21	0.00630807	0.00181871	3.46843	0.000523502
	rs11708955	3	49540114	C	T	0.31	intronic	3p21.31	DAG1	0.254642	0.031	8.21427	4.8817e-17	0.107696	0.0114183	9.4319	4.02735e-21	0.107258	0.0114118	9.39883	5.51735e-21	0.00625959	0.00181878	3.44163	0.000578214
	rs10640	3	49454277	A	G	0.31	UTR3	3p21.31	AMT	0.252314	0.031	8.13916	8.5504e-17	0.107689	0.0114183	9.43127	4.05172e-21	0.107216	0.0114118	9.39516	5.71318e-21	0.00624169	0.00181872	3.43192	0.000599319
	rs71324962	3	49487487	C	A	0.31	intergenic	3p21.31	NICN1(dist=20730),DAG1(dist=18649)	0.250759	0.031	8.08899	1.40721e-16	0.107611	0.0114183	9.42447	4.32276e-21	0.107115	0.0114118	9.38632	6.21303e-21	0.00626377	0.00181871	3.44408	0.000573012
	rs9871380	3	49438221	A	G	0.31	intronic	3p21.31	RHOA	0.252314	0.031	8.13916	7.57103e-17	0.107596	0.0114183	9.42312	4.37886e-21	0.107082	0.0114118	9.38344	6.38563e-21	0.0062425	0.00181872	3.43236	0.000598362
	rs6446272	3	49463287	A	G	0.31	intronic	3p21.31	NICN1	0.251537	0.031	8.11408	9.17684e-17	0.107479	0.0114183	9.41292	4.8253e-21	0.107006	0.0114118	9.37674	6.80433e-21	0.00630793	0.00181871	3.46836	0.00052364
	rs6779524	3	49450449	T	C	0.31	intronic	3p21.31	TCTA	0.251537	0.031	8.11408	9.7728e-17	0.107473	0.0114183	9.41235	4.85167e-21	0.10698	0.0114118	9.37448	6.95169e-21	0.00624146	0.00181871	3.43181	0.00059957
	rs7648841	3	49416825	A	G	0.31	intronic	3p21.31	RHOA	0.24998	0.031	8.06388	1.34363e-16	0.107398	0.0114183	9.40584	5.16187e-21	0.107007	0.0114118	9.37688	6.79526e-21	0.00617172	0.00181823	3.39436	0.000687904
	rs6446277	3	49473077	A	G	0.31	intergenic	3p21.31	NICN1(dist=6320),DAG1(dist=33059)	0.24998	0.031	8.06388	1.80579e-16	0.107347	0.0114183	9.40133	5.38786e-21	0.106925	0.0114118	9.36969	7.27481e-21	0.00630191	0.00181871	3.46505	0.000530131
	rs148734725	3	49406708	A	G	0.31	intronic	3p21.31	RHOA	0.253867	0.031	8.18925	4.97718e-17	0.105886	0.0114183	9.27337	1.80348e-20	0.105333	0.0114118	9.23017	2.70207e-20
Reported	rs3197999	3	49721532	A	G	0.29	exonic	3p21.31	MST1	0.260825	0.036	7.24513	2.59726e-13	0.101054	0.011638	8.68311	3.85094e-18	0.100595	0.0116314	8.64858	5.21458e-18	0.00601625	0.00184604	3.25901	0.00111802
	rs35446411	3	49350033	C	A	0.18	exonic	3p21.31	USP4	0.214305	0.037	5.79202	3.23303e-09	0.0924759	0.0137456	6.72768	1.72385e-11	0.0922919	0.0137378	6.71809	1.84125e-11	0.00332865	0.00215301	1.54605	0.122093
	rs9864406	3	49352619	C	T	0.18	intronic	3p21.31	USP4	0.213497	0.037	5.77019	3.87821e-09	0.0921399	0.0137456	6.70324	2.03846e-11	0.0919943	0.0137378	6.69643	2.13578e-11	0.00332624	0.00215301	1.54493	0.122364
	rs34514189	3	49373045	G	A	0.18	intronic	3p21.31	USP4	0.211071	0.037	5.70462	5.66553e-09	0.0916657	0.0137456	6.66875	2.57997e-11	0.0912952	0.0137378	6.64554	3.02108e-11	0.00338512	0.00221377	1.52912	0.126235
	rs9818758	3	49382925	A	G	0.18	intergenic	3p21.31	USP4(dist=5439),GPX1(dist=11679)	0.211071	0.037	5.70462	5.80754e-09	0.0916163	0.0137456	6.66515	2.64392e-11	0.0913374	0.0137378	6.64861	2.95875e-11	0.00330821	0.00221379	1.49437	0.13508
	rs56116382	3	49606188	C	A	0.19	intronic	3p21.31	BSN	0.198851	0.036	5.52363	2.43701e-08	0.0896018	0.0134613	6.65625	2.80895e-11	0.0890365	0.0134537	6.618	3.64097e-11	0.00299124	0.00221364	1.35127	0.176608
	rs9873994	3	49359943	C	T	0.18	intronic	3p21.31	USP4	0.21188	0.037	5.7265	5.0274e-09	0.0913256	0.0137456	6.644	3.05288e-11	0.0910356	0.0137378	6.62664	3.43411e-11	0.0033312	0.00215302	1.54722	0.12181
	rs12715435	3	49338992	A	G	0.18	intronic	3p21.31	USP4	0.211071	0.037	5.70462	5.36971e-09	0.0912657	0.0137456	6.63964	3.14446e-11	0.0909732	0.0137378	6.6221	3.54134e-11	0.00326502	0.00221753	1.47237	0.140922
	rs34915642	3	49358646	A	G	0.18	intronic	3p21.31	USP4	0.210261	0.037	5.68273	6.17634e-09	0.0912145	0.0137456	6.63592	3.22481e-11	0.0909465	0.0137378	6.62015	3.58827e-11	0.00332836	0.00215301	1.54591	0.122126
	rs56038006	3	49362369	T	C	0.18	exonic	3p21.31	USP4	0.20945	0.037	5.66082	7.20059e-09	0.0909369	0.0137456	6.61572	3.69748e-11	0.0906176	0.0137378	6.59622	4.21783e-11	0.00328579	0.0022137	1.48429	0.137731
	rs9874474	3	49326178	G	A	0.18	intronic	3p21.31	USP4	0.20945	0.037	5.66082	6.52302e-09	0.0908617	0.0137456	6.61025	3.83667e-11	0.0906849	0.0137378	6.60111	4.08091e-11	0.0036615	0.00223342	1.63942	0.101127
	rs35869135	3	49359102	G	A	0.18	intronic	3p21.31	USP4	0.208639	0.037	5.63889	8.70145e-09	0.090809	0.0137456	6.60642	3.93721e-11	0.0905474	0.0137378	6.59111	4.36556e-11	0.00332606	0.00215301	1.54484	0.122385
	rs2230929	3	49343175	A	G	0.18	exonic	3p21.31	USP4	0.20945	0.037	5.66082	6.84144e-09	0.0908063	0.0137456	6.60622	3.94248e-11	0.0905423	0.0137378	6.59073	4.37657e-11	0.00324646	0.00221369	1.46653	0.142503
	rs115753735	3	49355005	C	T	0.18	intronic	3p21.31	USP4	0.208639	0.037	5.63889	7.58355e-09	0.0906288	0.0137456	6.59331	4.30122e-11	0.0905498	0.0137378	6.59128	4.3606e-11
	rs9883409	3	49331060	C	T	0.18	intronic	3p21.31	USP4	0.208639	0.037	5.63889	7.51621e-09	0.09061	0.0137456	6.59194	4.34108e-11	0.0904298	0.0137378	6.58255	4.62457e-11	0.00326499	0.00223749	1.45922	0.144504
	rs6446297	3	49854358	G	A	0.78	intergenic	3p21.31	UBA7(dist=2972),TRAIP(dist=11689)	0.223144	0.037	6.03091	9.0685e-10	0.0832275	0.0127482	6.52859	6.63908e-11	0.0821102	0.012741	6.44458	1.15919e-10
	rs73079014	3	49863483	T	C	0.13	intergenic	3p21.31	UBA7(dist=12097),TRAIP(dist=2564)	0.244514	0.042	5.82175	3.02745e-09	0.101358	0.0157027	6.4548	1.08365e-10	0.101238	0.0156939	6.45082	1.11245e-10	0.00450121	0.00221766	2.02971	0.042386
	rs73079003	3	49832788	A	G	0.13	exonic	3p21.31	CDHR4	0.246079	0.042	5.85901	2.51827e-09	0.100749	0.0157027	6.416	1.39901e-10	0.101014	0.0156939	6.43656	1.22209e-10	0.00486668	0.00221753	2.19464	0.0281894
	rs34484573	3	49880399	A	G	0.13	intronic	3p21.31	TRAIP	0.242946	0.042	5.78443	3.47986e-09	0.100584	0.0157027	6.40554	1.49834e-10	0.100474	0.0156939	6.40212	1.53229e-10	0.00419482	0.00221766	1.89155	0.0585505
	rs6446296	3	49838052	A	G	0.78	upstream	3p21.31	CDHR4(dist=746)	0.21188	0.036	5.88557	2.14534e-09	0.0816334	0.0127482	6.40355	1.51808e-10	0.0805441	0.012741	6.32167	2.58757e-10	0.00205057	0.00214578	0.955627	0.339261
	rs1060970	3	49708769	C	T	0.78	UTR3	3p21.31	BSN	-0.219136	0.037	-5.92258	1.58884e-09	-0.0815823	0.0127482	-6.39954	1.55848e-10	-0.0805226	0.012741	-6.31997	2.61608e-10	-0.00238395	0.00215585	-1.1058	0.268812
	rs4855835	3	49647821	T	G	0.47	intronic	3p21.31	BSN	-0.151003	0.029	-5.207	1.38648e-07	-0.0671642	0.0105808	-6.34773	2.18509e-10	-0.0662197	0.0105748	-6.262	3.80072e-10	-0.00304755	0.00180707	-1.68646	0.0917069
	rs73077157	3	49749705	C	A	0.13	intronic	3p21.31	RNF123	0.24059	0.042	5.72834	5.61154e-09	0.0993223	0.0157027	6.32517	2.52957e-10	0.0993481	0.0156939	6.33038	2.44553e-10	0.0055554	0.00225414	2.46453	0.0137191
	rs56735597	3	48765168	G	A	0.12	intergenic	3p21.31	IP6K2(dist=10457),PRKAR2A(dist=18851)	0.211071	0.044	4.79707	8.00857e-07	0.100294	0.0162508	6.17165	6.758e-10	0.100177	0.0162416	6.16793	6.91888e-10	0.00470009	0.00294159	1.5978	0.110087
	rs9834996	3	48754877	T	G	0.12	upstream	3p21.31	IP6K2(dist=166)	0.201307	0.043	4.68155	1.63759e-06	0.0995242	0.0162508	6.12428	9.10967e-10	0.0992494	0.0162416	6.11081	9.91241e-10	0.00364234	0.00285911	1.27394	0.202684
	rs13090013	3	48742578	A	G	0.13	intronic	3p21.31	IP6K2	0.201307	0.043	4.68155	1.51231e-06	0.0961179	0.0157027	6.1211	9.29321e-10	0.0959515	0.0156939	6.11395	9.71919e-10	0.00329547	0.00283704	1.16159	0.245403
	rs9877685	3	48748588	T	C	0.12	intronic	3p21.31	IP6K2	0.201307	0.043	4.68155	1.58786e-06	0.0993785	0.0162508	6.11531	9.63721e-10	0.0991165	0.0162416	6.10263	1.04339e-09	0.00353227	0.00285901	1.23549	0.216649
	rs28567949	3	48744560	A	G	0.12	intronic	3p21.31	IP6K2	0.200489	0.043	4.66253	1.72339e-06	0.0991891	0.0162508	6.10365	1.03671e-09	0.0990164	0.0162416	6.09647	1.08439e-09	0.00329908	0.00283702	1.16287	0.244883
	rs12636099	3	49631326	T	C	0.48	intronic	3p21.31	BSN	-0.143234	0.029	-4.93911	5.71944e-07	-0.0644867	0.0105702	-6.1008	1.0554e-09	-0.0634043	0.0105643	-6.00178	1.95166e-09	-0.00371169	0.00180968	-2.05102	0.040265
	rs111881466	3	48729460	C	T	0.12	intronic	3p21.31	IP6K2	0.200489	0.043	4.66253	1.86711e-06	0.0991386	0.0162508	6.10055	1.05706e-09	0.0989436	0.0162416	6.09198	1.11521e-09	0.00330052	0.00283702	1.16338	0.244677
	rs13063223	3	48750340	A	G	0.12	intronic	3p21.31	IP6K2	0.200489	0.043	4.66253	1.69926e-06	0.0989496	0.0162508	6.08892	1.13678e-09	0.0987468	0.0162416	6.07987	1.20281e-09	0.00353248	0.00285901	1.23556	0.216622
	rs35064573	3	48740280	A	C	0.12	intronic	3p21.31	IP6K2	0.19967	0.043	4.64349	1.85267e-06	0.0988764	0.0162508	6.08441	1.1692e-09	0.0987164	0.0162416	6.07799	1.21697e-09	0.00351703	0.00283702	1.23969	0.215089
New	rs6787808	3	49079105	C	T	0.75	intronic	3p21.31	QRICH1	0.182322	0.035	5.20919	8.47424e-08	0.0741514	0.0121957	6.08015	1.20073e-09	0.07431	0.0121888	6.09659	1.08355e-09	0.00515172	0.00217657	2.3669	0.0179378
	rs11720458	3	49610957	T	C	0.48	intronic	3p21.31	BSN	-0.142367	0.029	-4.90922	6.71946e-07	-0.0642679	0.0105702	-6.08009	1.20112e-09	-0.0632344	0.0105643	-5.9857	2.15459e-09	-0.00367459	0.00180968	-2.03052	0.0423041
	rs13316551	3	48745167	C	A	0.13	intronic	3p21.31	IP6K2	0.19967	0.043	4.64349	1.77631e-06	0.0954007	0.0157027	6.07543	1.23658e-09	0.0951613	0.0156939	6.0636	1.33106e-09	0.00329809	0.00283702	1.16252	0.245024
	rs13434258	3	48738491	C	T	0.13	intronic	3p21.31	IP6K2	0.19967	0.043	4.64349	1.72919e-06	0.0953391	0.0157027	6.0715	1.26718e-09	0.0951735	0.0156939	6.06438	1.32466e-09	0.00339469	0.00283702	1.19657	0.231474
	rs11706983	3	48738678	G	A	0.12	intronic	3p21.31	IP6K2	0.19967	0.043	4.64349	1.78868e-06	0.098535	0.0162508	6.0634	1.33271e-09	0.0983489	0.0162416	6.05537	1.40095e-09	0.00353433	0.00284794	1.24101	0.214601
	rs4855881	3	49715446	A	G	0.48	intronic	3p21.31	APEH	-0.140631	0.029	-4.84935	9.38552e-07	-0.0640053	0.0105702	-6.05525	1.40198e-09	-0.0632971	0.0105643	-5.99163	2.07748e-09	-0.00289751	0.00180503	-1.60524	0.10844
	rs11719291	3	48735706	G	A	0.13	intronic	3p21.31	IP6K2	0.19967	0.043	4.64349	1.81598e-06	0.0950601	0.0157027	6.05374	1.41524e-09	0.0949073	0.0156939	6.04742	1.47188e-09	0.00336131	0.00283702	1.1848	0.236095
	rs6782577	3	49620770	G	A	0.48	intronic	3p21.31	BSN	-0.1415	0.029	-4.8793	7.54986e-07	-0.0639604	0.0105702	-6.05101	1.43943e-09	-0.0629492	0.0105643	-5.9587	2.54256e-09	-0.00368508	0.00180967	-2.03633	0.0417171
	rs9877542	3	48748545	T	C	0.12	intronic	3p21.31	IP6K2	0.198851	0.043	4.62444	2.10775e-06	0.0982726	0.0162508	6.04726	1.47334e-09	0.098174	0.0162416	6.0446	1.49781e-09	0.00353087	0.00285901	1.235	0.216832
	rs11708786	3	48752654	T	C	0.12	intronic	3p21.31	IP6K2	0.198031	0.043	4.60537	2.27719e-06	0.098213	0.0162508	6.04359	1.50721e-09	0.0980896	0.0162416	6.0394	1.54685e-09	0.00353123	0.00285901	1.23513	0.216784
	rs7621347	3	49110889	C	T	0.76	intronic	3p21.31	QRICH1	0.18648	0.035	5.32799	5.11911e-08	0.0745354	0.012365	6.02794	1.66059e-09	0.0747291	0.012358	6.04702	1.4755e-09	0.00513168	0.00217662	2.35763	0.0183919
	rs9841602	3	48713570	G	A	0.12	intronic	3p21.31	NCKIPSD	0.204572	0.043	4.75749	1.15801e-06	0.0979539	0.0162508	6.02765	1.66366e-09	0.0978551	0.0162416	6.02496	1.69147e-09	0.00133415	0.00270789	0.492689	0.622233
	rs11557629	3	48732223	A	G	0.13	UTR3	3p21.31	IP6K2	0.198031	0.043	4.60537	2.25928e-06	0.0945743	0.0157027	6.0228	1.71427e-09	0.0944382	0.0156939	6.01753	1.77099e-09	0.00329589	0.00283702	1.16175	0.245339
	rs2005557	3	49701298	A	G	0.47	exonic	3p21.31	BSN	-0.139762	0.029	-4.81938	1.08361e-06	-0.063704	0.0105808	-6.02071	1.73655e-09	-0.0628865	0.0105748	-5.9468	2.73431e-09	-0.00291083	0.00180502	-1.61263	0.106825
	rs11715177	3	48763894	A	G	0.12	intergenic	3p21.31	IP6K2(dist=9183),PRKAR2A(dist=20125)	0.200489	0.043	4.66253	1.67071e-06	0.0977445	0.0162508	6.01476	1.80153e-09	0.0975516	0.0162416	6.00628	1.89831e-09	0.00347174	0.00285939	1.21415	0.224689
	rs11130212	3	49678077	A	G	0.48	intronic	3p21.31	BSN	-0.139762	0.029	-4.81938	9.97561e-07	-0.0635659	0.0105702	-6.01368	1.81354e-09	-0.0627978	0.0105643	-5.94437	2.77518e-09	-0.00285924	0.00180489	-1.58416	0.113157
	rs17080319	3	48732480	C	T	0.13	exonic	3p21.31	IP6K2	0.19721	0.043	4.58628	2.47478e-06	0.0943883	0.0157027	6.01096	1.84431e-09	0.0944028	0.0156939	6.01527	1.79587e-09	0.00341283	0.00283701	1.20297	0.22899
	rs34153629	3	48739149	G	A	0.13	intronic	3p21.31	IP6K2	0.19721	0.043	4.58628	2.28054e-06	0.0943385	0.0157027	6.00778	1.88079e-09	0.0943003	0.0156939	6.00874	1.86969e-09	0.00339331	0.00283702	1.19608	0.231664
	rs9882549	3	48749358	T	C	0.13	intronic	3p21.31	IP6K2	0.19721	0.043	4.58628	2.47283e-06	0.0942833	0.0157027	6.00427	1.922e-09	0.094218	0.0156939	6.0035	1.93111e-09	0.00349895	0.00283702	1.23332	0.217456
	rs35404120	3	49706738	T	C	0.47	UTR3	3p21.31	BSN	-0.139762	0.029	-4.81938	1.10545e-06	-0.0635197	0.0105808	-6.00329	1.93359e-09	-0.0627057	0.0105748	-5.92971	3.03476e-09	-0.00274282	0.00180502	-1.51955	0.128625
	rs2131109	3	49704987	C	T	0.48	intronic	3p21.31	BSN	-0.139762	0.029	-4.81938	1.08385e-06	-0.0634335	0.0105702	-6.00116	1.95913e-09	-0.0626735	0.0105643	-5.9326	2.98175e-09	-0.00268376	0.00180503	-1.48682	0.137062
	rs4855884	3	49704077	G	A	0.47	intronic	3p21.31	BSN	-0.139762	0.029	-4.81938	1.07832e-06	-0.063479	0.0105808	-5.99944	1.97994e-09	-0.0626518	0.0105748	-5.92461	3.13048e-09	-0.0028499	0.00180502	-1.57887	0.114366
	rs1060962	3	49708502	T	G	0.48	UTR3	3p21.31	BSN	-0.139762	0.029	-4.81938	9.9063e-07	-0.0634105	0.0105702	-5.99898	1.9856e-09	-0.062667	0.0105643	-5.93199	2.99283e-09	-0.00274447	0.00180503	-1.52046	0.128395
	rs9854034	3	48733507	T	C	0.13	intronic	3p21.31	IP6K2	0.198851	0.043	4.62444	2.02387e-06	0.0941846	0.0157027	5.99798	1.99784e-09	0.0942495	0.0156939	6.0055	1.90739e-09	0.00329596	0.00283702	1.16177	0.245328
	rs2960545	3	49730058	G	A	0.48	intronic	3p21.31	RNF123	-0.138021	0.029	-4.75936	1.39488e-06	-0.0632507	0.0105702	-5.98386	2.17913e-09	-0.062553	0.0105643	-5.92119	3.19614e-09	-0.00288816	0.00180521	-1.5999	0.109621
	rs2329020	3	49685073	A	G	0.48	intronic	3p21.31	BSN	-0.138892	0.029	-4.78938	1.14216e-06	-0.0632241	0.0105702	-5.98134	2.21306e-09	-0.0624167	0.0105643	-5.9083	3.45659e-09	-0.00283178	0.00180519	-1.56868	0.116722
	rs9809222	3	48714411	T	C	0.12	intronic	3p21.31	NCKIPSD	0.202124	0.043	4.70056	1.51313e-06	0.0970253	0.0162508	5.9705	2.36524e-09	0.0970348	0.0162416	5.97446	2.30853e-09
	rs73074855	3	49606385	A	G	0.13	intronic	3p21.31	BSN	0.225541	0.042	5.37002	4.59424e-08	0.0936423	0.0157027	5.96345	2.46974e-09	0.0935302	0.0156939	5.95967	2.52749e-09	0.00583434	0.00215581	2.70633	0.00680316
	rs6768448	3	48714165	G	A	0.12	intronic	3p21.31	NCKIPSD	0.202124	0.043	4.70056	1.54063e-06	0.0969068	0.0162508	5.96321	2.47328e-09	0.0968398	0.0162416	5.96245	2.48484e-09	0.0013362	0.00270788	0.49345	0.621695
	rs9811318	3	48702606	G	A	0.12	ncRNA_intronic	3p21.31	LINC02585	0.202124	0.043	4.70056	1.6095e-06	0.0968852	0.0162508	5.96188	2.49347e-09	0.0969063	0.0162416	5.96655	2.42328e-09	0.00133325	0.00270785	0.492363	0.622462
	rs9873726	3	48712367	T	C	0.12	intronic	3p21.31	NCKIPSD	0.202124	0.043	4.70056	1.57417e-06	0.0967665	0.0162508	5.95458	2.6074e-09	0.0967954	0.0162416	5.95972	2.52672e-09	0.00135083	0.00270785	0.498858	0.617879
	rs9836462	3	48712791	G	A	0.12	intronic	3p21.31	NCKIPSD	0.202941	0.043	4.71955	1.39977e-06	0.0966526	0.0162508	5.94757	2.72155e-09	0.0966991	0.0162416	5.95379	2.62008e-09	0.00145787	0.0026988	0.540192	0.589065
	rs6414614	3	49061328	C	T	0.76	downstream	3p21.31	IMPDH2,NDUFAF3(dist=434)	0.183155	0.035	5.23299	7.85974e-08	0.0734367	0.012365	5.93909	2.86613e-09	0.0736213	0.012358	5.95737	2.56322e-09	0.00512975	0.00217658	2.35679	0.0184336
	rs9812200	3	48695667	A	G	0.12	intronic	3p21.31	CELSR3	0.202124	0.043	4.70056	1.49678e-06	0.0963706	0.0162508	5.93022	3.02534e-09	0.0963015	0.0162416	5.92931	3.04212e-09	0.0013324	0.00270787	0.492049	0.622685
	rs12107252	3	48691316	C	T	0.12	exonic	3p21.31	CELSR3	0.200489	0.043	4.66253	1.9668e-06	0.0962029	0.0162508	5.91989	3.22148e-09	0.0959907	0.0162416	5.91017	3.41754e-09	0.00137253	0.00269878	0.508575	0.61105
	rs6775069	3	49412496	G	A	0.73	intronic	3p21.31	RHOA	0.183155	0.034	5.3869	3.32792e-08	0.0700962	0.011895	5.89294	3.79389e-09	0.0702792	0.0118882	5.91166	3.38685e-09	0.00550285	0.0022294	2.46831	0.0135752
	rs77648866	3	49469449	A	G	0.74	intergenic	3p21.31	NICN1(dist=2692),DAG1(dist=36687)	-0.18648	0.034	-5.48469	2.52141e-08	-0.0709471	0.0120394	-5.89293	3.79406e-09	-0.0713235	0.0120326	-5.92753	3.0752e-09
	rs12107418	3	48689787	G	A	0.12	intronic	3p21.31	CELSR3	0.19967	0.043	4.64349	2.06791e-06	0.095575	0.0162508	5.88126	4.07161e-09	0.0956018	0.0162416	5.88623	3.95113e-09	0.00126311	0.00270784	0.466465	0.640882
	rs11715835	3	48770732	T	C	0.11	intergenic	3p21.31	IP6K2(dist=16021),PRKAR2A(dist=13287)	0.210261	0.045	4.67247	2.09814e-06	0.0992356	0.0168778	5.87967	4.11095e-09	0.0990698	0.0168682	5.87316	4.27568e-09	0.00422161	0.00283701	1.48805	0.136739
	rs9812360	3	49402351	C	T	0.73	intronic	3p21.31	RHOA	0.179818	0.034	5.28878	6.07014e-08	0.0698985	0.011895	5.87632	4.19496e-09	0.0701909	0.0118882	5.90423	3.54292e-09	0.00550226	0.00222541	2.47248	0.0134181
	rs61137521	3	48757773	G	A	0.13	intergenic	3p21.31	IP6K2(dist=3062),PRKAR2A(dist=26246)	0.194744	0.043	4.52893	3.13149e-06	0.0921377	0.0157027	5.86763	4.42063e-09	0.0919173	0.0156939	5.8569	4.71592e-09	0.00333052	0.00283738	1.1738	0.240475
	rs11715689	3	48770281	T	C	0.11	intergenic	3p21.31	IP6K2(dist=15570),PRKAR2A(dist=13738)	0.20945	0.045	4.65445	2.13443e-06	0.0987785	0.0168778	5.85259	4.8399e-09	0.0986275	0.0168682	5.84694	5.00709e-09	0.00400823	0.00283714	1.41277	0.157723
	rs28452701	3	48708575	T	C	0.12	intergenic	3p21.31	LINC02585(dist=1972),NCKIPSD(dist=2703)	0.19721	0.044	4.48205	4.20993e-06	0.0950389	0.0162508	5.84827	4.96715e-09	0.0948601	0.0162416	5.84056	5.2026e-09	0.00144544	0.00270784	0.533797	0.593482
	rs9858236	3	48709529	A	G	0.12	intergenic	3p21.31	LINC02585(dist=2926),NCKIPSD(dist=1749)	0.19721	0.044	4.48205	4.18275e-06	0.0949346	0.0162508	5.84185	5.16232e-09	0.0947782	0.0162416	5.83552	5.36238e-09	0.00144538	0.00270784	0.533778	0.593495
	rs10154895	3	49174356	T	G	0.11	intergenic	3p21.31	LAMB2(dist=3873),LAMB2P1(dist=15936)	0.210261	0.045	4.67247	1.90265e-06	0.0985624	0.0168778	5.83978	5.22699e-09	0.0985403	0.0168682	5.84177	5.1649e-09	0.00376496	0.00282628	1.33213	0.182818
	rs62259536	3	48947164	C	T	0.76	intergenic	3p21.31	SLC25A20(dist=10849),ARIH2OS(dist=8057)	0.180653	0.035	5.16153	1.31817e-07	0.0722033	0.012365	5.83933	5.24105e-09	0.0724583	0.012358	5.86326	4.53854e-09
	rs4955413	3	49410066	C	A	0.73	intronic	3p21.31	RHOA	0.182322	0.034	5.3624	3.86715e-08	0.0694558	0.011895	5.8391	5.24851e-09	0.0695802	0.0118882	5.85286	4.8319e-09	0.00550132	0.0022294	2.46763	0.0136012
	rs71324924	3	48865444	A	G	0.11	intronic	3p21.31	PRKAR2A	0.20945	0.045	4.65445	2.27998e-06	0.098287	0.0168778	5.82346	5.764e-09	0.0981564	0.0168682	5.81901	5.91973e-09	0.00406755	0.00283702	1.43374	0.151646
	rs13070798	3	48705934	C	T	0.12	ncRNA_intronic	3p21.31	LINC02585	0.196389	0.044	4.46338	4.70456e-06	0.0944995	0.0162508	5.81508	6.06051e-09	0.0945326	0.0162416	5.8204	5.87083e-09	0.00138701	0.00270784	0.512219	0.608498
	rs9847585	3	49414062	C	T	0.73	intronic	3p21.31	RHOA	0.182322	0.034	5.3624	4.06575e-08	0.0691453	0.011895	5.813	6.13645e-09	0.0694156	0.0118882	5.83901	5.25119e-09
	rs13094900	3	48837732	A	G	0.11	intronic	3p21.31	PRKAR2A	0.210261	0.045	4.67247	2.0253e-06	0.0980698	0.0168778	5.81059	6.22513e-09	0.0980005	0.0168682	5.80977	6.25593e-09	0.00412257	0.00283702	1.45313	0.146186
	rs11709246	3	48859498	A	G	0.11	intronic	3p21.31	PRKAR2A	0.20945	0.045	4.65445	2.15051e-06	0.0979908	0.0168778	5.80592	6.40151e-09	0.0978592	0.0168682	5.80139	6.57675e-09	0.00409579	0.00283702	1.44369	0.148825
	rs9862483	3	49195441	A	G	0.11	intergenic	3p21.31	LAMB2P1(dist=3607),CCDC71(dist=4527)	0.208639	0.045	4.63642	2.10873e-06	0.0979642	0.0168778	5.80434	6.46218e-09	0.0978483	0.0168682	5.80074	6.60219e-09	0.00376811	0.0028263	1.33323	0.182456
	rs9817807	3	49442548	A	G	0.73	intronic	3p21.31	RHOA	-0.182322	0.034	-5.3624	3.74928e-08	-0.0690383	0.011895	-5.804	6.47512e-09	-0.0693396	0.0118882	-5.83262	5.45631e-09
	rs11919311	3	49656789	T	G	0.48	intronic	3p21.31	BSN	-0.134531	0.029	-4.639	2.501e-06	-0.0613314	0.0105702	-5.80229	6.54167e-09	-0.0604145	0.0105643	-5.71877	1.07301e-08	-0.00315951	0.00180771	-1.7478	0.0804991
	rs67332931	3	48866548	T	C	0.11	intronic	3p21.31	PRKAR2A	0.20945	0.045	4.65445	2.23214e-06	0.097911	0.0168778	5.80119	6.58471e-09	0.0977873	0.0168682	5.79713	6.7461e-09	0.00406647	0.00283702	1.43336	0.151755
	rs35007338	3	49671186	T	C	0.48	intronic	3p21.31	BSN	-0.134531	0.029	-4.639	2.54e-06	-0.061306	0.0105702	-5.79988	6.63623e-09	-0.0603862	0.0105643	-5.71609	1.09003e-08	-0.00315568	0.00180771	-1.74567	0.0808676
	rs9847839	3	49289003	C	T	0.11	intronic	3p21.31	CCDC36	0.20945	0.045	4.65445	1.87585e-06	0.0978776	0.0168778	5.79921	6.6629e-09	0.097598	0.0168682	5.78591	7.21218e-09	0.00367303	0.00282625	1.29961	0.193734
	rs35060561	3	49255503	C	T	0.11	intronic	3p21.31	CCDC36	0.20945	0.045	4.65445	1.98306e-06	0.0978688	0.0168778	5.79869	6.68357e-09	0.0976925	0.0168682	5.79151	6.97572e-09	0.00375226	0.0028263	1.32762	0.184304
	rs12497288	3	49670650	A	G	0.48	intronic	3p21.31	BSN	-0.135405	0.029	-4.66913	2.40564e-06	-0.0612829	0.0105702	-5.79769	6.72328e-09	-0.0605012	0.0105643	-5.72697	1.02239e-08	-0.00315083	0.00180771	-1.74299	0.0813347
	rs7648995	3	49438803	T	C	0.73	intronic	3p21.31	RHOA	-0.182322	0.034	-5.3624	4.0152e-08	-0.0689081	0.011895	-5.79306	6.91172e-09	-0.0692008	0.0118882	-5.82094	5.85164e-09	-0.00550093	0.0022294	-2.46745	0.0136078
	rs9861027	3	49436584	T	C	0.73	intronic	3p21.31	RHOA	-0.182322	0.034	-5.3624	4.01544e-08	-0.0688984	0.011895	-5.79224	6.94548e-09	-0.0691761	0.0118882	-5.81886	5.92493e-09	-0.00550093	0.0022294	-2.46745	0.0136078
	rs2140270	3	49439440	G	A	0.73	intronic	3p21.31	RHOA	-0.182322	0.034	-5.3624	3.99498e-08	-0.0688923	0.011895	-5.79172	6.96677e-09	-0.069184	0.0118882	-5.81953	5.90133e-09	-0.00550092	0.0022294	-2.46745	0.013608
	rs13077498	3	49313978	T	C	0.11	exonic	3p21.31	C3orf62	0.207827	0.045	4.61837	2.47587e-06	0.0977494	0.0168778	5.79161	6.97133e-09	0.0975285	0.0168682	5.78179	7.39113e-09	0.00357515	0.00282625	1.26498	0.205879
	rs34037363	3	48821036	T	C	0.11	intronic	3p21.31	PRKAR2A	0.207827	0.045	4.61837	2.81494e-06	0.0977306	0.0168778	5.7905	7.01792e-09	0.0976601	0.0168682	5.78959	7.05593e-09	0.00427848	0.00283702	1.50809	0.131532
	rs7620024	3	49451691	A	G	0.73	intronic	3p21.31	TCTA	-0.182322	0.034	-5.3624	4.03809e-08	-0.0688714	0.011895	-5.78997	7.03997e-09	-0.0691713	0.0118882	-5.81847	5.939e-09	-0.00549814	0.0022294	-2.4662	0.0136555
	rs9880088	3	49178990	A	G	0.11	intergenic	3p21.31	LAMB2(dist=8507),LAMB2P1(dist=11302)	0.208639	0.045	4.63642	2.07742e-06	0.0977031	0.0168778	5.78887	7.08613e-09	0.0975805	0.0168682	5.78487	7.257e-09	0.00376824	0.00282628	1.33329	0.182438
	rs9842132	3	49427933	A	G	0.73	intronic	3p21.31	RHOA	-0.182322	0.034	-5.3624	4.01562e-08	-0.0688419	0.011895	-5.78749	7.14477e-09	-0.0691229	0.0118882	-5.8144	6.08533e-09	-0.00531585	0.00223342	-2.38013	0.0173064
	rs4855852	3	49649071	T	C	0.48	intronic	3p21.31	BSN	-0.134531	0.029	-4.639	2.47749e-06	-0.0611716	0.0105702	-5.78717	7.15824e-09	-0.0602558	0.0105643	-5.70374	1.17204e-08	-0.00316899	0.0018077	-1.75305	0.0795941
	rs3733086	3	48699519	T	C	0.12	exonic	3p21.31	CELSR3	0.194744	0.044	4.426	5.9893e-06	0.094037	0.0162508	5.78661	7.18192e-09	0.0940436	0.0162416	5.79029	7.02666e-09	0.00145452	0.00270785	0.53715	0.591164
	rs66991555	3	49228643	G	A	0.11	intronic	3p21.31	C3orf84	0.210261	0.045	4.67247	1.83163e-06	0.097609	0.0168778	5.78329	7.32531e-09	0.0975386	0.0168682	5.78238	7.36506e-09	0.00374077	0.00282633	1.32354	0.185656
	rs6446262	3	49401153	C	T	0.73	intronic	3p21.31	RHOA	0.179818	0.034	5.28878	6.0948e-08	0.0687692	0.011895	5.78137	7.40937e-09	0.0689921	0.0118882	5.80339	6.49877e-09	0.00550564	0.00222541	2.47399	0.0133613
	rs11713297	3	49213030	C	T	0.11	intronic	3p21.31	KLHDC8B	0.20945	0.045	4.65445	1.80383e-06	0.0975672	0.0168778	5.78082	7.43383e-09	0.0974529	0.0168682	5.7773	7.59073e-09	0.00377238	0.00282634	1.33472	0.181967
	rs113186424	3	49272726	C	T	0.11	intronic	3p21.31	CCDC36	0.207827	0.045	4.61837	2.39408e-06	0.0975518	0.0168778	5.7799	7.47432e-09	0.097438	0.0168682	5.77642	7.63068e-09	0.00367146	0.00282625	1.29906	0.193925
	rs10049462	3	49309684	T	C	0.11	intronic	3p21.31	C3orf62	0.207827	0.045	4.61837	2.42152e-06	0.0975455	0.0168778	5.77953	7.49092e-09	0.0973851	0.0168682	5.77328	7.77422e-09	0.00367476	0.00282625	1.30022	0.193524
	rs9837625	3	49215966	T	C	0.11	exonic	3p21.31	C3orf84	0.20945	0.045	4.65445	1.94119e-06	0.0975336	0.0168778	5.77883	7.52229e-09	0.0973572	0.0168682	5.77163	7.85086e-09	0.00376929	0.00282634	1.33363	0.182325
	rs9848268	3	48762271	T	C	0.76	intergenic	3p21.31	IP6K2(dist=7560),PRKAR2A(dist=21748)	0.173113	0.035	4.94607	5.40842e-07	0.0714476	0.012365	5.77822	7.54937e-09	0.0716406	0.012358	5.7971	6.74709e-09	0.00480146	0.00214986	2.23338	0.0255237
	rs13068038	3	49294250	A	C	0.11	exonic	3p21.31	CCDC36	0.208639	0.045	4.63642	2.05766e-06	0.0974975	0.0168778	5.77669	7.6186e-09	0.0973724	0.0168682	5.77253	7.80895e-09	0.00365234	0.00282625	1.29229	0.196255
	rs62259943	3	49425167	G	A	0.73	intronic	3p21.31	RHOA	-0.182322	0.034	-5.3624	4.02357e-08	-0.0686873	0.011895	-5.77449	7.71869e-09	-0.0689995	0.0118882	-5.80401	6.47482e-09
	rs34566463	3	49245077	C	T	0.11	intronic	3p21.31	CCDC36	0.208639	0.045	4.63642	2.18347e-06	0.097447	0.0168778	5.7737	7.75511e-09	0.0972474	0.0168682	5.76512	8.15984e-09	0.00371396	0.00282633	1.31406	0.188828
	rs111256226	3	49288614	C	T	0.11	intronic	3p21.31	CCDC36	0.21188	0.046	4.60609	2.42117e-06	0.0974395	0.0168778	5.77325	7.77575e-09	0.0972551	0.0168682	5.76557	8.13803e-09	0.0036729	0.00282625	1.29956	0.19375
	rs12583	3	49571462	T	G	0.73	UTR3	3p21.31	DAG1	-0.181488	0.034	-5.33788	4.95378e-08	-0.0686688	0.011895	-5.77294	7.79024e-09	-0.0689169	0.0118882	-5.79706	6.74862e-09	-0.0054579	0.0022294	-2.44814	0.0143594
	rs1352890	3	49652156	T	C	0.48	intronic	3p21.31	BSN	-0.133656	0.029	-4.60884	2.8078e-06	-0.0610211	0.0105702	-5.77293	7.79052e-09	-0.0601337	0.0105643	-5.69219	1.25422e-08	-0.00316066	0.00180771	-1.74843	0.0803888
	rs7622786	3	49518551	G	A	0.73	intronic	3p21.31	DAG1	0.180653	0.034	5.31334	5.41276e-08	0.0686593	0.011895	5.77214	7.82705e-09	0.0689554	0.0118882	5.8003	6.61968e-09
	rs12715429	3	48709246	T	G	0.12	intergenic	3p21.31	LINC02585(dist=2643),NCKIPSD(dist=2032)	0.194744	0.044	4.426	5.40436e-06	0.0937521	0.0162508	5.76908	7.97039e-09	0.0937114	0.0162416	5.76983	7.935e-09	0.00144433	0.00270784	0.533389	0.593764
	rs11713694	3	48833615	T	G	0.11	intronic	3p21.31	PRKAR2A	0.207014	0.045	4.60031	2.90533e-06	0.097358	0.0168778	5.76842	8.00164e-09	0.0971825	0.0168682	5.76127	8.34825e-09	0.00406892	0.00283703	1.43422	0.151511
	rs9850917	3	49286983	G	A	0.11	intronic	3p21.31	CCDC36	0.207827	0.045	4.61837	2.24102e-06	0.0973573	0.0168778	5.76838	8.00361e-09	0.0970824	0.0168682	5.75534	8.64684e-09	0.00367303	0.00282625	1.29961	0.193734
	rs5030795	3	49141116	A	G	0.11	exonic	3p21.31	QARS	0.206201	0.045	4.58224	2.86826e-06	0.0973517	0.0168778	5.76805	8.01952e-09	0.0972054	0.0168682	5.76263	8.28142e-09	0.003932	0.00283702	1.38596	0.165759
	rs3448	3	49396751	C	T	0.73	UTR3	3p21.31	RHOA	0.181488	0.034	5.33788	4.49e-08	0.0685776	0.011895	5.76527	8.15269e-09	0.0688557	0.0118882	5.79191	6.95895e-09	0.00548942	0.00222541	2.4667	0.0136364
	rs11130190	3	49402137	C	T	0.73	intronic	3p21.31	RHOA	0.181488	0.034	5.33788	4.54304e-08	0.068577	0.011895	5.76521	8.15541e-09	0.0688709	0.0118882	5.7932	6.9059e-09	0.00550544	0.00222541	2.47391	0.0133645
	rs62261183	3	49522458	T	C	0.73	intronic	3p21.31	DAG1	-0.181488	0.034	-5.33788	4.76841e-08	-0.0685525	0.011895	-5.76316	8.25558e-09	-0.0688414	0.0118882	-5.79071	7.00898e-09	-0.00539154	0.00222541	-2.42272	0.0154048
	rs9837237	3	49215583	T	G	0.11	intronic	3p21.31	C3orf84	0.208639	0.045	4.63642	2.08136e-06	0.0972662	0.0168778	5.76298	8.26401e-09	0.0970928	0.0168682	5.75596	8.61526e-09	0.00365127	0.00282634	1.29187	0.196401
	rs2286651	3	48694147	A	G	0.12	exonic	3p21.31	CELSR3	0.193921	0.044	4.40729	6.37163e-06	0.0936329	0.0162508	5.76175	8.32454e-09	0.0935025	0.0162416	5.75697	8.56367e-09	0.00144343	0.00270784	0.533056	0.593995
	rs62259944	3	49430883	A	G	0.73	intronic	3p21.31	RHOA	-0.180653	0.034	-5.31334	5.22777e-08	-0.0685185	0.011895	-5.7603	8.39659e-09	-0.0688064	0.0118882	-5.78777	7.13286e-09	-0.00517057	0.0022294	-2.31927	0.0203806
	rs940045	3	49449638	A	G	0.73	upstream	3p21.31	RHOA,TCTA(dist=1)	0.181488	0.034	5.33788	4.44791e-08	0.0685184	0.011895	5.76029	8.3968e-09	0.0687855	0.0118882	5.78601	7.20766e-09	0.00549947	0.0022294	2.4668	0.0136327
	rs7644148	3	49545241	A	G	0.73	intronic	3p21.31	DAG1	-0.181488	0.034	-5.33788	4.62681e-08	-0.068518	0.011895	-5.76026	8.39833e-09	-0.0688001	0.0118882	-5.78724	7.15523e-09	-0.00539346	0.0022294	-2.41924	0.0155531
	rs9855123	3	49229457	T	C	0.11	upstream	3p21.31	C3orf84(dist=166)	0.208639	0.045	4.63642	2.08676e-06	0.0972065	0.0168778	5.75945	8.439e-09	0.0970323	0.0168682	5.75237	8.80031e-09	0.00373723	0.00282633	1.32229	0.186072
	rs9871024	3	49554241	C	T	0.73	intronic	3p21.31	DAG1	-0.181488	0.034	-5.33788	4.67631e-08	-0.0685054	0.011895	-5.7592	8.45155e-09	-0.0687582	0.0118882	-5.78371	7.30691e-09	-0.00547536	0.0022294	-2.45597	0.0140503
	rs10155014	3	49432321	T	C	0.73	intronic	3p21.31	RHOA	0.181488	0.034	5.33788	4.47059e-08	0.068498	0.011895	5.75857	8.48279e-09	0.0687889	0.0118882	5.7863	7.1955e-09	0.00517985	0.0022294	2.32343	0.0201561
	rs6769744	3	49412015	T	C	0.73	intronic	3p21.31	RHOA	0.181488	0.034	5.33788	4.30715e-08	0.0684938	0.011895	5.75823	8.50029e-09	0.0687835	0.0118882	5.78584	7.21489e-09	0.00550285	0.0022294	2.46831	0.0135752
	rs1009051	3	49521549	A	G	0.73	intronic	3p21.31	DAG1	0.181488	0.034	5.33788	4.73121e-08	0.0684832	0.011895	5.75733	8.54537e-09	0.0687543	0.0118882	5.78339	7.32115e-09	0.00539679	0.00222541	2.42508	0.0153051
	rs9311439	3	49310408	G	A	0.11	intronic	3p21.31	C3orf62	0.207014	0.045	4.60031	2.56288e-06	0.0971337	0.0168778	5.75513	8.65742e-09	0.0969204	0.0168682	5.74574	9.15211e-09	0.00372975	0.00282625	1.31968	0.186942
	rs1106620	3	49500414	A	G	0.73	intergenic	3p21.31	NICN1(dist=33657),DAG1(dist=5722)	-0.180653	0.034	-5.31334	5.36132e-08	-0.0684546	0.011895	-5.75492	8.66806e-09	-0.0687236	0.0118882	-5.7808	7.43444e-09
	rs67831908	3	49313513	G	T	0.11	intronic	3p21.31	C3orf62	0.207014	0.045	4.60031	2.50286e-06	0.0971285	0.0168778	5.75482	8.67335e-09	0.0969397	0.0168682	5.74688	9.09043e-09	0.00367384	0.00282625	1.2999	0.193635
	rs7647973	3	49510931	A	G	0.73	intronic	3p21.31	DAG1	-0.180653	0.034	-5.31334	4.84978e-08	-0.0684357	0.011895	-5.75334	8.74964e-09	-0.0687094	0.0118882	-5.77961	7.48753e-09	-0.00541272	0.00222543	-2.43222	0.0150067
	rs80170003	3	48951640	C	T	0.11	intergenic	3p21.31	SLC25A20(dist=15325),ARIH2OS(dist=3581)	0.212689	0.046	4.62368	2.14148e-06	0.097101	0.0168778	5.75319	8.75728e-09	0.0970257	0.0168682	5.75198	8.82043e-09	0.00507854	0.00313342	1.62077	0.105067
	rs71324939	3	49248608	C	T	0.11	intronic	3p21.31	CCDC36	0.207014	0.045	4.60031	2.59444e-06	0.0970809	0.0168778	5.752	8.8192e-09	0.0968822	0.0168682	5.74347	9.27544e-09
	rs147876732	3	49254385	T	C	0.11	intronic	3p21.31	CCDC36	0.207014	0.045	4.60031	2.60661e-06	0.0970592	0.0168778	5.75072	8.88665e-09	0.0969068	0.0168682	5.74493	9.19592e-09	0.00367723	0.0028263	1.30107	0.193233
	rs4241407	3	49600319	A	G	0.73	intronic	3p21.31	BSN	0.180653	0.034	5.31334	5.31278e-08	0.0684036	0.011895	5.75064	8.89051e-09	0.068659	0.0118882	5.77537	7.67823e-09	0.00548375	0.00222942	2.45972	0.0139046
	rs11130204	3	49584243	G	A	0.73	intergenic	3p21.31	DAG1(dist=11192),BSN-DT(dist=2496)	0.179818	0.034	5.28878	5.56452e-08	0.0683895	0.011895	5.74945	8.95324e-09	0.0685824	0.0118882	5.76893	7.97782e-09	0.00547546	0.0022294	2.45603	0.0140483
	rs8897	3	49460407	T	C	0.73	UTR3	3p21.31	NICN1	-0.180653	0.034	-5.31334	5.35024e-08	-0.0683674	0.011895	-5.7476	9.05186e-09	-0.0685547	0.0118882	-5.7666	8.08889e-09	-0.0055021	0.0022294	-2.46798	0.0135879
	rs62259947	3	49439924	C	T	0.73	intronic	3p21.31	RHOA	-0.180653	0.034	-5.31334	5.23348e-08	-0.0683597	0.011895	-5.74695	9.0868e-09	-0.0686902	0.0118882	-5.77799	7.55975e-09	-0.00549843	0.0022294	-2.46633	0.0136506
	rs11720460	3	49269270	A	C	0.11	intronic	3p21.31	CCDC36	0.207014	0.045	4.60031	2.66679e-06	0.0969842	0.0168778	5.74627	9.12327e-09	0.096901	0.0168682	5.74459	9.21457e-09	0.00367319	0.00282625	1.29967	0.193714
	rs73088137	3	49448423	A	G	0.73	intronic	3p21.31	RHOA	-0.180653	0.034	-5.31334	5.24012e-08	-0.0683434	0.011895	-5.74558	9.16087e-09	-0.0686664	0.0118882	-5.77599	7.65009e-09	-0.00549526	0.0022294	-2.46491	0.0137048
	rs2302295	3	48690110	C	T	0.12	intronic	3p21.31	CELSR3	0.194744	0.044	4.426	5.63983e-06	0.0933696	0.0162508	5.74555	9.16231e-09	0.0932486	0.0162416	5.74134	9.39305e-09	0.00143178	0.00270785	0.528751	0.596978
	rs74471041	3	49542543	G	T	0.73	intronic	3p21.31	DAG1	-0.181488	0.034	-5.33788	4.43788e-08	-0.0683409	0.011895	-5.74537	9.17197e-09	-0.068749	0.0118882	-5.78294	7.34061e-09	-0.00539346	0.0022294	-2.41924	0.0155531
	rs9860055	3	49506900	T	C	0.73	intronic	3p21.31	DAG1	-0.180653	0.034	-5.31334	5.00267e-08	-0.0683366	0.011895	-5.745	9.19186e-09	-0.0686092	0.0118882	-5.77118	7.87191e-09	-0.0054157	0.00222542	-2.43356	0.014951
	rs67286839	3	49265744	T	C	0.11	intronic	3p21.31	CCDC36	0.207014	0.045	4.60031	2.61011e-06	0.0969591	0.0168778	5.74479	9.20356e-09	0.0968662	0.0168682	5.74252	9.32766e-09	0.00367604	0.0028263	1.30066	0.193376
	rs62261249	3	49594060	C	T	0.73	intronic	3p21.31	BSN	-0.180653	0.034	-5.31334	5.34881e-08	-0.068311	0.011895	-5.74286	9.30915e-09	-0.0685271	0.0118882	-5.76427	8.20103e-09	-0.00547097	0.0022294	-2.45401	0.0141275
	rs9990153	3	49291883	T	C	0.11	intronic	3p21.31	CCDC36	0.207014	0.045	4.60031	2.54991e-06	0.0969241	0.0168778	5.74271	9.31719e-09	0.0966423	0.0168682	5.72925	1.00876e-08	0.00367372	0.00282625	1.29986	0.193649
	rs7355800	3	49516519	T	C	0.73	intronic	3p21.31	DAG1	-0.180653	0.034	-5.31334	4.83355e-08	-0.0683056	0.011895	-5.74241	9.33407e-09	-0.068588	0.0118882	-5.76939	7.95567e-09	-0.00546083	0.00222541	-2.45386	0.0141333
	rs113741748	3	49490780	A	G	0.73	intergenic	3p21.31	NICN1(dist=24023),DAG1(dist=15356)	-0.180653	0.034	-5.31334	5.21566e-08	-0.0682959	0.011895	-5.74159	9.37941e-09	-0.068578	0.0118882	-5.76856	7.9953e-09	-0.00545692	0.00222541	-2.4521	0.0142025
	rs3905330	3	49550774	G	A	0.73	intronic	3p21.31	DAG1	0.181488	0.034	5.33788	4.83523e-08	0.0682877	0.011895	5.74089	9.4178e-09	0.0685476	0.0118882	5.766	8.11765e-09	0.00547298	0.0022294	2.45491	0.0140918
	rs35185152	3	49277521	T	C	0.11	intronic	3p21.31	CCDC36	0.207014	0.045	4.60031	2.65568e-06	0.0968917	0.0168778	5.74079	9.42354e-09	0.0968023	0.0168682	5.73873	9.5388e-09	0.00367381	0.00282625	1.29989	0.193639
	rs11719457	3	48974385	T	C	0.11	intronic	3p21.31	ARIH2	0.207014	0.045	4.60031	2.9311e-06	0.0968759	0.0168778	5.73986	9.47555e-09	0.0967013	0.0168682	5.73275	9.88173e-09
	rs11710247	3	49249800	T	G	0.11	intronic	3p21.31	CCDC36	0.207014	0.045	4.60031	2.5954e-06	0.0968396	0.0168778	5.73771	9.59667e-09	0.0967409	0.0168682	5.73509	9.74602e-09	0.00368138	0.00282633	1.30253	0.192735
	rs13322887	3	49555583	A	G	0.73	intronic	3p21.31	DAG1	-0.180653	0.034	-5.31334	4.88218e-08	-0.0682467	0.011895	-5.73745	9.6113e-09	-0.0685065	0.0118882	-5.76254	8.2858e-09	-0.00547508	0.0022294	-2.45585	0.0140552
	rs116432667	3	48947589	T	C	0.11	intergenic	3p21.31	SLC25A20(dist=11274),ARIH2OS(dist=7632)	0.207014	0.045	4.60031	2.8685e-06	0.0968213	0.0168778	5.73662	9.65845e-09	0.0966617	0.0168682	5.7304	1.00196e-08	0.0040739	0.00283704	1.43597	0.151011
	rs34509487	3	48964108	T	C	0.11	intronic	3p21.31	ARIH2	0.207014	0.045	4.60031	2.84031e-06	0.0968127	0.0168778	5.73612	9.68728e-09	0.0966363	0.0168682	5.72889	1.01089e-08	0.00411614	0.00283704	1.45086	0.146819
	rs72934271	3	49517668	G	A	0.73	intronic	3p21.31	DAG1	-0.180653	0.034	-5.31334	4.91838e-08	-0.0682192	0.011895	-5.73514	9.74317e-09	-0.068491	0.0118882	-5.76124	8.3497e-09
	rs4855858	3	49529601	T	G	0.73	intronic	3p21.31	DAG1	0.180653	0.034	5.31334	5.24303e-08	0.0681904	0.011895	5.73272	9.88344e-09	0.0684769	0.0118882	5.76005	8.40893e-09	0.00539687	0.00222541	2.42511	0.0153036
	rs35673421	3	49139406	A	G	0.11	intronic	3p21.31	QARS	0.203757	0.045	4.52793	3.79391e-06	0.0967419	0.0168778	5.73192	9.93013e-09	0.0966237	0.0168682	5.72815	1.01533e-08	0.0039321	0.00283702	1.38599	0.165749
	rs62259933	3	49469703	A	G	0.73	intergenic	3p21.31	NICN1(dist=2946),DAG1(dist=36433)	-0.180653	0.034	-5.31334	5.48652e-08	-0.0681748	0.011895	-5.7314	9.96039e-09	-0.0684606	0.0118882	-5.75868	8.47726e-09	-0.00549803	0.0022294	-2.46615	0.0136573
	rs11715060	3	49442020	G	A	0.73	intronic	3p21.31	RHOA	0.181488	0.034	5.33788	4.4703e-08	0.0681697	0.011895	5.73098	9.9853e-09	0.0685227	0.0118882	5.7639	8.21898e-09
	rs34477108	3	48941782	G	A	0.11	intergenic	3p21.31	SLC25A20(dist=5467),ARIH2OS(dist=13439)	0.207014	0.045	4.60031	2.88527e-06	0.0967152	0.0168778	5.73034	1.00232e-08	0.0965351	0.0168682	5.7229	1.04724e-08	0.0040739	0.00283704	1.43597	0.151011
	rs11712006	3	49115948	T	C	0.11	intronic	3p21.31	QRICH1	0.204572	0.045	4.54605	3.85763e-06	0.0967114	0.0168778	5.73011	1.00364e-08	0.0966156	0.0168682	5.72767	1.01822e-08	0.00396381	0.00283711	1.39713	0.162374
	rs112736626	3	48952483	A	G	0.11	intergenic	3p21.31	SLC25A20(dist=16168),ARIH2OS(dist=2738)	0.212689	0.046	4.62368	2.23291e-06	0.0967065	0.0168778	5.72982	1.00538e-08	0.0966323	0.0168682	5.72865	1.01231e-08	0.00507841	0.00313342	1.62073	0.105076
	rs4855837	3	49582677	C	T	0.73	intergenic	3p21.31	DAG1(dist=9626),BSN-DT(dist=4062)	0.179818	0.034	5.28878	5.58096e-08	0.0681309	0.011895	5.72772	1.01791e-08	0.0683403	0.0118882	5.74856	9.00065e-09	0.00547613	0.0022294	2.45632	0.0140367
	rs7432077	3	49222904	C	T	0.73	intronic	3p21.31	C3orf84	0.173113	0.033	5.24584	1.3593e-07	0.068128	0.011895	5.72747	1.01941e-08	0.0683883	0.0118882	5.7526	8.78803e-09	0.00527178	0.00219479	2.40196	0.0163076
	rs2286652	3	48689192	A	G	0.12	intronic	3p21.31	CELSR3	0.192272	0.044	4.36982	7.35853e-06	0.0930715	0.0162508	5.7272	1.021e-08	0.0928905	0.0162416	5.71929	1.06969e-08	0.00137184	0.00270784	0.50662	0.612422
	rs13073997	3	48911647	T	C	0.11	intronic	3p21.31	SLC25A20	0.206201	0.045	4.58224	3.12534e-06	0.0966578	0.0168778	5.72693	1.02263e-08	0.0965107	0.0168682	5.72144	1.05622e-08	0.00406136	0.00283702	1.43156	0.15227
	rs12490267	3	49657852	T	C	0.48	intronic	3p21.31	BSN	-0.134531	0.029	-4.639	2.80262e-06	-0.0605252	0.0105702	-5.72601	1.02819e-08	-0.0599512	0.0105643	-5.67491	1.38758e-08	-0.00321719	0.00180778	-1.77963	0.0751359
	rs56318350	3	48953777	A	G	0.11	intergenic	3p21.31	SLC25A20(dist=17462),ARIH2OS(dist=1444)	0.207014	0.045	4.60031	2.85281e-06	0.0966198	0.0168778	5.72468	1.03628e-08	0.0964664	0.0168682	5.71882	1.07266e-08	0.00393576	0.00282648	1.39246	0.163784
	rs74477111	3	49233006	A	G	0.11	intergenic	3p21.31	C3orf84(dist=3715),CCDC36(dist=2855)	0.207014	0.045	4.60031	2.61526e-06	0.096615	0.0168778	5.7244	1.03802e-08	0.0964235	0.0168682	5.71628	1.08883e-08	0.00367894	0.00282635	1.30166	0.193034
	rs3866330	3	49582994	C	T	0.73	intergenic	3p21.31	DAG1(dist=9943),BSN-DT(dist=3745)	0.179818	0.034	5.28878	5.93276e-08	0.0680889	0.011895	5.72419	1.0393e-08	0.0682978	0.0118882	5.74499	9.19282e-09	0.00548188	0.0022294	2.4589	0.0139362
	rs11719220	3	49245201	G	A	0.11	intronic	3p21.31	CCDC36	0.206201	0.045	4.58224	2.91655e-06	0.0966035	0.0168778	5.72372	1.04217e-08	0.0965218	0.0168682	5.72211	1.05211e-08	0.00364584	0.00282633	1.28996	0.197066
	rs13087930	3	48961726	G	A	0.11	intronic	3p21.31	ARIH2	0.206201	0.045	4.58224	3.03699e-06	0.0965988	0.0168778	5.72344	1.0439e-08	0.0964322	0.0168682	5.71679	1.08554e-08	0.00408892	0.00283704	1.44126	0.149511
	rs13096474	3	49443081	C	T	0.73	intronic	3p21.31	RHOA	0.179818	0.034	5.28878	5.96202e-08	0.0680423	0.011895	5.72026	1.06359e-08	0.0683291	0.0118882	5.74762	9.05062e-09	0.00553064	0.0022295	2.48066	0.013114
	rs11708022	3	48893136	A	G	0.11	intergenic	3p21.31	PRKAR2A-AS1(dist=3721),SLC25A20(dist=1223)	0.207014	0.045	4.60031	2.79621e-06	0.0965439	0.0168778	5.72018	1.06408e-08	0.0964063	0.0168682	5.71526	1.09538e-08	0.00406457	0.00283702	1.43269	0.151946
	rs11130187	3	49307872	C	T	0.72	UTR3	3p21.31	C3orf62	0.173953	0.033	5.27131	1.25557e-07	0.06725	0.0117614	5.71783	1.07891e-08	0.0675487	0.0117548	5.74647	9.11247e-09	0.00539967	0.00219476	2.46026	0.0138836
	rs11923032	3	49484992	C	T	0.73	intergenic	3p21.31	NICN1(dist=18235),DAG1(dist=21144)	0.180653	0.034	5.31334	5.08117e-08	0.0680105	0.011895	5.71759	1.08045e-08	0.0682859	0.0118882	5.74399	9.24727e-09	0.00548901	0.00222541	2.46652	0.0136434
	rs974495	3	49400482	C	T	0.73	intronic	3p21.31	RHOA	0.179818	0.034	5.28878	5.61799e-08	0.0679999	0.011895	5.7167	1.08613e-08	0.0683045	0.0118882	5.74555	9.16204e-09	0.00560449	0.00222541	2.51841	0.0117885
	rs9809237	3	49516350	A	G	0.73	intronic	3p21.31	DAG1	0.180653	0.034	5.31334	5.27549e-08	0.0679791	0.011895	5.71496	1.09733e-08	0.0683041	0.0118882	5.74552	9.16393e-09	0.00542316	0.00222541	2.43693	0.0148126
	rs34580506	3	49113713	A	C	0.11	intronic	3p21.31	QRICH1	0.202124	0.045	4.49165	5.11824e-06	0.0964486	0.0168778	5.71454	1.1e-08	0.0963109	0.0168682	5.7096	1.13239e-08	0.00396191	0.00283715	1.39644	0.162582
	rs13096406	3	49209058	A	C	0.11	UTR5	3p21.31	KLHDC8B	0.208639	0.045	4.63642	2.04495e-06	0.0964421	0.0168778	5.71415	1.10252e-08	0.0962823	0.0168682	5.70791	1.14374e-08	0.00361538	0.00283711	1.27432	0.202552
	rs34784192	3	49274823	T	G	0.11	intronic	3p21.31	CCDC36	0.206201	0.045	4.58224	3.13696e-06	0.0964048	0.0168778	5.71194	1.11694e-08	0.0961258	0.0168682	5.69863	1.20773e-08	0.00367149	0.00282625	1.29907	0.193921
	rs6446275	3	49466871	G	A	0.73	upstream	3p21.31	NICN1(dist=114)	-0.179818	0.034	-5.28878	5.664e-08	-0.0679401	0.011895	-5.71167	1.11872e-08	-0.0682243	0.0118882	-5.7388	9.53483e-09	-0.00549797	0.0022294	-2.46612	0.0136584
	rs11130189	3	49347357	A	C	0.73	intronic	3p21.31	USP4	0.184818	0.034	5.43584	2.88658e-08	0.0679358	0.011895	5.71131	1.12109e-08	0.0683637	0.0118882	5.75053	8.89643e-09
	rs2329025	3	49496263	A	G	0.73	intergenic	3p21.31	NICN1(dist=29506),DAG1(dist=9873)	0.179818	0.034	5.28878	5.90249e-08	0.0679351	0.011895	5.71125	1.12147e-08	0.0682176	0.0118882	5.73824	9.56663e-09	0.00545804	0.00222541	2.4526	0.0141828
	rs11718982	3	49132554	T	C	0.11	upstream;downstream	3p21.31	QRICH1(dist=748);QARS(dist=811)	0.207827	0.046	4.51797	3.35795e-06	0.0963743	0.0168778	5.71014	1.12885e-08	0.0962619	0.0168682	5.70669	1.15191e-08	0.00529296	0.00313971	1.68581	0.0918323
	rs11720657	3	49392620	G	A	0.73	intergenic	3p21.31	USP4(dist=15134),GPX1(dist=1984)	0.180653	0.034	5.31334	4.87633e-08	0.0679192	0.011895	5.70992	1.13029e-08	0.0682015	0.0118882	5.73689	9.64323e-09	0.0055207	0.0022255	2.48066	0.0131138
	rs13090839	3	48977633	T	C	0.11	intronic	3p21.31	ARIH2	0.206201	0.045	4.58224	3.03867e-06	0.0963547	0.0168778	5.70897	1.1366e-08	0.0961583	0.0168682	5.70056	1.19418e-08
	rs13086240	3	49001409	A	G	0.11	intronic	3p21.31	ARIH2	0.206201	0.045	4.58224	3.13623e-06	0.0963433	0.0168778	5.7083	1.14109e-08	0.0961405	0.0168682	5.6995	1.20158e-08	0.00407351	0.00283704	1.43583	0.15105
	rs11710434	3	49346130	C	T	0.73	intronic	3p21.31	USP4	0.179818	0.034	5.28878	5.69282e-08	0.0678957	0.011895	5.70794	1.14352e-08	0.0681239	0.0118882	5.73036	1.00217e-08	0.00606597	0.00229892	2.63862	0.00832434
	rs35283189	3	49113668	C	T	0.11	intronic	3p21.31	QRICH1	0.202124	0.045	4.49165	5.05569e-06	0.0963042	0.0168778	5.70598	1.15673e-08	0.0961787	0.0168682	5.70176	1.18575e-08	0.00379704	0.00282639	1.34342	0.179135
	rs57273516	3	49483074	G	A	0.73	intergenic	3p21.31	NICN1(dist=16317),DAG1(dist=23062)	0.179818	0.034	5.28878	6.26961e-08	0.0678528	0.011895	5.70433	1.16799e-08	0.0681405	0.0118882	5.73176	9.9396e-09	0.00544123	0.00222541	2.44504	0.0144835
	rs149273410	3	49543515	T	C	0.73	intronic	3p21.31	DAG1	-0.179818	0.034	-5.28878	5.79585e-08	-0.0678438	0.011895	-5.70358	1.17319e-08	-0.0682142	0.0118882	-5.73795	9.5827e-09	-0.00539074	0.00222941	-2.41802	0.0156054
	rs7651372	3	49533931	T	C	0.73	intronic	3p21.31	DAG1	-0.179818	0.034	-5.28878	6.0762e-08	-0.0678175	0.011895	-5.70137	1.18848e-08	-0.0681967	0.0118882	-5.73648	9.66647e-09	-0.00539295	0.00222541	-2.42335	0.015378
	rs1982861	3	49577665	G	A	0.73	intergenic	3p21.31	DAG1(dist=4614),BSN-DT(dist=9074)	0.178983	0.034	5.2642	6.42504e-08	0.0677841	0.011895	5.69856	1.20821e-08	0.0680302	0.0118882	5.72248	1.0498e-08	0.00537856	0.0022294	2.41255	0.0158412
	rs4955427	3	49260646	C	T	0.73	intronic	3p21.31	CCDC36	0.178146	0.034	5.23959	6.49746e-08	0.0677221	0.011895	5.69335	1.2457e-08	0.0681302	0.0118882	5.73089	9.99076e-09	0.00535092	0.00219472	2.43809	0.0147653
	rs13072554	3	49087211	A	G	0.11	intronic	3p21.31	QRICH1	0.201307	0.045	4.47349	5.33767e-06	0.096063	0.0168778	5.69169	1.25786e-08	0.0959046	0.0168682	5.68551	1.30421e-08	0.00405093	0.00283702	1.42788	0.153325
	rs7613491	3	49508976	C	T	0.73	intronic	3p21.31	DAG1	-0.178983	0.034	-5.2642	6.80488e-08	-0.0677018	0.011895	-5.69164	1.25824e-08	-0.0680355	0.0118882	-5.72292	1.04706e-08	-0.00541296	0.00222541	-2.43234	0.0150015
	rs7619789	3	49476263	C	T	0.73	intergenic	3p21.31	NICN1(dist=9506),DAG1(dist=29873)	0.179818	0.034	5.28878	6.16234e-08	0.0677017	0.011895	5.69163	1.25832e-08	0.0679742	0.0118882	5.71776	1.07935e-08
	rs2312462	3	49601255	C	T	0.73	intronic	3p21.31	BSN	0.178146	0.034	5.23959	7.12942e-08	0.0676728	0.011895	5.68921	1.27631e-08	0.0679725	0.0118882	5.71763	1.08021e-08	0.00548062	0.00222941	2.45833	0.0139586
	rs3870341	3	49584745	G	A	0.73	intergenic	3p21.31	DAG1(dist=11694),BSN-DT(dist=1994)	0.178983	0.034	5.2642	6.61771e-08	0.0676694	0.011895	5.68892	1.27846e-08	0.0678988	0.0118882	5.71143	1.12032e-08	0.00547999	0.00222944	2.45801	0.013971
	rs11928090	3	49604904	A	G	0.73	intronic	3p21.31	BSN	0.178983	0.034	5.2642	6.72131e-08	0.0676225	0.011895	5.68498	1.3083e-08	0.067804	0.0118882	5.70345	1.17406e-08	0.0054799	0.00222946	2.45796	0.0139731
	rs9862534	3	49598064	C	T	0.73	intronic	3p21.31	BSN	0.178146	0.034	5.23959	7.87204e-08	0.0676162	0.011895	5.68444	1.31241e-08	0.06785	0.0118882	5.70732	1.14768e-08	0.00547997	0.00222941	2.45804	0.0139699
	rs11130186	3	49275828	G	A	0.73	intronic	3p21.31	CCDC36	0.173113	0.033	5.24584	1.20797e-07	0.0675321	0.011895	5.67738	1.36776e-08	0.0677684	0.0118882	5.70045	1.1949e-08	0.00534346	0.00219471	2.4347	0.0149043
	rs11720542	3	49357427	G	A	0.73	intronic	3p21.31	USP4	0.178983	0.034	5.2642	6.66502e-08	0.0675281	0.011895	5.67704	1.37044e-08	0.0677318	0.0118882	5.69738	1.21666e-08	0.00605287	0.00229896	2.63287	0.00846666
	rs6778080	3	49317338	C	T	0.73	intronic	3p21.31	USP4	0.172271	0.033	5.22034	1.53325e-07	0.0675223	0.011895	5.67655	1.37441e-08	0.0677744	0.0118882	5.70096	1.19132e-08	0.00539772	0.00219478	2.45934	0.0139193
	rs4955443	3	49286618	G	T	0.73	intronic	3p21.31	CCDC36	0.172271	0.033	5.22034	1.55617e-07	0.0675185	0.011895	5.67623	1.37698e-08	0.0677829	0.0118882	5.70167	1.18638e-08	0.00540217	0.00219472	2.46144	0.0138382
	rs7619016	3	49272589	T	C	0.73	intronic	3p21.31	CCDC36	0.172271	0.033	5.22034	1.65762e-07	0.0674954	0.011895	5.67429	1.39267e-08	0.0677689	0.0118882	5.7005	1.1946e-08	0.00539727	0.00219471	2.45921	0.0139242
	rs1464569	3	49460350	G	A	0.73	UTR3	3p21.31	NICN1	0.178983	0.034	5.2642	6.51038e-08	0.0674189	0.011895	5.66786	1.44593e-08	0.0676975	0.0118882	5.69449	1.23738e-08	0.00550714	0.00222941	2.47023	0.0135028
	rs4855869	3	49488984	C	T	0.73	intergenic	3p21.31	NICN1(dist=22227),DAG1(dist=17152)	0.179818	0.034	5.28878	5.75874e-08	0.0673916	0.011895	5.66556	1.46542e-08	0.0675829	0.0118882	5.68485	1.30926e-08	0.00548232	0.00222554	2.46337	0.0137637
	rs7625857	3	49596462	T	C	0.73	intronic	3p21.31	BSN	0.178983	0.034	5.2642	7.08801e-08	0.0673491	0.011895	5.66199	1.49627e-08	0.0676782	0.0118882	5.69287	1.24924e-08	0.00547853	0.0022294	2.4574	0.0139947
	rs3923475	3	49055788	T	G	0.11	intronic	3p21.31	DALRD3	0.202124	0.045	4.49165	5.13721e-06	0.0955458	0.0168778	5.66105	1.5045e-08	0.0953704	0.0168682	5.65385	1.56897e-08	0.00404008	0.00283702	1.42406	0.15443
	rs4955430	3	49378088	A	G	0.73	upstream	3p21.31	USP4(dist=602)	0.178146	0.034	5.23959	7.61338e-08	0.067322	0.011895	5.65971	1.51627e-08	0.0675583	0.0118882	5.68278	1.32523e-08	0.00548345	0.00222552	2.4639	0.0137436
	rs4955439	3	49245645	G	T	0.73	intronic	3p21.31	CCDC36	0.172271	0.033	5.22034	1.49589e-07	0.0672697	0.011895	5.65532	1.5556e-08	0.0675054	0.0118882	5.67834	1.36012e-08	0.00538643	0.00219471	2.45428	0.0141168
	rs6808036	3	49236439	G	T	0.73	UTR5	3p21.31	CCDC36	0.172271	0.033	5.22034	1.51797e-07	0.0672463	0.011895	5.65335	1.57353e-08	0.0674302	0.0118882	5.67201	1.41133e-08	0.00538283	0.00219475	2.4526	0.0141829
	rs138084484	3	49483193	T	C	0.73	intergenic	3p21.31	NICN1(dist=16436),DAG1(dist=22943)	-0.178983	0.034	-5.2642	6.95714e-08	-0.0672463	0.011895	-5.65334	1.57356e-08	-0.0677751	0.0118882	-5.70102	1.19095e-08	-0.00543632	0.00222541	-2.44284	0.0145721
	rs4855853	3	49579331	G	T	0.73	intergenic	3p21.31	DAG1(dist=6280),BSN-DT(dist=7408)	0.179818	0.034	5.28878	5.58564e-08	0.0672444	0.011895	5.65318	1.57502e-08	0.0676587	0.0118882	5.69122	1.26131e-08	0.00547589	0.0022294	2.45621	0.0140411
	rs10865956	3	49581559	A	C	0.73	intergenic	3p21.31	DAG1(dist=8508),BSN-DT(dist=5180)	0.177309	0.034	5.21497	8.8576e-08	0.0672363	0.011895	5.6525	1.58127e-08	0.0675582	0.0118882	5.68277	1.32527e-08	0.00539555	0.00222942	2.42016	0.0155135
	rs9654010	3	49480908	C	T	0.73	intergenic	3p21.31	NICN1(dist=14151),DAG1(dist=25228)	-0.179818	0.034	-5.28878	5.94352e-08	-0.0672278	0.011895	-5.6518	1.5878e-08	-0.0678698	0.0118882	-5.70899	1.13649e-08	-0.0054392	0.00222541	-2.44414	0.0145199
	rs4955417	3	49298205	C	T	0.73	intergenic	3p21.31	CCDC36(dist=2666),C3orf62(dist=7824)	0.171429	0.033	5.19482	1.67931e-07	0.0672179	0.011895	5.65096	1.59555e-08	0.0675162	0.0118882	5.67924	1.35294e-08	0.00540004	0.00219475	2.46044	0.0138767
	rs34096717	3	48719453	C	A	0.12	intronic	3p21.31	NCKIPSD	0.185649	0.044	4.2193	1.76382e-05	0.0918258	0.0162508	5.65055	1.59939e-08	0.0915986	0.0162416	5.63975	1.70298e-08	0.00172026	0.00270783	0.63529	0.525239
	rs112837572	3	48901171	T	C	0.11	intronic	3p21.31	SLC25A20	0.207827	0.046	4.51797	3.11155e-06	0.0953606	0.0168778	5.65008	1.60375e-08	0.0953499	0.0168682	5.65263	1.5801e-08	0.00507564	0.00313339	1.61985	0.105264
	rs6769821	3	49244657	A	G	0.73	intronic	3p21.31	CCDC36	0.173113	0.033	5.24584	1.45067e-07	0.0671819	0.011895	5.64793	1.62387e-08	0.0675186	0.0118882	5.67944	1.35133e-08	0.00537025	0.00219471	2.44691	0.0144088
	rs4955424	3	49383078	G	A	0.73	intergenic	3p21.31	USP4(dist=5592),GPX1(dist=11526)	0.176471	0.034	5.19033	1.00769e-07	0.0671692	0.011895	5.64687	1.63399e-08	0.0674356	0.0118882	5.67247	1.40757e-08	0.00599199	0.00229901	2.60634	0.00915162
	rs4955423	3	49220448	A	G	0.73	intronic	3p21.31	C3orf84	0.171429	0.033	5.19482	1.8081e-07	0.067163	0.011895	5.64634	1.63898e-08	0.0673703	0.0118882	5.66697	1.45347e-08	0.0052679	0.00219478	2.40019	0.0163865
	rs4955440	3	49388633	C	T	0.73	intergenic	3p21.31	USP4(dist=11147),GPX1(dist=5971)	0.178146	0.034	5.23959	7.37088e-08	0.0671583	0.011895	5.64595	1.64271e-08	0.0674381	0.0118882	5.67267	1.40587e-08	0.0054821	0.00222552	2.46329	0.0137669
	rs11706052	3	49064110	G	A	0.11	intronic	3p21.31	IMPDH2	0.200489	0.045	4.45531	5.74935e-06	0.0952837	0.0168778	5.64552	1.64684e-08	0.0950683	0.0168682	5.63594	1.74107e-08	0.00405942	0.00283701	1.43088	0.152466
	rs6446256	3	49224210	G	A	0.73	intronic	3p21.31	C3orf84	0.171429	0.033	5.19482	1.7756e-07	0.0671197	0.011895	5.6427	1.67403e-08	0.067319	0.0118882	5.66265	1.49052e-08	0.00528022	0.00219477	2.40582	0.0161364
	rs11130183	3	49228946	G	A	0.73	intronic	3p21.31	C3orf84	0.171429	0.033	5.19482	1.69574e-07	0.0671136	0.011895	5.64219	1.67901e-08	0.0673402	0.0118882	5.66443	1.47511e-08	0.00528886	0.00219478	2.40974	0.0159637
	rs2082923	3	49255172	C	T	0.73	intronic	3p21.31	CCDC36	0.172271	0.033	5.22034	1.46762e-07	0.0671052	0.011895	5.64148	1.68591e-08	0.067296	0.0118882	5.66072	1.50744e-08	0.0054018	0.00219471	2.46128	0.0138443
	rs10154992	3	49276077	T	C	0.73	intronic	3p21.31	CCDC36	0.171429	0.033	5.19482	1.66051e-07	0.0670924	0.011895	5.64041	1.69644e-08	0.0673288	0.0118882	5.66348	1.48337e-08	0.00542048	0.00219471	2.46979	0.0135193
	rs9834003	3	49216472	C	T	0.73	intronic	3p21.31	C3orf84	0.171429	0.033	5.19482	1.67656e-07	0.0670726	0.011895	5.63874	1.71297e-08	0.0672735	0.0118882	5.65883	1.52412e-08	0.00525506	0.00219478	2.39434	0.0166502
	rs6784203	3	49381678	T	C	0.73	intergenic	3p21.31	USP4(dist=4192),GPX1(dist=12926)	0.176471	0.034	5.19033	1.02507e-07	0.0670432	0.011895	5.63627	1.7377e-08	0.0673243	0.0118882	5.6631	1.48665e-08	0.00548413	0.00222551	2.46421	0.0137314
	rs6809851	3	49309787	A	C	0.73	intronic	3p21.31	C3orf62	0.171429	0.033	5.19482	1.70594e-07	0.0670308	0.011895	5.63523	1.74827e-08	0.0673555	0.0118882	5.66572	1.46407e-08	0.00558295	0.00219122	2.54787	0.0108383
	rs13080725	3	49076092	A	G	0.11	intronic	3p21.31	QRICH1	0.201307	0.045	4.47349	5.39506e-06	0.0950973	0.0168778	5.63448	1.7559e-08	0.0948398	0.0168682	5.62239	1.88334e-08	0.00405101	0.00283702	1.42791	0.153318
	rs2267846	3	48556339	A	G	0.72	UTR3	3p21.31	PFKFB4	-0.184818	0.039	-4.73893	9.86735e-07	-0.0662362	0.0117614	-5.63164	1.78506e-08	-0.0667105	0.0117548	-5.67517	1.38552e-08	-0.0029555	0.00203236	-1.45422	0.145886
	rs2099526	3	49269758	T	G	0.73	intronic	3p21.31	CCDC36	0.170586	0.033	5.16928	2.01696e-07	0.066983	0.011895	5.63121	1.7895e-08	0.0671962	0.0118882	5.65232	1.58296e-08	0.00540194	0.00219471	2.46134	0.0138418
	rs7611358	3	48927856	T	C	0.75	intronic	3p21.31	SLC25A20	0.178983	0.035	5.11379	1.43133e-07	0.0686408	0.0121957	5.62829	1.82002e-08	0.0686438	0.0121888	5.63172	1.78424e-08	0.00519015	0.00217304	2.38843	0.0169204
	rs12637346	3	49284513	G	A	0.73	intronic	3p21.31	CCDC36	0.171429	0.033	5.19482	1.67124e-07	0.0668993	0.011895	5.62418	1.86397e-08	0.0672239	0.0118882	5.65465	1.56164e-08	0.00533385	0.00219472	2.43031	0.0150858
	rs9860285	3	49355374	T	G	0.73	intronic	3p21.31	USP4	0.176471	0.034	5.19033	1.04184e-07	0.0668704	0.011895	5.62174	1.89041e-08	0.0671321	0.0118882	5.64693	1.63335e-08	0.00605368	0.00229892	2.63327	0.00845669
	rs6790105	3	49393409	T	C	0.73	intergenic	3p21.31	USP4(dist=15923),GPX1(dist=1195)	0.181488	0.034	5.33788	4.27031e-08	0.0668672	0.011895	5.62148	1.89331e-08	0.0669835	0.0118882	5.63443	1.75635e-08	0.0055221	0.00222549	2.48129	0.0130908
	rs4955421	3	49218888	A	G	0.73	intronic	3p21.31	C3orf84	0.170586	0.033	5.16928	1.90988e-07	0.0668321	0.011895	5.61853	1.92594e-08	0.0670454	0.0118882	5.63964	1.70404e-08	0.00526432	0.00219478	2.39856	0.0164598
	rs6446257	3	49253492	T	C	0.73	intronic	3p21.31	CCDC36	0.170586	0.033	5.16928	1.89984e-07	0.066801	0.011895	5.61591	1.95531e-08	0.0670936	0.0118882	5.64369	1.66444e-08	0.00539617	0.00219471	2.45871	0.0139436
	rs7631586	3	49220137	G	A	0.73	intronic	3p21.31	C3orf84	0.175633	0.034	5.16566	1.04623e-07	0.0667919	0.011895	5.61515	1.96394e-08	0.0671927	0.0118882	5.65203	1.58568e-08	0.00522109	0.00219478	2.37886	0.0173662
	rs56306491	3	49314960	A	G	0.11	UTR3	3p21.31	USP4	0.203757	0.046	4.4295	6.72473e-06	0.0947512	0.0168778	5.61397	1.97736e-08	0.0945849	0.0168682	5.60728	2.05535e-08	0.00505402	0.00313961	1.60976	0.10745
	rs9757181	3	49441847	G	A	0.73	intronic	3p21.31	RHOA	0.181488	0.034	5.33788	4.5392e-08	0.0667756	0.011895	5.61378	1.97957e-08	0.0669708	0.0118882	5.63336	1.76729e-08
	rs61729488	3	49067904	C	T	0.11	exonic	3p21.31	QRICH1	0.206201	0.046	4.48263	4.48487e-06	0.0947277	0.0168778	5.61258	1.99335e-08	0.0944646	0.0168682	5.60015	2.14172e-08	0.00470366	0.00313029	1.50263	0.132936
	rs6809204	3	49369383	T	C	0.73	intronic	3p21.31	USP4	0.176471	0.034	5.19033	1.06117e-07	0.0667358	0.011895	5.61043	2.0182e-08	0.0669853	0.0118882	5.63458	1.75481e-08	0.00555073	0.00216962	2.55838	0.010516
	rs9867285	3	49249381	G	A	0.73	intronic	3p21.31	CCDC36	0.170586	0.033	5.16928	1.98235e-07	0.0667198	0.011895	5.60908	2.03401e-08	0.0669808	0.0118882	5.63421	1.75867e-08	0.00539389	0.00219471	2.45768	0.0139839
	rs4855838	3	49579876	G	A	0.73	intergenic	3p21.31	DAG1(dist=6825),BSN-DT(dist=6863)	0.182322	0.034	5.3624	3.88968e-08	0.0666685	0.011895	5.60477	2.08528e-08	0.0668612	0.0118882	5.62415	1.86429e-08	0.00547589	0.0022294	2.45621	0.0140411
	rs34504524	3	49032381	T	C	0.11	intronic	3p21.31	P4HTM	0.200489	0.045	4.45531	5.91573e-06	0.0945819	0.0168778	5.60394	2.09537e-08	0.094407	0.0168682	5.59673	2.18429e-08	0.00407527	0.00283705	1.43645	0.150875
	rs7429661	3	49228800	A	G	0.73	intronic	3p21.31	C3orf84	0.169743	0.033	5.14372	2.42431e-07	0.0666578	0.011895	5.60387	2.09615e-08	0.066925	0.0118882	5.62951	1.80721e-08	0.0052961	0.00219478	2.41304	0.0158199
	rs13074318	3	48816725	T	C	0.11	intronic	3p21.31	PRKAR2A	0.205387	0.046	4.46493	4.11269e-06	0.0944971	0.0168778	5.59891	2.15701e-08	0.0944428	0.0168682	5.59886	2.15769e-08	0.00477958	0.0030852	1.5492	0.121334
	rs4955425	3	49383178	G	A	0.73	intergenic	3p21.31	USP4(dist=5692),GPX1(dist=11426)	0.176471	0.034	5.19033	1.00644e-07	0.0665906	0.011895	5.59822	2.1656e-08	0.0669635	0.0118882	5.63275	1.7736e-08	0.00547893	0.00222551	2.46188	0.0138212
	rs9814987	3	49207849	C	T	0.11	intergenic	3p21.31	CCDC71(dist=4085),KLHDC8B(dist=1182)	0.208639	0.045	4.63642	2.04257e-06	0.0943708	0.0168778	5.59143	2.25204e-08	0.094338	0.0168682	5.59264	2.23637e-08	0.00378764	0.00282637	1.34011	0.18021
	rs73084135	3	49272218	G	A	0.1	intronic	3p21.31	CCDC36	0.202941	0.046	4.41176	6.83173e-06	0.0983252	0.0176029	5.58573	2.32716e-08	0.0982773	0.017593	5.58616	2.32141e-08	0.00496662	0.00313649	1.5835	0.113309
	rs35102816	3	49109585	A	G	0.11	intronic	3p21.31	QRICH1	0.201307	0.046	4.37624	6.56848e-06	0.0941699	0.0168778	5.57953	2.4117e-08	0.094025	0.0168682	5.57409	2.48832e-08	0.00395087	0.00283704	1.3926	0.16374
	rs7626076	3	49298139	A	G	0.73	intergenic	3p21.31	CCDC36(dist=2600),C3orf62(dist=7890)	0.168899	0.033	5.11814	2.5272e-07	0.0663488	0.011895	5.57789	2.43449e-08	0.0666449	0.0118882	5.60595	2.07115e-08	0.00539787	0.00219475	2.45945	0.013915
	rs71324929	3	49044713	T	C	0.11	upstream;downstream	3p21.31	WDR6(dist=111);P4HTM(dist=127)	0.201307	0.046	4.37624	6.22271e-06	0.0930428	0.0168778	5.51274	3.53281e-08	0.0928726	0.0168682	5.50577	3.67557e-08	0.00476883	0.00308522	1.5457	0.122177
	rs9882443	3	48749064	A	G	0.76	intronic	3p21.31	IP6K2	0.165514	0.035	4.72898	1.33594e-06	0.0679792	0.012365	5.49772	3.84731e-08	0.0680986	0.012358	5.51049	3.57843e-08	0.00484188	0.00214253	2.25989	0.0238282
	rs9812977	3	48720303	A	G	0.11	intronic	3p21.31	NCKIPSD	0.181488	0.045	4.03306	4.33192e-05	0.0922876	0.0168778	5.468	4.5513e-08	0.0920073	0.0168682	5.45447	4.91186e-08	0.00151978	0.00272657	0.557395	0.577257
Novel	rs228614	4	103578637	A	G	0.53	intronic	4q24	MANBA	-0.139762	0.029	-4.81938	1.26366e-06	-0.0637288	0.0105808	-6.02305	1.71157e-09	-0.0635642	0.0105748	-6.01089	1.84512e-09	-0.00418108	0.00180419	-2.31742	0.0204807
	rs227361	4	103586977	T	C	0.53	intronic	4q24	MANBA	-0.139762	0.029	-4.81938	1.34425e-06	-0.0635465	0.0105808	-6.00582	1.90362e-09	-0.063357	0.0105748	-5.99129	2.08181e-09	-0.00419325	0.00180463	-2.32361	0.0201464
	rs228623	4	103572320	A	G	0.53	intronic	4q24	MANBA	-0.139762	0.029	-4.81938	1.41982e-06	-0.0633442	0.0105808	-5.9867	2.14142e-09	-0.063115	0.0105748	-5.96841	2.39575e-09	-0.00431576	0.00180422	-2.39204	0.0167552
	rs228624	4	103572440	A	G	0.53	intronic	4q24	MANBA	-0.139762	0.029	-4.81938	1.41948e-06	-0.0632494	0.0105808	-5.97774	2.26248e-09	-0.0629757	0.0105748	-5.95523	2.597e-09	-0.00431479	0.00180422	-2.3915	0.0167796
	rs228616	4	103579691	A	G	0.53	intronic	4q24	MANBA	-0.139762	0.029	-4.81938	1.25177e-06	-0.0631863	0.0105808	-5.97178	2.34676e-09	-0.0630013	0.0105748	-5.95766	2.55876e-09	-0.00425223	0.00180422	-2.35682	0.0184321
	rs228626	4	103572946	T	C	0.53	intronic	4q24	MANBA	-0.139762	0.029	-4.81938	1.35678e-06	-0.0631624	0.0105808	-5.96952	2.37952e-09	-0.0629195	0.0105748	-5.94992	2.68273e-09	-0.0043121	0.00180423	-2.39	0.0168486
	rs228613	4	103577465	C	T	0.53	intronic	4q24	MANBA	-0.138021	0.029	-4.75936	1.75713e-06	-0.0625106	0.0105808	-5.90792	3.46464e-09	-0.0622842	0.0105748	-5.88984	3.86569e-09	-0.00429552	0.00180426	-2.38076	0.0172768
	rs228625	4	103572751	T	G	0.53	intronic	4q24	MANBA	-0.157858	0.034	-4.64288	2.65523e-06	-0.0612062	0.0105808	-5.78464	7.26688e-09	-0.0609825	0.0105748	-5.76675	8.08147e-09	-0.00431237	0.00180421	-2.39017	0.0168408
	rs228627	4	103573082	T	C	0.53	intronic	4q24	MANBA	-0.156149	0.034	-4.59261	3.17578e-06	-0.0611969	0.0105808	-5.78376	7.30507e-09	-0.0608133	0.0105748	-5.75075	8.88506e-09	-0.00430939	0.00180419	-2.38854	0.0169155
	rs6847587	4	103590864	G	A	0.53	intronic	4q24	MANBA	0.136278	0.029	4.69923	2.30229e-06	0.0601077	0.0105808	5.68082	1.34049e-08	0.0598755	0.0105748	5.66207	1.49556e-08	0.00410326	0.00180482	2.2735	0.022996
	rs227368	4	103611845	T	C	0.52	exonic	4q24	MANBA	-0.146694	0.034	-4.31454	1.17505e-05	-0.059871	0.0105702	-5.66412	1.47778e-08	-0.0596791	0.0105643	-5.64916	1.61235e-08	-0.0038725	0.0018151	-2.13349	0.0328847
	rs6833591	4	123546282	G	A	0.67	ncRNA_intronic	4q27	IL21-AS1	-0.191446	0.032	-5.9827	1.26223e-09	-0.0766175	0.0112308	-6.82207	8.97374e-12	-0.0762759	0.0112245	-6.79549	1.07947e-11	-0.000111147	0.00218779	-0.0508035	0.959482
	rs34135604	4	123283993	A	G	0.84	downstream	4q27	KIAA1109(dist=79)	-0.269263	0.044	-6.11962	2.74134e-10	-0.0979763	0.0144048	-6.80165	1.03426e-11	-0.0978732	0.0143966	-6.79834	1.05834e-11	-0.0031886	0.00282625	-1.12821	0.259231
	rs6819371	4	123551032	A	G	0.67	ncRNA_intronic	4q27	IL21-AS1	-0.189794	0.032	-5.93105	2.18048e-09	-0.0762662	0.0112308	-6.79079	1.11521e-11	-0.0759169	0.0112245	-6.76351	1.34689e-11	-0.000102044	0.00218781	-0.0466421	0.962798
	rs6851362	4	123263446	C	T	0.75	intronic	4q27	KIAA1109	-0.219938	0.036	-6.1094	6.44146e-10	-0.0822942	0.0121957	-6.74783	1.50077e-11	-0.0820124	0.0121888	-6.72851	1.71406e-11	-0.00142397	0.00259086	-0.549614	0.582584
	rs11734090	4	123228113	C	T	0.75	intronic	4q27	KIAA1109	-0.220741	0.036	-6.13169	5.60201e-10	-0.0814951	0.0121957	-6.6823	2.3522e-11	-0.0813484	0.0121888	-6.67404	2.4886e-11	-0.0015144	0.00259087	-0.584513	0.558875
	rs1996077	4	123509786	A	G	0.67	intergenic	4q27	IL2(dist=132136),IL21(dist=21477)	-0.18648	0.032	-5.82749	3.83394e-09	-0.0750077	0.0112308	-6.67873	2.41018e-11	-0.0748407	0.0112245	-6.66762	2.59978e-11	-9.2901e-05	0.00219161	-0.0423895	0.966188
	rs13119723	4	123218313	G	A	0.84	intronic	4q27	KIAA1109	-0.27079	0.044	-6.15432	2.22051e-10	-0.0962034	0.0144048	-6.67858	2.4127e-11	-0.0962261	0.0143966	-6.68393	2.32622e-11	-0.00272263	0.00285905	-0.952285	0.340953
	rs13119119	4	123238964	G	T	0.75	intronic	4q27	KIAA1109	-0.218332	0.036	-6.06478	8.79896e-10	-0.0813625	0.0121957	-6.67143	2.53319e-11	-0.0811633	0.0121888	-6.65885	2.75979e-11	-0.00137809	0.00259085	-0.531907	0.594791
	rs6835745	4	123511012	T	G	0.67	intergenic	4q27	IL2(dist=133362),IL21(dist=20251)	-0.185649	0.032	-5.80154	4.20611e-09	-0.074872	0.0112308	-6.66665	2.6171e-11	-0.0747177	0.0112245	-6.65667	2.80102e-11	-9.3077e-05	0.00219163	-0.0424695	0.966124
	rs1512973	4	123506056	A	G	0.67	intergenic	4q27	IL2(dist=128406),IL21(dist=25207)	-0.183987	0.032	-5.74959	5.93657e-09	-0.0746448	0.0112308	-6.64643	3.00296e-11	-0.0743958	0.0112245	-6.62799	3.40297e-11	-1.0951e-05	0.00219163	-0.00499654	0.996013
	rs12642902	4	123508501	A	G	0.67	intergenic	4q27	IL2(dist=130851),IL21(dist=22762)	-0.183987	0.032	-5.74959	6.57814e-09	-0.0746259	0.0112308	-6.64474	3.03746e-11	-0.074409	0.0112245	-6.62916	3.37591e-11	-8.2158e-05	0.00219162	-0.0374876	0.970096
	rs10026154	4	123526627	A	G	0.67	intergenic	4q27	IL2(dist=148977),IL21(dist=4636)	-0.183987	0.032	-5.74959	6.00711e-09	-0.074496	0.0112308	-6.63317	3.28553e-11	-0.0741941	0.0112245	-6.61002	3.84266e-11	-2.8911e-06	0.00219128	-0.00131936	0.998947
	rs35439287	4	123358961	T	C	0.84	intergenic	4q27	ADAD1(dist=8022),IL2(dist=13665)	-0.256965	0.044	-5.84012	1.89844e-09	-0.0954898	0.0144048	-6.62904	3.37879e-11	-0.0953159	0.0143966	-6.6207	3.57502e-11	-0.00302464	0.00283733	-1.06602	0.286416
	rs2175679	4	123523625	A	C	0.67	intergenic	4q27	IL2(dist=145975),IL21(dist=7638)	-0.183155	0.032	-5.72358	7.1069e-09	-0.0743699	0.0112308	-6.62195	3.54503e-11	-0.0741141	0.0112245	-6.6029	4.03202e-11	-3.62598e-06	0.00219127	-0.00165474	0.99868
	rs66570627	4	123175900	A	G	0.76	intronic	4q27	KIAA1109	-0.218332	0.036	-6.06478	1.07466e-09	-0.081824	0.012365	-6.61739	3.65587e-11	-0.0815806	0.012358	-6.60143	4.07199e-11	-0.00130836	0.00259848	-0.503508	0.614607
	rs907715	4	123535053	T	C	0.67	intronic	4q27	IL21	-0.183987	0.032	-5.74959	6.19738e-09	-0.0742908	0.0112308	-6.6149	3.7181e-11	-0.0740663	0.0112245	-6.59863	4.14965e-11	-4.2968e-05	0.00219132	-0.0196081	0.984356
	rs6835457	4	123511126	G	A	0.67	intergenic	4q27	IL2(dist=133476),IL21(dist=20137)	-0.183987	0.032	-5.74959	5.98133e-09	-0.0742679	0.0112308	-6.61286	3.76964e-11	-0.0740657	0.0112245	-6.59858	4.15108e-11	-6.8698e-05	0.00219169	-0.0313449	0.974994
	rs13143416	4	123111918	C	T	0.76	intronic	4q27	KIAA1109	-0.215918	0.036	-5.99771	1.63326e-09	-0.081738	0.012365	-6.61044	3.8318e-11	-0.0813761	0.012358	-6.58489	4.55237e-11	-0.00131567	0.00259076	-0.507833	0.61157
	rs13103766	4	123517233	A	G	0.67	intergenic	4q27	IL2(dist=139583),IL21(dist=14030)	-0.183155	0.032	-5.72358	7.39149e-09	-0.0741669	0.0112308	-6.60387	4.00561e-11	-0.0739437	0.0112245	-6.58771	4.46661e-11	-8.7959e-05	0.00219156	-0.0401352	0.967985
	rs13114358	4	123124327	T	C	0.76	intronic	4q27	KIAA1109	-0.215918	0.036	-5.99771	1.66207e-09	-0.081357	0.012365	-6.57963	4.71632e-11	-0.0809755	0.012358	-6.55247	5.65923e-11	-0.0012977	0.00259076	-0.500895	0.616445
	rs13140970	4	123163274	G	A	0.84	intronic	4q27	KIAA1109	-0.264669	0.044	-6.01521	6.26192e-10	-0.0946889	0.0144048	-6.57344	4.9165e-11	-0.0944445	0.0143966	-6.56017	5.37458e-11	-0.00324466	0.00282628	-1.14803	0.250956
	rs6819058	4	123114622	G	A	0.75	intronic	4q27	KIAA1109	-0.215918	0.036	-5.99771	1.55346e-09	-0.0801384	0.0121957	-6.57106	4.99582e-11	-0.0798688	0.0121888	-6.55265	5.65247e-11	-0.00131589	0.00259076	-0.507917	0.611511
	rs35026134	4	123152938	G	T	0.84	intronic	4q27	KIAA1109	-0.263133	0.044	-5.9803	8.27918e-10	-0.0944066	0.0144048	-6.55384	5.60766e-11	-0.094165	0.0143966	-6.54076	6.1206e-11	-0.00324624	0.00282627	-1.14859	0.250724
	rs6534344	4	123122440	C	T	0.75	intronic	4q27	KIAA1109	-0.215111	0.036	-5.97532	1.68434e-09	-0.0799242	0.0121957	-6.5535	5.62049e-11	-0.0795563	0.0121888	-6.52701	6.70941e-11	-0.00131552	0.00259076	-0.507773	0.611612
	rs13102768	4	123110656	G	A	0.76	intronic	4q27	KIAA1109	-0.215111	0.036	-5.97532	1.70807e-09	-0.0810153	0.012365	-6.55199	5.6775e-11	-0.0807244	0.012358	-6.53215	6.48321e-11	-0.00131639	0.00259078	-0.508107	0.611379
	rs13122573	4	123273766	T	C	0.84	intronic	4q27	KIAA1109	-0.260054	0.044	-5.91032	1.16809e-09	-0.0942972	0.0144048	-6.54625	5.90011e-11	-0.0940835	0.0143966	-6.5351	6.35682e-11	-0.00318345	0.00283707	-1.12209	0.261824
	rs13114649	4	123205143	G	A	0.75	intronic	4q27	KIAA1109	-0.215918	0.036	-5.99771	1.5629e-09	-0.0797706	0.0121957	-6.5409	6.11499e-11	-0.0795488	0.0121888	-6.5264	6.73705e-11	-0.00139159	0.00259078	-0.53713	0.591178
	rs7657746	4	123161619	G	A	0.76	intronic	4q27	KIAA1109	-0.215111	0.036	-5.97532	1.78741e-09	-0.0807409	0.012365	-6.5298	6.58575e-11	-0.0804826	0.012358	-6.51258	7.38699e-11	-0.00123316	0.00259076	-0.475984	0.634086
	rs13137682	4	123208349	A	G	0.76	intronic	4q27	KIAA1109	-0.215111	0.036	-5.97532	1.85397e-09	-0.0807058	0.012365	-6.52697	6.71151e-11	-0.0804593	0.012358	-6.5107	7.48028e-11	-0.0013889	0.00259077	-0.536096	0.591892
	rs7687716	4	123110956	G	A	0.76	intronic	4q27	KIAA1109	-0.212689	0.036	-5.90803	2.47893e-09	-0.0805576	0.012365	-6.51497	7.2702e-11	-0.0802057	0.012358	-6.49018	8.57358e-11	-0.00143345	0.00259076	-0.553292	0.580063
	rs13151966	4	123210503	T	C	0.76	intronic	4q27	KIAA1109	-0.214305	0.036	-5.95291	1.89639e-09	-0.0805329	0.012365	-6.51298	7.3676e-11	-0.0802674	0.012358	-6.49518	8.29365e-11	-0.00127145	0.00259847	-0.489306	0.624625
	rs13111615	4	123395109	C	A	0.84	intergenic	4q27	IL2(dist=17459),IL21(dist=136154)	-0.256965	0.044	-5.84012	1.74712e-09	-0.0937714	0.0144048	-6.50974	7.52795e-11	-0.0936268	0.0143966	-6.50337	7.85379e-11	-0.0030092	0.00283729	-1.06059	0.288876
	rs13124788	4	123203573	T	G	0.76	intronic	4q27	KIAA1109	-0.214305	0.036	-5.95291	2.04251e-09	-0.0804631	0.012365	-6.50733	7.64975e-11	-0.0802073	0.012358	-6.49031	8.56601e-11	-0.00131811	0.00259849	-0.507262	0.611971
	rs13136827	4	123171318	C	T	0.84	intronic	4q27	KIAA1109	-0.260825	0.044	-5.92783	1.09508e-09	-0.0937009	0.0144048	-6.50485	7.77702e-11	-0.0934734	0.0143966	-6.49272	8.43e-11	-0.00323744	0.00282626	-1.14548	0.252009
	rs34566917	4	123339756	T	C	0.84	intronic	4q27	ADAD1	-0.256191	0.044	-5.82253	2.04644e-09	-0.0936865	0.0144048	-6.50385	7.82907e-11	-0.0934043	0.0143966	-6.48792	8.70281e-11	-0.00300068	0.00283711	-1.05766	0.290213
	rs13151961	4	123115502	G	A	0.84	intronic	4q27	KIAA1109	-0.260825	0.044	-5.92783	1.05628e-09	-0.0936542	0.0144048	-6.50161	7.94644e-11	-0.0934001	0.0143966	-6.48763	8.71972e-11	-0.00321167	0.00282625	-1.13637	0.255801
	rs13132308	4	123551114	G	A	0.84	ncRNA_intronic	4q27	IL21-AS1	-0.256965	0.044	-5.84012	1.88947e-09	-0.093599	0.0144048	-6.49778	8.15144e-11	-0.0933343	0.0143966	-6.48306	8.98819e-11	-0.00289117	0.00282657	-1.02285	0.306377
	rs13114759	4	123265089	A	G	0.75	intronic	4q27	KIAA1109	-0.212689	0.036	-5.90803	2.61875e-09	-0.0792047	0.0121957	-6.4945	8.33107e-11	-0.0789662	0.0121888	-6.4786	9.258e-11	-0.00130634	0.00259859	-0.502709	0.615169
	rs13137072	4	123539854	A	G	0.84	intronic	4q27	IL21	-0.253091	0.044	-5.75206	3.23987e-09	-0.0935281	0.0144048	-6.49286	8.42236e-11	-0.0933788	0.0143966	-6.48615	8.80595e-11	-0.00298919	0.0028373	-1.05353	0.292096
	rs11731632	4	123184285	T	G	0.75	intronic	4q27	KIAA1109	-0.213497	0.036	-5.93048	2.26496e-09	-0.0791528	0.0121957	-6.49024	8.56991e-11	-0.0789079	0.0121888	-6.47381	9.55608e-11	-0.00131727	0.00259848	-0.506939	0.612198
	rs11938795	4	123073009	C	T	0.76	intergenic	4q27	TRPC3(dist=199794),KIAA1109(dist=18749)	-0.21188	0.036	-5.88557	3.07651e-09	-0.0800705	0.012365	-6.47559	9.44442e-11	-0.0799208	0.012358	-6.46713	9.98823e-11	-0.0012861	0.00259097	-0.496378	0.619627
	rs45545833	4	123392504	C	T	0.84	intergenic	4q27	IL2(dist=14854),IL21(dist=138759)	-0.255417	0.044	-5.80493	2.1507e-09	-0.0932752	0.0144048	-6.4753	9.46226e-11	-0.093072	0.0143966	-6.46484	1.01408e-10	-0.00317471	0.00282647	-1.12321	0.26135
	rs13111671	4	123223980	A	G	0.76	intronic	4q27	KIAA1109	-0.212689	0.036	-5.90803	2.6981e-09	-0.0798165	0.012365	-6.45504	1.08188e-10	-0.0795326	0.012358	-6.43572	1.22893e-10	-0.00130863	0.00259852	-0.503606	0.614538
	rs13129806	4	123533142	G	A	0.84	UTR3	4q27	IL21	-0.253867	0.044	-5.7697	2.82867e-09	-0.0929539	0.0144048	-6.453	1.09661e-10	-0.0926772	0.0143966	-6.43741	1.21526e-10	-0.00308474	0.00282655	-1.09134	0.275122
	rs13132245	4	123049592	G	A	0.84	intergenic	4q27	TRPC3(dist=176377),KIAA1109(dist=42166)	-0.262364	0.044	-5.96282	9.42516e-10	-0.0926379	0.0144048	-6.43106	1.26721e-10	-0.0923652	0.0143966	-6.41574	1.40137e-10	-0.00320961	0.00282649	-1.13555	0.256146
	rs45472292	4	123443984	G	A	0.84	intergenic	4q27	IL2(dist=66334),IL21(dist=87279)	-0.253867	0.044	-5.7697	3.09286e-09	-0.0922624	0.0144048	-6.40499	1.5038e-10	-0.0920652	0.0143966	-6.39491	1.60645e-10	-0.00297175	0.00282644	-1.05141	0.293071
	rs7677139	4	123194274	A	G	0.76	intronic	4q27	KIAA1109	-0.215918	0.037	-5.83561	1.69376e-09	-0.0790574	0.012365	-6.39365	1.61975e-10	-0.0788487	0.012358	-6.38037	1.76655e-10	-0.00118932	0.00259857	-0.457683	0.64718
	rs13132933	4	123010587	C	T	0.83	intergenic	4q27	TRPC3(dist=137372),KIAA1109(dist=81171)	-0.239017	0.042	-5.69088	8.74622e-09	-0.089695	0.0140586	-6.38008	1.77e-10	-0.089514	0.0140507	-6.37079	1.88056e-10	-0.002962	0.00263177	-1.12548	0.260387
	rs2069778	4	123376135	A	G	0.84	intronic	4q27	IL2	-0.250759	0.044	-5.69906	4.44474e-09	-0.0918287	0.0144048	-6.37488	1.83106e-10	-0.0917526	0.0143966	-6.37319	1.85134e-10	-0.00301327	0.00283725	-1.06204	0.288219
	rs6822844	4	123509421	T	G	0.84	intergenic	4q27	IL2(dist=131771),IL21(dist=21842)	-0.250759	0.044	-5.69906	4.36951e-09	-0.0917503	0.0144048	-6.36944	1.89722e-10	-0.0916576	0.0143966	-6.36659	1.93271e-10	-0.00297189	0.00283701	-1.04754	0.29485
Reported	rs13140464	4	123499745	T	G	0.84	intergenic	4q27	IL2(dist=122095),IL21(dist=31518)	-0.24998	0.044	-5.68137	5.1686e-09	-0.0912143	0.0144048	-6.33223	2.41649e-10	-0.091038	0.0143966	-6.32356	2.55608e-10	-0.00292855	0.00283731	-1.03216	0.301998
	rs13122213	4	123440074	C	T	0.76	intergenic	4q27	IL2(dist=62424),IL21(dist=91189)	-0.202941	0.036	-5.63725	1.44826e-08	-0.0774625	0.012365	-6.26467	3.73627e-10	-0.0771828	0.012358	-6.24557	4.22256e-10	-0.00119778	0.00259119	-0.462252	0.643901
	rs6814280	4	123043662	G	A	0.84	intergenic	4q27	TRPC3(dist=170447),KIAA1109(dist=48096)	-0.256191	0.044	-5.82253	1.75308e-09	-0.0900684	0.0144048	-6.25268	4.03467e-10	-0.0898023	0.0143966	-6.23773	4.43976e-10	-0.0026833	0.00271777	-0.987315	0.323488
	rs34880409	4	123403126	A	G	0.76	intergenic	4q27	IL2(dist=25476),IL21(dist=128137)	-0.19967	0.036	-5.54639	2.16764e-08	-0.0763091	0.012365	-6.17138	6.76954e-10	-0.0761591	0.012358	-6.16273	7.15008e-10	-0.00119002	0.00259117	-0.459258	0.646049
	rs1806575	4	123023556	A	G	0.83	intergenic	4q27	TRPC3(dist=150341),KIAA1109(dist=68202)	-0.267734	0.05	-5.35469	3.23983e-08	-0.0850714	0.0140586	-6.0512	1.43775e-09	-0.0850254	0.0140507	-6.05133	1.43651e-09	-0.00297396	0.00268259	-1.10862	0.267596
	rs59294813	4	123164800	G	A	0.72	intronic	4q27	KIAA1109	-0.181488	0.035	-5.18537	9.83999e-08	-0.0688204	0.0117614	-5.85136	4.87575e-09	-0.0685298	0.0117548	-5.82994	5.54483e-09	-0.00156984	0.00249797	-0.628448	0.52971
	rs13122932	4	123555178	G	A	0.81	ncRNA_intronic	4q27	IL21-AS1	-0.202124	0.04	-5.0531	2.23904e-07	-0.0785294	0.0134613	-5.83372	5.42048e-09	-0.0779829	0.0134537	-5.79639	6.77579e-09
	rs6816311	4	123385164	T	C	0.7	intergenic	4q27	IL2(dist=7514),IL21(dist=146099)	0.167208	0.034	4.91788	4.30018e-07	0.0659882	0.0115238	5.72624	1.02678e-08	0.0656133	0.0115173	5.69692	1.21989e-08	0.00158016	0.0024915	0.634219	0.525938
	rs6840978	4	123554707	T	C	0.81	ncRNA_intronic	4q27	IL21-AS1	-0.19721	0.04	-4.93025	4.102e-07	-0.0767422	0.0134613	-5.70095	1.1914e-08	-0.0765057	0.0134537	-5.68659	1.29599e-08	-0.00300965	0.00269063	-1.11857	0.263325
	rs10518402	4	123554790	C	T	0.81	ncRNA_intronic	4q27	IL21-AS1	-0.19721	0.04	-4.93025	3.98114e-07	-0.0767296	0.0134613	-5.70002	1.19796e-08	-0.076414	0.0134537	-5.67978	1.3487e-08	-0.00301037	0.00269063	-1.11883	0.263211
	rs11728796	4	123309902	G	A	0.72	intronic	4q27	ADAD1	-0.171429	0.035	-4.89797	4.61679e-07	-0.0666619	0.0117614	-5.66784	1.44613e-08	-0.0663785	0.0117548	-5.64692	1.63344e-08	-0.0015605	0.00249145	-0.626342	0.53109
	rs1121242	4	123327216	G	A	0.72	intronic	4q27	ADAD1	0.172271	0.035	4.92203	3.85398e-07	0.0666359	0.0117614	5.66562	1.4649e-08	0.0663741	0.0117548	5.64655	1.63703e-08	0.00170491	0.00249807	0.682492	0.494928
	rs4833823	4	123318542	A	G	0.72	intronic	4q27	ADAD1	0.172271	0.035	4.92203	3.73285e-07	0.0665064	0.0117614	5.65461	1.56204e-08	0.0662461	0.0117548	5.63566	1.74388e-08	0.00156516	0.00249145	0.628214	0.529864
	rs1960859	4	123323926	T	C	0.72	intronic	4q27	ADAD1	0.172271	0.035	4.92203	3.65358e-07	0.0665023	0.0117614	5.65426	1.56518e-08	0.066238	0.0117548	5.63497	1.75092e-08	0.00170779	0.00249805	0.683649	0.494197
	rs7684187	4	123341159	A	G	0.72	intronic	4q27	ADAD1	0.172271	0.035	4.92203	3.5397e-07	0.0664969	0.0117614	5.6538	1.5694e-08	0.0662163	0.0117548	5.63313	1.76971e-08	0.00158715	0.00249146	0.637036	0.524101
	rs6823186	4	123325969	T	C	0.72	intronic	4q27	ADAD1	-0.170586	0.035	-4.87389	5.25601e-07	-0.0663721	0.0117614	-5.64319	1.66925e-08	-0.0660973	0.0117548	-5.623	1.87667e-08	-0.00169459	0.00249804	-0.678365	0.49754
	rs9996350	4	123527817	C	T	0.73	intergenic	4q27	IL2(dist=150167),IL21(dist=3446)	-0.172271	0.035	-4.92203	4.74113e-07	-0.0670954	0.011895	-5.64066	1.694e-08	-0.0665655	0.0118882	-5.59927	2.15255e-08	-0.000645996	0.00249164	-0.259265	0.795431
	rs13143866	4	123540758	A	G	0.73	ncRNA_intronic	4q27	IL21-AS1	-0.173113	0.035	-4.94607	3.80796e-07	-0.0670783	0.011895	-5.63922	1.70822e-08	-0.06657	0.0118882	-5.59965	2.14782e-08	-0.000763591	0.00249176	-0.306446	0.759265
	rs10027390	4	123368516	T	C	0.72	intergenic	4q27	ADAD1(dist=17577),IL2(dist=4110)	0.170586	0.035	4.87389	5.00972e-07	0.065883	0.0117614	5.6016	2.12377e-08	0.0656388	0.0117548	5.58399	2.3506e-08	0.00158384	0.00249149	0.6357	0.524972
	rs6814718	4	123423316	C	T	0.72	intergenic	4q27	IL2(dist=45666),IL21(dist=107947)	0.171429	0.035	4.89797	4.39951e-07	0.0658824	0.0117614	5.60155	2.12441e-08	0.0654879	0.0117548	5.57116	2.53048e-08	0.00155827	0.00249178	0.625362	0.531734
	rs13145929	4	123352201	G	A	0.72	intergenic	4q27	ADAD1(dist=1262),IL2(dist=20425)	-0.168899	0.035	-4.82567	6.37407e-07	-0.0658509	0.0117614	-5.59888	2.1574e-08	-0.0655813	0.0117548	-5.5791	2.41767e-08	-0.00158	0.00249147	-0.634164	0.525973
	rs1479924	4	123387600	A	G	0.72	intergenic	4q27	IL2(dist=9950),IL21(dist=143663)	0.169743	0.035	4.84979	5.47837e-07	0.0657252	0.0117614	5.58819	2.29449e-08	0.065415	0.0117548	5.56496	2.62218e-08	0.00114544	0.00248497	0.460947	0.644836
	rs2069776	4	123371976	G	A	0.72	downstream	4q27	IL2(dist=650)	-0.168899	0.035	-4.82567	6.21016e-07	-0.0657183	0.0117614	-5.5876	2.30229e-08	-0.0654419	0.0117548	-5.56724	2.588e-08	-0.00157773	0.00249148	-0.633251	0.52657
	rs11575812	4	123371049	G	A	0.72	intergenic	4q27	ADAD1(dist=20110),IL2(dist=1577)	-0.168899	0.035	-4.82567	6.15791e-07	-0.065707	0.0117614	-5.58664	2.31501e-08	-0.0653974	0.0117548	-5.56346	2.6448e-08	-0.00157852	0.00249148	-0.63357	0.526362
	rs4833830	4	123422563	A	G	0.72	intergenic	4q27	IL2(dist=44913),IL21(dist=108700)	0.170586	0.035	4.87389	5.2643e-07	0.0655784	0.0117614	5.57571	2.4652e-08	0.0651872	0.0117548	5.54557	2.92995e-08	0.00156809	0.00249177	0.629307	0.529148
	rs11724582	4	123391464	G	A	0.72	intergenic	4q27	IL2(dist=13814),IL21(dist=139799)	-0.168899	0.035	-4.82567	6.33462e-07	-0.0654323	0.0117614	-5.56329	2.64737e-08	-0.065043	0.0117548	-5.53331	3.14244e-08	-0.00149067	0.00249171	-0.598253	0.549671
	rs35077420	4	123384460	A	G	0.72	intergenic	4q27	IL2(dist=6810),IL21(dist=146803)	-0.167208	0.035	-4.77737	8.61139e-07	-0.0650573	0.0117614	-5.5314	3.17686e-08	-0.0647602	0.0117548	-5.50925	3.60358e-08	-0.00165544	0.00248496	-0.666184	0.505293
	rs6849238	4	123402770	G	A	0.72	intergenic	4q27	IL2(dist=25120),IL21(dist=128493)	0.168054	0.035	4.80153	7.47093e-07	0.0650565	0.0117614	5.53133	3.1781e-08	0.0647187	0.0117548	5.50572	3.67665e-08	0.00155742	0.00249175	0.625033	0.53195
	rs7696237	4	123519319	T	C	0.73	intergenic	4q27	IL2(dist=141669),IL21(dist=11944)	-0.168899	0.035	-4.82567	7.02878e-07	-0.0656597	0.011895	-5.51997	3.39064e-08	-0.0652682	0.0118882	-5.49015	4.01597e-08	-0.00072088	0.00249185	-0.289295	0.772356
	rs13144509	4	123473487	C	T	0.73	intergenic	4q27	IL2(dist=95837),IL21(dist=57776)	-0.168054	0.035	-4.80153	7.49525e-07	-0.065565	0.011895	-5.512	3.5478e-08	-0.0651378	0.0118882	-5.47917	4.27315e-08	-0.00148707	0.00249183	-0.596776	0.550657
	rs4572894	4	123472786	G	A	0.73	intergenic	4q27	IL2(dist=95136),IL21(dist=58477)	-0.167208	0.035	-4.77737	8.83961e-07	-0.0654072	0.011895	-5.49874	3.82517e-08	-0.0649865	0.0118882	-5.46645	4.59144e-08	-0.0014868	0.00249182	-0.59667	0.550728
	rs4833833	4	123462620	G	T	0.73	intergenic	4q27	IL2(dist=84970),IL21(dist=68643)	0.168054	0.035	4.80153	7.61308e-07	0.065239	0.011895	5.48459	4.14426e-08	0.0648511	0.0118882	5.45506	4.8956e-08	0.00148455	0.00249182	0.595771	0.551328
	rs13144652	4	123026426	A	G	0.84	intergenic	4q27	TRPC3(dist=153211),KIAA1109(dist=65332)	-0.252314	0.051	-4.94733	3.21866e-07	-0.0787416	0.0144048	-5.46636	4.5938e-08	-0.0784397	0.0143966	-5.44847	5.08051e-08	-0.00265179	0.00271794	-0.975662	0.329232
Novel	rs12198665	6	39240796	G	T	0.3	intergenic	6p21.2	KCNK5(dist=43545),KCNK17(dist=25981)	-0.176471	0.033	-5.34761	7.98717e-08	-0.0636347	0.0115238	-5.52202	3.35125e-08	-0.0637643	0.0115173	-5.53638	3.0878e-08	0.000201639	0.00195718	0.103026	0.917943
	rs2815031	6	39241540	G	A	0.3	intergenic	6p21.2	KCNK5(dist=44289),KCNK17(dist=25237)	-0.177309	0.033	-5.373	6.75551e-08	-0.063566	0.0115238	-5.51605	3.46695e-08	-0.063718	0.0115173	-5.53236	3.15943e-08	0.000219297	0.00195664	0.112078	0.910761
	rs2815037	6	39242453	G	A	0.3	intergenic	6p21.2	KCNK5(dist=45202),KCNK17(dist=24324)	-0.178146	0.033	-5.39837	6.02277e-08	-0.0635474	0.0115238	-5.51444	3.499e-08	-0.0637517	0.0115173	-5.53529	3.10709e-08	0.000206357	0.00195668	0.105463	0.916009
	rs12191756	6	39240819	A	G	0.3	intergenic	6p21.2	KCNK5(dist=43568),KCNK17(dist=25958)	-0.175633	0.033	-5.3222	9.7455e-08	-0.0632777	0.0115238	-5.49104	3.99577e-08	-0.0634988	0.0115173	-5.51333	3.52107e-08
	rs2815035	6	39242259	G	A	0.3	intergenic	6p21.2	KCNK5(dist=45008),KCNK17(dist=24518)	-0.175633	0.033	-5.3222	8.28516e-08	-0.0630706	0.0115238	-5.47306	4.42327e-08	-0.0633052	0.0115173	-5.49653	3.87345e-08	0.000218064	0.00195662	0.111449	0.91126
	rs2815036	6	39242432	G	A	0.3	intergenic	6p21.2	KCNK5(dist=45181),KCNK17(dist=24345)	-0.176471	0.033	-5.34761	7.01693e-08	-0.0630504	0.0115238	-5.47131	4.46724e-08	-0.0632262	0.0115173	-5.48966	4.027e-08	0.000204624	0.00195668	0.104577	0.916711
	rs77322067	6	33652542	T	C	0.04	intronic	6p21.31	ITPR3	0.619501	0.068	9.1103	2.58592e-21	0.260609	0.0269489	9.67049	4.02453e-22	0.259251	0.0269337	9.62555	6.23734e-22	0.0246387	0.00613363	4.01699	5.89473e-05
	rs78847102	6	33694691	A	G	0.04	intronic	6p21.31	IP6K3	0.598837	0.066	9.07328	9.94272e-21	0.258394	0.0269489	9.5883	8.95492e-22	0.256693	0.0269337	9.53055	1.56455e-21	0.0242751	0.00613382	3.95757	7.5715e-05
	rs9469573	6	33686685	G	A	0.04	intergenic	6p21.31	UQCC2(dist=7208),IP6K3(dist=2754)	0.609766	0.067	9.10098	4.29891e-21	0.25712	0.0269489	9.54105	1.41393e-21	0.255466	0.0269337	9.48502	2.42335e-21	0.0243084	0.00613361	3.96315	7.39688e-05
	rs115572255	6	33788572	T	C	0.04	intergenic	6p21.31	MLN(dist=16792),LINC01016(dist=68716)	0.596636	0.069	8.6469	3.98966e-19	0.248755	0.0269489	9.23064	2.69031e-20	0.24741	0.0269337	9.1859	4.08105e-20	0.0209344	0.00620302	3.37488	0.000738475
	rs77638070	6	33710967	A	C	0.05	intronic	6p21.31	IP6K3	0.547543	0.064	8.55536	5.9495e-19	0.213848	0.0242303	8.82565	1.08822e-18	0.212646	0.0242167	8.78099	1.62045e-18	0.0226897	0.00598972	3.78812	0.000151794
	rs76112893	6	33748261	A	G	0.05	intronic	6p21.31	LEMD2	0.542324	0.064	8.47382	2.19363e-18	0.212429	0.0242303	8.76708	1.83362e-18	0.211603	0.0242167	8.73789	2.37495e-18	0.0212981	0.00600228	3.54834	0.000387668
	rs113053113	6	33733434	G	A	0.05	intergenic	6p21.31	IP6K3(dist=18672),LEMD2(dist=5556)	0.531216	0.064	8.30025	1.15405e-17	0.208497	0.0242303	8.60481	7.6446e-18	0.20777	0.0242167	8.57964	9.51724e-18	0.0222397	0.00600211	3.70532	0.000211128
	rs7771269	6	33621865	T	C	0.05	intronic	6p21.31	ITPR3	0.480573	0.059	8.1453	4.6845e-17	0.207191	0.0242303	8.55092	1.22116e-17	0.205609	0.0242167	8.49038	2.05961e-17	0.0224251	0.00577521	3.88299	0.000103178
	rs7771330	6	33621682	A	G	0.06	intronic	6p21.31	ITPR3	0.474369	0.058	8.17878	5.97983e-17	0.190078	0.0222365	8.54802	1.25216e-17	0.188899	0.022224	8.49979	1.89934e-17	0.0220271	0.00576399	3.82151	0.000132637
	rs76873519	6	33623015	T	C	0.06	intronic	6p21.31	ITPR3	0.473747	0.058	8.16805	6.86265e-17	0.189372	0.0222365	8.51628	1.64766e-17	0.188191	0.022224	8.46794	2.49774e-17	0.0221677	0.00576408	3.84584	0.000120142
	rs78064999	6	33623509	C	T	0.06	intronic	6p21.31	ITPR3	0.473124	0.058	8.15731	6.89274e-17	0.189232	0.0222365	8.50996	1.73989e-17	0.188089	0.022224	8.46335	2.59795e-17	0.0222121	0.00576409	3.85353	0.000116426
	rs78807872	6	33624123	A	G	0.06	intronic	6p21.31	ITPR3	0.473124	0.058	8.15731	6.9334e-17	0.189064	0.0222365	8.50242	1.85672e-17	0.187984	0.022224	8.45861	2.70584e-17	0.022255	0.0057641	3.86097	0.000112936
	rs78906361	6	33615551	C	T	0.06	intronic	6p21.31	ITPR3	0.478716	0.059	8.11382	5.49102e-17	0.188575	0.0222365	8.48041	2.24398e-17	0.187212	0.022224	8.4239	3.64151e-17	0.0220833	0.00577528	3.82376	0.000131434
	rs145325967	6	33615931	T	C	0.06	intronic	6p21.31	ITPR3	0.471877	0.058	8.13581	8.02791e-17	0.188268	0.0222365	8.46661	2.5264e-17	0.187033	0.022224	8.41583	3.90137e-17	0.0217259	0.00576398	3.76926	0.000163733
	rs112779317	6	33640243	A	C	0.05	intronic	6p21.31	ITPR3	0.479335	0.06	7.98892	1.02954e-16	0.203875	0.0242303	8.41405	3.96101e-17	0.202227	0.0242167	8.35076	6.78265e-17	0.0239619	0.0057982	4.13265	3.58605e-05
	rs6926599	6	33850861	A	G	0.04	intergenic	6p21.31	MLN(dist=79081),LINC01016(dist=6427)	0.542324	0.07	7.74749	8.45516e-16	0.224039	0.0269489	8.31351	9.2916e-17	0.222491	0.0269337	8.26071	1.44807e-16	0.0179725	0.00618832	2.90426	0.00368121
	rs11967839	6	33648144	T	C	0.05	exonic	6p21.31	ITPR3	0.497132	0.062	8.01826	1.1496e-16	0.201261	0.0242303	8.30617	9.88373e-17	0.199505	0.0242167	8.23833	1.74626e-16
	rs77932159	6	33700002	A	G	0.05	intronic	6p21.31	IP6K3	0.49774	0.062	8.02807	1.2655e-16	0.200844	0.0242303	8.28894	1.14259e-16	0.198819	0.0242167	8.20999	2.21199e-16	0.0221676	0.00594005	3.73189	0.000190051
	rs76916885	6	33841061	T	C	0.04	intergenic	6p21.31	MLN(dist=69281),LINC01016(dist=16227)	0.546386	0.071	7.69557	1.39517e-15	0.223171	0.0269489	8.28129	1.21845e-16	0.22253	0.0269337	8.26216	1.43063e-16	0.0194398	0.00617512	3.14809	0.00164344
	rs58695034	6	33680891	T	G	0.05	intergenic	6p21.31	UQCC2(dist=1414),IP6K3(dist=8548)	0.498955	0.062	8.04767	1.13533e-16	0.20056	0.0242303	8.27725	1.26056e-16	0.198536	0.0242167	8.19834	2.43736e-16	0.0221752	0.00594002	3.73319	0.000189067
	rs6914945	6	33683215	T	C	0.05	intergenic	6p21.31	UQCC2(dist=3738),IP6K3(dist=6224)	0.494086	0.062	7.96913	2.0502e-16	0.200305	0.0242303	8.26669	1.37727e-16	0.19841	0.0242167	8.19311	2.54563e-16	0.0221388	0.00594002	3.72705	0.000193732
	rs111990331	6	33647936	T	C	0.05	intronic	6p21.31	ITPR3	0.489806	0.061	8.02961	7.24907e-17	0.199767	0.0242303	8.24449	1.65873e-16	0.198592	0.0242167	8.20062	2.39147e-16	0.0215434	0.00590356	3.64923	0.00026303
	rs10046213	6	33704194	C	T	0.05	intronic	6p21.31	IP6K3	0.494696	0.062	7.97897	2.25146e-16	0.199752	0.0242303	8.24389	1.66695e-16	0.19773	0.0242167	8.16505	3.2129e-16	0.0222502	0.00594003	3.7458	0.000179819
	rs7767294	6	33851577	T	C	0.04	intergenic	6p21.31	MLN(dist=79797),LINC01016(dist=5711)	0.536493	0.07	7.66419	2.19937e-15	0.221878	0.0269489	8.23329	1.82133e-16	0.220926	0.0269337	8.20261	2.35219e-16	0.0179627	0.00618831	2.90269	0.00369975
	rs6930960	6	33850985	T	C	0.04	intergenic	6p21.31	MLN(dist=79205),LINC01016(dist=6303)	0.535908	0.07	7.65583	2.28221e-15	0.22187	0.0269489	8.233	1.82576e-16	0.221197	0.0269337	8.21267	2.16322e-16	0.0179642	0.0061883	2.90293	0.00369694
	rs6915878	6	33653638	T	C	0.05	intronic	6p21.31	ITPR3	0.497132	0.062	8.01826	1.21602e-16	0.199336	0.0242303	8.2267	1.92437e-16	0.197651	0.0242167	8.16179	3.30104e-16	0.0224283	0.00595237	3.76797	0.000164581
	rs6931761	6	33668514	T	C	0.05	intronic	6p21.31	UQCC2	0.494086	0.062	7.96913	1.97804e-16	0.19899	0.0242303	8.21246	2.16709e-16	0.197132	0.0242167	8.14033	3.94187e-16	0.0223425	0.00594003	3.76134	0.000169004
	rs76943689	6	33624760	C	T	0.06	intronic	6p21.31	ITPR3	0.457425	0.058	7.88664	6.02164e-16	0.182611	0.0222365	8.21222	2.17136e-16	0.181613	0.022224	8.17195	3.0344e-16	0.0227122	0.00577533	3.93261	8.40271e-05
	rs7748483	6	33853071	G	A	0.04	intergenic	6p21.31	MLN(dist=81291),LINC01016(dist=4217)	0.533565	0.07	7.62236	3.5579e-15	0.221276	0.0269489	8.21097	2.19415e-16	0.220376	0.0269337	8.18219	2.78739e-16	0.0179606	0.00618834	2.90234	0.0037039
	rs34252064	6	33694659	A	G	0.05	exonic	6p21.31	IP6K3	0.493476	0.062	7.95929	2.32076e-16	0.198526	0.0242303	8.19328	2.54203e-16	0.196352	0.0242167	8.10813	5.14036e-16	0.0221494	0.00593992	3.7289	0.00019232
	rs11966717	6	33611339	T	C	0.06	intronic	6p21.31	ITPR3	0.444686	0.058	7.667	4.28885e-15	0.181949	0.0222365	8.18244	2.78164e-16	0.179742	0.022224	8.08774	6.07804e-16	0.0223025	0.00575288	3.87676	0.000105856
	rs744686	6	33852749	A	G	0.04	intergenic	6p21.31	MLN(dist=80969),LINC01016(dist=4539)	0.531216	0.07	7.5888	3.97114e-15	0.22045	0.0269489	8.1803	2.83143e-16	0.219526	0.0269337	8.15063	3.62037e-16	0.0179529	0.0061883	2.90111	0.00371843
	rs73416178	6	33847491	T	C	0.04	intergenic	6p21.31	MLN(dist=75711),LINC01016(dist=9797)	0.518198	0.069	7.51012	7.43872e-15	0.219091	0.0269489	8.12989	4.29668e-16	0.218206	0.0269337	8.1016	5.424e-16	0.0179036	0.00618845	2.89307	0.00381491
	rs16869660	6	33853641	C	T	0.04	intergenic	6p21.31	MLN(dist=81861),LINC01016(dist=3647)	0.525911	0.07	7.51302	7.0973e-15	0.218912	0.0269489	8.12323	4.53941e-16	0.218262	0.0269337	8.1037	5.33144e-16	0.0178974	0.00618825	2.89215	0.00382612
	rs7767496	6	33851746	T	C	0.04	intergenic	6p21.31	MLN(dist=79966),LINC01016(dist=5542)	0.537078	0.071	7.56448	4.71031e-15	0.218416	0.0269489	8.10483	5.28195e-16	0.21756	0.0269337	8.07761	6.6049e-16	0.0179625	0.00618831	2.90265	0.00370022
	rs58937462	6	33846955	T	G	0.04	intergenic	6p21.31	MLN(dist=75175),LINC01016(dist=10333)	0.514618	0.069	7.45824	1.14867e-14	0.21798	0.0269489	8.08867	6.03221e-16	0.216789	0.0269337	8.049	8.34711e-16	0.017891	0.00618844	2.89104	0.00383971
	rs114818703	6	33649681	T	G	0.05	intronic	6p21.31	ITPR3	0.478716	0.062	7.72122	1.30814e-15	0.194898	0.0242303	8.04355	8.72751e-16	0.193352	0.0242167	7.98427	1.41359e-15
	rs7748471	6	33853044	G	A	0.04	intergenic	6p21.31	MLN(dist=81264),LINC01016(dist=4244)	0.521172	0.069	7.55322	5.04205e-15	0.216403	0.0269489	8.03015	9.73523e-16	0.215655	0.0269337	8.0069	1.1764e-15	0.0161005	0.00606667	2.65393	0.00795595
	rs58823120	6	33846670	T	G	0.04	intergenic	6p21.31	MLN(dist=74890),LINC01016(dist=10618)	0.512225	0.069	7.42355	1.52916e-14	0.216361	0.0269489	8.02856	9.86194e-16	0.215184	0.0269337	7.98939	1.35605e-15	0.0178952	0.00618844	2.89171	0.0038315
	rs744688	6	33852501	A	G	0.04	intergenic	6p21.31	MLN(dist=80721),LINC01016(dist=4787)	0.527683	0.071	7.43215	9.44221e-15	0.216325	0.0269489	8.02726	9.96743e-16	0.215503	0.0269337	8.00127	1.23147e-15	0.0179566	0.00618832	2.9017	0.00371147
	rs73418515	6	33855604	A	G	0.04	intergenic	6p21.31	MLN(dist=83824),LINC01016(dist=1684)	0.519984	0.07	7.42834	1.58101e-14	0.215743	0.0269489	8.00564	1.18849e-15	0.214888	0.0269337	7.97844	1.482e-15	0.0181824	0.00618825	2.93821	0.00330114
	rs6918090	6	33854733	G	A	0.04	intergenic	6p21.31	MLN(dist=82953),LINC01016(dist=2555)	0.496524	0.068	7.30182	5.14404e-14	0.21297	0.0269489	7.90275	2.72808e-15	0.212206	0.0269337	7.87884	3.30428e-15	0.0160267	0.00606653	2.64183	0.00824601
	rs79217630	6	33654386	A	G	0.05	intronic	6p21.31	ITPR3	0.474369	0.062	7.65111	1.88667e-15	0.19035	0.0242303	7.85585	3.97058e-15	0.188588	0.0242167	7.78753	6.83302e-15	0.0223595	0.00595238	3.7564	0.000172378
	rs16869648	6	33847345	G	A	0.04	intergenic	6p21.31	MLN(dist=75565),LINC01016(dist=9943)	0.479954	0.068	7.05815	2.47813e-13	0.210931	0.0269489	7.82707	4.99361e-15	0.209858	0.0269337	7.79166	6.61338e-15	0.0179146	0.00616077	2.90784	0.00363931
	rs7746977	6	33842481	G	A	0.04	intergenic	6p21.31	MLN(dist=70701),LINC01016(dist=14807)	0.498955	0.069	7.23124	7.04966e-14	0.209892	0.0269489	7.78852	6.77973e-15	0.208906	0.0269337	7.75633	8.74209e-15	0.0186306	0.00617474	3.01723	0.00255095
	rs73418511	6	33854121	C	T	0.04	intergenic	6p21.31	MLN(dist=82341),LINC01016(dist=3167)	0.495915	0.068	7.29287	6.55804e-14	0.208815	0.0269489	7.74858	9.29269e-15	0.209041	0.0269337	7.76134	8.40348e-15	0.0160421	0.00606657	2.64434	0.00818499
	rs73416177	6	33847397	G	A	0.04	intergenic	6p21.31	MLN(dist=75617),LINC01016(dist=9891)	0.470004	0.067	7.01498	3.21436e-13	0.208064	0.0269489	7.72068	1.15712e-14	0.207502	0.0269337	7.70421	1.31659e-14	0.0160094	0.00604073	2.65024	0.00804353
	rs7750485	6	33848308	C	A	0.04	intergenic	6p21.31	MLN(dist=76528),LINC01016(dist=8980)	0.473747	0.067	7.07085	2.75733e-13	0.206863	0.0269489	7.67614	1.63955e-14	0.206188	0.0269337	7.65539	1.9273e-14	0.0159808	0.00604078	2.64549	0.00815723
	rs6457746	6	33848232	A	G	0.04	intergenic	6p21.31	MLN(dist=76452),LINC01016(dist=9056)	0.471877	0.068	6.93937	6.77086e-13	0.206471	0.0269489	7.66157	1.8367e-14	0.205616	0.0269337	7.63416	2.273e-14	0.0177911	0.00614717	2.8942	0.0038013
	rs422907	6	33558658	A	G	0.65	ncRNA_intronic	6p21.31	LINC00336	0.178983	0.032	5.59321	2.03034e-08	0.0713866	0.0110717	6.44765	1.13601e-10	0.0714226	0.0110655	6.45455	1.08544e-10	0.00337916	0.00185227	1.82433	0.0681017
	rs6457733	6	33561962	C	T	0.46	upstream	6p21.31	LINC00336(dist=847)	0.155293	0.03	5.17643	1.19153e-07	0.06754	0.0105957	6.37428	1.83826e-10	0.067659	0.0105897	6.38911	1.66851e-10	0.00280497	0.00180922	1.55037	0.121052
	rs9461908	6	33736082	A	G	0.06	intergenic	6p21.31	IP6K3(dist=21320),LEMD2(dist=2908)	0.362558	0.06	6.04263	3.45503e-10	0.14008	0.0222365	6.29953	2.98549e-10	0.139839	0.022224	6.29228	3.12828e-10	0.0180695	0.00579773	3.11664	0.00182923
	rs6929819	6	33562854	G	A	0.47	intergenic	6p21.31	LINC00336(dist=1739),ITPR3(dist=26245)	0.154436	0.03	5.14788	1.41426e-07	0.0665676	0.0105808	6.29134	3.14729e-10	0.0666393	0.0105748	6.30168	2.94433e-10	0.00305402	0.00180641	1.69066	0.0909025
	rs10947410	6	33562709	C	T	0.47	intergenic	6p21.31	LINC00336(dist=1594),ITPR3(dist=26390)	0.152721	0.03	5.0907	2.00105e-07	0.0661312	0.0105808	6.25011	4.10168e-10	0.0661807	0.0105748	6.25831	3.8916e-10	0.00307668	0.00180642	1.70319	0.0885325
	rs6929774	6	33562720	T	C	0.47	intergenic	6p21.31	LINC00336(dist=1605),ITPR3(dist=26379)	0.152721	0.03	5.0907	1.98361e-07	0.0658256	0.0105808	6.22122	4.93301e-10	0.0659337	0.0105748	6.23495	4.51912e-10	0.00306554	0.00180641	1.69703	0.0896905
	rs7741845	6	33563652	T	C	0.25	intergenic	6p21.31	LINC00336(dist=2537),ITPR3(dist=25447)	0.19062	0.033	5.77637	6.51735e-09	0.0753651	0.0121957	6.17966	6.42391e-10	0.0759467	0.0121888	6.23087	4.63855e-10	0.0015884	0.00252561	0.628916	0.529404
	rs999943	6	33624733	G	A	0.29	intronic	6p21.31	ITPR3	0.166362	0.032	5.1988	1.93195e-07	0.0711395	0.011638	6.1127	9.79605e-10	0.0704416	0.0116314	6.05614	1.39423e-09	0.00542013	0.00189034	2.86728	0.0041402
	rs62407572	6	33561303	C	A	0.25	upstream	6p21.31	LINC00336(dist=188)	0.18648	0.033	5.6509	1.10307e-08	0.0745123	0.0121957	6.10974	9.97937e-10	0.0750824	0.0121888	6.15996	7.27645e-10	0.00163015	0.00252532	0.645523	0.518588
	rs6929022	6	33562447	G	A	0.25	intergenic	6p21.31	LINC00336(dist=1332),ITPR3(dist=26652)	0.18648	0.033	5.6509	1.08451e-08	0.0744442	0.0121957	6.10415	1.03349e-09	0.0750754	0.0121888	6.15939	7.30279e-10	0.00152712	0.00252533	0.604723	0.545363
	rs791900	6	33672747	G	A	0.13	intronic	6p21.31	UQCC2	-0.218332	0.042	-5.19838	1.10936e-07	-0.095677	0.0157027	-6.09302	1.10799e-09	-0.0949163	0.0156939	-6.04799	1.46661e-09	-0.00843211	0.0034885	-2.41712	0.0156441
	rs6929190	6	33671206	C	T	0.13	intronic	6p21.31	UQCC2	-0.217528	0.042	-5.17923	1.32742e-07	-0.0955301	0.0157027	-6.08367	1.17464e-09	-0.0948293	0.0156939	-6.04245	1.51796e-09	-0.0083744	0.0034885	-2.40057	0.0163695
	rs62407595	6	33565406	A	C	0.25	intergenic	6p21.31	LINC00336(dist=4291),ITPR3(dist=23693)	0.185649	0.033	5.62574	1.41692e-08	0.0738084	0.0121957	6.05202	1.43037e-09	0.0743036	0.0121888	6.09606	1.08713e-09	0.0015558	0.00252578	0.61597	0.537915
	rs525623	6	33672603	C	T	0.13	intronic	6p21.31	UQCC2	-0.216723	0.042	-5.16007	1.46209e-07	-0.0949773	0.0157027	-6.04846	1.46235e-09	-0.0942316	0.0156939	-6.00436	1.92083e-09	-0.00843216	0.0034885	-2.41713	0.0156434
	rs6457734	6	33563339	T	G	0.26	intergenic	6p21.31	LINC00336(dist=2224),ITPR3(dist=25760)	0.181488	0.033	5.49963	2.4758e-08	0.0713192	0.0120394	5.92383	3.1452e-09	0.0719358	0.0120326	5.97843	2.25304e-09	0.00117173	0.00251868	0.465216	0.641777
	rs77450384	6	33569212	A	G	0.26	intergenic	6p21.31	LINC00336(dist=8097),ITPR3(dist=19887)	0.180653	0.033	5.47435	3.05588e-08	0.0712125	0.0120394	5.91498	3.31925e-09	0.0717869	0.0120326	5.96605	2.43068e-09	0.000940159	0.00251911	0.373211	0.708992
	rs6457736	6	33564412	C	T	0.26	intergenic	6p21.31	LINC00336(dist=3297),ITPR3(dist=24687)	0.181488	0.033	5.49963	2.51105e-08	0.0710708	0.0120394	5.9032	3.56509e-09	0.071598	0.0120326	5.95035	2.67573e-09	0.00116827	0.00251887	0.463808	0.642785
	rs59932271	6	33565002	G	A	0.26	intergenic	6p21.31	LINC00336(dist=3887),ITPR3(dist=24097)	0.181488	0.033	5.49963	2.96722e-08	0.0709264	0.0120394	5.89121	3.83372e-09	0.0714457	0.0120326	5.93769	2.89059e-09	0.00117598	0.00251887	0.466869	0.640593
	rs62407594	6	33565098	G	T	0.26	intergenic	6p21.31	LINC00336(dist=3983),ITPR3(dist=24001)	0.180653	0.033	5.47435	2.84976e-08	0.0708241	0.0120394	5.88271	4.03606e-09	0.0713233	0.0120326	5.92752	3.07544e-09	0.00117454	0.00251887	0.466295	0.641004
	rs6909561	6	33564606	T	C	0.26	intergenic	6p21.31	LINC00336(dist=3491),ITPR3(dist=24493)	0.179818	0.033	5.44904	3.23557e-08	0.0707659	0.0120394	5.87788	4.1555e-09	0.0713379	0.0120326	5.92873	3.05284e-09	0.00117302	0.00251888	0.465691	0.641436
	rs7763103	6	33567426	T	C	0.25	intergenic	6p21.31	LINC00336(dist=6311),ITPR3(dist=21673)	0.180653	0.033	5.47435	3.51652e-08	0.0716682	0.0121957	5.87653	4.18959e-09	0.0721544	0.0121888	5.91973	3.22461e-09	0.00142188	0.0025258	0.562943	0.573474
	rs7769838	6	33641956	C	T	0.71	intronic	6p21.31	ITPR3	0.174793	0.034	5.14098	2.24249e-07	0.0683763	0.011638	5.87527	4.22158e-09	0.0682199	0.0116314	5.86514	4.48758e-09	0.00191356	0.00228999	0.83562	0.403369
	rs4259245	6	33624221	G	A	0.62	intronic	6p21.31	ITPR3	-0.163818	0.033	-4.96418	4.98329e-07	-0.0639095	0.0108797	-5.87417	4.24958e-09	-0.0631207	0.0108736	-5.80495	6.43846e-09	-0.00063821	0.00202649	-0.314933	0.752812
	rs6909440	6	33564636	G	A	0.26	intergenic	6p21.31	LINC00336(dist=3521),ITPR3(dist=24463)	0.180653	0.033	5.47435	2.87284e-08	0.0705471	0.0120394	5.85971	4.63684e-09	0.0711275	0.0120326	5.91125	3.3952e-09	0.00117338	0.00251888	0.465834	0.641334
	rs59600351	6	33564868	T	G	0.26	intergenic	6p21.31	LINC00336(dist=3753),ITPR3(dist=24231)	0.178146	0.033	5.39837	4.0621e-08	0.0696583	0.0120394	5.78588	7.21355e-09	0.0703132	0.0120326	5.84358	5.10922e-09	0.00119987	0.00251914	0.4763	0.63386
	rs7745060	6	33567288	C	T	0.25	intergenic	6p21.31	LINC00336(dist=6173),ITPR3(dist=21811)	0.176471	0.033	5.34761	6.86097e-08	0.0702917	0.0121957	5.76366	8.23073e-09	0.0708216	0.0121888	5.81039	6.23273e-09	0.00132177	0.0025258	0.523309	0.600759
	rs9469591	6	33782040	C	T	0.15	intergenic	6p21.31	MLN(dist=10260),LINC01016(dist=75248)	0.211071	0.042	5.0255	2.896e-07	0.0850264	0.0147894	5.74914	8.96983e-09	0.0835207	0.0147811	5.65052	1.59966e-08	0.00282867	0.00267272	1.05835	0.289898
	rs493871	6	33565474	A	G	0.49	intergenic	6p21.31	LINC00336(dist=4359),ITPR3(dist=23625)	0.133656	0.03	4.45521	4.80743e-06	0.0599775	0.0105639	5.67761	1.36588e-08	0.0600472	0.0105579	5.68742	1.28975e-08	0.0030895	0.00180445	1.71216	0.0868675
	rs116667074	6	32285362	T	C	0.13	ncRNA_intronic	6p21.32	TSBP1-AS1	1.09293	0.037	29.5386	8.18623e-207	0.490314	0.0157027	31.2248	4.90646e-214	0.490645	0.0156939	31.2635	1.46338e-214	0.0337436	0.0030479	11.0711	1.73284e-28
	rs9268028	6	32226520	G	T	0.23	ncRNA_intronic	6p21.32	TSBP1-AS1	0.727549	0.032	22.7359	1.83856e-121	0.287471	0.0125486	22.9086	3.81676e-116	0.287701	0.0125416	22.9398	1.86377e-116
	rs3130324	6	32226256	G	A	0.24	ncRNA_intronic	6p21.32	TSBP1-AS1	0.712459	0.032	22.2644	1.55638e-117	0.280387	0.012365	22.6759	7.74835e-114	0.280498	0.012358	22.6977	4.72469e-114
	rs4713570	6	32626040	T	C	0.26	intergenic	6p21.32	HLA-DQA1(dist=14595),HLA-DQB1(dist=1205)	0.612479	0.031	19.7574	1.23989e-92	0.270799	0.0120394	22.4928	4.88279e-112	0.271522	0.0120326	22.5656	9.43968e-113	0.0117673	0.00197721	5.95145	2.65781e-09
	rs9268027	6	32226507	G	A	0.24	ncRNA_intronic	6p21.32	TSBP1-AS1	0.709021	0.032	22.1569	5.44043e-117	0.275296	0.012365	22.2641	8.22864e-110	0.275462	0.012358	22.2901	4.60775e-110
	rs60045856	6	32799845	G	T	0.12	intronic	6p21.32	TAP2	0.903813	0.045	20.0847	2.92319e-97	0.343862	0.0162508	21.1598	2.24385e-99	0.343657	0.0162416	21.159	2.27813e-99	0.0308417	0.00309862	9.95335	2.4384e-23
	rs9271549	6	32590248	C	T	0.72	intergenic	6p21.32	HLA-DRB1(dist=32635),HLA-DQA1(dist=14935)	-0.65959	0.042	-15.7045	4.42497e-58	-0.239221	0.0117614	-20.3394	5.76388e-92	-0.239708	0.0117548	-20.3923	1.95735e-92	-0.0121742	0.00207948	-5.85442	4.78686e-09
	rs9271544	6	32590120	A	C	0.72	intergenic	6p21.32	HLA-DRB1(dist=32507),HLA-DQA1(dist=15063)	-0.658038	0.042	-15.6676	8.41897e-58	-0.238779	0.0117614	-20.3018	1.23879e-91	-0.239446	0.0117548	-20.37	3.08635e-92	-0.0121713	0.00207948	-5.85303	4.82704e-09
	rs114595701	6	32807490	T	C	0.1	upstream	6p21.32	TAP2(dist=890)	0.914689	0.048	19.056	3.09744e-89	0.354213	0.0176029	20.1224	4.69545e-90	0.355293	0.017593	20.1951	1.08005e-90	0.0329786	0.00337434	9.77336	1.46509e-22
	rs45506201	6	32808299	A	G	0.1	downstream	6p21.32	PSMB8(dist=195)	0.913086	0.048	19.0226	1.08292e-88	0.353655	0.0176029	20.0907	8.89887e-90	0.354758	0.017593	20.1647	1.99874e-90	0.03297	0.0033743	9.77092	1.50087e-22
	rs116827595	6	32813768	A	G	0.1	ncRNA_exonic	6p21.32	PSMB8-AS1	0.911881	0.048	18.9975	1.3645e-88	0.351998	0.0176029	19.9966	5.89819e-89	0.353118	0.017593	20.0715	1.30949e-89	0.0329495	0.00337428	9.76488	1.59296e-22
	rs115591082	6	32844103	G	A	0.1	intergenic	6p21.32	PSMB9(dist=16475),LOC100294145(dist=17850)	0.898534	0.048	18.7195	7.40245e-85	0.347263	0.0176029	19.7276	1.2498e-86	0.348225	0.017593	19.7934	3.3941e-87	0.0326411	0.00337413	9.67393	3.89138e-22
	rs28383314	6	32587213	C	T	0.4	intergenic	6p21.32	HLA-DRB1(dist=29600),HLA-DQA1(dist=17970)	-0.434376	0.029	-14.9785	3.5525e-53	-0.198028	0.0107795	-18.3707	2.25589e-75	-0.197624	0.0107735	-18.3436	3.71411e-75	-0.0128233	0.00194781	-6.58344	4.59692e-11
	rs9271524	6	32589820	C	A	0.26	intergenic	6p21.32	HLA-DRB1(dist=32207),HLA-DQA1(dist=15363)	0.517006	0.031	16.6776	6.63112e-66	0.213524	0.0120394	17.7355	2.23282e-70	0.21314	0.0120326	17.7136	3.29269e-70
	rs2647025	6	32635949	A	G	0.75	intergenic	6p21.32	HLA-DQB1(dist=1515),HLA-DQA2(dist=73219)	-0.627007	0.044	-14.2502	1.66435e-49	-0.214922	0.0121957	-17.6228	1.64581e-69	-0.216169	0.0121888	-17.7351	2.24635e-70	-0.00656992	0.00193951	-3.38742	0.000705545
	rs9271541	6	32590070	C	A	0.26	intergenic	6p21.32	HLA-DRB1(dist=32457),HLA-DQA1(dist=15113)	0.511026	0.031	16.4847	1.74936e-64	0.21147	0.0120394	17.5649	4.57441e-69	0.211038	0.0120326	17.5389	7.23232e-69	0.0157788	0.0023783	6.63448	3.25643e-11
	rs241438	6	32797620	T	C	0.38	intronic	6p21.32	TAP2	0.556181	0.034	16.3583	4.24981e-62	0.189231	0.0108797	17.393	9.32783e-68	0.188696	0.0108736	17.3536	1.8522e-67	0.00863326	0.00182927	4.71951	2.3641e-06
	rs62397687	6	32802009	T	C	0.19	intronic	6p21.32	TAP2	0.613021	0.039	15.7185	7.19888e-59	0.224983	0.0134613	16.7134	1.04778e-62	0.225439	0.0134537	16.7567	5.06274e-63	0.00953096	0.00216285	4.40666	1.04978e-05
	rs57651384	6	32923849	A	G	0.09	intergenic	6p21.32	HLA-DMA(dist=2975),BRD2(dist=12522)	0.82154	0.051	16.1086	2.22125e-62	0.307518	0.0184529	16.665	2.35353e-62	0.307944	0.0184425	16.6976	1.36518e-62	0.029569	0.0034971	8.45531	2.78354e-17
	rs73396802	6	32915797	T	C	0.09	downstream	6p21.32	HLA-DMA(dist=598)	0.818457	0.051	16.0482	6.57574e-62	0.3067	0.0184529	16.6207	4.93224e-62	0.307167	0.0184425	16.6554	2.76361e-62	0.029576	0.0034971	8.45729	2.73656e-17
	rs532098	6	32578052	A	G	0.57	intergenic	6p21.32	HLA-DRB1(dist=20439),HLA-DQA1(dist=27131)	-0.358374	0.029	-12.3577	2.35232e-35	-0.176175	0.0106668	-16.5162	2.8059e-61	-0.176964	0.0106608	-16.5995	7.02306e-62	-0.00467598	0.00181971	-2.56963	0.0101806
	rs502803	6	32578958	A	G	0.57	intergenic	6p21.32	HLA-DRB1(dist=21345),HLA-DQA1(dist=26225)	-0.367417	0.03	-12.2472	8.00285e-37	-0.17513	0.0106668	-16.4182	1.41737e-60	-0.175821	0.0106608	-16.4923	4.16873e-61	-0.00467734	0.00181969	-2.5704	0.010158
	rs241436	6	32797876	G	A	0.5	intronic	6p21.32	TAP2	0.505009	0.035	14.4288	6.70746e-51	0.163404	0.0105618	15.4713	5.42421e-54	0.162598	0.0105558	15.4037	1.54558e-53	0.00957579	0.00181273	5.28254	1.27406e-07
	rs116416291	6	32968136	A	G	0.06	intergenic	6p21.32	BRD2(dist=18854),HLA-DOA(dist=3824)	0.795704	0.053	15.0133	6.00645e-54	0.343319	0.0222365	15.4394	8.88827e-54	0.343362	0.022224	15.4501	7.53725e-54	0.0258238	0.00382068	6.75894	1.39004e-11
	rs241439	6	32797537	G	T	0.41	intronic	6p21.32	TAP2	0.500169	0.034	14.7109	5.38357e-51	0.163065	0.0107371	15.187	4.3107e-52	0.162581	0.0107311	15.1505	7.52263e-52	0.00720059	0.00182018	3.95597	7.62244e-05
	rs687308	6	32567256	T	C	0.86	intergenic	6p21.32	HLA-DRB1(dist=9643),HLA-DQA1(dist=37927)	-0.624333	0.049	-12.7415	2.43827e-39	-0.229978	0.0152192	-15.111	1.37001e-51	-0.229165	0.0152106	-15.0661	2.70755e-51	-0.0121506	0.00250481	-4.85088	1.22914e-06
	rs241437	6	32797684	G	A	0.41	intronic	6p21.32	TAP2	0.494086	0.034	14.5319	7.53072e-50	0.160981	0.0107371	14.9929	8.16959e-51	0.160475	0.0107311	14.9542	1.462e-50	0.00726669	0.00181919	3.99447	6.48394e-05
	rs9271377	6	32587165	G	T	0.39	intergenic	6p21.32	HLA-DRB1(dist=29552),HLA-DQA1(dist=18018)	0.340037	0.029	11.7254	2.90577e-33	0.156749	0.010827	14.4776	1.67835e-47	0.156842	0.0108209	14.4944	1.31466e-47	0.00839546	0.00181064	4.63674	3.53954e-06
	rs113468765	6	32583749	T	G	0.08	intergenic	6p21.32	HLA-DRB1(dist=26136),HLA-DQA1(dist=21434)	0.718815	0.047	15.2939	3.91339e-56	0.279941	0.0194656	14.3814	6.77492e-47	0.278284	0.0194546	14.3043	2.057e-46	0.00422424	0.00318268	1.32726	0.184423
	rs112953812	6	32591500	A	G	0.08	intergenic	6p21.32	HLA-DRB1(dist=33887),HLA-DQA1(dist=13683)	0.719789	0.047	15.3147	3.53804e-56	0.279614	0.0194656	14.3646	8.63621e-47	0.277709	0.0194546	14.2747	3.14483e-46	0.00436999	0.00318599	1.37163	0.170179
	rs114076271	6	32591717	A	G	0.08	intergenic	6p21.32	HLA-DRB1(dist=34104),HLA-DQA1(dist=13466)	0.721249	0.047	15.3457	1.99951e-56	0.279155	0.0194656	14.341	1.21328e-46	0.277355	0.0194546	14.2566	4.08096e-46	0.00435181	0.00318599	1.36592	0.171963
	rs660895	6	32577380	G	A	0.82	intergenic	6p21.32	HLA-DRB1(dist=19767),HLA-DQA1(dist=27803)	-0.633397	0.052	-12.1807	4.85834e-37	-0.195367	0.0137456	-14.2131	7.59984e-46	-0.195308	0.0137378	-14.2168	7.20908e-46	-0.0050803	0.00208224	-2.43983	0.0146942
	rs13206639	6	32578100	A	G	0.88	intergenic	6p21.32	HLA-DRB1(dist=20487),HLA-DQA1(dist=27083)	-0.610309	0.053	-11.5153	4.51786e-32	-0.229325	0.0162508	-14.1116	3.22121e-45	-0.230664	0.0162416	-14.202	8.89936e-46	-0.00635431	0.00393476	-1.61492	0.106329
	rs28383315	6	32587281	G	A	0.88	intergenic	6p21.32	HLA-DRB1(dist=29668),HLA-DQA1(dist=17902)	-0.624333	0.055	-11.3515	3.55382e-32	-0.228265	0.0162508	-14.0464	8.10775e-45	-0.229858	0.0162416	-14.1524	1.8041e-45	-0.00634769	0.00393479	-1.61322	0.106696
	rs115444659	6	32605950	T	C	0.08	intronic	6p21.32	HLA-DQA1	0.711478	0.047	15.1378	3.65669e-55	0.273194	0.0194656	14.0347	9.5539e-45	0.270771	0.0194546	13.9181	4.91776e-44
	rs2858869	6	32572666	G	A	0.88	intergenic	6p21.32	HLA-DRB1(dist=15053),HLA-DQA1(dist=32517)	-0.603769	0.054	-11.1809	5.94114e-31	-0.226692	0.0162508	-13.9496	3.16428e-44	-0.228275	0.0162416	-14.055	7.18009e-45	-0.00615013	0.00393596	-1.56255	0.118159
	rs17587	6	32825090	A	G	0.29	exonic	6p21.32	PSMB9	0.427227	0.03	14.2409	1.09291e-46	0.158386	0.011638	13.6094	3.52306e-42	0.158715	0.0116314	13.6454	2.15033e-42	0.0130388	0.00215918	6.03876	1.553e-09
	rs115991849	6	33062357	C	A	0.05	intergenic	6p21.32	HLA-DPB1(dist=4884),HLA-DPB2(dist=17936)	0.747635	0.057	13.1164	2.52842e-41	0.329293	0.0242303	13.5901	4.58421e-42	0.328137	0.0242167	13.55	7.91871e-42	0.0238849	0.00388272	6.1516	7.67038e-10
	rs9274655	6	32636289	C	T	0.84	intergenic	6p21.32	HLA-DQB1(dist=1855),HLA-DQA2(dist=72879)	-0.565882	0.052	-10.8823	4.45101e-29	-0.193399	0.0144048	-13.4261	4.25434e-41	-0.194223	0.0143966	-13.4909	1.77025e-41	-0.00650971	0.0020194	-3.22358	0.00126598
	rs41317094	6	33138015	C	T	0.05	intronic	6p21.32	COL11A2	0.72513	0.057	12.7216	6.67946e-39	0.325055	0.0242303	13.4152	4.92448e-41	0.323891	0.0242167	13.3747	8.49692e-41	0.0241007	0.00389868	6.18176	6.33909e-10
	rs9274654	6	32636280	T	G	0.84	intergenic	6p21.32	HLA-DQB1(dist=1846),HLA-DQA2(dist=72888)	-0.565882	0.052	-10.8823	4.84742e-29	-0.193201	0.0144048	-13.4123	5.12282e-41	-0.194123	0.0143966	-13.4839	1.94617e-41	-0.00658681	0.00201933	-3.26188	0.00110678
	rs9274661	6	32636443	C	A	0.84	intergenic	6p21.32	HLA-DQB1(dist=2009),HLA-DQA2(dist=72725)	-0.561899	0.052	-10.8057	1.15343e-28	-0.19247	0.0144048	-13.3615	1.01467e-40	-0.193314	0.0143966	-13.4277	4.16217e-41	-0.00651087	0.0020194	-3.22417	0.00126339
	rs28711386	6	33132365	C	T	0.05	intronic	6p21.32	COL11A2	0.723191	0.057	12.6876	1.00846e-38	0.323113	0.0242303	13.3351	1.4472e-40	0.321724	0.0242167	13.2852	2.82015e-40	0.0243728	0.00389868	6.25155	4.06401e-10
	rs41317102	6	33151880	A	C	0.05	intronic	6p21.32	COL11A2	0.731887	0.058	12.6187	2.50441e-39	0.322545	0.0242303	13.3116	1.98088e-40	0.321392	0.0242167	13.2715	3.38586e-40	0.0240724	0.00389546	6.1796	6.42653e-10
	rs73408005	6	33132314	A	G	0.05	intronic	6p21.32	COL11A2	0.732368	0.058	12.627	1.29047e-39	0.321568	0.0242303	13.2713	3.39633e-40	0.320208	0.0242167	13.2226	6.49492e-40	0.0243728	0.00389868	6.25154	4.06429e-10
	rs41317106	6	33158912	A	G	0.05	intronic	6p21.32	COL11A2	0.725614	0.058	12.5106	2.79181e-38	0.319372	0.0242303	13.1807	1.13346e-39	0.318325	0.0242167	13.1449	1.82075e-39	0.0238822	0.00389869	6.12571	9.02805e-10
	rs41317098	6	33144466	A	C	0.05	intronic	6p21.32	COL11A2	0.723676	0.058	12.4772	1.26298e-38	0.318948	0.0242303	13.1632	1.42946e-39	0.317835	0.0242167	13.1246	2.37885e-39	0.0241056	0.00389869	6.18299	6.28982e-10
	rs11969547	6	33160906	T	G	0.05	upstream;downstream	6p21.32	COL11A2(dist=661);RXRB(dist=456)	0.722706	0.058	12.4604	1.96819e-38	0.318838	0.0242303	13.1586	1.51821e-39	0.317791	0.0242167	13.1228	2.43678e-39	0.0240528	0.00389547	6.17455	6.63512e-10
	rs482162	6	32576019	C	T	0.64	intergenic	6p21.32	HLA-DRB1(dist=18406),HLA-DQA1(dist=29164)	-0.269263	0.031	-8.68592	4.49835e-19	-0.144358	0.0110018	-13.1213	2.48779e-39	-0.145071	0.0109956	-13.1935	9.56104e-40	-0.00760774	0.00196406	-3.87348	0.000107291
	rs6905775	6	32626021	A	G	0.86	intergenic	6p21.32	HLA-DQA1(dist=14576),HLA-DQB1(dist=1224)	-0.545807	0.056	-9.74655	7.97537e-24	-0.199268	0.0152192	-13.0932	3.6033e-39	-0.200387	0.0152106	-13.1741	1.23654e-39	-0.0132695	0.00235205	-5.64167	1.6841e-08
	rs28383312	6	32587090	T	C	0.64	intergenic	6p21.32	HLA-DRB1(dist=29477),HLA-DQA1(dist=18093)	-0.281412	0.036	-7.81701	1.52091e-15	-0.14066	0.0110018	-12.7851	1.98544e-37	-0.141491	0.0109956	-12.8679	6.82274e-38	-0.0087387	0.00190611	-4.58458	4.54898e-06
	rs28366363	6	32565355	A	G	0.88	intergenic	6p21.32	HLA-DRB1(dist=7742),HLA-DQA1(dist=39828)	-0.592774	0.061	-9.71761	1.81026e-23	-0.203538	0.0162508	-12.5248	5.46208e-36	-0.204892	0.0162416	-12.6153	1.73946e-36	-0.00623434	0.00393144	-1.58577	0.112793
	rs614348	6	32573877	C	T	0.64	intergenic	6p21.32	HLA-DRB1(dist=16264),HLA-DQA1(dist=31306)	-0.282167	0.036	-7.83797	1.10577e-15	-0.135573	0.0110018	-12.3228	6.82782e-35	-0.136286	0.0109956	-12.3946	2.79631e-35	-0.00763746	0.00196383	-3.88907	0.000100627
	rs112447098	6	32589544	A	C	0.07	intergenic	6p21.32	HLA-DRB1(dist=31931),HLA-DQA1(dist=15639)	0.748582	0.057	13.133	1.20093e-41	0.253888	0.0206974	12.2666	1.36802e-34	0.251847	0.0206857	12.1749	4.22682e-34	0.00435734	0.00316809	1.37538	0.169012
	rs28752490	6	32567897	A	G	0.64	intergenic	6p21.32	HLA-DRB1(dist=10284),HLA-DQA1(dist=37286)	-0.282921	0.036	-7.85891	1.10479e-15	-0.134442	0.0110018	-12.2199	2.43251e-34	-0.134909	0.0109956	-12.2693	1.32384e-34	-0.00769497	0.00196394	-3.91812	8.9241e-05
	rs9274656	6	32636351	C	T	0.83	intergenic	6p21.32	HLA-DQB1(dist=1917),HLA-DQA2(dist=72817)	-0.492254	0.05	-9.84508	7.30424e-24	-0.171556	0.0140586	-12.2029	2.99819e-34	-0.172175	0.0140507	-12.2539	1.60186e-34	-0.00657653	0.00201938	-3.2567	0.00112715
	rs9276807	6	32780156	A	G	0.35	downstream	6p21.32	HLA-DOB(dist=384)	0.34359	0.03	11.453	1.54108e-32	0.134655	0.0110717	12.162	4.952e-34	0.134524	0.0110655	12.1571	5.25867e-34	0.00748804	0.00189413	3.95329	7.70851e-05
	rs9274657	6	32636364	A	G	0.67	intergenic	6p21.32	HLA-DQB1(dist=1930),HLA-DQA2(dist=72804)	-0.420025	0.038	-11.0533	1.60367e-29	-0.134839	0.0112308	-12.0062	3.29795e-33	-0.134005	0.0112245	-11.9386	7.4452e-33	-0.0104278	0.00180368	-5.7814	7.40829e-09
	rs115878164	6	32603405	T	C	0.07	intergenic	6p21.32	HLA-DRB1(dist=45792),HLA-DQA1(dist=1778)	0.747162	0.058	12.8821	3.13469e-41	0.246497	0.0206974	11.9096	1.05489e-32	0.243597	0.0206857	11.7761	5.18483e-32	0.00476719	0.00318273	1.49783	0.134177
	rs112481371	6	32567551	G	A	0.09	intergenic	6p21.32	HLA-DRB1(dist=9938),HLA-DQA1(dist=37632)	0.671924	0.054	12.443	9.81077e-38	0.218707	0.0184529	11.8522	2.09583e-32	0.217093	0.0184425	11.7714	5.48302e-32	0.0038615	0.00311085	1.2413	0.214496
	rs80257164	6	32587967	A	C	0.07	intergenic	6p21.32	HLA-DRB1(dist=30354),HLA-DQA1(dist=17216)	0.715398	0.059	12.1254	7.66055e-37	0.23648	0.0206974	11.4256	3.11502e-30	0.234983	0.0206857	11.3597	6.63906e-30	0.00433988	0.00318759	1.36149	0.173358
	rs114176380	6	33437236	A	G	0.05	intergenic	6p21.32	ZBTB9(dist=11916),BAK1(dist=103093)	0.682086	0.062	11.0014	5.08036e-30	0.276258	0.0242303	11.4013	4.1182e-30	0.275234	0.0242167	11.3655	6.21153e-30	0.0247815	0.00595574	4.16095	3.16921e-05
	rs116323349	6	33401291	A	C	0.05	intronic	6p21.32	SYNGAP1	0.677018	0.062	10.9196	7.73509e-30	0.273716	0.0242303	11.2964	1.36643e-29	0.273071	0.0242167	11.2762	1.72051e-29	0.0239464	0.00595279	4.02272	5.75289e-05
	rs114545731	6	32990195	A	G	0.08	intergenic	6p21.32	HLA-DOA(dist=12827),HLA-DPA1(dist=42151)	0.525911	0.049	10.7329	1.70203e-28	0.21896	0.0194656	11.2486	2.3537e-29	0.21872	0.0194546	11.2426	2.51945e-29	0.0236868	0.0036759	6.4438	1.16518e-10
	rs114132738	6	32996999	A	G	0.08	intergenic	6p21.32	HLA-DOA(dist=19631),HLA-DPA1(dist=35347)	0.521172	0.049	10.6362	4.98068e-28	0.217632	0.0194656	11.1804	5.08815e-29	0.217505	0.0194546	11.1801	5.10204e-29	0.0237231	0.00367853	6.44908	1.12534e-10
	rs35404844	6	33269881	G	T	0.05	intronic	6p21.32	TAPBP	0.686626	0.063	10.8988	5.72289e-30	0.270173	0.0242303	11.1502	7.14467e-29	0.269453	0.0242167	11.1268	9.29574e-29	0.0222126	0.00574163	3.86869	0.000109423
	rs9274619	6	32635954	A	G	0.91	intergenic	6p21.32	HLA-DQB1(dist=1520),HLA-DQA2(dist=73214)	-0.561899	0.069	-8.14346	3.89462e-17	-0.190283	0.0184529	-10.3119	6.22856e-25	-0.189634	0.0184425	-10.2825	8.45198e-25	-0.0130119	0.00276717	-4.70223	2.57332e-06
	rs13191715	6	32970871	C	T	0.12	intergenic	6p21.32	BRD2(dist=21589),HLA-DOA(dist=1089)	0.429832	0.042	10.2341	6.31367e-26	0.166313	0.0162508	10.2342	1.39366e-24	0.166153	0.0162416	10.2301	1.45435e-24	0.0182796	0.00304653	6.00016	1.97128e-09
	rs9276815	6	32825507	T	C	0.35	intronic	6p21.32	PSMB9	0.323532	0.03	10.7844	6.89803e-29	0.113142	0.0110717	10.219	1.62997e-24	0.113326	0.0110655	10.2414	1.293e-24	0.00898228	0.00198702	4.52047	6.17012e-06
	rs17214106	6	32970717	A	G	0.12	intergenic	6p21.32	BRD2(dist=21435),HLA-DOA(dist=1243)	0.425921	0.042	10.141	1.00931e-25	0.16524	0.0162508	10.1681	2.75217e-24	0.164963	0.0162416	10.1568	3.08963e-24	0.0182926	0.00305074	5.99612	2.02084e-09
	rs183103157	6	32448050	T	G	0.97	intergenic	6p21.32	HLA-DRA(dist=35227),HLA-DRB5(dist=37080)	-1.122	0.131	-8.56491	4.85328e-20	-0.314137	0.030957	-10.1475	3.39966e-24	-0.316335	0.0309396	-10.2243	1.54363e-24	-0.016928	0.00739351	-2.28957	0.0220462
	rs115154852	6	32450297	T	C	0.97	intergenic	6p21.32	HLA-DRA(dist=37474),HLA-DRB5(dist=34833)	-1.13334	0.13	-8.71797	1.45825e-20	-0.310106	0.030957	-10.0173	1.27955e-23	-0.312656	0.0309396	-10.1054	5.23015e-24	-0.0167551	0.00745265	-2.2482	0.0245633
	rs113422598	6	32626508	T	C	0.91	downstream	6p21.32	HLA-DQB1(dist=737)	-0.560187	0.07	-8.00267	1.53606e-16	-0.184085	0.0184529	-9.97597	1.94187e-23	-0.185146	0.0184425	-10.0391	1.02605e-23	-0.00199393	0.00456342	-0.436937	0.662157
	rs3819721	6	32804798	A	G	0.77	intronic	6p21.32	TAP2	-0.360468	0.043	-8.38297	1.16931e-17	-0.121978	0.0125486	-9.72043	2.46732e-22	-0.12131	0.0125416	-9.67263	3.94114e-22	-0.0104493	0.0020081	-5.20359	1.95471e-07
	rs28361065	6	32786291	A	G	0.08	intergenic	6p21.32	HLA-DOB(dist=1512),TAP2(dist=3319)	0.483043	0.049	9.85803	1.09032e-23	0.17908	0.0194656	9.19981	3.58585e-20	0.178468	0.0194546	9.17357	4.57607e-20	0.000440555	0.00331621	0.132849	0.894313
	rs2267647	6	32975511	G	A	0.35	intronic	6p21.32	HLA-DOA	-0.24059	0.03	-8.01968	2.87986e-16	-0.101092	0.0110717	-9.13067	6.80775e-20	-0.10035	0.0110655	-9.06872	1.20427e-19	-0.0112652	0.00199321	-5.65179	1.58788e-08
	rs114445199	6	32343715	A	G	0.04	ncRNA_intronic	6p21.32	TSBP1-AS1	0.614645	0.065	9.45608	1.32756e-22	0.245408	0.0269489	9.10642	8.51429e-20	0.242656	0.0269337	9.00939	2.07206e-19	0.00349034	0.00375013	0.930724	0.351996
	rs429916	6	32978587	A	C	0.08	intergenic	6p21.32	HLA-DOA(dist=1219),HLA-DPA1(dist=53759)	0.471253	0.049	9.61741	1.80055e-23	0.177212	0.0194656	9.10386	8.71774e-20	0.17707	0.0194546	9.10168	8.89415e-20	0.025165	0.00379657	6.62834	3.39475e-11
	rs2857107	6	32785515	T	C	0.9	upstream	6p21.32	HLA-DOB(dist=736)	-0.413433	0.062	-6.66828	6.50063e-12	-0.155104	0.0176029	-8.81128	1.23729e-18	-0.154202	0.017593	-8.76494	1.8687e-18	0.00320071	0.00374163	0.855432	0.392312
	rs1894411	6	32792973	C	T	0.9	intronic	6p21.32	TAP2	-0.409457	0.062	-6.60415	9.66311e-12	-0.153893	0.0176029	-8.74245	2.28105e-18	-0.152749	0.017593	-8.68235	3.87661e-18
	rs116540075	6	33470659	T	C	0.04	intergenic	6p21.32	ZBTB9(dist=45339),BAK1(dist=69670)	0.63074	0.077	8.19142	1.54607e-17	0.235599	0.0269489	8.74245	2.28115e-18	0.234998	0.0269337	8.72506	2.66047e-18	0.0238462	0.00594103	4.01381	5.97459e-05
	rs3116955	6	33134102	C	T	0.34	intronic	6p21.32	COL11A2	-0.23349	0.03	-7.78299	2.78166e-15	-0.0974108	0.0111479	-8.73801	2.37261e-18	-0.0976009	0.0111417	-8.76	1.95249e-18	-0.00425896	0.00188308	-2.26171	0.0237155
	rs2855453	6	33134392	A	C	0.34	intronic	6p21.32	COL11A2	-0.232698	0.03	-7.75659	3.36611e-15	-0.0972514	0.0111479	-8.72371	2.69238e-18	-0.0974583	0.0111417	-8.74721	2.18701e-18	-0.0043129	0.00188305	-2.29038	0.0219996
	rs2257126	6	33131734	G	A	0.34	intronic	6p21.32	COL11A2	-0.23349	0.03	-7.78299	2.46256e-15	-0.0971595	0.0111479	-8.71547	2.89562e-18	-0.0973322	0.0111417	-8.73588	2.41761e-18	-0.00428182	0.00188305	-2.27387	0.0229739
	rs2855455	6	33132931	T	C	0.34	intronic	6p21.32	COL11A2	-0.232698	0.03	-7.75659	3.5573e-15	-0.0968586	0.0111479	-8.68848	3.67321e-18	-0.0970686	0.0111417	-8.71223	2.97956e-18	-0.0040365	0.0018819	-2.14491	0.0319601
	rs2855450	6	33135391	T	C	0.34	intronic	6p21.32	COL11A2	-0.231112	0.03	-7.70372	5.76988e-15	-0.0968015	0.0111479	-8.68335	3.84277e-18	-0.0970227	0.0111417	-8.70811	3.08991e-18	-0.00419868	0.00188324	-2.2295	0.0257806
	rs3116956	6	33129071	C	T	0.34	intergenic	6p21.32	HCG24(dist=12479),COL11A2(dist=1398)	-0.232698	0.03	-7.75659	3.42987e-15	-0.0967861	0.0111479	-8.68197	3.88964e-18	-0.0969612	0.0111417	-8.70259	3.2439e-18	-0.00430247	0.00188305	-2.28483	0.0223226
	rs2744514	6	33132338	A	G	0.34	intronic	6p21.32	COL11A2	-0.232698	0.03	-7.75659	3.40787e-15	-0.0966961	0.0111479	-8.6739	4.17559e-18	-0.0968626	0.0111417	-8.69373	3.50716e-18	-0.00427096	0.00188308	-2.26808	0.0233244
	rs28361064	6	32783295	G	T	0.09	intronic	6p21.32	HLA-DOB	0.43308	0.047	9.21447	6.68553e-21	0.158976	0.0184529	8.61527	6.978e-18	0.15834	0.0184425	8.58561	9.03557e-18	-0.00122809	0.00317617	-0.386657	0.69901
	rs13210961	6	32789388	A	G	0.09	downstream	6p21.32	TAP2(dist=222)	0.43308	0.047	9.21447	7.9712e-21	0.15869	0.0184529	8.59977	7.98777e-18	0.157972	0.0184425	8.56567	1.07453e-17	-0.00124238	0.00317616	-0.391157	0.695681
	rs2071480	6	32821859	A	C	0.44	upstream	6p21.32	PSMB9,TAP1(dist=110)	0.260825	0.029	8.99395	5.9646e-20	0.0906302	0.0106386	8.51897	1.60979e-17	0.0910089	0.0106326	8.55939	1.13462e-17	0.00640493	0.00184782	3.46622	0.000527838
	rs1351383	6	32822269	C	A	0.44	intronic	6p21.32	PSMB9	0.260825	0.029	8.99395	5.33186e-20	0.090557	0.0106386	8.51209	1.70827e-17	0.0908935	0.0106326	8.54854	1.2465e-17	0.00639351	0.00184771	3.46023	0.000539708
	rs2071477	6	32825348	C	T	0.44	intronic	6p21.32	PSMB9	0.259283	0.029	8.94078	9.48002e-20	0.0900573	0.0106386	8.46512	2.55894e-17	0.0903981	0.0106326	8.50195	1.8643e-17	0.00643238	0.00184856	3.47967	0.000502031
	rs4713600	6	32822858	T	G	0.44	intronic	6p21.32	PSMB9	0.259283	0.029	8.94078	8.36484e-20	0.0900103	0.0106386	8.4607	2.65767e-17	0.0903802	0.0106326	8.50027	1.89157e-17	0.00635088	0.00184771	3.43716	0.000587844
	rs145680698	6	32755712	G	A	0.09	intergenic	6p21.32	HLA-DQB2(dist=24403),HLA-DOB(dist=24828)	0.43308	0.048	9.02251	8.24977e-21	0.155031	0.0184529	8.40145	4.41005e-17	0.154366	0.0184425	8.37012	5.75574e-17	-0.00106378	0.00317131	-0.335439	0.737294
	rs13209654	6	32792659	C	T	0.09	intronic	6p21.32	TAP2	0.430483	0.048	8.96839	1.4463e-20	0.154104	0.0184529	8.35121	6.75674e-17	0.153429	0.0184425	8.31932	8.84657e-17	-0.00121858	0.0031697	-0.384447	0.700647
	rs2071627	6	32809223	A	C	0.43	intronic	6p21.32	PSMB8	0.256965	0.029	8.86087	3.09194e-19	0.088302	0.0106668	8.2782	1.25048e-16	0.0890001	0.0106608	8.34836	6.92195e-17	0.00647838	0.00185222	3.49763	0.000469406
	rs114765365	6	32199517	C	T	0.97	intergenic	6p21.32	NOTCH4(dist=7673),TSBP1-AS1(dist=23433)	-0.659073	0.1	-6.59073	5.18444e-12	-0.249575	0.030957	-8.06197	7.50747e-16	-0.250095	0.0309396	-8.08334	6.30189e-16	-0.0142173	0.00714206	-1.99064	0.0465207
	rs3763348	6	32822907	T	C	0.46	intronic	6p21.32	PSMB9	0.24373	0.029	8.40449	1.00695e-17	0.0841234	0.0105957	7.93938	2.03194e-15	0.0844943	0.0105897	7.97889	1.47658e-15
	rs2071476	6	32825379	G	A	0.46	intronic	6p21.32	PSMB9	0.24373	0.029	8.40449	8.23704e-18	0.0839526	0.0105957	7.92326	2.31368e-15	0.0843835	0.0105897	7.96843	1.60708e-15	0.00670933	0.00181968	3.68709	0.000226834
	rs3763346	6	32823257	C	T	0.46	intronic	6p21.32	PSMB9	0.242946	0.029	8.37745	1.1266e-17	0.0838969	0.0105957	7.918	2.41362e-15	0.084218	0.0105897	7.9528	1.82345e-15	0.00646353	0.00181968	3.55201	0.000382302
	rs6930981	6	32826450	C	T	0.46	intronic	6p21.32	PSMB9	0.242946	0.029	8.37745	1.18057e-17	0.0836956	0.0105957	7.899	2.81148e-15	0.0841271	0.0105897	7.94421	1.95427e-15	0.00668609	0.00181968	3.67432	0.000238487
	rs2071534	6	32824318	T	C	0.46	intronic	6p21.32	PSMB9	0.242162	0.029	8.3504	1.42545e-17	0.0836339	0.0105957	7.89318	2.94572e-15	0.0839569	0.0105897	7.92814	2.22451e-15	0.00667255	0.00181968	3.66688	0.000245529
	rs4148870	6	32806391	T	C	0.45	intronic	6p21.32	TAP2	0.242162	0.029	8.3504	1.67479e-17	0.0828333	0.010615	7.80344	6.024e-15	0.083377	0.010609	7.8591	3.869e-15	0.00547824	0.00184856	2.96352	0.00304146
	rs2855441	6	33137727	T	C	0.37	intronic	6p21.32	COL11A2	-0.198851	0.03	-6.62836	9.79557e-12	-0.0829455	0.0109379	-7.5833	3.36885e-14	-0.0831057	0.0109318	-7.60223	2.91078e-14	-0.00412763	0.00187507	-2.20132	0.0277137
	rs3763355	6	32786882	C	T	0.94	intergenic	6p21.32	HLA-DOB(dist=2103),TAP2(dist=2728)	-0.447886	0.073	-6.13542	2.01773e-10	-0.166715	0.0222365	-7.49734	6.51243e-14	-0.16529	0.022224	-7.43749	1.02619e-13	-0.00397723	0.00355025	-1.12027	0.262601
	rs2228396	6	32797809	T	C	0.92	exonic	6p21.32	TAP2	-0.403463	0.061	-6.61415	6.38813e-12	-0.145039	0.0194656	-7.45104	9.26105e-14	-0.145371	0.0194546	-7.47232	7.87917e-14	-0.0086845	0.00330655	-2.62645	0.00862802
	rs41317090	6	32802354	A	C	0.96	intronic	6p21.32	TAP2	-0.627007	0.097	-6.46399	1.22035e-11	-0.200044	0.0269489	-7.42311	1.14401e-13	-0.199566	0.0269337	-7.40953	1.26745e-13	-0.0145671	0.00598984	-2.43197	0.015017
	rs3128931	6	32971708	A	G	0.78	downstream	6p21.32	HLA-DOA(dist=252)	-0.239017	0.037	-6.45992	2.66918e-11	-0.0942885	0.0127482	-7.39624	1.4009e-13	-0.0937182	0.012741	-7.35566	1.89992e-13	-0.00330928	0.00231719	-1.42814	0.153251
	rs4148869	6	32806576	T	C	0.44	UTR5	6p21.32	TAP2	0.232698	0.029	8.02406	3.0983e-16	0.0786704	0.0106386	7.39479	1.4163e-13	0.0793573	0.0106326	7.46357	8.42122e-14	0.00654704	0.00186544	3.50965	0.000448702
	rs1053752	6	32814127	A	G	0.44	ncRNA_exonic	6p21.32	PSMB8-AS1	0.231112	0.029	7.96937	4.57689e-16	0.0784026	0.0106386	7.36962	1.7112e-13	0.0790911	0.0106326	7.43853	1.01815e-13	0.00535273	0.00185761	2.88152	0.00395763
	rs6457684	6	32814447	C	T	0.44	intronic	6p21.32	TAP1	0.231112	0.029	7.96937	5.31663e-16	0.0783534	0.0106386	7.36499	1.77161e-13	0.0790621	0.0106326	7.4358	1.03938e-13	0.0053779	0.00185761	2.89507	0.00379073
	rs6924102	6	32811383	G	A	0.44	intronic	6p21.32	PSMB8	0.229523	0.029	7.91459	6.78743e-16	0.0782601	0.0106386	7.35622	1.89187e-13	0.079034	0.0106326	7.43316	1.06037e-13	0.00629804	0.00186442	3.37802	0.000730088
	rs4713598	6	32806786	G	T	0.44	upstream	6p21.32	TAP2(dist=186)	0.228728	0.029	7.88717	9.12313e-16	0.0782559	0.0106386	7.35583	1.89747e-13	0.0790076	0.0106326	7.43067	1.08048e-13	0.00660722	0.00186442	3.54385	0.000394324
	rs116729028	6	32271884	C	T	0.03	ncRNA_intronic	6p21.32	TSBP1-AS1	0.611937	0.076	8.0518	5.65419e-17	0.225972	0.030957	7.29954	2.88747e-13	0.223705	0.0309396	7.23037	4.81666e-13	0.00415974	0.00383575	1.08447	0.278158
	rs76815088	6	32588713	C	T	0.1	intergenic	6p21.32	HLA-DRB1(dist=31100),HLA-DQA1(dist=16470)	0.65959	0.086	7.66966	1.38614e-15	0.12759	0.0176029	7.24821	4.22302e-13	0.126213	0.017593	7.17406	7.28066e-13	0.0043389	0.00318759	1.36119	0.173455
	rs376892	6	32972887	A	G	0.73	UTR3	6p21.32	HLA-DOA	-0.263133	0.04	-6.57833	1.35883e-11	-0.0854022	0.011895	-7.1797	6.98639e-13	-0.0855823	0.0118882	-7.1989	6.07008e-13	-0.00223605	0.00218878	-1.0216	0.306972
	rs17213756	6	32787996	T	C	0.96	intergenic	6p21.32	HLA-DOB(dist=3217),TAP2(dist=1614)	-0.557327	0.09	-6.19253	9.93276e-11	-0.192359	0.0269489	-7.13792	9.47557e-13	-0.191829	0.0269337	-7.12226	1.06172e-12	-0.0148423	0.00604056	-2.4571	0.0140063
	rs41316241	6	32782795	A	C	0.96	intronic	6p21.32	HLA-DOB	-0.556181	0.09	-6.17979	1.07413e-10	-0.191896	0.0269489	-7.12073	1.07355e-12	-0.191351	0.0269337	-7.10452	1.20738e-12	-0.0149373	0.00604052	-2.47284	0.0134043
	rs41258084	6	32780957	T	C	0.96	UTR3	6p21.32	HLA-DOB	-0.55446	0.09	-6.16066	1.18943e-10	-0.191368	0.0269489	-7.10115	1.23726e-12	-0.190665	0.0269337	-7.07905	1.45151e-12	-0.014925	0.00604052	-2.47081	0.0134809
	rs41316548	6	32797167	T	C	0.96	intronic	6p21.32	TAP2	-0.551007	0.09	-6.1223	1.73276e-10	-0.191104	0.0269489	-7.09137	1.32787e-12	-0.190518	0.0269337	-7.07362	1.50943e-12	-0.0151085	0.00606686	-2.49034	0.0127623
	rs2760994	6	32574308	T	C	0.61	intergenic	6p21.32	HLA-DRB1(dist=16695),HLA-DQA1(dist=30875)	0.283674	0.031	9.15078	4.07197e-21	0.0761502	0.010827	7.03335	2.01628e-12	0.0753762	0.0108209	6.96579	3.26564e-12	0.00403889	0.00185119	2.18178	0.0291258
	rs9271412	6	32587685	T	C	0.3	intergenic	6p21.32	HLA-DRB1(dist=30072),HLA-DQA1(dist=17498)	0.34146	0.059	5.78745	3.25492e-09	0.0799355	0.0115238	6.93655	4.01789e-12	0.0795072	0.0115173	6.90328	5.08166e-12	0.0132189	0.00222154	5.95032	2.67623e-09
	rs114542428	6	33365724	G	A	0.08	intronic	6p21.32	KIFC1	0.378436	0.06	6.30727	8.4043e-11	0.133972	0.0194656	6.88249	5.88143e-12	0.132857	0.0194546	6.82908	8.54607e-12	0.017917	0.00424386	4.22186	2.42294e-05
	rs2071464	6	32809076	A	G	0.46	intronic	6p21.32	PSMB8	0.213497	0.029	7.36197	5.77825e-14	0.0727901	0.0105957	6.86977	6.43043e-12	0.0735858	0.0105897	6.94878	3.68456e-12	0.00662421	0.00183	3.61978	0.000294854
	rs2071475	6	32782387	A	G	0.79	intronic	6p21.32	HLA-DOB	-0.264669	0.037	-7.15322	2.86528e-13	-0.0889373	0.0129653	-6.85964	6.90346e-12	-0.0889523	0.012958	-6.86467	6.66468e-12	-0.00476982	0.00202619	-2.35408	0.0185687
	rs9276810	6	32810443	A	G	0.46	intronic	6p21.32	PSMB8	0.212689	0.029	7.33411	6.70173e-14	0.0722852	0.0105957	6.82212	8.9709e-12	0.0730657	0.0105897	6.89967	5.21231e-12	0.0065649	0.00182991	3.58756	0.00033379
	rs9271379	6	32587333	T	C	0.32	intergenic	6p21.32	HLA-DRB1(dist=29720),HLA-DQA1(dist=17850)	0.33146	0.059	5.61796	6.81172e-09	0.0767251	0.0113208	6.77736	1.22388e-11	0.0765457	0.0113144	6.76534	1.33e-11	0.0128245	0.00219513	5.84224	5.1504e-09
	rs2061952	6	32785714	C	T	0.79	upstream	6p21.32	HLA-DOB(dist=935)	-0.260054	0.037	-7.02848	7.24912e-13	-0.0873815	0.0129653	-6.73964	1.58777e-11	-0.0873688	0.012958	-6.74246	1.55727e-11	-0.00465306	0.00202392	-2.29904	0.0215028
	rs11751439	6	32588758	C	T	0.95	intergenic	6p21.32	HLA-DRB1(dist=31145),HLA-DQA1(dist=16425)	-0.519389	0.085	-6.11046	1.85304e-10	-0.163043	0.0242303	-6.72888	1.70979e-11	-0.163827	0.0242167	-6.76504	1.33271e-11
	rs241435	6	32798243	A	G	0.98	intronic	6p21.32	TAP2	-0.682592	0.131	-5.21062	2.786e-08	-0.250355	0.0377205	-6.6371	3.19911e-11	-0.250089	0.0376993	-6.63378	3.27195e-11
	rs241424	6	32804934	A	G	0.46	intronic	6p21.32	TAP2	0.21188	0.034	6.23178	1.7612e-10	0.0700287	0.0105957	6.60915	3.86525e-11	0.0704434	0.0105897	6.65205	2.89043e-11	0.00661526	0.00182741	3.62002	0.000294581
	rs139345337	6	32790641	C	T	0.98	intronic	6p21.32	TAP2	-0.66114	0.131	-5.04687	7.69376e-08	-0.24924	0.0377205	-6.60755	3.90744e-11	-0.249469	0.0376993	-6.61735	3.65685e-11
	rs2284190	6	32819517	C	T	0.88	intronic	6p21.32	TAP1	-0.314811	0.048	-6.55856	2.61578e-11	-0.107091	0.0162508	-6.58987	4.4021e-11	-0.106077	0.0162416	-6.5312	6.52467e-11
	rs9271378	6	32587300	G	A	0.48	intergenic	6p21.32	HLA-DRB1(dist=29687),HLA-DQA1(dist=17883)	0.171429	0.029	5.91135	1.25171e-09	0.0689782	0.0105702	6.52572	6.76757e-11	0.0691097	0.0105643	6.54185	6.07641e-11	0.00462236	0.00183058	2.52507	0.0115674
	rs4639334	6	32602214	A	G	0.88	intergenic	6p21.32	HLA-DRB1(dist=44601),HLA-DQA1(dist=2969)	-0.314811	0.048	-6.55856	2.13195e-11	-0.105993	0.0162508	-6.52235	6.92144e-11	-0.106581	0.0162416	-6.5622	5.30188e-11
	rs183585	6	32799673	A	G	0.76	intronic	6p21.32	TAP2	-0.282167	0.042	-6.71826	4.8494e-12	-0.0806172	0.012365	-6.5198	7.04012e-11	-0.0819586	0.012358	-6.63202	3.31122e-11	-0.000404337	0.00230777	-0.175207	0.860917
	rs241434	6	32798789	T	C	0.77	intronic	6p21.32	TAP2	-0.281412	0.042	-6.7003	6.25906e-12	-0.0817681	0.0125486	-6.51609	7.21647e-11	-0.0831576	0.0125416	-6.63056	3.34421e-11	-0.00049294	0.00231255	-0.213158	0.831204
	rs41316552	6	32799923	C	T	0.86	intronic	6p21.32	TAP2	-0.314811	0.053	-5.93983	7.47626e-10	-0.098707	0.0152192	-6.48567	8.83369e-11	-0.0986272	0.0152106	-6.48409	8.92712e-11	-0.00359172	0.00249799	-1.43784	0.150479
	rs453779	6	32975381	G	A	0.45	intronic	6p21.32	HLA-DOA	-0.174793	0.029	-6.02735	1.01242e-09	-0.0685348	0.010615	-6.45644	1.07198e-10	-0.0679687	0.010609	-6.40671	1.4869e-10	-0.0105816	0.00187614	-5.6401	1.69951e-08
	rs2071536	6	32821447	T	C	0.89	exonic	6p21.32	TAP1	-0.31554	0.051	-6.18707	2.86765e-10	-0.108387	0.0168778	-6.4219	1.34588e-10	-0.107357	0.0168682	-6.36445	1.95988e-10	-0.00875852	0.0027848	-3.14512	0.00166018
	rs116212553	6	32723715	A	C	0.94	downstream	6p21.32	HLA-DQB2(dist=160)	-0.481191	0.082	-5.86818	9.0521e-10	-0.142132	0.0222365	-6.39182	1.63925e-10	-0.142344	0.022224	-6.40498	1.5039e-10	-0.000105755	0.00290494	-0.0364054	0.970959
	rs2071543	6	32811629	T	G	0.88	exonic	6p21.32	PSMB8	-0.306013	0.048	-6.37527	8.73452e-11	-0.103796	0.0162508	-6.38717	1.68985e-10	-0.102668	0.0162416	-6.32129	2.59396e-10	-0.008093	0.0027357	-2.9583	0.00309345
	rs3763365	6	32807453	G	A	0.5	upstream	6p21.32	TAP2(dist=853)	0.193921	0.029	6.68692	7.98635e-12	0.067395	0.0105618	6.38104	1.75889e-10	0.0679341	0.0105558	6.43571	1.22894e-10	0.00508704	0.00180721	2.81486	0.00487989
	rs114349958	6	32718268	A	G	0.94	upstream	6p21.32	MIR3135B(dist=512)	-0.464991	0.08	-5.81239	1.33741e-09	-0.140993	0.0222365	-6.3406	2.28869e-10	-0.141406	0.022224	-6.36276	1.98156e-10	-0.000104191	0.00290508	-0.035865	0.97139
	rs241419	6	32823948	A	G	0.98	exonic	6p21.32	PSMB9	-0.616266	0.131	-4.70432	5.13073e-07	-0.238957	0.0377205	-6.33494	2.37437e-10	-0.237914	0.0376993	-6.31085	2.77508e-10
	rs146894983	6	32724857	T	C	0.94	intronic	6p21.32	HLA-DQB2	-0.469378	0.081	-5.7948	1.63021e-09	-0.140169	0.0222365	-6.30354	2.90932e-10	-0.140658	0.022224	-6.3291	2.46593e-10	-0.000137284	0.002905	-0.0472578	0.962308
	rs114484678	6	32215057	C	T	0.96	intergenic	6p21.32	NOTCH4(dist=23213),TSBP1-AS1(dist=7893)	-0.473747	0.087	-5.44536	1.18476e-08	-0.169756	0.0269489	-6.29921	2.99172e-10	-0.169899	0.0269337	-6.30805	2.82566e-10	-0.00744654	0.00365737	-2.03604	0.0417468
	rs9357155	6	32809848	A	G	0.89	intronic	6p21.32	PSMB8	-0.314811	0.05	-6.29621	1.20384e-10	-0.105827	0.0168778	-6.27019	3.60613e-10	-0.104323	0.0168682	-6.18459	6.22659e-10	-0.00901002	0.00275489	-3.27056	0.00107335
	rs12529313	6	32817130	G	A	0.84	intronic	6p21.32	TAP1	-0.265436	0.041	-6.47406	6.15906e-11	-0.0902068	0.0144048	-6.26228	3.79381e-10	-0.0902097	0.0143966	-6.26602	3.70388e-10	-0.00352489	0.00221364	-1.59235	0.111306
	rs115360810	6	32796310	G	A	0.98	UTR3	6p21.32	TAP2	-0.704582	0.137	-5.14293	4.21806e-08	-0.234993	0.0377205	-6.22985	4.66885e-10	-0.233224	0.0376993	-6.18644	6.15392e-10
	rs117317274	6	32650159	T	C	0.97	intergenic	6p21.32	HLA-DQB1(dist=15725),HLA-DQA2(dist=59009)	-0.490419	0.096	-5.10853	8.54278e-08	-0.191891	0.030957	-6.19863	5.69578e-10	-0.193604	0.0309396	-6.25748	3.91236e-10	-0.00477971	0.00504817	-0.94682	0.343731
	rs241430	6	32802820	C	T	0.61	intronic	6p21.32	TAP2	0.185649	0.035	5.30427	6.49379e-08	0.0668018	0.010827	6.16991	6.83275e-10	0.0659662	0.0108209	6.09618	1.08631e-09	0.0020274	0.00199965	1.01388	0.31064
	rs2857105	6	32790059	C	T	0.97	UTR3	6p21.32	TAP2	-0.486738	0.098	-4.96671	1.76296e-07	-0.190544	0.030957	-6.15511	7.50255e-10	-0.189324	0.0309396	-6.11916	9.40722e-10
	rs114581973	6	33064950	T	C	0.97	intergenic	6p21.32	HLA-DPB1(dist=7477),HLA-DPB2(dist=15343)	-0.534151	0.102	-5.23678	3.40173e-08	-0.188808	0.030957	-6.09903	1.06715e-09	-0.189035	0.0309396	-6.1098	9.97565e-10
	rs9469397	6	33270393	T	C	0.98	intronic	6p21.32	TAPBP	-0.672434	0.134	-5.01817	9.02514e-08	-0.229741	0.0377205	-6.0906	1.12489e-09	-0.230004	0.0376993	-6.10101	1.05401e-09
	rs12660719	6	32575983	G	A	0.96	intergenic	6p21.32	HLA-DRB1(dist=18370),HLA-DQA1(dist=29200)	-0.427227	0.083	-5.14731	9.5522e-08	-0.163381	0.0269489	-6.06262	1.33925e-09	-0.164296	0.0269337	-6.10003	1.06047e-09
	rs12527715	6	32816998	C	T	0.84	intronic	6p21.32	TAP1	-0.262364	0.042	-6.24677	1.28919e-10	-0.0871247	0.0144048	-6.04832	1.46364e-09	-0.0870862	0.0143966	-6.04906	1.45694e-09	-0.00323959	0.00222145	-1.45832	0.144752
	rs241432	6	32802203	T	G	0.61	intronic	6p21.32	TAP2	0.178146	0.035	5.08989	2.00404e-07	0.0653609	0.010827	6.03683	1.57168e-09	0.064511	0.0108209	5.9617	2.49627e-09	0.00120382	0.00193286	0.622819	0.533404
	rs114976842	6	33071229	G	A	0.97	intergenic	6p21.32	HLA-DPB1(dist=13756),HLA-DPB2(dist=9064)	-0.518794	0.1	-5.18794	4.66758e-08	-0.186835	0.030957	-6.0353	1.58667e-09	-0.187009	0.0309396	-6.04433	1.5003e-09
	rs241433	6	32798795	A	C	0.61	intronic	6p21.32	TAP2	0.176471	0.035	5.04203	2.57287e-07	0.0650722	0.010827	6.01017	1.85333e-09	0.0642112	0.0108209	5.934	2.95651e-09	0.000992437	0.00193286	0.513454	0.607634
	rs7749350	6	32561250	G	A	0.92	intergenic	6p21.32	HLA-DRB1(dist=3637),HLA-DQA1(dist=43933)	-0.351361	0.071	-4.94874	2.6824e-07	-0.116827	0.0194656	-6.00171	1.95247e-09	-0.116481	0.0194546	-5.98735	2.13292e-09
	rs3819720	6	32804570	A	G	0.35	intronic	6p21.32	TAP2	0.223144	0.035	6.37553	5.17679e-11	0.0658715	0.0110717	5.94953	2.6892e-09	0.0660904	0.0110655	5.97266	2.33415e-09	0.00437741	0.00189413	2.31104	0.0208307
	rs116309362	6	32754876	C	T	0.98	intergenic	6p21.32	HLA-DQB2(dist=23567),HLA-DOB(dist=25664)	-0.672944	0.138	-4.87641	1.9481e-07	-0.224389	0.0377205	-5.94872	2.70242e-09	-0.223205	0.0376993	-5.92066	3.20653e-09
	rs2071544	6	32806121	C	T	0.49	intronic	6p21.32	TAP2	0.20945	0.034	6.1603	1.97966e-10	0.062831	0.0105639	5.94772	2.71897e-09	0.0633901	0.0105579	6.00404	1.9247e-09	0.00424856	0.00181428	2.34173	0.0191945
	rs115035141	6	32580032	T	C	0.96	intergenic	6p21.32	HLA-DRB1(dist=22419),HLA-DQA1(dist=25151)	-0.429182	0.083	-5.17086	7.58529e-08	-0.160071	0.0269489	-5.9398	2.85364e-09	-0.160568	0.0269337	-5.96161	2.49761e-09	-0.00385954	0.00490607	-0.786687	0.431465
	rs116714077	6	32580019	T	C	0.96	intergenic	6p21.32	HLA-DRB1(dist=22406),HLA-DQA1(dist=25164)	-0.429182	0.083	-5.17086	7.55847e-08	-0.160017	0.0269489	-5.9378	2.88871e-09	-0.16046	0.0269337	-5.95761	2.55956e-09	-0.00385931	0.00490607	-0.786639	0.431493
	rs2070120	6	32780914	A	G	0.92	UTR3	6p21.32	HLA-DOB	-0.340037	0.06	-5.66729	6.70832e-09	-0.115485	0.0194656	-5.93277	2.97858e-09	-0.115871	0.0194546	-5.95598	2.58524e-09	-0.000843425	0.00288164	-0.292689	0.76976
	rs16870880	6	32782018	T	C	0.92	intronic	6p21.32	HLA-DOB	-0.340037	0.06	-5.66729	5.78006e-09	-0.11543	0.0194656	-5.92994	3.03039e-09	-0.115884	0.0194546	-5.95664	2.57479e-09	-0.000785003	0.00288164	-0.272416	0.785303
	rs7451882	6	32580692	G	T	0.96	intergenic	6p21.32	HLA-DRB1(dist=23079),HLA-DQA1(dist=24491)	-0.433729	0.084	-5.16344	8.11518e-08	-0.159401	0.0269489	-5.91496	3.31963e-09	-0.159936	0.0269337	-5.93816	2.8824e-09
	rs59377618	6	32788137	C	T	0.89	intergenic	6p21.32	HLA-DOB(dist=3358),TAP2(dist=1473)	-0.303063	0.05	-6.06126	4.39495e-10	-0.0989963	0.0168778	-5.86549	4.47807e-09	-0.0987987	0.0168682	-5.85709	4.71055e-09	-0.0082489	0.00236762	-3.48404	0.000493897
	rs117821	6	32798711	C	T	0.61	intronic	6p21.32	TAP2	0.170586	0.035	4.87389	6.7244e-07	0.0634582	0.010827	5.8611	4.59816e-09	0.0625566	0.0108209	5.78109	7.422e-09	0.000570747	0.0019364	0.294747	0.768187
	rs187940579	6	32448094	A	C	0.96	intergenic	6p21.32	HLA-DRA(dist=35271),HLA-DRB5(dist=37036)	-0.441476	0.083	-5.31898	3.35986e-08	-0.157514	0.0269489	-5.84493	5.06794e-09	-0.15759	0.0269337	-5.85105	4.88476e-09	-0.00364584	0.00491368	-0.741977	0.458101
	rs2071552	6	32806461	G	A	0.48	UTR5	6p21.32	TAP2	0.205387	0.034	6.04079	4.77675e-10	0.0617532	0.0105702	5.84219	5.15195e-09	0.0622287	0.0105643	5.8905	3.85031e-09	0.00468214	0.00182447	2.5663	0.010279
	rs148948227	6	32445284	T	G	0.96	intergenic	6p21.32	HLA-DRA(dist=32461),HLA-DRB5(dist=39846)	-0.430483	0.084	-5.1248	8.78735e-08	-0.156898	0.0269489	-5.82207	5.81232e-09	-0.157114	0.0269337	-5.83338	5.43141e-09	-0.00380622	0.00490607	-0.775818	0.437856
	rs11575907	6	32782112	T	C	0.97	exonic	6p21.32	HLA-DOB	-0.435024	0.099	-4.39418	3.77733e-06	-0.179455	0.030957	-5.79691	6.75485e-09	-0.180012	0.0309396	-5.81819	5.94873e-09	-0.022175	0.00821328	-2.69989	0.00693621
	rs17220087	6	32781076	A	C	0.92	intronic	6p21.32	HLA-DOB	-0.332177	0.06	-5.53629	1.2746e-08	-0.112639	0.0194656	-5.7866	7.18263e-09	-0.113156	0.0194546	-5.81642	6.01207e-09	-0.000982585	0.00288167	-0.340978	0.73312
	rs114683059	6	32592790	A	G	0.96	intergenic	6p21.32	HLA-DRB1(dist=35177),HLA-DQA1(dist=12393)	-0.445327	0.084	-5.30151	3.39139e-08	-0.154802	0.0269489	-5.74428	9.23142e-09	-0.155216	0.0269337	-5.7629	8.26787e-09	-0.00363886	0.00490645	-0.74165	0.4583
	rs241429	6	32803840	G	A	0.45	intronic	6p21.32	TAP2	-0.19062	0.034	-5.60648	8.29597e-09	-0.0607679	0.010615	-5.72474	1.03594e-08	-0.0613722	0.010609	-5.78493	7.2543e-09	-0.0113363	0.00191028	-5.93434	2.95033e-09
	rs28724897	6	32799157	G	A	0.97	intronic	6p21.32	TAP2	-0.440189	0.1	-4.40189	3.59953e-06	-0.174459	0.030957	-5.6355	1.74549e-08	-0.174364	0.0309396	-5.63561	1.74435e-08	-0.0221523	0.00824699	-2.6861	0.00722908
	rs10484565	6	32795032	A	G	0.92	UTR3	6p21.32	TAP2	-0.31627	0.058	-5.45292	2.07818e-08	-0.108857	0.0194656	-5.59227	2.24122e-08	-0.108253	0.0194546	-5.56442	2.6303e-08	-0.0096302	0.00281563	-3.42026	0.000625608
	rs2071025	6	33143756	G	A	0.77	intronic	6p21.32	COL11A2	-0.182322	0.036	-5.06449	1.82865e-07	-0.0700642	0.0125486	-5.58341	2.35849e-08	-0.0696825	0.0125416	-5.55612	2.75834e-08	0.000420607	0.00207947	0.202266	0.839709
	rs114609017	6	32585632	A	G	0.97	intergenic	6p21.32	HLA-DRB1(dist=28019),HLA-DQA1(dist=19551)	-0.440832	0.094	-4.6897	9.13789e-07	-0.170854	0.030957	-5.51906	3.40817e-08	-0.17117	0.0309396	-5.53239	3.15891e-08	-0.00516773	0.00504732	-1.02386	0.305903
	rs2621322	6	32788712	G	T	0.82	downstream	6p21.32	TAP2(dist=898)	-0.222343	0.039	-5.70111	6.89286e-09	-0.0756932	0.0137456	-5.50673	3.65551e-08	-0.0757977	0.0137378	-5.51745	3.43956e-08	-0.00583118	0.00211721	-2.75417	0.00588407
	rs3763349	6	32808232	G	A	0.52	downstream	6p21.32	PSMB8(dist=262)	0.171429	0.029	5.91135	1.65742e-09	0.0581482	0.0105702	5.50114	3.77353e-08	0.0588101	0.0105643	5.5669	2.59318e-08	0.00489843	0.00180653	2.71152	0.00669754
	rs2857106	6	32787570	C	T	0.82	intergenic	6p21.32	HLA-DOB(dist=2791),TAP2(dist=2040)	-0.223144	0.039	-5.72163	6.91008e-09	-0.0755443	0.0137456	-5.4959	3.88718e-08	-0.0757086	0.0137378	-5.51096	3.5688e-08	-0.00589454	0.00212029	-2.78007	0.00543472
	rs2523593	6	31326703	C	T	0.14	intergenic	6p21.33	HLA-B(dist=1747),MICA-AS1(dist=35363)	1.15845	0.037	31.3095	9.08864e-244	0.51064	0.0152192	33.5523	8.34227e-247	0.510296	0.0152106	33.5486	9.42931e-247	0.0359729	0.0031211	11.5257	9.79084e-31
	rs2596500	6	31321267	C	A	0.14	downstream	6p21.33	HLA-B(dist=385)	1.15877	0.037	31.318	7.61907e-244	0.509047	0.0152192	33.4476	2.79115e-245	0.508955	0.0152106	33.4604	1.81572e-245	0.0361354	0.00312323	11.5699	5.85686e-31
	rs1800628	6	31546850	A	G	0.14	downstream	6p21.33	TNF(dist=738)	1.15468	0.037	31.2075	2.4444e-236	0.505906	0.0152192	33.2413	2.731e-242	0.505631	0.0152106	33.2419	2.67446e-242	0.0360607	0.00311084	11.5919	4.5282e-31
	rs9267488	6	31514247	G	A	0.14	ncRNA_intronic	6p21.33	ATP6V1G2-DDX39B	1.14962	0.037	31.0709	2.31202e-236	0.504915	0.0152192	33.1761	2.38074e-241	0.504651	0.0152106	33.1775	2.2751e-241	0.0357168	0.00306349	11.6589	2.0677e-31
	rs3094005	6	31465047	T	G	0.14	intronic	6p21.33	MICB	1.1439	0.037	30.9163	3.61988e-234	0.502442	0.0152192	33.0136	5.17974e-239	0.502337	0.0152106	33.0254	3.5128e-239	0.0358009	0.00306349	11.6863	1.49727e-31
	rs3095233	6	31469774	G	A	0.14	intronic	6p21.33	MICB	1.1439	0.037	30.9163	3.60768e-234	0.502317	0.0152192	33.0054	6.79141e-239	0.502199	0.0152106	33.0163	4.74396e-239	0.0356906	0.0030635	11.6503	2.28749e-31
	rs3130616	6	31473746	A	G	0.14	intronic	6p21.33	MICB	1.14263	0.037	30.8819	1.13338e-233	0.501975	0.0152192	32.983	1.42569e-238	0.501963	0.0152106	33.0008	7.91605e-239	0.0356906	0.0030635	11.6503	2.28731e-31
	rs3130923	6	31462135	A	G	0.14	ncRNA_exonic	6p21.33	MICB-DT	1.14199	0.037	30.8646	1.52468e-233	0.501294	0.0152192	32.9382	6.24827e-238	0.501157	0.0152106	32.9478	4.54796e-238	0.0354573	0.00305784	11.5955	4.34125e-31
	rs3130985	6	31085356	T	C	0.15	intronic	6p21.33	CDSN,PSORS1C1	1.10194	0.036	30.6094	1.40414e-222	0.483752	0.0147894	32.7093	1.15104e-234	0.482913	0.0147811	32.671	4.0267e-234	0.0361978	0.00317454	11.4025	4.06154e-30
	rs3132541	6	31098734	C	A	0.15	intronic	6p21.33	PSORS1C1	1.09795	0.036	30.4985	2.7911e-221	0.481111	0.0147894	32.5307	3.92038e-232	0.480253	0.0147811	32.4911	1.42542e-231	0.0366253	0.00317783	11.5252	9.8431e-31
	rs3130557	6	31094703	T	C	0.15	intronic	6p21.33	PSORS1C1	1.09661	0.036	30.4614	1.10336e-220	0.480576	0.0147894	32.4946	1.27084e-231	0.479682	0.0147811	32.4525	4.99657e-231	0.0361966	0.00317616	11.3963	4.36065e-30
	rs3117577	6	31727474	G	A	0.13	ncRNA_intronic	6p21.33	MSH5-SAPCD1	1.10393	0.037	29.836	5.34237e-214	0.498655	0.0157027	31.756	2.62447e-221	0.498479	0.0156939	31.7627	2.12007e-221	0.0357854	0.00311957	11.4713	1.83944e-30
	rs3094222	6	31081434	G	A	0.15	intergenic	6p21.33	C6orf15(dist=1082),PSORS1C1(dist=1143)	1.09494	0.037	29.5929	4.44227e-219	0.469634	0.0147894	31.7547	2.73374e-221	0.468738	0.0147811	31.7121	1.0595e-220	0.0364553	0.00317629	11.4773	1.71467e-30
	rs3101018	6	31705864	T	C	0.13	upstream	6p21.33	CLIC1(dist=769)	1.10493	0.037	29.8629	1.09102e-214	0.498617	0.0157027	31.7536	2.83631e-221	0.498418	0.0156939	31.7588	2.40083e-221	0.0358056	0.00311957	11.4778	1.70651e-30
	rs3117575	6	31726253	C	T	0.13	ncRNA_intronic	6p21.33	MSH5-SAPCD1	1.10327	0.037	29.8181	9.42634e-214	0.49835	0.0157027	31.7366	4.86785e-221	0.498258	0.0156939	31.7486	3.31988e-221	0.0356561	0.00311652	11.441	2.6093e-30
	rs3131383	6	31704294	T	G	0.13	UTR5	6p21.33	CLIC1	1.10227	0.037	29.7911	2.2494e-213	0.498065	0.0157027	31.7184	8.66744e-221	0.497952	0.0156939	31.7291	6.16457e-221	0.0357413	0.00311652	11.4683	1.90302e-30
	rs3117574	6	31725230	A	G	0.13	ncRNA_intronic	6p21.33	MSH5-SAPCD1	1.10094	0.037	29.7552	5.30669e-213	0.497653	0.0157027	31.6922	1.99271e-220	0.497448	0.0156939	31.697	1.70929e-220	0.0354716	0.00311804	11.3762	5.49116e-30
	rs3132445	6	31712196	A	G	0.14	ncRNA_intronic	6p21.33	MSH5-SAPCD1	1.10161	0.037	29.7732	1.95147e-213	0.482282	0.0152192	31.689	2.20395e-220	0.482156	0.0152106	31.6986	1.62584e-220	0.0355509	0.00311959	11.396	4.37726e-30
	rs3131381	6	31708463	A	C	0.14	ncRNA_intronic	6p21.33	MSH5-SAPCD1	1.10128	0.037	29.7642	2.57057e-213	0.482227	0.0152192	31.6854	2.47212e-220	0.48211	0.0152106	31.6956	1.78907e-220	0.0356856	0.0031196	11.4392	2.66454e-30
	rs3131378	6	31725285	G	A	0.13	ncRNA_intronic	6p21.33	MSH5-SAPCD1	1.10094	0.037	29.7552	5.30363e-213	0.497504	0.0157027	31.6827	2.69073e-220	0.497288	0.0156939	31.6868	2.3606e-220	0.0356662	0.00311957	11.4331	2.85798e-30
	rs3117576	6	31726794	C	T	0.13	ncRNA_intronic	6p21.33	MSH5-SAPCD1	1.10094	0.037	29.7552	6.28134e-213	0.497453	0.0157027	31.6794	2.983e-220	0.497296	0.0156939	31.6873	2.32591e-220	0.0356658	0.00311957	11.4329	2.86264e-30
	rs3131380	6	31709778	G	A	0.14	ncRNA_intronic	6p21.33	MSH5-SAPCD1	1.10094	0.037	29.7552	2.83653e-213	0.482132	0.0152192	31.6791	3.01572e-220	0.481994	0.0152106	31.688	2.2762e-220	0.0356465	0.00311806	11.4323	2.88486e-30
	rs3130484	6	31715882	C	T	0.14	ncRNA_intronic	6p21.33	MSH5-SAPCD1	1.10028	0.037	29.7372	7.13279e-213	0.481846	0.0152192	31.6604	5.46204e-220	0.481721	0.0152106	31.67	4.02251e-220	0.0356599	0.00311957	11.4311	2.92503e-30
	rs3131379	6	31721033	A	G	0.13	ncRNA_intronic	6p21.33	MSH5-SAPCD1	1.09928	0.037	29.7102	1.81397e-212	0.496855	0.0157027	31.6413	9.97957e-220	0.496695	0.0156939	31.649	7.8229e-220	0.0355029	0.00311957	11.3807	5.21664e-30
	rs3115672	6	31727897	T	C	0.13	exonic	6p21.33	MSH5	1.09994	0.037	29.7282	1.28903e-212	0.496496	0.0157027	31.6185	2.0564e-219	0.496299	0.0156939	31.6238	1.7388e-219	0.0355892	0.00311805	11.4139	3.56235e-30
	rs3132566	6	31102790	T	G	0.15	intronic	6p21.33	PSORS1C1	1.06333	0.036	29.537	1.04206e-210	0.467086	0.0147894	31.5825	6.43099e-219	0.466345	0.0147811	31.5502	1.78312e-218	0.0278843	0.00269905	10.3312	5.09392e-25
	rs501942	6	31840477	T	C	0.13	intronic	6p21.33	SLC44A4	1.09092	0.037	29.4842	8.09492e-208	0.49308	0.0157027	31.4009	1.96528e-216	0.492994	0.0156939	31.4132	1.33621e-216	0.035201	0.00311668	11.2944	1.3985e-29
	rs497309	6	31892484	C	A	0.13	intronic	6p21.33	C2	1.08688	0.037	29.3751	6.44622e-207	0.490194	0.0157027	31.2171	6.23927e-214	0.490189	0.0156939	31.2345	3.62894e-214	0.0352849	0.00311804	11.3164	1.08891e-29
	rs1150753	6	32059867	G	A	0.13	intronic	6p21.33	TNXB	1.08755	0.037	29.3933	7.30896e-206	0.48993	0.0157027	31.2003	1.05408e-213	0.490256	0.0156939	31.2387	3.17565e-214	0.0349394	0.00311652	11.211	3.60045e-29
	rs1150757	6	32029205	A	G	0.13	exonic	6p21.33	TNXB	1.08519	0.037	29.3294	6.63967e-205	0.489249	0.0157027	31.157	4.0785e-213	0.489437	0.0156939	31.1865	1.62309e-213	0.0352061	0.00311653	11.2966	1.36465e-29
	rs1270942	6	31918860	G	A	0.13	intronic	6p21.33	CFB	1.08181	0.037	29.238	6.74624e-205	0.488587	0.0157027	31.1148	1.51717e-212	0.488594	0.0156939	31.1328	8.66722e-213	0.035479	0.00312262	11.362	6.4681e-30
	rs433061	6	32014828	A	G	0.13	intronic	6p21.33	TNXB	1.1158	0.038	29.3631	1.39555e-213	0.488019	0.0157027	31.0786	4.6844e-212	0.488303	0.0156939	31.1142	1.54546e-212	0.0349269	0.00311965	11.1958	4.27562e-29
	rs1150752	6	32064726	C	T	0.13	exonic	6p21.33	TNXB	1.08519	0.037	29.3294	7.5233e-205	0.486541	0.0157027	30.9845	8.71804e-211	0.486747	0.0156939	31.0151	3.37136e-211	0.0348688	0.00311501	11.1938	4.37237e-29
	rs3130063	6	31558702	T	C	0.14	intronic	6p21.33	NCR3	1.15688	0.043	26.9042	4.16567e-177	0.445444	0.0152192	29.2685	2.61416e-188	0.445214	0.0152106	29.2699	2.50976e-188	0.0354719	0.00306243	11.5829	5.02896e-31
	rs2233980	6	31079644	A	G	0.14	exonic	6p21.33	C6orf15	1.15625	0.043	26.8896	5.92972e-177	0.444475	0.0152192	29.2048	1.68443e-187	0.443462	0.0152106	29.1547	7.28779e-187	0.0364714	0.00317618	11.4828	1.61019e-30
	rs1800629	6	31543031	A	G	0.19	upstream;downstream	6p21.33	TNF(dist=311);LTA(dist=931)	0.904218	0.034	26.5947	4.29468e-174	0.37811	0.0134613	28.0887	1.34707e-173	0.377999	0.0134537	28.0963	1.08672e-173	0.0250553	0.00261419	9.58432	9.30698e-22
	rs622076	6	31826705	A	G	0.17	UTR3	6p21.33	NEU1	0.898534	0.035	25.6724	2.95322e-159	0.382725	0.0140586	27.2235	3.42025e-163	0.381967	0.0140507	27.185	9.77923e-163
	rs2523578	6	31328542	A	G	0.28	intergenic	6p21.33	HLA-B(dist=3586),MICA-AS1(dist=33524)	-0.775648	0.031	-25.0209	1.36164e-150	-0.317813	0.0117614	-27.0216	8.24649e-161	-0.31811	0.0117548	-27.0621	2.754e-161	-0.0155299	0.00214913	-7.22611	4.97012e-13
	rs2523582	6	31328092	G	A	0.28	intergenic	6p21.33	HLA-B(dist=3136),MICA-AS1(dist=33974)	-0.776109	0.031	-25.0358	9.649e-151	-0.31774	0.0117614	-27.0154	9.75774e-161	-0.318023	0.0117548	-27.0547	3.36021e-161	-0.0155468	0.00214913	-7.23402	4.68919e-13
	rs149543464	6	30400763	A	G	0.14	intergenic	6p21.33	RPP21(dist=86092),HLA-E(dist=56523)	0.953587	0.038	25.0944	1.40851e-153	0.404113	0.0152192	26.5528	2.38442e-155	0.403838	0.0152106	26.5497	2.58789e-155	0.0340624	0.00325931	10.4508	1.45304e-25
	rs389883	6	31947460	T	G	0.31	intronic	6p21.33	STK19	-0.649718	0.03	-21.6573	1.6736e-108	-0.29676	0.0114183	-25.9899	6.43983e-149	-0.296762	0.0114118	-26.0047	4.37902e-149	-0.0142074	0.00200375	-7.09041	1.33713e-12
	rs394439	6	32025555	A	C	0.17	intronic	6p21.33	TNXB	0.841136	0.035	24.0325	8.66049e-140	0.363093	0.0140586	25.8271	4.40054e-147	0.363394	0.0140507	25.8631	1.73235e-147	0.027914	0.00271702	10.2737	9.25407e-25
	rs1150754	6	32050758	T	C	0.17	intronic	6p21.33	TNXB	0.838978	0.035	23.9708	5.21492e-139	0.362471	0.0140586	25.7828	1.38175e-146	0.362706	0.0140507	25.8141	6.15916e-147	0.0279212	0.002717	10.2765	8.99419e-25
	rs367364	6	32019946	T	C	0.17	intronic	6p21.33	TNXB	0.838978	0.035	23.9708	4.87906e-139	0.362311	0.0140586	25.7715	1.85199e-146	0.362625	0.0140507	25.8084	7.14155e-147	0.0279146	0.00271704	10.2739	9.24052e-25
	rs369637	6	32025863	T	C	0.17	exonic	6p21.33	TNXB	0.838545	0.035	23.9584	5.70409e-139	0.362204	0.0140586	25.7639	2.25502e-146	0.36245	0.0140507	25.7959	9.85907e-147	0.027914	0.00271702	10.2738	9.25328e-25
	rs1150755	6	32038550	T	C	0.17	intronic	6p21.33	TNXB	0.836381	0.035	23.8966	3.05392e-138	0.361261	0.0140586	25.6968	1.27058e-145	0.361559	0.0140507	25.7325	5.06116e-146	0.0278864	0.002717	10.2637	1.02723e-24
	rs1265888	6	32066447	A	G	0.17	intronic	6p21.33	TNXB	0.832474	0.035	23.785	6.97516e-137	0.35997	0.0140586	25.6049	1.34513e-144	0.360225	0.0140507	25.6375	5.82713e-145	0.0277019	0.00271705	10.1956	2.07432e-24
	rs2233956	6	31081205	C	T	0.21	upstream	6p21.33	C6orf15(dist=853)	0.799757	0.033	24.2351	2.43809e-138	0.328351	0.0129653	25.3254	1.67901e-141	0.327469	0.012958	25.2716	6.56536e-141	0.0276208	0.00284793	9.69855	3.05816e-22
	rs2523579	6	31328517	C	T	0.35	intergenic	6p21.33	HLA-B(dist=3561),MICA-AS1(dist=33549)	-0.681581	0.03	-22.7194	2.73312e-122	-0.272965	0.0110717	-24.6543	3.31271e-134	-0.27345	0.0110655	-24.712	7.94989e-135	-0.0123216	0.00190205	-6.47808	9.28992e-11
	rs2855812	6	31472720	T	G	0.26	intronic	6p21.33	MICB	0.631804	0.031	20.3808	2.70734e-95	0.270822	0.0120394	22.4947	4.68037e-112	0.270358	0.0120326	22.4688	8.37703e-112	0.0164493	0.00209352	7.85722	3.92745e-15
	rs9264490	6	31232578	G	A	0.28	intergenic	6p21.33	HCG27(dist=60833),HLA-C(dist=3948)	0.643957	0.031	20.7728	7.40417e-104	0.252668	0.0117614	21.4827	2.25798e-102	0.251855	0.0117548	21.4257	7.69761e-102	0.0217109	0.00233692	9.29036	1.53761e-20
	rs2523568	6	31329932	A	G	0.24	intergenic	6p21.33	HLA-B(dist=4976),MICA-AS1(dist=32134)	0.689641	0.037	18.6389	1.56354e-82	0.255517	0.012365	20.6646	7.22143e-95	0.255047	0.012358	20.6382	1.2462e-94	0.0183857	0.00220221	8.34873	6.90018e-17
	rs2523587	6	31327400	C	T	0.36	intergenic	6p21.33	HLA-B(dist=2444),MICA-AS1(dist=34666)	-0.66114	0.035	-18.8897	9.24368e-87	-0.22502	0.0110018	-20.4529	5.655e-93	-0.224912	0.0109956	-20.4547	5.45479e-93	-0.0143574	0.00201252	-7.13404	9.7466e-13
	rs2395476	6	31327382	T	G	0.36	intergenic	6p21.33	HLA-B(dist=2426),MICA-AS1(dist=34684)	-0.658038	0.035	-18.8011	4.08004e-86	-0.224078	0.0110018	-20.3674	3.25654e-92	-0.22395	0.0109956	-20.3672	3.26932e-92	-0.0143692	0.00201253	-7.13983	9.34435e-13
	rs2072633	6	31919578	G	A	0.45	intronic	6p21.33	CFB	-0.532391	0.03	-17.7464	1.18841e-75	-0.212478	0.010615	-20.0168	3.93153e-89	-0.212905	0.010609	-20.0683	1.39584e-89	-0.0117274	0.00184856	-6.34405	2.23797e-10
	rs1041981	6	31540784	A	C	0.36	exonic	6p21.33	LTA	0.541743	0.029	18.6808	1.30881e-79	0.217206	0.0110018	19.7427	9.26029e-87	0.217267	0.0109956	19.7594	6.66039e-87	0.0132965	0.00192048	6.92354	4.40484e-12
	rs909253	6	31540313	G	A	0.36	ncRNA_intronic	6p21.33	LOC100287329	0.537662	0.029	18.5401	2.13022e-78	0.215373	0.0110018	19.5761	2.47056e-85	0.21551	0.0109956	19.5996	1.55816e-85
	rs3130630	6	31510933	C	A	0.36	ncRNA_intronic	6p21.33	ATP6V1G2-DDX39B	0.537662	0.029	18.5401	1.70909e-78	0.215272	0.0110018	19.5669	2.96228e-85	0.215246	0.0109956	19.5756	2.49723e-85	0.013096	0.00192051	6.81904	9.16482e-12
	rs2071591	6	31515799	A	G	0.36	intronic	6p21.33	NFKBIL1	0.535908	0.029	18.4796	3.56065e-78	0.214938	0.0110018	19.5365	5.36963e-85	0.214975	0.0109956	19.551	4.04696e-85	0.0124652	0.00190472	6.54437	5.97478e-11
	rs1800683	6	31540071	A	G	0.36	ncRNA_intronic	6p21.33	LOC100287329	0.535908	0.029	18.4796	5.89843e-78	0.214757	0.0110018	19.5201	7.40378e-85	0.214904	0.0109956	19.5445	4.59603e-85	0.0132217	0.00192199	6.87918	6.01985e-12
	rs3094594	6	31521903	T	G	0.36	intronic	6p21.33	NFKBIL1	0.534737	0.029	18.4392	7.54819e-78	0.21456	0.0110018	19.5022	1.05179e-84	0.214603	0.0109956	19.5171	7.85073e-85	0.0124449	0.00190473	6.53366	6.41801e-11
	rs2523589	6	31327334	T	G	0.51	intergenic	6p21.33	HLA-B(dist=2378),MICA-AS1(dist=34732)	-0.541161	0.03	-18.0387	4.90191e-77	-0.205246	0.0105639	-19.429	4.38541e-84	-0.205517	0.0105579	-19.4657	2.14748e-84	-0.0127849	0.00180327	-7.08985	1.34255e-12
	rs3093949	6	31525184	T	C	0.36	intronic	6p21.33	NFKBIL1	0.531804	0.029	18.3381	6.92175e-77	0.213379	0.0110018	19.3949	8.51964e-84	0.213425	0.0109956	19.41	6.35596e-84	0.0133056	0.00191614	6.94397	3.81236e-12
	rs1265092	6	31107317	T	C	0.35	intronic	6p21.33	PSORS1C1	0.511026	0.03	17.0342	2.77221e-70	0.20493	0.0110717	18.5093	1.73742e-76	0.203915	0.0110655	18.428	7.82824e-76	0.0106127	0.00195655	5.42418	5.82207e-08
	rs652888	6	31851234	G	A	0.23	intronic	6p21.33	EHMT2	0.628609	0.037	16.9894	1.66476e-67	0.23157	0.0125486	18.4538	4.86159e-76	0.231471	0.0125416	18.4563	4.63741e-76	0.0185184	0.00218013	8.49415	1.99383e-17
	rs2428493	6	31329135	A	C	0.62	intergenic	6p21.33	HLA-B(dist=4179),MICA-AS1(dist=32931)	-0.498348	0.031	-16.0757	3.79464e-59	-0.196197	0.0108797	-18.0333	1.06783e-72	-0.196611	0.0108736	-18.0815	4.45553e-73	-0.00469604	0.00194277	-2.41719	0.0156408
	rs1265087	6	31109810	A	G	0.34	downstream	6p21.33	CCHCR1(dist=406)	0.503197	0.03	16.7732	8.96288e-68	0.199767	0.0111479	17.9196	8.28509e-72	0.198828	0.0111417	17.8454	3.13644e-71	0.0105118	0.00195655	5.37264	7.75918e-08
	rs2253042	6	31461914	T	C	0.36	ncRNA_intronic	6p21.33	MICB-DT	0.48366	0.03	16.122	2.58288e-63	0.196907	0.0110018	17.8977	1.22998e-71	0.196274	0.0109956	17.8502	2.88096e-71	0.0143025	0.0019412	7.36785	1.73398e-13
	rs1265061	6	31078257	A	C	0.36	downstream	6p21.33	C6orf15(dist=743)	0.471253	0.029	16.2501	1.48881e-60	0.195922	0.0110018	17.8082	6.1067e-71	0.195395	0.0109956	17.7702	1.20203e-70	0.00833851	0.00187841	4.43914	9.032e-06
	rs1265062	6	31078005	T	C	0.36	downstream	6p21.33	C6orf15(dist=995)	0.470628	0.029	16.2286	2.44426e-60	0.19559	0.0110018	17.778	1.04706e-70	0.195048	0.0109956	17.7387	2.10795e-70	0.00839564	0.00187841	4.46955	7.83836e-06
	rs1268928	6	31078899	T	G	0.36	downstream	6p21.33	C6orf15(dist=101)	0.470004	0.029	16.207	2.85943e-60	0.195434	0.0110018	17.7637	1.34944e-70	0.194911	0.0109956	17.7262	2.63013e-70	0.00840635	0.00187841	4.47525	7.63204e-06
	rs2855802	6	31467111	T	G	0.34	intronic	6p21.33	MICB	0.474991	0.03	15.833	4.01919e-60	0.196656	0.0111479	17.6406	1.20154e-69	0.196077	0.0111417	17.5985	2.52804e-69	0.0144611	0.00197514	7.32152	2.4518e-13
	rs2855816	6	31466879	A	G	0.34	intronic	6p21.33	MICB	0.474991	0.03	15.833	7.88103e-60	0.196071	0.0111479	17.5881	3.03759e-69	0.195406	0.0111417	17.5383	7.30528e-69	0.0145001	0.00197515	7.34126	2.11598e-13
	rs2534684	6	31462672	C	A	0.34	UTR5	6p21.33	MICB	0.471253	0.03	15.7084	3.33043e-59	0.196031	0.0111479	17.5845	3.23585e-69	0.195549	0.0111417	17.5512	5.82666e-69	0.0144592	0.00197515	7.32058	2.46903e-13
	rs2516427	6	31471454	C	T	0.34	intronic	6p21.33	MICB	0.473124	0.03	15.7708	1.44137e-59	0.195984	0.0111479	17.5803	3.48826e-69	0.195407	0.0111417	17.5385	7.28654e-69	0.0144632	0.00197515	7.32257	2.43274e-13
	rs2855804	6	31467365	T	C	0.34	intronic	6p21.33	MICB	0.473124	0.03	15.7708	1.3225e-59	0.195905	0.0111479	17.5732	3.94916e-69	0.195338	0.0111417	17.5322	8.13479e-69	0.0144621	0.00197514	7.32205	2.44215e-13
	rs2534675	6	31464798	T	C	0.34	intronic	6p21.33	MICB	0.473124	0.03	15.7708	1.23407e-59	0.195822	0.0111479	17.5657	4.50793e-69	0.195264	0.0111417	17.5256	9.13481e-69	0.014461	0.00197515	7.3215	2.45209e-13
	rs2855808	6	31469668	T	C	0.34	intronic	6p21.33	MICB	0.472501	0.03	15.75	1.49714e-59	0.195717	0.0111479	17.5563	5.31982e-69	0.195145	0.0111417	17.5149	1.10226e-68	0.0144611	0.00197514	7.32155	2.45117e-13
	rs2534660	6	31472123	A	G	0.34	intronic	6p21.33	MICB	0.473124	0.03	15.7708	1.32444e-59	0.195701	0.0111479	17.5549	5.45729e-69	0.19513	0.0111417	17.5136	1.12871e-68
	rs2233987	6	31079074	T	C	0.36	UTR3	6p21.33	C6orf15	0.479954	0.03	15.9985	5.46018e-62	0.193082	0.0110018	17.55	5.95223e-69	0.192503	0.0109956	17.5073	1.26093e-68	0.00840635	0.00187841	4.47525	7.63204e-06
	rs1042146	6	31083169	A	G	0.51	UTR3	6p21.33	CDSN	-0.474369	0.03	-15.8123	1.10753e-59	-0.185288	0.0105639	-17.5398	7.12054e-69	-0.1849	0.0105579	-17.513	1.14067e-68	-0.00418158	0.00180371	-2.31832	0.0204317
	rs2534679	6	31463790	C	T	0.34	intronic	6p21.33	MICB	0.471877	0.03	15.7292	2.4978e-59	0.19548	0.0111479	17.5351	7.73247e-69	0.194912	0.0111417	17.494	1.59139e-68	0.0144529	0.00197514	7.3174	2.5282e-13
	rs2233986	6	31079076	A	G	0.36	UTR3	6p21.33	C6orf15	0.479954	0.03	15.9985	5.7055e-62	0.192887	0.0110018	17.5323	8.1202e-69	0.192344	0.0109956	17.4928	1.6254e-68	0.00840635	0.00187841	4.47525	7.63204e-06
	rs1042126	6	31084288	C	T	0.51	exonic	6p21.33	CDSN	-0.474369	0.03	-15.8123	1.18233e-59	-0.185125	0.0105639	-17.5244	9.33995e-69	-0.184751	0.0105579	-17.4988	1.46244e-68	-0.00416152	0.00180371	-2.3072	0.0210435
	rs2246618	6	31478986	T	C	0.34	downstream	6p21.33	MICB(dist=85)	0.472501	0.03	15.75	1.52002e-59	0.195268	0.0111479	17.516	1.08093e-68	0.194853	0.0111417	17.4887	1.74576e-68	0.0145892	0.00197514	7.3864	1.50859e-13
	rs1042145	6	31083328	G	A	0.51	UTR3	6p21.33	CDSN	-0.474369	0.03	-15.8123	1.04042e-59	-0.18503	0.0105639	-17.5153	1.09413e-68	-0.184665	0.0105579	-17.4907	1.68663e-68	-0.00416519	0.00180371	-2.30924	0.0209303
	rs1042149	6	31082960	G	A	0.51	UTR3	6p21.33	CDSN	-0.473747	0.03	-15.7916	1.22142e-59	-0.185008	0.0105639	-17.5133	1.13511e-68	-0.184632	0.0105579	-17.4876	1.78208e-68	-0.00418683	0.00180371	-2.32123	0.0202745
	rs3132554	6	31084163	G	A	0.51	exonic	6p21.33	CDSN	-0.473747	0.03	-15.7916	1.19115e-59	-0.184988	0.0105639	-17.5114	1.17354e-68	-0.184614	0.0105579	-17.4858	1.83682e-68	-0.00416104	0.00180371	-2.30694	0.0210582
	rs2516499	6	31463325	G	A	0.34	intronic	6p21.33	MICB	0.471253	0.03	15.7084	3.68999e-59	0.195202	0.0111479	17.5101	1.1998e-68	0.194654	0.0111417	17.4708	2.38926e-68	0.0144602	0.00197515	7.32109	2.45958e-13
	rs3130983	6	31084792	T	C	0.51	exonic	6p21.33	CDSN	-0.473747	0.03	-15.7916	1.27976e-59	-0.184885	0.0105639	-17.5016	1.39275e-68	-0.184502	0.0105579	-17.4752	2.21265e-68	-0.00419505	0.00180371	-2.32579	0.0200297
	rs3094215	6	31084684	A	G	0.51	exonic	6p21.33	CDSN	-0.473747	0.03	-15.7916	1.10755e-59	-0.18488	0.0105639	-17.5012	1.40286e-68	-0.184491	0.0105579	-17.4742	2.2534e-68	-0.00417968	0.00180371	-2.31727	0.020489
	rs1042147	6	31083156	G	A	0.51	UTR3	6p21.33	CDSN	-0.473747	0.03	-15.7916	1.27273e-59	-0.184866	0.0105639	-17.4999	1.4361e-68	-0.184513	0.0105579	-17.4763	2.17142e-68	-0.00424436	0.00180379	-2.35302	0.0186215
	rs3094217	6	31083656	A	G	0.51	UTR3	6p21.33	CDSN	-0.473747	0.03	-15.7916	1.17186e-59	-0.184861	0.0105639	-17.4994	1.44798e-68	-0.184468	0.0105579	-17.472	2.33979e-68	-0.00417128	0.00180371	-2.31262	0.0207437
	rs3094218	6	31083497	A	C	0.51	UTR3	6p21.33	CDSN	-0.473747	0.03	-15.7916	1.29205e-59	-0.184859	0.0105639	-17.4992	1.45285e-68	-0.184482	0.0105579	-17.4733	2.28836e-68	-0.00418158	0.00180371	-2.31832	0.0204319
	rs1042134	6	31083664	A	G	0.51	UTR3	6p21.33	CDSN	-0.473747	0.03	-15.7916	1.277e-59	-0.184853	0.0105639	-17.4986	1.46851e-68	-0.184469	0.0105579	-17.4721	2.33795e-68	-0.00415696	0.00180371	-2.30468	0.0211847
	rs2516408	6	31463491	A	G	0.34	intronic	6p21.33	MICB	0.471253	0.03	15.7084	3.18615e-59	0.195064	0.0111479	17.4978	1.49037e-68	0.194498	0.0111417	17.4568	3.05538e-68	0.0145425	0.00197514	7.36277	1.80136e-13
	rs3094219	6	31083286	A	G	0.51	UTR3	6p21.33	CDSN	-0.473747	0.03	-15.7916	1.15007e-59	-0.184776	0.0105639	-17.4913	1.66889e-68	-0.184403	0.0105579	-17.4659	2.60784e-68	-0.00405088	0.00180371	-2.24587	0.0247126
	rs1065075	6	31473561	G	A	0.34	exonic	6p21.33	MICB	0.472501	0.03	15.75	1.45327e-59	0.194909	0.0111479	17.4839	1.90095e-68	0.194474	0.0111417	17.4547	3.16993e-68	0.0145454	0.00197515	7.36424	1.78162e-13
	rs3094221	6	31082734	A	G	0.51	intronic	6p21.33	PSORS1C1	-0.474369	0.03	-15.8123	1.02386e-59	-0.184622	0.0105639	-17.4768	2.15304e-68	-0.18441	0.0105579	-17.4665	2.57789e-68	-0.00422095	0.00180372	-2.34014	0.0192765
	rs1051788	6	31474000	A	G	0.34	exonic	6p21.33	MICB	0.470004	0.03	15.6668	9.56873e-59	0.194329	0.0111479	17.4319	4.72848e-68	0.19391	0.0111417	17.404	7.68751e-68	0.0144427	0.00197514	7.31222	2.62759e-13
	rs2516412	6	31462321	T	G	0.34	ncRNA_exonic	6p21.33	MICB-DT	0.471877	0.03	15.7292	2.77198e-59	0.192534	0.0111479	17.2708	7.80312e-67	0.191825	0.0111417	17.2169	1.98288e-66	0.0144579	0.00197514	7.31991	2.48142e-13
	rs2534685	6	31462245	T	C	0.34	ncRNA_exonic	6p21.33	MICB-DT	0.473124	0.03	15.7708	2.26366e-59	0.192419	0.0111479	17.2605	9.32928e-67	0.191687	0.0111417	17.2046	2.45461e-66	0.01447	0.00197524	7.32572	2.37624e-13
	rs707938	6	31729359	G	A	0.34	exonic	6p21.33	MSH5	0.496524	0.03	16.5508	3.00547e-65	0.190761	0.0111479	17.1118	1.2122e-65	0.190625	0.0111417	17.1093	1.26598e-65	0.0127613	0.00182447	6.99452	2.66176e-12
	rs3094201	6	31092763	G	A	0.6	intronic	6p21.33	PSORS1C1	-0.471877	0.031	-15.2218	9.24226e-55	-0.183485	0.0107795	-17.0216	5.67772e-65	-0.183255	0.0107735	-17.0099	6.93786e-65	-0.00304484	0.00182929	-1.66449	0.0960139
	rs3094200	6	31093132	G	A	0.6	intronic	6p21.33	PSORS1C1	-0.470628	0.031	-15.1816	1.5599e-54	-0.182764	0.0107795	-16.9547	1.77604e-64	-0.182667	0.0107735	-16.9552	1.76053e-64	-0.00302963	0.00182991	-1.65562	0.097799
	rs3095302	6	31093066	A	G	0.6	intronic	6p21.33	PSORS1C1	-0.470628	0.031	-15.1816	1.56906e-54	-0.182761	0.0107795	-16.9545	1.78389e-64	-0.182584	0.0107735	-16.9476	2.00514e-64	-0.00308302	0.00182991	-1.6848	0.0920277
	rs3131003	6	31093482	A	G	0.6	UTR5	6p21.33	PSORS1C1	-0.471253	0.031	-15.2017	1.10908e-54	-0.182697	0.0107795	-16.9484	1.97598e-64	-0.182517	0.0107735	-16.9414	2.22827e-64	-0.00307554	0.00182991	-1.68071	0.0928199
	rs1265057	6	31078615	C	T	0.43	downstream	6p21.33	C6orf15(dist=385)	0.441476	0.029	15.2233	2.75516e-54	0.180585	0.0106668	16.9296	2.72214e-64	0.180259	0.0106608	16.9086	3.88731e-64	0.00650852	0.00181428	3.58738	0.000334018
	rs3095301	6	31093356	C	T	0.6	intronic	6p21.33	PSORS1C1	-0.468753	0.031	-15.1211	3.74546e-54	-0.18227	0.0107795	-16.9089	3.86828e-64	-0.182165	0.0107735	-16.9087	3.88333e-64	-0.00301325	0.00182992	-1.64666	0.0996277
	rs2596546	6	31329386	G	A	0.36	intergenic	6p21.33	HLA-B(dist=4430),MICA-AS1(dist=32680)	0.545227	0.035	15.5779	1.6403e-59	0.185399	0.0110018	16.8516	1.02048e-63	0.184408	0.0109956	16.7711	3.97312e-63	0.0120862	0.001892	6.38806	1.68007e-10
	rs3094198	6	31093327	G	A	0.6	intronic	6p21.33	PSORS1C1	-0.470004	0.031	-15.1614	3.4851e-54	-0.181495	0.0107795	-16.837	1.30745e-63	-0.181381	0.0107735	-16.8359	1.3317e-63	-0.00303191	0.00182992	-1.65685	0.09755
	rs589428	6	31848220	G	T	0.35	intronic	6p21.33	EHMT2	-0.506215	0.035	-14.4633	2.23339e-50	-0.186289	0.0110717	-16.8257	1.58275e-63	-0.186405	0.0110655	-16.8456	1.12952e-63	-0.0126593	0.00189672	-6.67429	2.48425e-11
	rs605203	6	31847012	A	C	0.35	upstream;downstream	6p21.33	SLC44A4(dist=189);EHMT2(dist=524)	-0.506215	0.035	-14.4633	2.04864e-50	-0.186274	0.0110717	-16.8243	1.62022e-63	-0.186372	0.0110655	-16.8426	1.18801e-63	-0.0126562	0.00189671	-6.6727	2.51135e-11
	rs570263	6	31847196	C	T	0.35	upstream;downstream	6p21.33	SLC44A4(dist=373);EHMT2(dist=340)	-0.505612	0.035	-14.4461	2.57642e-50	-0.186162	0.0110717	-16.8142	1.9202e-63	-0.186283	0.0110655	-16.8346	1.36012e-63	-0.0126656	0.00189671	-6.67766	2.42782e-11
	rs2524107	6	31232590	T	C	0.4	intergenic	6p21.33	HCG27(dist=60845),HLA-C(dist=3936)	0.459953	0.029	15.8605	3.96572e-58	0.180115	0.0107795	16.709	1.12798e-62	0.17881	0.0107735	16.5973	7.29006e-62	0.00922293	0.00188555	4.89136	1.00141e-06
	rs3135041	6	31555657	G	A	0.34	intronic	6p21.33	LST1	0.524729	0.035	14.9922	8.90758e-54	0.185279	0.0111479	16.6201	4.98884e-62	0.184903	0.0111417	16.5956	7.49552e-62	0.0139822	0.00196399	7.1193	1.08477e-12
	rs3094210	6	31087598	A	G	0.42	intronic	6p21.33	CDSN,PSORS1C1	0.45869	0.029	15.8169	4.00499e-59	0.177188	0.0106996	16.5602	1.35117e-61	0.177167	0.0106936	16.5676	1.19444e-61	0.0097975	0.00190472	5.14381	2.69227e-07
	rs2516413	6	31461509	T	G	0.35	ncRNA_intronic	6p21.33	MICB-DT	0.506818	0.035	14.4805	1.22003e-50	0.182278	0.0110717	16.4634	6.72646e-61	0.181732	0.0110655	16.4233	1.30314e-60	0.0141708	0.00195012	7.26661	3.68612e-13
	rs2239520	6	31088922	A	G	0.42	intronic	6p21.33	PSORS1C1	0.45489	0.029	15.6859	3.17366e-58	0.17573	0.0106996	16.4239	1.28914e-60	0.175648	0.0106936	16.4256	1.25518e-60	0.00997336	0.0019061	5.23233	1.67383e-07
	rs2253052	6	31462031	T	C	0.35	ncRNA_exonic	6p21.33	MICB-DT	0.509224	0.035	14.5493	1.99566e-51	0.181774	0.0110717	16.4179	1.42508e-60	0.181013	0.0110655	16.3584	3.79176e-60	0.0142869	0.00194108	7.3603	1.83494e-13
	rs2534687	6	31461608	T	C	0.35	ncRNA_intronic	6p21.33	MICB-DT	0.506215	0.035	14.4633	2.79491e-50	0.181102	0.0110717	16.3571	3.86892e-60	0.180603	0.0110655	16.3213	6.95959e-60	0.0142011	0.00195414	7.26719	3.67038e-13
	rs2293751	6	31907837	A	G	0.53	ncRNA_intronic	6p21.33	C2-AS1	-0.421338	0.03	-14.0446	5.80125e-47	-0.17208	0.0105808	-16.2634	1.79528e-59	-0.172008	0.0105748	-16.2657	1.72752e-59	-0.0121476	0.00180472	-6.73102	1.68481e-11
	rs2233959	6	31081065	C	T	0.45	upstream	6p21.33	C6orf15(dist=713)	0.493476	0.034	14.514	9.33543e-50	0.167086	0.010615	15.7406	7.96232e-56	0.166401	0.010609	15.6849	1.91841e-55	0.0142039	0.00188641	7.5296	5.08977e-14
	rs1144708	6	31710020	T	C	0.38	ncRNA_intronic	6p21.33	MSH5-SAPCD1	0.438255	0.029	15.1122	2.65731e-52	0.170807	0.0108797	15.6995	1.52411e-55	0.170206	0.0108736	15.6531	3.16389e-55	0.0131275	0.00180825	7.25979	3.87688e-13
	rs1265047	6	31081464	G	A	0.4	intergenic	6p21.33	C6orf15(dist=1112),PSORS1C1(dist=1113)	0.440832	0.029	15.2011	2.15869e-54	0.168805	0.0107795	15.6598	2.84953e-55	0.168987	0.0107735	15.6854	1.9024e-55	0.0110533	0.00189964	5.81863	5.9331e-09
	rs3130980	6	31082404	T	C	0.68	upstream;downstream	6p21.33	PSORS1C1(dist=173);CDSN(dist=173)	-0.45869	0.033	-13.8997	6.41337e-46	-0.176733	0.0113208	-15.6114	6.08712e-55	-0.176504	0.0113144	-15.6	7.28251e-55	-0.00196717	0.00191751	-1.0259	0.304938
	rs3130553	6	31082285	G	A	0.49	upstream;downstream	6p21.33	PSORS1C1(dist=292);CDSN(dist=292)	0.405465	0.029	13.9816	7.67958e-46	0.162258	0.0105639	15.3597	3.04931e-53	0.161873	0.0105579	15.3319	4.6827e-53	0.00501976	0.00180431	2.78209	0.00540102
	rs3130567	6	31102672	C	T	0.65	intronic	6p21.33	PSORS1C1	-0.449163	0.033	-13.611	1.73733e-45	-0.168804	0.0110717	-15.2464	1.73859e-52	-0.168805	0.0110655	-15.2551	1.52233e-52	-0.00215169	0.00191952	-1.12096	0.262306
	rs204883	6	32032743	A	G	0.6	exonic	6p21.33	TNXB	-0.396761	0.031	-12.7987	2.07845e-39	-0.162033	0.0107795	-15.0315	4.56399e-51	-0.161899	0.0107735	-15.0276	4.84433e-51	-0.0077636	0.00181034	-4.28847	1.7991e-05
	rs1062470	6	31084435	A	G	0.69	exonic	6p21.33	CDSN	-0.441476	0.033	-13.378	9.703e-42	-0.171599	0.0114183	-15.0284	4.78282e-51	-0.171435	0.0114118	-15.0226	5.22246e-51	-0.00195188	0.00193936	-1.00645	0.314198
	rs3095297	6	31083729	C	A	0.69	UTR3	6p21.33	CDSN	-0.440832	0.033	-13.3586	1.06882e-41	-0.171436	0.0114183	-15.0142	5.92868e-51	-0.171262	0.0114118	-15.0074	6.56641e-51	-0.00193906	0.00193936	-0.999842	0.317387
	rs553108	6	31840455	G	A	0.41	intronic	6p21.33	SLC44A4	-0.483043	0.035	-13.8012	2.26703e-46	-0.161011	0.0107371	-14.9957	7.83426e-51	-0.160798	0.0107311	-14.9843	9.29641e-51	-0.00764672	0.00181673	-4.20906	2.56434e-05
	rs3130573	6	31106268	G	A	0.37	intronic	6p21.33	PSORS1C1,PSORS1C2	0.466247	0.034	13.7131	1.5809e-44	0.162601	0.0109379	14.8658	5.49435e-50	0.161477	0.0109318	14.7714	2.24021e-49	0.0104097	0.0018696	5.5679	2.57831e-08
	rs2856448	6	32014575	G	A	0.51	intronic	6p21.33	TNXB	-0.328584	0.029	-11.3305	4.79336e-30	-0.153013	0.0105639	-14.4845	1.51783e-47	-0.152908	0.0105579	-14.4828	1.55687e-47	-0.00725963	0.00180443	-4.02323	5.74049e-05
	rs2233966	6	31080859	G	A	0.51	upstream	6p21.33	C6orf15(dist=507)	0.381855	0.029	13.1674	1.46483e-40	0.152842	0.0105639	14.4684	1.91848e-47	0.152516	0.0105579	14.4457	2.66952e-47	0.00487687	0.00180341	2.70425	0.00684585
	rs1265046	6	31081700	G	A	0.52	upstream	6p21.33	PSORS1C1(dist=877)	0.384582	0.029	13.2614	4.73514e-41	0.152307	0.0105702	14.409	4.54025e-47	0.152008	0.0105643	14.3889	6.07748e-47	0.00499998	0.00180336	2.77259	0.00556124
	rs185819	6	32050067	C	T	0.5	exonic	6p21.33	TNXB	-0.324255	0.029	-11.1812	2.48057e-29	-0.151961	0.0105618	-14.3879	6.16742e-47	-0.151946	0.0105558	-14.3946	5.59684e-47	-0.00763808	0.00180518	-4.2312	2.3245e-05
	rs2507992	6	31322459	C	T	0.34	intronic	6p21.33	HLA-B	0.481809	0.035	13.766	7.69421e-46	0.158458	0.0111479	14.2141	7.49324e-46	0.15921	0.0111417	14.2896	2.5411e-46
	rs2596498	6	31322688	C	T	0.34	intronic	6p21.33	HLA-B	0.479335	0.035	13.6953	1.97928e-45	0.157994	0.0111479	14.1725	1.35656e-45	0.158787	0.0111417	14.2516	4.37962e-46
	rs3130570	6	31103120	C	T	0.65	intronic	6p21.33	PSORS1C1	-0.468127	0.038	-12.3191	1.50319e-36	-0.15456	0.0110717	-13.9599	2.73988e-44	-0.154559	0.0110655	-13.9677	2.45483e-44	-0.00215608	0.0019195	-1.12325	0.261332
	rs10456391	6	31102377	C	T	0.65	intronic	6p21.33	PSORS1C1	-0.471877	0.038	-12.4178	4.4332e-37	-0.154501	0.0110717	-13.9545	2.95194e-44	-0.154363	0.0110655	-13.9499	3.14962e-44	-0.0017828	0.00187026	-0.953239	0.340469
	rs6937318	6	32024832	C	T	0.47	intronic	6p21.33	TNXB	-0.351361	0.029	-12.1159	1.77959e-34	-0.146619	0.0105808	-13.857	1.15333e-43	-0.146576	0.0105748	-13.8608	1.09416e-43	-0.00725829	0.00181352	-4.00233	6.27219e-05
	rs3130569	6	31102955	G	T	0.65	intronic	6p21.33	PSORS1C1	-0.463734	0.038	-12.2035	4.711e-36	-0.153362	0.0110717	-13.8516	1.24334e-43	-0.153366	0.0110655	-13.8599	1.10891e-43	-0.00215445	0.00191951	-1.1224	0.261693
	rs3094668	6	31103272	T	G	0.65	intronic	6p21.33	PSORS1C1	-0.463734	0.038	-12.2035	5.27908e-36	-0.153361	0.0110717	-13.8516	1.24464e-43	-0.153344	0.0110655	-13.8579	1.14039e-43	-0.00215844	0.00191951	-1.12448	0.26081
	rs3094667	6	31103604	T	C	0.65	intronic	6p21.33	PSORS1C1	-0.463105	0.038	-12.187	5.87491e-36	-0.153264	0.0110717	-13.8428	1.40589e-43	-0.15329	0.0110655	-13.853	1.22058e-43	-0.00216405	0.00191952	-1.12739	0.259578
	rs3132563	6	31103655	G	A	0.65	intronic	6p21.33	PSORS1C1	-0.463105	0.038	-12.187	6.16059e-36	-0.153212	0.0110717	-13.8381	1.50051e-43	-0.153217	0.0110655	-13.8464	1.33798e-43	-0.00216326	0.00191954	-1.12697	0.259757
	rs3132561	6	31103931	A	G	0.65	intronic	6p21.33	PSORS1C1	-0.464363	0.038	-12.2201	4.64891e-36	-0.15302	0.0110717	-13.8208	1.90919e-43	-0.153129	0.0110655	-13.8385	1.49372e-43	-0.00213069	0.00191952	-1.11001	0.266995
	rs3132560	6	31104952	A	G	0.65	intronic	6p21.33	PSORS1C1	-0.461215	0.038	-12.1372	1.30435e-35	-0.152736	0.0110717	-13.7952	2.72534e-43	-0.152784	0.0110655	-13.8072	2.30503e-43	-0.00212328	0.00191947	-1.10618	0.268647
	rs660550	6	31837277	A	C	0.46	intronic	6p21.33	SLC44A4	-0.411447	0.034	-12.1014	1.66848e-34	-0.145727	0.0105957	-13.7534	4.86099e-43	-0.14559	0.0105897	-13.7482	5.21958e-43	-0.00940839	0.00181776	-5.17582	2.26907e-07
	rs644827	6	31838441	C	T	0.46	exonic	6p21.33	SLC44A4	-0.411447	0.034	-12.1014	1.52553e-34	-0.145705	0.0105957	-13.7513	5.00447e-43	-0.145528	0.0105897	-13.7423	5.66209e-43	-0.00941662	0.00181776	-5.18035	2.2147e-07
	rs660594	6	31837250	A	G	0.46	intronic	6p21.33	SLC44A4	-0.411447	0.034	-12.1014	1.55235e-34	-0.145665	0.0105957	-13.7475	5.27017e-43	-0.14551	0.0105897	-13.7407	5.79224e-43	-0.00935854	0.00181776	-5.1484	2.62724e-07
	rs2242665	6	31839309	T	C	0.46	exonic	6p21.33	SLC44A4	-0.410784	0.034	-12.0819	2.25139e-34	-0.145656	0.0105957	-13.7467	5.32881e-43	-0.145512	0.0105897	-13.7409	5.77874e-43	-0.0093503	0.00181776	-5.14387	2.69139e-07
	rs493515	6	31838545	A	G	0.46	intronic	6p21.33	SLC44A4	-0.410784	0.034	-12.0819	2.32656e-34	-0.14565	0.0105957	-13.7461	5.37553e-43	-0.145468	0.0105897	-13.7367	6.12243e-43	-0.00929632	0.00181823	-5.11285	3.17337e-07
	rs644774	6	31838490	T	C	0.46	intronic	6p21.33	SLC44A4	-0.410121	0.034	-12.0624	2.46947e-34	-0.145528	0.0105957	-13.7346	6.29836e-43	-0.145375	0.0105897	-13.7279	6.91255e-43	-0.00936978	0.00181776	-5.15458	2.54198e-07
	rs577272	6	31837963	A	G	0.46	intronic	6p21.33	SLC44A4	-0.410784	0.034	-12.0819	2.07438e-34	-0.145522	0.0105957	-13.7341	6.34564e-43	-0.145363	0.0105897	-13.7268	7.01589e-43	-0.00952017	0.00181823	-5.23596	1.64128e-07
	rs2242664	6	31839331	T	C	0.46	exonic	6p21.33	SLC44A4	-0.410121	0.034	-12.0624	2.30936e-34	-0.14548	0.0105957	-13.7301	6.70344e-43	-0.145338	0.0105897	-13.7244	7.25312e-43	-0.009359	0.00181776	-5.14865	2.62366e-07
	rs575591	6	31837791	G	T	0.46	intronic	6p21.33	SLC44A4	-0.410784	0.034	-12.0819	2.06203e-34	-0.145124	0.0105957	-13.6965	1.06505e-42	-0.144978	0.0105897	-13.6905	1.15775e-42
	rs2534671	6	31465661	G	T	0.56	intronic	6p21.33	MICB	-0.360468	0.03	-12.0156	4.03532e-35	-0.145556	0.0106386	-13.6818	1.30399e-42	-0.14537	0.0106326	-13.672	1.4918e-42	-0.00714157	0.00184687	-3.86685	0.000110249
	rs2534664	6	31469591	A	G	0.56	intronic	6p21.33	MICB	-0.35977	0.03	-11.9923	5.84497e-35	-0.144971	0.0106386	-13.6268	2.77339e-42	-0.144852	0.0106326	-13.6233	2.90995e-42	-0.00723494	0.00184772	-3.9156	9.01814e-05
	rs3132559	6	31105265	G	A	0.52	intronic	6p21.33	PSORS1C1	-0.457425	0.035	-13.0693	2.07762e-41	-0.142346	0.0105702	-13.4667	2.45454e-41	-0.142425	0.0105643	-13.4818	2.00166e-41
	rs2523580	6	31328245	G	A	0.69	intergenic	6p21.33	HLA-B(dist=3289),MICA-AS1(dist=33821)	-0.446607	0.039	-11.4515	2.63829e-31	-0.151873	0.0114183	-13.3009	2.28784e-40	-0.151347	0.0114118	-13.2623	3.83022e-40	-0.00850732	0.00196388	-4.3319	1.47827e-05
	rs2523590	6	31327064	C	T	0.72	intergenic	6p21.33	HLA-B(dist=2108),MICA-AS1(dist=35002)	-0.418052	0.035	-11.9443	4.18104e-35	-0.156377	0.0117614	-13.2958	2.44944e-40	-0.155465	0.0117548	-13.2257	6.23926e-40	-0.00635539	0.00206597	-3.07622	0.0020964
	rs2904596	6	31461151	G	T	0.76	ncRNA_intronic	6p21.33	MICB-DT	-0.424614	0.037	-11.4761	1.88945e-32	-0.164224	0.012365	-13.2814	2.96824e-40	-0.16407	0.012358	-13.2764	3.17229e-40	-0.00386156	0.00221375	-1.74435	0.0810978
	rs12202667	6	31461053	C	T	0.76	ncRNA_intronic	6p21.33	MICB-DT	-0.42396	0.037	-11.4584	5.04783e-32	-0.163927	0.012365	-13.2573	4.09241e-40	-0.163759	0.012358	-13.2513	4.43621e-40	-0.00388878	0.00221379	-1.75661	0.0789835
	rs12195665	6	31461043	A	G	0.76	ncRNA_intronic	6p21.33	MICB-DT	-0.42396	0.037	-11.4584	4.90667e-32	-0.163892	0.012365	-13.2545	4.24736e-40	-0.163698	0.012358	-13.2463	4.73903e-40	-0.00388731	0.0022138	-1.75595	0.0790976
	rs1265093	6	31107187	A	G	0.75	intronic	6p21.33	PSORS1C1	-0.425921	0.036	-11.8311	4.99803e-33	-0.16033	0.0121957	-13.1465	1.78269e-39	-0.158792	0.0121888	-13.0277	8.5157e-39	-0.00773801	0.00202387	-3.82337	0.000131637
	rs2596501	6	31321211	T	C	0.51	downstream	6p21.33	HLA-B(dist=441)	-0.394067	0.034	-11.5902	1.03836e-31	-0.138626	0.0105639	-13.1227	2.44134e-39	-0.138716	0.0105579	-13.1386	1.97783e-39	-0.00857524	0.00181062	-4.73608	2.17886e-06
	rs3132442	6	31839494	T	C	0.48	intronic	6p21.33	SLC44A4	-0.397433	0.035	-11.3552	5.04871e-32	-0.135455	0.0105702	-12.8148	1.3549e-37	-0.135312	0.0105643	-12.8085	1.46993e-37	-0.0096487	0.00182226	-5.2949	1.19083e-07
	rs3130482	6	31839782	A	C	0.48	intronic	6p21.33	SLC44A4	-0.395415	0.035	-11.2976	8.66307e-32	-0.134902	0.0105702	-12.7624	2.65778e-37	-0.134655	0.0105643	-12.7463	3.26855e-37	-0.00965059	0.00182226	-5.29594	1.18406e-07
	rs2229094	6	31540556	C	T	0.75	exonic	6p21.33	LTA	-0.444686	0.036	-12.3524	2.97529e-36	-0.155444	0.0121957	-12.7458	3.28849e-37	-0.156153	0.0121888	-12.8112	1.41909e-37	-0.00572992	0.00192657	-2.97415	0.00293799
	rs2844509	6	31510924	G	A	0.77	ncRNA_intronic	6p21.33	ATP6V1G2-DDX39B	-0.395415	0.037	-10.6869	1.36228e-27	-0.158212	0.0125486	-12.6079	1.91108e-36	-0.158416	0.0125416	-12.6313	1.41925e-36	-0.00428509	0.00282625	-1.51617	0.129475
	rs2734335	6	31893944	A	G	0.52	intronic	6p21.33	C2	-0.402795	0.035	-11.5084	2.08776e-32	-0.132852	0.0105702	-12.5685	3.14605e-36	-0.132328	0.0105643	-12.5261	5.37716e-36	-0.00865789	0.00182018	-4.7566	1.96876e-06
	rs542418	6	31836442	G	A	0.34	intronic	6p21.33	SLC44A4	0.427227	0.035	12.2065	7.20805e-36	0.139041	0.0111479	12.4724	1.05659e-35	0.138898	0.0111417	12.4665	1.1367e-35	0.0103743	0.00182295	5.69094	1.26344e-08
	rs2269426	6	32076499	A	G	0.63	intronic	6p21.33	TNXB	-0.366031	0.037	-9.89273	1.59698e-24	-0.135528	0.0109379	-12.3906	2.93747e-35	-0.135835	0.0109318	-12.4257	1.89486e-35	-0.00788732	0.00182864	-4.31321	1.60898e-05
	rs2523591	6	31326960	A	G	0.6	intergenic	6p21.33	HLA-B(dist=2004),MICA-AS1(dist=35106)	-0.361165	0.031	-11.6505	1.61187e-33	-0.131365	0.0107795	-12.1865	3.66826e-34	-0.130643	0.0107735	-12.1264	7.65666e-34
	rs707913	6	31084787	G	A	0.79	exonic	6p21.33	CDSN	-0.430483	0.039	-11.038	4.11882e-29	-0.156715	0.0129653	-12.0872	1.2338e-33	-0.155865	0.012958	-12.0285	2.51694e-33	-0.00358587	0.00221364	-1.6199	0.105255
	rs1265102	6	31102781	G	A	0.81	intronic	6p21.33	PSORS1C1	-0.456158	0.041	-11.1258	1.58366e-30	-0.162351	0.0134613	-12.0606	1.70623e-33	-0.161274	0.0134537	-11.9874	4.13862e-33	-0.00236126	0.002069	-1.14125	0.253764
	rs2534676	6	31464029	T	C	0.64	intronic	6p21.33	MICB	0.318454	0.031	10.2727	1.8983e-25	0.130539	0.0110018	11.8652	1.79494e-32	0.130144	0.0109956	11.836	2.5427e-32	0.00647281	0.00184604	3.50632	0.000454341
	rs2844633	6	31096189	T	C	0.82	intronic	6p21.33	PSORS1C1	-0.45362	0.042	-10.8005	7.05794e-29	-0.162941	0.0137456	-11.854	2.05073e-32	-0.162084	0.0137378	-11.7984	3.97804e-32	-0.0034168	0.00222554	-1.53527	0.124718
	rs2534677	6	31464026	C	T	0.86	intronic	6p21.33	MICB	-0.470004	0.048	-9.79174	4.68307e-24	-0.180024	0.0152192	-11.8287	2.77381e-32	-0.180542	0.0152106	-11.8694	1.70627e-32	-0.00208407	0.00330844	-0.629925	0.528744
	rs2516409	6	31463408	G	T	0.86	intronic	6p21.33	MICB	-0.4675	0.048	-9.73959	7.09259e-24	-0.179498	0.0152192	-11.7941	4.18521e-32	-0.180006	0.0152106	-11.8342	2.59743e-32	-0.00208307	0.00330845	-0.62962	0.528943
	rs2534678	6	31463963	T	G	0.86	intronic	6p21.33	MICB	-0.4675	0.048	-9.73959	7.0917e-24	-0.179452	0.0152192	-11.7911	4.33681e-32	-0.179973	0.0152106	-11.832	2.66623e-32	-0.00200312	0.00329915	-0.607162	0.543743
	rs2855810	6	31471129	A	C	0.64	intronic	6p21.33	MICB	0.31627	0.031	10.2022	3.48498e-25	0.129616	0.0110018	11.7813	4.87285e-32	0.129204	0.0109956	11.7505	7.02252e-32	0.00645558	0.00184604	3.49699	0.000470532
	rs2253044	6	31461925	A	C	0.86	ncRNA_intronic	6p21.33	MICB-DT	-0.465619	0.048	-9.7004	1.01796e-23	-0.179292	0.0152192	-11.7806	4.91444e-32	-0.179735	0.0152106	-11.8164	3.21069e-32	-0.0027526	0.00329759	-0.834732	0.403869
	rs2516411	6	31462324	A	C	0.86	ncRNA_exonic	6p21.33	MICB-DT	-0.466247	0.048	-9.71347	9.73062e-24	-0.179042	0.0152192	-11.7642	5.96738e-32	-0.179666	0.0152106	-11.8119	3.38924e-32	-0.00207301	0.00330852	-0.626568	0.530943
	rs429150	6	32075563	C	T	0.53	intronic	6p21.33	TNXB	-0.29267	0.034	-8.60793	4.0856e-18	-0.12422	0.0105808	-11.7401	7.93531e-32	-0.124626	0.0105748	-11.7852	4.65444e-32	-0.00770367	0.0018077	-4.26158	2.0299e-05
	rs2534669	6	31466860	A	G	0.86	intronic	6p21.33	MICB	-0.464363	0.048	-9.67422	1.3083e-23	-0.178366	0.0152192	-11.7198	1.00951e-31	-0.17886	0.0152106	-11.7589	6.35855e-32	-0.00202492	0.00330842	-0.612051	0.540504
	rs2534662	6	31471557	A	G	0.86	intronic	6p21.33	MICB	-0.463105	0.048	-9.64802	1.62558e-23	-0.177963	0.0152192	-11.6933	1.37922e-31	-0.178441	0.0152106	-11.7313	8.81061e-32	-0.00202112	0.00330842	-0.610904	0.541263
	rs2534657	6	31472459	T	C	0.86	intronic	6p21.33	MICB	-0.463105	0.048	-9.64802	1.63844e-23	-0.177916	0.0152192	-11.6902	1.43077e-31	-0.178399	0.0152106	-11.7286	9.09821e-32	-0.00200963	0.00330842	-0.607429	0.543566
	rs2516428	6	31470850	T	C	0.86	intronic	6p21.33	MICB	-0.463105	0.048	-9.64802	1.74612e-23	-0.177864	0.0152192	-11.6868	1.48963e-31	-0.178331	0.0152106	-11.7241	9.58938e-32	-0.0020211	0.00330842	-0.610895	0.541269
	rs2855806	6	31469228	G	A	0.86	intronic	6p21.33	MICB	-0.463105	0.048	-9.64802	1.60013e-23	-0.177856	0.0152192	-11.6862	1.4989e-31	-0.178332	0.0152106	-11.7242	9.58494e-32	-0.00202388	0.00330842	-0.611737	0.540712
	rs1265098	6	31106177	C	T	0.78	intronic	6p21.33	PSORS1C1,PSORS1C2	-0.451076	0.044	-10.2517	1.6573e-25	-0.147314	0.0127482	-11.5557	6.90922e-31	-0.147782	0.012741	-11.5989	4.17184e-31
	rs3132557	6	31106409	G	A	0.44	intronic	6p21.33	PSORS1C1,PSORS1C2	0.359072	0.034	10.5609	2.46873e-27	0.12137	0.0106386	11.4084	3.79683e-30	0.120719	0.0106326	11.3536	7.11656e-30	0.0082191	0.00182431	4.50533	6.62712e-06
	rs2523570	6	31329734	T	C	0.81	intergenic	6p21.33	HLA-B(dist=4778),MICA-AS1(dist=32332)	-0.407463	0.041	-9.93812	6.74319e-24	-0.153403	0.0134613	-11.3958	4.38618e-30	-0.152705	0.0134537	-11.3504	7.38366e-30	-0.00795332	0.00285907	-2.78179	0.00540602
	rs9378248	6	31326289	A	G	0.63	intergenic	6p21.33	HLA-B(dist=1333),MICA-AS1(dist=35777)	-0.408128	0.037	-11.0305	7.42093e-30	-0.124639	0.0109379	-11.3952	4.42067e-30	-0.125676	0.0109318	-11.4964	1.37539e-30	-0.00809453	0.00181147	-4.46849	7.87743e-06
	rs1265095	6	31106643	A	G	0.54	intronic	6p21.33	PSORS1C1,PSORS1C2	0.359072	0.035	10.2592	3.40685e-26	0.11984	0.0105957	11.3103	1.16727e-29	0.118713	0.0105897	11.2102	3.63327e-29	0.00734569	0.00181129	4.0555	5.00268e-05
	rs1008438	6	31783208	C	A	0.4	upstream	6p21.33	HSPA1A,HSPA1L(dist=112)	0.372253	0.034	10.9486	5.6611e-29	0.120551	0.0107795	11.1833	4.92337e-29	0.120057	0.0107735	11.1438	7.67859e-29	0.0117879	0.00180592	6.52736	6.69404e-11
	rs1265089	6	31108607	A	G	0.82	downstream	6p21.33	PSORS1C1(dist=738)	-0.423305	0.041	-10.3245	1.5133e-25	-0.152853	0.0137456	-11.1202	1.00069e-28	-0.151543	0.0137378	-11.0311	2.70636e-28	-0.00586891	0.00215579	-2.7224	0.00648101
	rs1966	6	31107733	T	C	0.82	UTR3	6p21.33	PSORS1C1	-0.42265	0.041	-10.3085	1.60618e-25	-0.152777	0.0137456	-11.1146	1.06495e-28	-0.151414	0.0137378	-11.0217	3.00359e-28	-0.00588299	0.00215579	-2.72893	0.0063541
	rs2523586	6	31327435	G	T	0.75	intergenic	6p21.33	HLA-B(dist=2479),MICA-AS1(dist=34631)	-0.363253	0.036	-10.0904	1.0702e-24	-0.134594	0.0121957	-11.0362	2.55573e-28	-0.133254	0.0121888	-10.9325	8.05591e-28	-0.00536365	0.00209642	-2.55847	0.0105133
	rs2442719	6	31320538	T	C	0.57	intergenic	6p21.33	LINC02571(dist=51124),HLA-B(dist=1114)	0.378436	0.035	10.8125	7.61457e-28	0.117581	0.0106668	11.0231	2.95799e-28	0.117657	0.0106608	11.0364	2.54993e-28
	rs56189237	6	31328518	A	G	0.88	intergenic	6p21.33	HLA-B(dist=3562),MICA-AS1(dist=33548)	-0.531216	0.051	-10.416	3.07541e-27	-0.179131	0.0162508	-11.0229	2.96288e-28	-0.180745	0.0162416	-11.1285	9.11399e-29	-0.00496511	0.00327729	-1.51501	0.12977
	rs1799964	6	31542308	C	T	0.8	downstream	6p21.33	LTA(dist=208)	-0.431782	0.04	-10.7946	1.21789e-28	-0.142626	0.0132022	-10.8032	3.32298e-27	-0.143357	0.0131947	-10.8647	1.69703e-27	-0.00195247	0.00232202	-0.840849	0.400433
	rs2596477	6	31327723	A	G	0.87	intergenic	6p21.33	HLA-B(dist=2767),MICA-AS1(dist=34343)	-0.435024	0.048	-9.063	2.41089e-20	-0.169599	0.0157027	-10.8006	3.41933e-27	-0.168618	0.0156939	-10.7442	6.3096e-27	-0.0138203	0.00335041	-4.12497	3.70783e-05
	rs2523577	6	31328739	G	A	0.87	intergenic	6p21.33	HLA-B(dist=3783),MICA-AS1(dist=33327)	-0.431782	0.048	-8.99547	4.39365e-20	-0.169472	0.0157027	-10.7925	3.73308e-27	-0.168501	0.0156939	-10.7367	6.84331e-27	-0.0139968	0.0033524	-4.17517	2.97759e-05
	rs2844498	6	31476854	T	C	0.59	intronic	6p21.33	MICB	-0.293416	0.03	-9.78052	2.83202e-23	-0.115219	0.0107371	-10.7309	7.28771e-27	-0.114984	0.0107311	-10.715	8.65257e-27	-0.00628072	0.00185662	-3.38288	0.000717299
	rs7766862	6	32033007	A	G	0.69	intronic	6p21.33	TNXB	-0.301585	0.033	-9.13894	5.87343e-21	-0.122128	0.0114183	-10.6958	1.06468e-26	-0.121745	0.0114118	-10.6683	1.43185e-26	-0.0067285	0.00185851	-3.62037	0.000294181
	rs2239689	6	32030284	A	G	0.69	intronic	6p21.33	TNXB	-0.301585	0.033	-9.13894	5.99867e-21	-0.122056	0.0114183	-10.6895	1.13962e-26	-0.121715	0.0114118	-10.6657	1.47295e-26	-0.00666033	0.00185851	-3.58369	0.000338775
	rs2071295	6	32038700	T	C	0.69	intronic	6p21.33	TNXB	-0.300105	0.033	-9.09408	8.92526e-21	-0.121424	0.0114183	-10.6342	2.0659e-26	-0.120976	0.0114118	-10.6009	2.95094e-26	-0.00655165	0.00185851	-3.52521	0.000423147
	rs6902493	6	32022898	T	C	0.69	intronic	6p21.33	TNXB	-0.300845	0.033	-9.11652	7.67561e-21	-0.121399	0.0114183	-10.632	2.11559e-26	-0.121041	0.0114118	-10.6066	2.77726e-26	-0.00675396	0.00185756	-3.63593	0.000276984
	rs17207951	6	32050653	T	C	0.69	intronic	6p21.33	TNXB	-0.299364	0.033	-9.07162	1.04216e-20	-0.121395	0.0114183	-10.6316	2.12441e-26	-0.120996	0.0114118	-10.6027	2.89602e-26	-0.00683015	0.00185756	-3.67694	0.000236045
	rs1130992	6	31322996	T	C	0.53	exonic	6p21.33	HLA-B	-0.344299	0.035	-9.8371	5.58576e-24	-0.111643	0.0105808	-10.5515	5.00055e-26	-0.11267	0.0105748	-10.6545	1.6611e-26
	rs1265048	6	31081409	C	T	0.67	intergenic	6p21.33	C6orf15(dist=1057),PSORS1C1(dist=1168)	-0.340749	0.032	-10.6484	2.85548e-27	-0.117639	0.0112308	-10.4747	1.12925e-25	-0.117235	0.0112245	-10.4446	1.55103e-25	-0.0064908	0.00181273	-3.58069	0.000342694
	rs2246626	6	31479126	T	C	0.6	downstream	6p21.33	MICB(dist=225)	-0.285179	0.03	-9.50596	4.88849e-22	-0.112864	0.0107795	-10.4702	1.18362e-25	-0.112633	0.0107735	-10.4547	1.3942e-25	-0.00621714	0.00185758	-3.34691	0.00081718
	rs4151657	6	31917540	C	T	0.67	intronic	6p21.33	CFB	-0.311154	0.032	-9.72358	5.83712e-23	-0.11755	0.0112308	-10.4667	1.22799e-25	-0.117434	0.0112245	-10.4623	1.28748e-25	-0.00804733	0.00188424	-4.27085	1.94726e-05
	rs2515919	6	31564167	G	A	0.64	intergenic	6p21.33	NCR3(dist=3384),AIF1(dist=18844)	-0.385262	0.037	-10.4125	5.28795e-27	-0.114964	0.0110018	-10.4495	1.47308e-25	-0.115296	0.0109956	-10.4856	1.00614e-25	-0.00481183	0.00184378	-2.60977	0.00906027
	rs2844480	6	31564821	T	C	0.81	intergenic	6p21.33	NCR3(dist=4038),AIF1(dist=18190)	-0.418052	0.041	-10.1964	4.80265e-26	-0.140535	0.0134613	-10.4399	1.6298e-25	-0.140941	0.0134537	-10.476	1.11353e-25	-0.00186497	0.00235198	-0.792936	0.427815
	rs2523614	6	31320654	C	T	0.71	downstream	6p21.33	HLA-B(dist=998)	-0.378436	0.04	-9.46091	8.57638e-22	-0.118836	0.011638	-10.2111	1.76925e-24	-0.11968	0.0116314	-10.2893	7.87217e-25
	rs2523615	6	31320642	T	C	0.71	intergenic	6p21.33	LINC02571(dist=51228),HLA-B(dist=1010)	-0.378436	0.04	-9.46091	8.64256e-22	-0.118818	0.011638	-10.2095	1.79851e-24	-0.119639	0.0116314	-10.2858	8.16456e-25
	rs2072632	6	31921475	A	G	0.68	intronic	6p21.33	NELFE	-0.301585	0.032	-9.42453	3.05021e-21	-0.115127	0.0113208	-10.1695	2.71221e-24	-0.115019	0.0113144	-10.1657	2.81956e-24	-0.00820418	0.00189034	-4.34005	1.4245e-05
	rs9266270	6	31326072	A	G	0.84	intergenic	6p21.33	HLA-B(dist=1116),MICA-AS1(dist=35994)	-0.42853	0.052	-8.24097	1.45434e-17	-0.145838	0.0144048	-10.1243	4.31172e-24	-0.145149	0.0143966	-10.0821	6.62796e-24	-0.00731838	0.00282627	-2.58941	0.00961408
	rs707939	6	31726688	A	C	0.66	ncRNA_intronic	6p21.33	MSH5-SAPCD1	-0.33146	0.032	-10.3581	8.25081e-26	-0.112394	0.0111479	-10.0821	6.63166e-24	-0.112395	0.0111417	-10.0879	6.25212e-24	-0.00988599	0.00195655	-5.05277	4.35447e-07
	rs9266269	6	31326055	A	G	0.84	intergenic	6p21.33	HLA-B(dist=1099),MICA-AS1(dist=36011)	-0.416075	0.051	-8.15834	8.02363e-17	-0.144797	0.0144048	-10.052	9.00293e-24	-0.144182	0.0143966	-10.015	1.30965e-23	-0.00731565	0.00282628	-2.58843	0.00964134
	rs1265094	6	31106893	G	A	0.53	intronic	6p21.33	PSORS1C1	0.324978	0.034	9.55817	2.56176e-22	0.106194	0.0105808	10.0364	1.05418e-23	0.105662	0.0105748	9.99186	1.6545e-23	0.00611935	0.00180429	3.39155	0.000694996
	rs3093664	6	31544642	G	A	0.92	intronic	6p21.33	TNF	-0.562469	0.064	-8.78858	1.10777e-19	-0.195323	0.0194656	-10.0343	1.07731e-23	-0.196095	0.0194546	-10.0796	6.79792e-24	-0.00390393	0.00432199	-0.903273	0.366381
	rs9266266	6	31326011	T	C	0.84	intergenic	6p21.33	HLA-B(dist=1055),MICA-AS1(dist=36055)	-0.415415	0.051	-8.1454	9.09654e-17	-0.143823	0.0144048	-9.98439	1.78398e-23	-0.143155	0.0143966	-9.94366	2.6877e-23	-0.00728918	0.00282628	-2.57907	0.00990666
	rs2854001	6	31323012	A	G	0.81	ncRNA_exonic	6p21.33	MIR6891	-0.396761	0.047	-8.44172	7.22984e-18	-0.133725	0.0134613	-9.93402	2.96066e-23	-0.132309	0.0134537	-9.83439	8.00522e-23
	rs494620	6	31838713	A	G	0.6	exonic	6p21.33	SLC44A4	-0.330023	0.036	-9.1673	3.51888e-21	-0.106264	0.0107795	-9.85794	6.33354e-23	-0.106687	0.0107735	-9.90272	4.05097e-23	-0.00908508	0.00189541	-4.79319	1.64149e-06
	rs1265100	6	31105310	G	A	0.86	intronic	6p21.33	PSORS1C1	-0.465619	0.054	-8.62257	7.45506e-19	-0.148534	0.0152192	-9.75963	1.6777e-22	-0.147761	0.0152106	-9.7143	2.62031e-22	-0.00125742	0.00230298	-0.545999	0.585067
	rs1793890	6	31222056	A	G	0.35	intergenic	6p21.33	HCG27(dist=50311),HLA-C(dist=14470)	0.492865	0.057	8.64676	7.29709e-19	0.107866	0.0110717	9.74249	1.98618e-22	0.107285	0.0110655	9.69549	3.15134e-22
	rs28732174	6	32081196	A	C	0.9	intergenic	6p21.33	TNXB(dist=4081),ATF6B(dist=1845)	-0.444686	0.055	-8.0852	1.05401e-16	-0.170851	0.0176029	-9.70581	2.8481e-22	-0.171333	0.017593	-9.73873	2.06117e-22	-0.00389109	0.00387948	-1.00299	0.315865
	rs12153855	6	32074804	C	T	0.9	intronic	6p21.33	TNXB	-0.441476	0.055	-8.02683	1.51234e-16	-0.169497	0.0176029	-9.62893	6.03534e-22	-0.169929	0.017593	-9.6589	4.50669e-22	-0.00384548	0.00385739	-0.996912	0.318807
	rs527254	6	31841641	A	G	0.61	intronic	6p21.33	SLC44A4	-0.329304	0.036	-9.14733	6.28376e-21	-0.104202	0.010827	-9.62429	6.31441e-22	-0.104518	0.0108209	-9.65886	4.50849e-22	-0.00967435	0.00189432	-5.10704	3.27249e-07
	rs2734325	6	31945646	T	C	0.67	intronic	6p21.33	STK19	-0.311154	0.038	-8.18827	2.25595e-17	-0.107592	0.0112308	-9.58009	9.69648e-22	-0.107273	0.0112245	-9.55709	1.2111e-21	-0.00846849	0.00186864	-4.53191	5.84538e-06
	rs9267393	6	31469365	A	C	0.7	intronic	6p21.33	MICB	-0.370183	0.039	-9.49188	1.07497e-22	-0.10939	0.0115238	-9.4925	2.25555e-21	-0.10907	0.0115173	-9.47005	2.79708e-21	-0.00712129	0.00194779	-3.65609	0.000256089
	rs35303934	6	31234222	A	G	0.87	intergenic	6p21.33	HCG27(dist=62477),HLA-C(dist=2304)	-0.435671	0.048	-9.07648	6.59056e-21	-0.148871	0.0157027	-9.4806	2.52816e-21	-0.149083	0.0156939	-9.49944	2.11032e-21	-0.00467987	0.00220221	-2.12507	0.0335805
	rs2769	6	31321882	A	G	0.87	UTR3	6p21.33	HLA-B	-0.414755	0.056	-7.40634	1.85496e-14	-0.148002	0.0157027	-9.42527	4.29004e-21	-0.146719	0.0156939	-9.34882	8.86281e-21	-0.0130009	0.00350842	-3.70563	0.000210865
	rs4947324	6	31528130	T	C	0.9	ncRNA_exonic	6p21.33	LOC100287329	-0.447886	0.055	-8.14338	7.44632e-17	-0.165572	0.0176029	-9.40596	5.15567e-21	-0.1663	0.017593	-9.45263	3.30433e-21	-0.00856484	0.00248483	-3.44685	0.000567171
	rs17199328	6	31322395	G	A	0.87	intronic	6p21.33	HLA-B	-0.413433	0.056	-7.38274	2.15783e-14	-0.146869	0.0157027	-9.35308	8.51297e-21	-0.145714	0.0156939	-9.28481	1.61997e-20
	rs41268896	6	32070069	A	G	0.69	intronic	6p21.33	TNXB	-0.28968	0.038	-7.62316	1.05487e-14	-0.106698	0.0114183	-9.34446	9.23598e-21	-0.106224	0.0114118	-9.30824	1.29972e-20	-0.00676421	0.00185697	-3.64261	0.000269884
	rs504653	6	31840766	G	A	0.63	intronic	6p21.33	SLC44A4	-0.314081	0.036	-8.72446	9.69237e-19	-0.101353	0.0109379	-9.26619	1.92907e-20	-0.101658	0.0109318	-9.29932	1.41351e-20	-0.00885161	0.00192426	-4.60001	4.2247e-06
	rs2071293	6	32062687	A	G	0.7	intronic	6p21.33	TNXB	-0.28968	0.039	-7.42769	2.47564e-14	-0.105974	0.0115238	-9.19606	3.71303e-20	-0.105655	0.0115173	-9.17356	4.57637e-20	-0.00705905	0.00186044	-3.79429	0.000148069
	rs17421624	6	32066177	C	T	0.7	intronic	6p21.33	TNXB	-0.287432	0.039	-7.37005	3.50909e-14	-0.105666	0.0115238	-9.16932	4.76012e-20	-0.10533	0.0115173	-9.14536	5.9432e-20	-0.00699099	0.00185851	-3.76161	0.000168825
	rs1265096	6	31106489	A	G	0.93	exonic	6p21.33	PSORS1C1	-0.585005	0.069	-8.47833	1.99346e-18	-0.189262	0.0206974	-9.14423	6.00557e-20	-0.189371	0.0206857	-9.15466	5.45289e-20	-0.00522535	0.00288164	-1.81333	0.0697817
	rs2075800	6	31777946	T	C	0.68	exonic	6p21.33	HSPA1L	-0.319181	0.033	-9.67214	1.57901e-23	-0.103467	0.0113208	-9.1396	6.26837e-20	-0.103507	0.0113144	-9.14822	5.78791e-20	-0.0102732	0.00197131	-5.21134	1.87481e-07
	rs3020644	6	31894626	G	A	0.62	intronic	6p21.33	C2	-0.316998	0.036	-8.8055	4.43104e-19	-0.0984716	0.0108797	-9.05092	1.41774e-19	-0.0979965	0.0108736	-9.01233	2.01715e-19	-0.00914145	0.00187614	-4.87247	1.10212e-06
	rs2507954	6	31826414	G	A	0.66	UTR3	6p21.33	NEU1	-0.333611	0.037	-9.01651	8.25177e-20	-0.100624	0.0111479	-9.02626	1.77643e-19	-0.100467	0.0111417	-9.01726	1.92853e-19
	rs34214527	6	32014456	T	C	0.92	intronic	6p21.33	TNXB	-0.466247	0.062	-7.52011	5.61718e-15	-0.171991	0.0194656	-8.83566	9.95081e-19	-0.173231	0.0194546	-8.90437	5.36919e-19	-0.0023469	0.00400686	-0.585721	0.558063
	rs2523690	6	31420713	T	C	0.82	intergenic	6p21.33	LINC01149(dist=5963),HCP5(dist=10244)	-0.34217	0.041	-8.34562	7.06663e-18	-0.121026	0.0137456	-8.80471	1.31186e-18	-0.121968	0.0137378	-8.87826	6.79125e-19	-0.00639548	0.00225409	-2.83728	0.00455003
	rs2844496	6	31480398	T	C	0.9	intergenic	6p21.33	MICB(dist=1497),MCCD1(dist=16341)	-0.395415	0.055	-7.18936	1.49324e-13	-0.15338	0.0176029	-8.7133	2.95147e-18	-0.153211	0.017593	-8.70866	3.07499e-18	-0.00056173	0.00365999	-0.153479	0.878021
	rs2894211	6	31327241	A	C	0.88	intergenic	6p21.33	HLA-B(dist=2285),MICA-AS1(dist=34825)	-0.429182	0.05	-8.58363	2.1645e-18	-0.140625	0.0162508	-8.65346	4.99615e-18	-0.141496	0.0162416	-8.71196	2.98678e-18	0.00102909	0.00291693	0.352799	0.724239
	rs2516402	6	31480878	A	G	0.9	intergenic	6p21.33	MICB(dist=1977),MCCD1(dist=15861)	-0.392718	0.055	-7.14032	2.1059e-13	-0.15219	0.0176029	-8.64574	5.34567e-18	-0.152025	0.017593	-8.64123	5.56118e-18	-0.000793288	0.00366525	-0.216435	0.828649
	rs6931464	6	31095007	G	A	0.8	intronic	6p21.33	PSORS1C1	-0.293416	0.039	-7.52348	2.11443e-14	-0.113643	0.0132022	-8.60789	7.4418e-18	-0.114617	0.0131947	-8.68654	3.73656e-18	-0.0010295	0.00223343	-0.460948	0.644836
	rs2239705	6	31513402	A	G	0.83	ncRNA_intronic	6p21.33	ATP6V1G2-DDX39B	-0.29788	0.042	-7.09238	2.14692e-13	-0.120857	0.0140586	-8.59664	8.20853e-18	-0.120953	0.0140507	-8.6083	7.41518e-18	-0.00378521	0.00311652	-1.21456	0.224534
	rs6931633	6	31095051	T	C	0.8	intronic	6p21.33	PSORS1C1	-0.291176	0.039	-7.46605	3.58327e-14	-0.113374	0.0132022	-8.5875	8.88824e-18	-0.11425	0.0131947	-8.65873	4.77035e-18	-0.00102963	0.00223344	-0.461007	0.644793
	rs12196740	6	31321407	T	C	0.91	downstream	6p21.33	HLA-B(dist=245)	-0.48858	0.059	-8.28102	1.69823e-17	-0.157679	0.0184529	-8.54493	1.28615e-17	-0.158578	0.0184425	-8.59855	8.07331e-18	-0.000523613	0.00291753	-0.179471	0.857568
	rs6911408	6	31095066	C	T	0.8	intronic	6p21.33	PSORS1C1	-0.28968	0.039	-7.42769	4.67927e-14	-0.112797	0.0132022	-8.54384	1.29832e-17	-0.113687	0.0131947	-8.6161	6.92707e-18	-0.00102587	0.00223346	-0.459319	0.646005
	rs4122185	6	31326683	A	G	0.91	intergenic	6p21.33	HLA-B(dist=1727),MICA-AS1(dist=35383)	-0.481191	0.058	-8.29639	1.84415e-17	-0.155017	0.0184529	-8.40069	4.43872e-17	-0.155891	0.0184425	-8.45285	2.84274e-17	-0.00287218	0.0035385	-0.811693	0.416968
	rs6906449	6	31097860	C	A	0.84	intronic	6p21.33	PSORS1C1	-0.31554	0.043	-7.33815	4.96978e-14	-0.120797	0.0144048	-8.38589	5.03418e-17	-0.121212	0.0143966	-8.41944	3.78295e-17	-0.00181233	0.00262221	-0.691147	0.489473
	rs12198173	6	32026808	A	G	0.92	intronic	6p21.33	TNXB	-0.424614	0.06	-7.0769	2.16421e-13	-0.163163	0.0194656	-8.38214	5.19734e-17	-0.164147	0.0194546	-8.43742	3.24422e-17	-0.00263031	0.00399271	-0.658777	0.510039
	rs2516405	6	31480739	A	G	0.91	intergenic	6p21.33	MICB(dist=1838),MCCD1(dist=16000)	-0.382538	0.056	-6.83103	1.32505e-12	-0.154512	0.0184529	-8.37335	5.60013e-17	-0.154265	0.0184425	-8.36467	6.02855e-17	-0.000761104	0.00366525	-0.207654	0.835499
	rs17207524	6	31726850	T	G	0.96	ncRNA_intronic	6p21.33	MSH5-SAPCD1	-0.574364	0.085	-6.75722	1.70403e-12	-0.225624	0.0269489	-8.3723	5.65058e-17	-0.224884	0.0269337	-8.34956	6.85183e-17
	rs4993823	6	31327371	T	C	0.91	intergenic	6p21.33	HLA-B(dist=2415),MICA-AS1(dist=34695)	-0.479335	0.058	-8.2644	2.63415e-17	-0.154489	0.0184529	-8.37208	5.66082e-17	-0.155226	0.0184425	-8.41676	3.87045e-17	-0.00281384	0.00354089	-0.794669	0.426806
	rs6906566	6	31097820	T	C	0.84	intronic	6p21.33	PSORS1C1	-0.314811	0.043	-7.32118	5.67626e-14	-0.120442	0.0144048	-8.36123	6.20697e-17	-0.120911	0.0143966	-8.39855	4.52015e-17	-0.00187663	0.00262229	-0.715645	0.474211
	rs3093662	6	31544189	G	A	0.93	intronic	6p21.33	TNF	-0.491031	0.067	-7.32882	2.76479e-14	-0.172957	0.0206974	-8.35644	6.46369e-17	-0.174104	0.0206857	-8.41664	3.8745e-17	-0.00896833	0.00606653	-1.47833	0.13932
	rs2894222	6	31462035	A	G	0.49	ncRNA_exonic	6p21.33	MICB-DT	0.275356	0.034	8.09872	8.97441e-17	0.0882586	0.0105639	8.35477	6.55628e-17	0.0875428	0.0105579	8.29168	1.11661e-16	0.012119	0.00184372	6.5731	4.92799e-11
	rs4997234	6	31326948	A	C	0.91	intergenic	6p21.33	HLA-B(dist=1992),MICA-AS1(dist=35118)	-0.485508	0.059	-8.22895	2.41618e-17	-0.154121	0.0184529	-8.35216	6.70279e-17	-0.154877	0.0184425	-8.39785	4.54722e-17
	rs4997235	6	31326929	C	A	0.91	intergenic	6p21.33	HLA-B(dist=1973),MICA-AS1(dist=35137)	-0.479335	0.058	-8.2644	2.44066e-17	-0.153853	0.0184529	-8.33762	7.57999e-17	-0.154709	0.0184425	-8.38876	4.91314e-17
	rs28380936	6	31320121	C	T	0.83	intergenic	6p21.33	LINC02571(dist=50707),HLA-B(dist=1531)	-0.356975	0.049	-7.2852	7.90172e-14	-0.117204	0.0140586	-8.33684	7.63006e-17	-0.118064	0.0140507	-8.40271	4.36294e-17	-0.00213902	0.00313673	-0.681928	0.495284
	rs12196385	6	32025980	A	G	0.92	exonic	6p21.33	TNXB	-0.421338	0.06	-7.02231	3.08564e-13	-0.162084	0.0194656	-8.3267	8.31239e-17	-0.163111	0.0194546	-8.38422	5.10649e-17	-0.00260193	0.00399271	-0.65167	0.514614
	rs12211410	6	32049423	T	C	0.92	exonic	6p21.33	TNXB	-0.417394	0.06	-6.95656	5.20473e-13	-0.160889	0.0194656	-8.26533	1.3931e-16	-0.161942	0.0194546	-8.32408	8.49835e-17	-0.00241413	0.00399621	-0.604105	0.545774
	rs2077580	6	32020844	A	G	0.92	intronic	6p21.33	TNXB	-0.418052	0.06	-6.96754	4.71571e-13	-0.160629	0.0194656	-8.25196	1.55822e-16	-0.161549	0.0194546	-8.30388	1.00762e-16	-0.00257751	0.00399271	-0.645554	0.518569
	rs2395044	6	31461979	T	C	0.49	ncRNA_intronic	6p21.33	MICB-DT	0.272315	0.034	8.00925	1.56889e-16	0.0871269	0.0105639	8.24764	1.61558e-16	0.0864418	0.0105579	8.1874	2.66929e-16	0.0121221	0.00184375	6.57469	4.87551e-11
	rs6941112	6	31946614	A	G	0.69	intronic	6p21.33	STK19	-0.264669	0.038	-6.96498	1.61782e-12	-0.0938961	0.0114183	-8.22331	1.97958e-16	-0.0937746	0.0114118	-8.21731	2.08117e-16	-0.00887789	0.00187727	-4.72915	2.25464e-06
	rs614549	6	31840625	G	A	0.65	intronic	6p21.33	SLC44A4	-0.290428	0.037	-7.84941	5.81258e-16	-0.0904709	0.0110717	-8.17135	3.04965e-16	-0.0904213	0.0110655	-8.17147	3.0465e-16	-0.0101953	0.00195834	-5.20608	1.92873e-07
	rs28380932	6	31319977	G	A	0.84	intergenic	6p21.33	LINC02571(dist=50563),HLA-B(dist=1675)	-0.349952	0.051	-6.86181	1.23045e-12	-0.117523	0.0144048	-8.15863	3.38846e-16	-0.1188	0.0143966	-8.25195	1.55828e-16	-0.00188154	0.00315586	-0.596204	0.551039
	rs13199524	6	32066765	T	C	0.92	intronic	6p21.33	TNXB	-0.407463	0.06	-6.79105	1.96395e-12	-0.157867	0.0194656	-8.11008	5.05855e-16	-0.159089	0.0194546	-8.17746	2.89889e-16	-0.00226788	0.00400676	-0.566014	0.571384
	rs2523691	6	31420687	A	G	0.94	intergenic	6p21.33	LINC01149(dist=5937),HCP5(dist=10270)	-0.478096	0.069	-6.92892	5.37815e-13	-0.1801	0.0222365	-8.0993	5.52765e-16	-0.180101	0.022224	-8.10391	5.32224e-16	-0.0131003	0.00723042	-1.81183	0.0700126
	rs2857607	6	31517248	T	C	0.93	intronic	6p21.33	NFKBIL1	-0.468753	0.068	-6.89342	1.08433e-12	-0.167409	0.0206974	-8.08843	6.04393e-16	-0.167214	0.0206857	-8.08354	6.29142e-16	-4.2159e-05	0.00484646	-0.00869884	0.993059
	rs62396278	6	31329119	C	T	0.94	intergenic	6p21.33	HLA-B(dist=4163),MICA-AS1(dist=32947)	-0.567584	0.072	-7.88311	2.92098e-16	-0.179708	0.0222365	-8.08165	6.38983e-16	-0.181108	0.022224	-8.14921	3.66309e-16	-0.00312816	0.0036188	-0.864418	0.387358
	rs116382538	6	31328972	T	G	0.94	intergenic	6p21.33	HLA-B(dist=4016),MICA-AS1(dist=33094)	-0.567017	0.072	-7.87523	2.99227e-16	-0.179666	0.0222365	-8.07976	6.48947e-16	-0.18106	0.022224	-8.14708	3.72827e-16	-0.00312275	0.0036188	-0.862923	0.38818
	rs9267487	6	31511350	C	T	0.94	ncRNA_intronic	6p21.33	ATP6V1G2-DDX39B	-0.519389	0.074	-7.01877	2.90676e-13	-0.17933	0.0222365	-8.06466	7.34407e-16	-0.180156	0.022224	-8.10639	5.21453e-16	-0.00672271	0.00640894	-1.04896	0.294198
	rs2516497	6	31465905	T	G	0.93	intronic	6p21.33	MICB	-0.463734	0.068	-6.81962	1.93563e-12	-0.16673	0.0206974	-8.05561	7.90843e-16	-0.16638	0.0206857	-8.04323	8.75e-16	4.45768e-05	0.00484649	0.00919774	0.992661
	rs62396280	6	31329478	A	G	0.94	intergenic	6p21.33	HLA-B(dist=4522),MICA-AS1(dist=32588)	-0.565314	0.072	-7.85158	3.01313e-16	-0.178852	0.0222365	-8.04319	8.7528e-16	-0.180247	0.022224	-8.11046	5.0428e-16	-0.00258925	0.00358649	-0.721947	0.470327
	rs2523689	6	31420856	T	C	0.94	intergenic	6p21.33	LINC01149(dist=6106),HCP5(dist=10101)	-0.471877	0.069	-6.8388	1.15547e-12	-0.178197	0.0222365	-8.01373	1.11281e-15	-0.17818	0.022224	-8.01746	1.07955e-15	-0.0147113	0.0072989	-2.01554	0.0438476
	rs2263317	6	31421358	T	C	0.94	intergenic	6p21.33	LINC01149(dist=6608),HCP5(dist=9599)	-0.471877	0.069	-6.8388	1.13148e-12	-0.178119	0.0222365	-8.01022	1.14503e-15	-0.178204	0.022224	-8.01854	1.0701e-15	-0.0146718	0.00727584	-2.01651	0.043747
	rs116812356	6	31327669	C	T	0.92	intergenic	6p21.33	HLA-B(dist=2713),MICA-AS1(dist=34397)	-0.478096	0.06	-7.96826	2.2052e-16	-0.15544	0.0194656	-7.98536	1.40112e-15	-0.156973	0.0194546	-8.06868	7.10604e-16	-0.00339742	0.00354425	-0.958573	0.337774
	rs28381344	6	31707526	A	G	0.97	upstream	6p21.33	MSH5,MSH5-SAPCD1(dist=199)	-0.632866	0.098	-6.45782	1.17167e-11	-0.242588	0.030957	-7.83627	4.64113e-15	-0.243632	0.0309396	-7.87443	3.42287e-15	-0.0112763	0.00795997	-1.41662	0.156594
	rs41316748	6	32019512	C	T	0.97	intronic	6p21.33	TNXB	-0.624333	0.098	-6.37074	2.48344e-11	-0.242217	0.030957	-7.82429	5.10536e-15	-0.242977	0.0309396	-7.85329	4.05267e-15	-0.0107265	0.00720803	-1.48813	0.136717
	rs1800630	6	31542476	A	C	0.85	upstream;downstream	6p21.33	TNF(dist=866);LTA(dist=376)	-0.368109	0.044	-8.36612	2.01236e-17	-0.115083	0.0147894	-7.78146	7.16923e-15	-0.11561	0.0147811	-7.82149	5.22027e-15	-0.00110709	0.00242911	-0.455761	0.648562
	rs117813801	6	31397923	T	G	0.86	intergenic	6p21.33	MICA(dist=14831),LINC01149(dist=11521)	-0.358374	0.047	-7.62497	2.8483e-15	-0.118307	0.0152192	-7.77349	7.63544e-15	-0.119327	0.0152106	-7.84496	4.33079e-15	-0.00685871	0.00227623	-3.01318	0.00258522
	rs140949683	6	31333103	G	A	0.95	intergenic	6p21.33	HLA-B(dist=8147),MICA-AS1(dist=28963)	-0.596636	0.078	-7.64918	1.80406e-15	-0.187182	0.0242303	-7.72512	1.11752e-14	-0.187987	0.0242167	-7.76271	8.31319e-15	-0.00371063	0.00375355	-0.988566	0.322876
	rs9267677	6	31892641	C	T	0.91	intronic	6p21.33	C2	-0.37363	0.055	-6.79328	3.59652e-12	-0.142508	0.0184529	-7.72278	1.13816e-14	-0.143759	0.0184425	-7.795	6.44083e-15	-0.000163781	0.00393474	-0.0416243	0.966798
	rs3130924	6	31462248	G	T	0.47	ncRNA_exonic	6p21.33	MICB-DT	0.258511	0.034	7.60326	5.26496e-15	0.0812578	0.0105808	7.67973	1.59429e-14	0.0805915	0.0105748	7.62106	2.5161e-14	0.012095	0.0018605	6.50095	7.98133e-11
	rs2857706	6	31537606	T	C	0.85	ncRNA_intronic	6p21.33	LOC100287329	-0.361861	0.044	-8.22412	4.91431e-17	-0.112817	0.0147894	-7.62823	2.37991e-14	-0.113348	0.0147811	-7.66844	1.74101e-14	-0.00108391	0.00242911	-0.446217	0.655441
	rs2857599	6	31562150	A	G	0.84	intergenic	6p21.33	NCR3(dist=1367),AIF1(dist=20861)	-0.358374	0.044	-8.14485	5.24424e-17	-0.109393	0.0144048	-7.59422	3.09653e-14	-0.110167	0.0143966	-7.65225	1.97499e-14	0.000595094	0.00241777	0.246134	0.805579
	rs2736189	6	31564728	A	G	0.87	intergenic	6p21.33	NCR3(dist=3945),AIF1(dist=18283)	-0.377066	0.047	-8.02267	3.21191e-16	-0.118872	0.0157027	-7.57018	3.72719e-14	-0.119043	0.0156939	-7.58531	3.31687e-14	-0.000552946	0.00260636	-0.212153	0.831988
	rs2233945	6	31107361	A	C	0.85	intronic	6p21.33	PSORS1C1	-0.285179	0.044	-6.48134	3.3238e-11	-0.111585	0.0147894	-7.54493	4.52527e-14	-0.110978	0.0147811	-7.50812	5.99844e-14	-0.00763988	0.0027357	-2.79266	0.00522763
	rs2251824	6	31511857	A	G	0.85	ncRNA_intronic	6p21.33	ATP6V1G2-DDX39B	-0.356975	0.044	-8.11307	9.9757e-17	-0.11156	0.0147894	-7.54325	4.58405e-14	-0.111989	0.0147811	-7.57654	3.54894e-14	-0.00254494	0.00233182	-1.0914	0.275098
	rs9266303	6	31329609	T	G	0.86	intergenic	6p21.33	HLA-B(dist=4653),MICA-AS1(dist=32457)	-0.311154	0.045	-6.91454	2.37835e-12	-0.114342	0.0152192	-7.51296	5.78046e-14	-0.114124	0.0152106	-7.50293	6.24056e-14	-0.00649991	0.00295397	-2.2004	0.0277786
	rs2523503	6	31513559	A	C	0.85	ncRNA_intronic	6p21.33	ATP6V1G2-DDX39B	-0.354873	0.044	-8.0653	1.46687e-16	-0.110951	0.0147894	-7.50204	6.28318e-14	-0.111363	0.0147811	-7.53417	4.91444e-14	-0.00267079	0.0023269	-1.14779	0.251054
	rs2255899	6	31522051	T	C	0.85	intronic	6p21.33	NFKBIL1	-0.354873	0.044	-8.0653	1.70797e-16	-0.110846	0.0147894	-7.49496	6.63202e-14	-0.111402	0.0147811	-7.53683	4.8153e-14	-0.00135818	0.00241744	-0.561827	0.574234
	rs2523506	6	31509967	T	G	0.85	ncRNA_intronic	6p21.33	ATP6V1G2-DDX39B	-0.355574	0.044	-8.08123	1.18885e-16	-0.110814	0.0147894	-7.49277	6.74361e-14	-0.111223	0.0147811	-7.52471	5.28375e-14	-0.00252811	0.00233182	-1.08418	0.278284
	rs2516397	6	31521905	T	C	0.85	intronic	6p21.33	NFKBIL1	-0.354873	0.044	-8.0653	1.68853e-16	-0.110757	0.0147894	-7.48893	6.94362e-14	-0.111312	0.0147811	-7.53073	5.04564e-14	-0.00136486	0.00241743	-0.564589	0.572354
	rs149692329	6	31385843	T	C	0.82	intergenic	6p21.33	MICA(dist=2751),LINC01149(dist=23601)	-0.303801	0.04	-7.59504	1.12728e-14	-0.102557	0.0137456	-7.46113	8.57857e-14	-0.103094	0.0137378	-7.50437	6.17226e-14	-0.005152	0.00201476	-2.55713	0.010554
	rs41293856	6	31462648	T	G	0.96	upstream	6p21.33	MICB,MICB-DT(dist=10)	-0.593879	0.095	-6.25136	6.73734e-11	-0.200312	0.0269489	-7.43304	1.06131e-13	-0.201636	0.0269337	-7.4864	7.07864e-14	-0.00579443	0.00746697	-0.776008	0.437744
	rs114832009	6	31770823	T	C	0.97	intronic	6p21.33	LSM2	-0.702602	0.116	-6.05692	1.71357e-10	-0.229629	0.030957	-7.41767	1.19197e-13	-0.229745	0.0309396	-7.42561	1.1226e-13
	rs34277309	6	31329245	G	T	0.87	intergenic	6p21.33	HLA-B(dist=4289),MICA-AS1(dist=32821)	-0.349247	0.047	-7.4308	4.60876e-14	-0.116131	0.0157027	-7.39558	1.40789e-13	-0.116429	0.0156939	-7.41876	1.18226e-13	-0.00145776	0.00234691	-0.621141	0.534507
	rs4388309	6	31561639	A	G	0.87	upstream	6p21.33	NCR3(dist=856)	-0.375006	0.048	-7.81262	5.58955e-16	-0.115963	0.0157027	-7.38492	1.52542e-13	-0.116254	0.0156939	-7.40759	1.28612e-13	-0.000463221	0.0026064	-0.177724	0.858939
	rs140810304	6	31382495	A	G	0.97	intronic	6p21.33	MICA	-0.604316	0.098	-6.16649	1.01396e-10	-0.227379	0.030957	-7.34497	2.05802e-13	-0.228651	0.0309396	-7.39024	1.46559e-13	-0.0134944	0.0079902	-1.68886	0.0912456
	rs28732144	6	31556205	A	G	0.96	intronic	6p21.33	LST1	-0.588342	0.096	-6.12856	1.42423e-10	-0.19774	0.0269489	-7.33762	2.17433e-13	-0.199126	0.0269337	-7.3932	1.43337e-13
	rs2736428	6	31843924	T	C	0.68	intronic	6p21.33	SLC44A4	-0.28968	0.038	-7.62316	5.6047e-15	-0.0829401	0.0113208	-7.32635	2.36504e-13	-0.0827987	0.0113144	-7.31799	2.51714e-13	-0.0096811	0.00196753	-4.92043	8.63529e-07
	rs116157258	6	31350495	G	A	0.91	intergenic	6p21.33	HLA-B(dist=25539),MICA-AS1(dist=11571)	-0.440189	0.057	-7.72261	2.39104e-15	-0.135148	0.0184529	-7.32395	2.40784e-13	-0.134892	0.0184425	-7.31421	2.58892e-13	-0.00133182	0.00289323	-0.460322	0.645285
	rs4151664	6	31920873	T	C	0.95	intronic	6p21.33	NELFE	-0.478716	0.076	-6.29889	6.88908e-11	-0.177236	0.0242303	-7.31465	2.58052e-13	-0.178296	0.0242167	-7.36255	1.80428e-13	-0.00286394	0.00578638	-0.494945	0.620639
	rs3130568	6	31102884	C	T	0.5	intronic	6p21.33	PSORS1C1	0.250759	0.034	7.37526	4.99726e-14	0.0769894	0.0105618	7.28945	3.11227e-13	0.0767368	0.0105558	7.26964	3.60451e-13	0.0115269	0.00181053	6.36662	1.93245e-10
	rs3132565	6	31102964	G	A	0.5	intronic	6p21.33	PSORS1C1	0.250759	0.034	7.37526	4.6963e-14	0.0769858	0.0105618	7.28911	3.1201e-13	0.0767362	0.0105558	7.26958	3.60613e-13	0.0115318	0.00181054	6.36927	1.89926e-10
	rs2844458	6	31851469	A	C	0.68	intronic	6p21.33	EHMT2	-0.276115	0.038	-7.2662	1.08489e-13	-0.082452	0.0113208	-7.28324	3.25889e-13	-0.0823193	0.0113144	-7.27562	3.44823e-13	-0.010152	0.00194438	-5.22121	1.77754e-07
	rs3093661	6	31543758	A	G	0.96	intronic	6p21.33	TNF	-0.572109	0.095	-6.0222	2.86045e-10	-0.195529	0.0269489	-7.25557	3.99971e-13	-0.197426	0.0269337	-7.3301	2.29979e-13	-0.00605174	0.00720798	-0.839589	0.401139
	rs7757383	6	31479223	T	C	0.96	downstream	6p21.33	MICB(dist=322)	-0.592774	0.096	-6.17473	1.00809e-10	-0.195504	0.0269489	-7.25465	4.02708e-13	-0.197053	0.0269337	-7.31625	2.55002e-13	-0.00774791	0.00778458	-0.995289	0.319596
	rs41293860	6	31464091	A	G	0.96	intronic	6p21.33	MICB	-0.563608	0.093	-6.0603	2.27481e-10	-0.195067	0.0269489	-7.23843	4.5392e-13	-0.196636	0.0269337	-7.30074	2.86182e-13	-0.00609818	0.00732225	-0.832829	0.404941
	rs7757162	6	31478960	A	G	0.96	downstream	6p21.33	MICB(dist=59)	-0.595534	0.097	-6.13953	9.86939e-11	-0.194984	0.0269489	-7.23534	4.64351e-13	-0.196457	0.0269337	-7.29411	3.00648e-13	-0.00774821	0.00778458	-0.995328	0.319577
	rs9501114	6	31398376	G	A	0.86	intergenic	6p21.33	MICA(dist=15284),LINC01149(dist=11068)	-0.328584	0.046	-7.14313	2.12554e-13	-0.109985	0.0152192	-7.22668	4.94948e-13	-0.111092	0.0152106	-7.30359	2.80191e-13
	rs3828917	6	31465917	T	G	0.96	intronic	6p21.33	MICB	-0.561329	0.093	-6.03579	2.52535e-10	-0.194155	0.0269489	-7.20457	5.8226e-13	-0.195977	0.0269337	-7.27627	3.43181e-13	-0.00611547	0.00732219	-0.835196	0.403607
	rs9501113	6	31398374	C	T	0.86	intergenic	6p21.33	MICA(dist=15282),LINC01149(dist=11070)	-0.328584	0.046	-7.14313	2.12554e-13	-0.109346	0.0152192	-7.1847	6.73532e-13	-0.110535	0.0152106	-7.26698	3.67621e-13
	rs112515516	6	31329100	G	A	0.96	intergenic	6p21.33	HLA-B(dist=4144),MICA-AS1(dist=32966)	-0.591668	0.097	-6.09967	1.4279e-10	-0.193526	0.0269489	-7.18123	6.90864e-13	-0.196244	0.0269337	-7.2862	3.18829e-13	-0.0121828	0.00802447	-1.5182	0.128963
	rs204879	6	32043157	C	T	0.97	intronic	6p21.33	TNXB	-0.693147	0.117	-5.92433	4.10211e-10	-0.221709	0.030957	-7.16184	7.96039e-13	-0.222165	0.0309396	-7.18061	6.94009e-13
	rs1144709	6	31709349	T	C	0.78	ncRNA_intronic	6p21.33	MSH5-SAPCD1	-0.245296	0.037	-6.62963	1.24023e-11	-0.0911898	0.0127482	-7.15318	8.47922e-13	-0.0916198	0.012741	-7.19096	6.4337e-13	0.00436078	0.0020851	2.0914	0.0364926
	rs28732141	6	31519365	T	C	0.96	intronic	6p21.33	NFKBIL1	-0.581657	0.096	-6.05893	1.8016e-10	-0.192632	0.0269489	-7.14804	8.80265e-13	-0.194293	0.0269337	-7.21377	5.44254e-13	-0.0101061	0.00762067	-1.32614	0.184793
	rs41293883	6	31474820	T	C	0.96	exonic	6p21.33	MICB	-0.556181	0.093	-5.98044	3.47681e-10	-0.192596	0.0269489	-7.14672	8.88758e-13	-0.194405	0.0269337	-7.21793	5.2785e-13	-0.00593023	0.0072989	-0.812483	0.416514
	rs114310831	6	30965425	G	A	0.97	intergenic	6p21.33	MUC21(dist=7746),MUC22(dist=8304)	-0.638691	0.106	-6.02539	2.29671e-10	-0.220811	0.030957	-7.13281	9.83406e-13	-0.220427	0.0309396	-7.12442	1.04521e-12	-0.00188701	0.00901726	-0.209266	0.83424
	rs28732173	6	32071010	A	G	0.96	intronic	6p21.33	TNXB	-0.489193	0.091	-5.37575	1.6993e-08	-0.192136	0.0269489	-7.12966	1.00614e-12	-0.192629	0.0269337	-7.15197	8.5542e-13	-0.00991525	0.00601524	-1.64835	0.0992801
	rs41315816	6	31944851	C	T	0.94	intronic	6p21.33	STK19	-0.390013	0.07	-5.57161	9.57786e-09	-0.157919	0.0222365	-7.10178	1.23163e-12	-0.158558	0.022224	-7.13455	9.71029e-13	-0.00691035	0.00605353	-1.14154	0.253644
	rs150180633	6	31010047	T	C	0.01	intergenic	6p21.33	MUC22(dist=6868),HCG22(dist=11180)	0.664233	0.128	5.18932	3.50325e-08	0.37675	0.0530748	7.09847	1.26145e-12	0.379231	0.0530449	7.14925	8.72553e-13
	rs3131636	6	31476094	G	A	0.75	intronic	6p21.33	MICB	0.210261	0.034	6.18414	4.41775e-10	0.0864026	0.0121957	7.0847	1.39344e-12	0.0862634	0.0121888	7.07728	1.47017e-12	0.0073266	0.00193016	3.79585	0.000147139
	rs116419909	6	31390266	A	G	0.97	intergenic	6p21.33	MICA(dist=7174),LINC01149(dist=19178)	-0.565882	0.096	-5.8946	6.90575e-10	-0.21901	0.030957	-7.07463	1.49851e-12	-0.220371	0.0309396	-7.12261	1.05901e-12	-0.0136027	0.0079903	-1.70241	0.0886794
	rs3131635	6	31476134	G	A	0.75	intronic	6p21.33	MICB	0.21188	0.034	6.23178	3.2518e-10	0.0862652	0.0121957	7.07343	1.51148e-12	0.086076	0.0121888	7.0619	1.6424e-12	0.00719498	0.00192969	3.72856	0.000192574
	rs116081995	6	31389740	A	G	0.97	intergenic	6p21.33	MICA(dist=6648),LINC01149(dist=19704)	-0.567584	0.096	-5.91233	6.64328e-10	-0.218866	0.030957	-7.07001	1.54928e-12	-0.220196	0.0309396	-7.11698	1.10321e-12	-0.0135922	0.00799021	-1.7011	0.0889238
	rs115841246	6	31383613	G	A	0.97	downstream	6p21.33	MICA(dist=521)	-0.572673	0.097	-5.90385	5.72693e-10	-0.218009	0.030957	-7.04231	1.89075e-12	-0.218902	0.0309396	-7.07513	1.49304e-12	-0.0135172	0.0079902	-1.69173	0.0906982
	rs144888775	6	31378257	A	G	0.97	intronic	6p21.33	MICA	-0.581657	0.096	-6.05893	2.35566e-10	-0.217886	0.030957	-7.03834	1.9454e-12	-0.219136	0.0309396	-7.08272	1.41354e-12	-0.0135306	0.00799017	-1.6934	0.0903787
	rs1269854	6	32070838	C	T	0.97	intronic	6p21.33	TNXB	-0.556755	0.097	-5.73974	1.94211e-09	-0.217493	0.030957	-7.02565	2.13079e-12	-0.218545	0.0309396	-7.06362	1.62221e-12
	rs148792134	6	31402358	G	A	0.97	intergenic	6p21.33	MICA(dist=19266),LINC01149(dist=7086)	-0.565882	0.096	-5.8946	7.15128e-10	-0.21728	0.030957	-7.01875	2.23858e-12	-0.219152	0.0309396	-7.08323	1.40831e-12	-0.013596	0.00799017	-1.70159	0.088833
	rs3130615	6	31475413	A	G	0.75	intronic	6p21.33	MICB	0.212689	0.034	6.25556	3.05867e-10	0.0855541	0.0121957	7.01512	2.2975e-12	0.0852948	0.0121888	6.99781	2.59989e-12	0.00735746	0.00192969	3.81276	0.000137421
	rs138117378	6	31400705	A	G	0.97	intergenic	6p21.33	MICA(dist=17613),LINC01149(dist=8739)	-0.565882	0.096	-5.8946	7.13843e-10	-0.217029	0.030957	-7.01066	2.37192e-12	-0.218876	0.0309396	-7.07432	1.50187e-12	-0.01358	0.00799019	-1.69958	0.0892098
	rs114921825	6	31399129	A	G	0.86	intergenic	6p21.33	MICA(dist=16037),LINC01149(dist=10315)	-0.335043	0.046	-7.28354	8.992e-14	-0.106656	0.0152192	-7.00798	2.41779e-12	-0.10726	0.0152106	-7.05163	1.76836e-12	-0.00669804	0.00227583	-2.94312	0.00324922
	rs138130755	6	31400137	G	A	0.97	intergenic	6p21.33	MICA(dist=17045),LINC01149(dist=9307)	-0.565882	0.096	-5.8946	7.13433e-10	-0.216872	0.030957	-7.00558	2.45968e-12	-0.218682	0.0309396	-7.06802	1.57157e-12	-0.0135958	0.00799017	-1.70156	0.0888376
	rs3093952	6	31475764	G	A	0.75	intronic	6p21.33	MICB	0.21188	0.034	6.23178	3.25967e-10	0.0853602	0.0121957	6.99923	2.57377e-12	0.0851131	0.0121888	6.9829	2.89148e-12	0.0072735	0.00192969	3.76925	0.00016374
	rs1065076	6	31477681	G	A	0.75	exonic	6p21.33	MICB	0.21188	0.034	6.23178	3.16302e-10	0.0852618	0.0121957	6.99116	2.7263e-12	0.0849936	0.0121888	6.9731	3.10027e-12	0.00728086	0.00192969	3.77307	0.000161254
	rs28729827	6	31475811	C	T	0.75	intronic	6p21.33	MICB	0.21188	0.034	6.23178	3.26718e-10	0.0852396	0.0121957	6.98934	2.7619e-12	0.0849568	0.0121888	6.97008	3.16762e-12	0.00727326	0.00192969	3.76913	0.000163819
	rs3132468	6	31475486	T	C	0.75	intronic	6p21.33	MICB	0.21188	0.034	6.23178	3.31083e-10	0.0852179	0.0121957	6.98756	2.79714e-12	0.0849493	0.0121888	6.96946	3.18155e-12	0.00729097	0.00192969	3.77831	0.000157899
	rs3132466	6	31476339	T	C	0.75	intronic	6p21.33	MICB	0.21188	0.034	6.23178	3.25021e-10	0.0849652	0.0121957	6.96684	3.24136e-12	0.0848248	0.0121888	6.95925	3.42077e-12	0.00727325	0.00192969	3.76913	0.00016382
	rs142576462	6	31853858	T	C	0.97	intronic	6p21.33	EHMT2	-0.569283	0.1	-5.69283	2.46501e-09	-0.215316	0.030957	-6.95532	3.51763e-12	-0.215347	0.0309396	-6.96023	3.39707e-12
	rs115846244	6	31430060	T	G	0.97	upstream	6p21.33	HCP5(dist=897)	-0.558472	0.097	-5.75745	1.44803e-09	-0.214854	0.030957	-6.94039	3.91026e-12	-0.216695	0.0309396	-7.00381	2.49088e-12	-0.0132613	0.00805212	-1.64693	0.0995727
	rs12614	6	31914179	T	C	0.91	exonic	6p21.33	CFB	-0.277632	0.055	-5.04785	2.09676e-07	-0.128055	0.0184529	-6.93955	3.93352e-12	-0.128873	0.0184425	-6.98785	2.79131e-12	-0.00984636	0.00256811	-3.8341	0.000126027
	rs2233960	6	31081052	G	A	0.73	upstream	6p21.33	C6orf15(dist=700)	-0.245296	0.034	-7.2146	1.78341e-13	-0.0824255	0.011895	-6.92945	4.22482e-12	-0.0822169	0.0118882	-6.91581	4.65182e-12	-0.00806728	0.00194784	-4.14166	3.44806e-05
	rs115986568	6	31331255	A	G	0.97	intergenic	6p21.33	HLA-B(dist=6299),MICA-AS1(dist=30811)	-0.564177	0.097	-5.81626	1.19936e-09	-0.214307	0.030957	-6.92272	4.43047e-12	-0.217769	0.0309396	-7.03852	1.94289e-12	-0.0133604	0.008021	-1.66568	0.0957773
	rs6904546	6	31471147	A	G	0.7	intronic	6p21.33	MICB	-0.216723	0.032	-6.77259	9.51618e-12	-0.0796492	0.0115238	-6.9117	4.78864e-12	-0.0794284	0.0115173	-6.89643	5.33256e-12	-0.00712244	0.00194779	-3.65668	0.000255505
	rs111518019	6	31329628	A	G	0.97	intergenic	6p21.33	HLA-B(dist=4672),MICA-AS1(dist=32438)	-0.562469	0.096	-5.85905	8.43668e-10	-0.21349	0.030957	-6.89633	5.33623e-12	-0.216887	0.0309396	-7.01002	2.38291e-12	-0.0133319	0.00802096	-1.66213	0.096486
	rs114170382	6	31345421	A	G	0.97	intergenic	6p21.33	HLA-B(dist=20465),MICA-AS1(dist=16645)	-0.569283	0.096	-5.93003	5.69559e-10	-0.213372	0.030957	-6.8925	5.48187e-12	-0.216235	0.0309396	-6.98894	2.76968e-12	-0.0133386	0.00802096	-1.66297	0.0963183
	rs115067530	6	31878006	G	A	0.97	intronic	6p21.33	C2	-0.564177	0.1	-5.64177	3.37999e-09	-0.212677	0.030957	-6.87006	6.41768e-12	-0.2126	0.0309396	-6.87146	6.35479e-12
	rs41543314	6	31322690	G	A	0.97	intronic	6p21.33	HLA-B	-0.571544	0.097	-5.89221	5.46286e-10	-0.212363	0.030957	-6.85992	6.88969e-12	-0.215301	0.0309396	-6.95876	3.4328e-12
	rs3807039	6	32078373	C	A	0.9	intergenic	6p21.33	TNXB(dist=1258),ATF6B(dist=4668)	-0.368109	0.062	-5.93725	8.04617e-10	-0.120405	0.0176029	-6.84005	7.91668e-12	-0.11949	0.017593	-6.79191	1.10658e-11	-0.00722734	0.00238372	-3.03196	0.00242972
	rs1140487	6	31322987	T	C	0.97	exonic	6p21.33	HLA-B	-0.568717	0.097	-5.86306	8.23917e-10	-0.211484	0.030957	-6.83154	8.40102e-12	-0.214552	0.0309396	-6.93455	4.07507e-12
	rs140991764	6	31409677	C	A	0.97	ncRNA_exonic	6p21.33	LINC01149	-0.558472	0.097	-5.75745	1.43961e-09	-0.21148	0.030957	-6.83139	8.40931e-12	-0.213311	0.0309396	-6.89444	5.40765e-12
	rs28732167	6	32031904	A	G	0.96	intronic	6p21.33	TNXB	-0.43761	0.081	-5.40259	2.03635e-08	-0.1838	0.0269489	-6.82032	9.08369e-12	-0.184345	0.0269337	-6.8444	7.67983e-12	-0.00932034	0.00630304	-1.47871	0.139219
	rs41557415	6	31323455	G	A	0.97	intronic	6p21.33	HLA-B	-0.56645	0.096	-5.90052	6.48373e-10	-0.21112	0.030957	-6.81976	9.11908e-12	-0.214092	0.0309396	-6.91967	4.52696e-12
	rs2736188	6	31565648	A	G	0.87	intergenic	6p21.33	NCR3(dist=4865),AIF1(dist=17363)	-0.364643	0.049	-7.4417	1.21028e-14	-0.107014	0.0157027	-6.81498	9.42796e-12	-0.107368	0.0156939	-6.8414	7.84246e-12	-0.000774719	0.00261442	-0.296325	0.766982
	rs2233955	6	31081251	A	G	0.82	upstream	6p21.33	C6orf15(dist=899)	-0.271553	0.04	-6.78882	2.8281e-12	-0.0935982	0.0137456	-6.80933	9.80528e-12	-0.0938606	0.0137378	-6.83228	8.3578e-12	-0.00869991	0.00219843	-3.95733	7.57924e-05
	rs41561016	6	31322611	T	C	0.97	intronic	6p21.33	HLA-B	-0.56645	0.096	-5.90052	6.41046e-10	-0.210538	0.030957	-6.80096	1.03922e-11	-0.213374	0.0309396	-6.89648	5.33062e-12
	rs638383	6	31908224	T	C	0.97	ncRNA_intronic	6p21.33	C2-AS1	-0.542324	0.098	-5.53392	6.5556e-09	-0.210358	0.030957	-6.79517	1.08187e-11	-0.210726	0.0309396	-6.81088	9.70013e-12
	rs114089979	6	30924614	T	C	0.97	intergenic	6p21.33	HCG21(dist=1975),MUC21(dist=26871)	-0.641854	0.114	-5.6303	2.97761e-09	-0.210139	0.030957	-6.7881	1.13623e-11	-0.209358	0.0309396	-6.76667	1.31777e-11
	rs512559	6	31916062	G	A	0.97	intronic	6p21.33	CFB	-0.545227	0.099	-5.50734	6.27529e-09	-0.209767	0.030957	-6.77607	1.23486e-11	-0.210124	0.0309396	-6.79142	1.11035e-11
	rs542654	6	31910456	T	G	0.97	intronic	6p21.33	C2	-0.544647	0.099	-5.50149	6.66027e-09	-0.209726	0.030957	-6.77475	1.2462e-11	-0.210192	0.0309396	-6.79364	1.09339e-11
	rs1057151	6	31321776	C	T	0.97	UTR3	6p21.33	HLA-B	-0.553885	0.096	-5.76964	1.36665e-09	-0.20911	0.030957	-6.75485	1.42987e-11	-0.212196	0.0309396	-6.8584	6.96352e-12	-0.0127024	0.0080223	-1.58339	0.113333
	rs114472942	6	31236289	A	C	0.97	downstream	6p21.33	HLA-C(dist=237)	-0.555608	0.101	-5.50107	8.30149e-09	-0.208942	0.030957	-6.74941	1.48445e-11	-0.208203	0.0309396	-6.72934	1.70433e-11
	rs112985609	6	31319264	T	C	0.88	intergenic	6p21.33	LINC02571(dist=49850),HLA-B(dist=2388)	-0.332177	0.049	-6.77913	3.81355e-12	-0.109508	0.0162508	-6.73866	1.59859e-11	-0.109727	0.0162416	-6.75595	1.41902e-11	-0.0104402	0.00235714	-4.4292	9.45853e-06
	rs2242955	6	31474280	A	G	0.89	intronic	6p21.33	MICB	-0.392718	0.052	-7.55226	4.91578e-15	-0.113395	0.0168778	-6.71859	1.83492e-11	-0.114062	0.0168682	-6.76197	1.36131e-11	-0.0019377	0.00253209	-0.765257	0.444118
	rs3734852	6	31078804	A	G	0.9	downstream	6p21.33	C6orf15(dist=196)	-0.288931	0.052	-5.55637	1.09022e-08	-0.118031	0.0176029	-6.70517	2.01176e-11	-0.119311	0.017593	-6.78174	1.18733e-11	0.0019047	0.00296636	0.6421	0.520808
	rs6909321	6	31093190	A	G	0.9	intronic	6p21.33	PSORS1C1	-0.299364	0.053	-5.64837	5.08537e-09	-0.117903	0.0176029	-6.69793	2.11391e-11	-0.119146	0.017593	-6.77236	1.267e-11	0.00160198	0.0029412	0.544669	0.585981
	rs9266301	6	31329506	C	T	0.89	intergenic	6p21.33	HLA-B(dist=4550),MICA-AS1(dist=32560)	-0.377066	0.05	-7.54131	1.10984e-14	-0.113003	0.0168778	-6.6954	2.15088e-11	-0.112797	0.0168682	-6.68693	2.27908e-11	-0.000866145	0.00266379	-0.325156	0.745063
	rs17196961	6	31094803	T	G	0.9	intronic	6p21.33	PSORS1C1	-0.299364	0.053	-5.64837	5.06472e-09	-0.117732	0.0176029	-6.68821	2.25913e-11	-0.118954	0.017593	-6.76146	1.36604e-11	0.00165257	0.0029412	0.56187	0.574205
	rs6908934	6	31471448	G	A	0.75	intronic	6p21.33	MICB	-0.206201	0.035	-5.89145	1.34317e-09	-0.081309	0.0121957	-6.66704	2.61012e-11	-0.08093	0.0121888	-6.63971	3.14295e-11	-0.00624547	0.00219104	-2.85046	0.00436554
	rs115238300	6	31807148	G	A	0.97	ncRNA_intronic	6p21.33	SNHG32	-0.607044	0.111	-5.46887	8.81106e-09	-0.206321	0.030957	-6.66474	2.65126e-11	-0.206239	0.0309396	-6.66585	2.63133e-11
	rs115487693	6	31805600	C	T	0.97	ncRNA_intronic	6p21.33	SNHG32	-0.607044	0.111	-5.46887	8.72213e-09	-0.206113	0.030957	-6.65805	2.77491e-11	-0.205808	0.0309396	-6.65192	2.893e-11
	rs13201757	6	31087060	T	C	0.9	intronic	6p21.33	CDSN,PSORS1C1	-0.280657	0.052	-5.39726	2.15334e-08	-0.116701	0.0176029	-6.62964	3.36501e-11	-0.117921	0.017593	-6.70273	2.04568e-11	0.00221994	0.00296631	0.748387	0.454227
	rs1051488	6	31322911	T	C	0.66	exonic	6p21.33	HLA-B	-0.250759	0.037	-6.77726	4.64289e-12	-0.0736336	0.0111479	-6.60513	3.97177e-11	-0.0740101	0.0111417	-6.64265	3.08087e-11
	rs1131446	6	31323116	T	C	0.97	exonic	6p21.33	HLA-B	-0.56645	0.096	-5.90052	6.47421e-10	-0.204381	0.030957	-6.60209	4.05405e-11	-0.206723	0.0309396	-6.68151	2.36485e-11
	rs1131500	6	31322980	T	C	0.66	exonic	6p21.33	HLA-B	-0.253091	0.037	-6.84029	3.25126e-12	-0.0734989	0.0111479	-6.59305	4.30894e-11	-0.0737557	0.0111417	-6.61982	3.59648e-11
	rs204885	6	32029929	T	C	0.97	intronic	6p21.33	TNXB	-0.605954	0.111	-5.45904	7.44902e-09	-0.203806	0.030957	-6.58352	4.59454e-11	-0.204086	0.0309396	-6.59628	4.21605e-11
	rs9267429	6	31477531	G	A	0.75	intronic	6p21.33	MICB	-0.203757	0.034	-5.99285	1.42526e-09	-0.0801448	0.0121957	-6.57158	4.97836e-11	-0.0798468	0.0121888	-6.55084	5.7213e-11	-0.00556912	0.00217305	-2.56281	0.0103829
	rs3778639	6	31093776	G	A	0.9	intronic	6p21.33	PSORS1C1	-0.293416	0.052	-5.64261	7.27194e-09	-0.11563	0.0176029	-6.56879	5.07242e-11	-0.116792	0.017593	-6.63855	3.1678e-11	0.00158523	0.0029412	0.538972	0.589906
	rs12199460	6	31094728	G	A	0.9	intronic	6p21.33	PSORS1C1	-0.293416	0.052	-5.64261	7.38145e-09	-0.115455	0.0176029	-6.55884	5.42284e-11	-0.116596	0.017593	-6.62738	3.41686e-11	0.00159223	0.00294122	0.54135	0.588266
	rs204895	6	32066220	T	C	0.97	intronic	6p21.33	TNXB	-0.599935	0.115	-5.21682	3.50892e-08	-0.202986	0.030957	-6.55703	5.48904e-11	-0.203179	0.0309396	-6.56695	5.1355e-11
	rs11575842	6	31557226	A	G	0.87	intronic	6p21.33	NCR3	-0.381172	0.055	-6.93041	1.44027e-12	-0.102872	0.0157027	-6.55123	5.7064e-11	-0.10338	0.0156939	-6.5873	4.47895e-11	-0.000679102	0.00260641	-0.26055	0.794439
	rs2844500	6	31474685	T	C	0.89	intronic	6p21.33	MICB	-0.396761	0.053	-7.48605	1.5873e-14	-0.110535	0.0168778	-6.54917	5.78596e-11	-0.110822	0.0168682	-6.56987	5.03584e-11	-0.0016071	0.00255347	-0.629377	0.529102
	rs114387109	6	31852617	T	G	0.97	intronic	6p21.33	EHMT2	-0.587231	0.111	-5.29037	2.18222e-08	-0.20265	0.030957	-6.54616	5.90357e-11	-0.201965	0.0309396	-6.52772	6.67771e-11
	rs6932086	6	31095088	A	G	0.9	intronic	6p21.33	PSORS1C1	-0.291176	0.052	-5.59954	1.00864e-08	-0.115178	0.0176029	-6.5431	6.02556e-11	-0.116285	0.017593	-6.60972	3.85038e-11	0.00161149	0.00294124	0.547894	0.583765
	rs28397309	6	31234438	C	A	0.97	intergenic	6p21.33	HCG27(dist=62693),HLA-C(dist=2088)	-0.532978	0.099	-5.38362	1.64016e-08	-0.201885	0.030957	-6.52145	6.9631e-11	-0.20126	0.0309396	-6.50492	7.77346e-11
	rs17190526	6	31082081	A	G	0.91	upstream;downstream	6p21.33	PSORS1C1(dist=496);CDSN(dist=496)	-0.294906	0.056	-5.26618	6.9509e-08	-0.120132	0.0184529	-6.51022	7.50388e-11	-0.119613	0.0184425	-6.48576	8.82866e-11	-0.00905286	0.00397193	-2.27921	0.0226548
	rs7757012	6	31108562	C	T	0.84	downstream	6p21.33	PSORS1C1(dist=693)	-0.246079	0.042	-5.85901	3.07063e-09	-0.0936001	0.0144048	-6.49785	8.14755e-11	-0.0931402	0.0143966	-6.46957	9.82794e-11	-0.00727545	0.00272629	-2.66863	0.0076162
	rs11575836	6	31560702	G	A	0.87	UTR5	6p21.33	NCR3	-0.377066	0.055	-6.85574	2.31937e-12	-0.101604	0.0157027	-6.4705	9.76814e-11	-0.102004	0.0156939	-6.4996	8.05362e-11	-0.000462687	0.00260642	-0.177519	0.859101
	rs1063646	6	31107648	T	C	0.85	exonic	6p21.33	PSORS1C1	-0.244514	0.042	-5.82175	4.04559e-09	-0.095597	0.0147894	-6.46388	1.0205e-10	-0.0951252	0.0147811	-6.43561	1.22978e-10	-0.00745156	0.00272629	-2.73323	0.00627173
	rs9263738	6	31109767	C	T	0.85	downstream	6p21.33	CCHCR1(dist=449)	-0.244514	0.042	-5.82175	4.03551e-09	-0.0952437	0.0147894	-6.43999	1.1948e-10	-0.0946919	0.0147811	-6.4063	1.49097e-10
	rs3896375	6	31558720	A	G	0.87	intronic	6p21.33	NCR3	-0.374318	0.055	-6.80579	3.36528e-12	-0.100139	0.0157027	-6.37716	1.80398e-10	-0.100432	0.0156939	-6.39942	1.55964e-10	-0.000458809	0.00260641	-0.176031	0.860269
	rs204887	6	32029226	G	A	0.69	exonic	6p21.33	TNXB	0.263902	0.038	6.94478	1.83548e-12	0.0724993	0.0114183	6.34941	2.16145e-10	0.0727387	0.0114118	6.37397	1.84193e-10	0.00699015	0.00193131	3.61938	0.000295309
	rs114542476	6	31182833	G	T	0.97	intergenic	6p21.33	HCG27(dist=11088),HLA-C(dist=53693)	-0.622188	0.116	-5.36369	1.28714e-08	-0.196388	0.030957	-6.34387	2.24058e-10	-0.196178	0.0309396	-6.34069	2.28741e-10
	rs2066989	6	32021662	T	C	0.94	intronic	6p21.33	TNXB	-0.395415	0.07	-5.64878	3.99864e-09	-0.140568	0.0222365	-6.3215	2.59041e-10	-0.141525	0.022224	-6.36812	1.91363e-10
	rs7774197	6	32046275	C	A	0.94	intronic	6p21.33	TNXB	-0.394067	0.069	-5.71112	4.26769e-09	-0.138755	0.0222365	-6.23995	4.37698e-10	-0.13984	0.022224	-6.29232	3.1275e-10	-0.00719682	0.0025391	-2.8344	0.00459125
	rs114514827	6	30776225	A	G	0.88	intergenic	6p21.33	HCG20(dist=16198),LINC00243(dist=4418)	-0.29788	0.048	-6.20583	1.8656e-10	-0.101365	0.0162508	-6.23756	4.4446e-10	-0.100602	0.0162416	-6.1941	5.86208e-10	-0.00342015	0.00218736	-1.5636	0.117912
	rs11969759	6	32021130	T	C	0.94	intronic	6p21.33	TNXB	-0.394741	0.07	-5.63916	4.43189e-09	-0.138578	0.0222365	-6.23202	4.60449e-10	-0.139808	0.022224	-6.29086	3.15713e-10	-0.00712488	0.00253916	-2.806	0.00501601
	rs13198298	6	31103589	T	C	0.9	intronic	6p21.33	PSORS1C1	-0.281412	0.054	-5.21134	6.34142e-08	-0.10925	0.0176029	-6.20633	5.42371e-10	-0.110791	0.017593	-6.29746	3.02554e-10	0.00181537	0.00365785	0.496293	0.619688
	rs114560587	6	30767946	T	C	0.88	intergenic	6p21.33	HCG20(dist=7919),LINC00243(dist=12697)	-0.305276	0.049	-6.23013	1.35243e-10	-0.100488	0.0162508	-6.18355	6.26745e-10	-0.0998208	0.0162416	-6.14599	7.94655e-10	-0.00344112	0.00218736	-1.57318	0.115677
	rs145021514	6	30783022	G	A	0.88	ncRNA_intronic	6p21.33	LINC00243	-0.294906	0.048	-6.14387	3.28398e-10	-0.0994511	0.0162508	-6.11977	9.37086e-10	-0.0991435	0.0162416	-6.10429	1.03258e-09	-0.00338187	0.00218746	-1.54603	0.122097
	rs2855811	6	31471801	G	A	0.72	intronic	6p21.33	MICB	0.235862	0.033	7.14734	6.58831e-13	0.0719166	0.0117614	6.1146	9.67991e-10	0.071892	0.0117548	6.11596	9.59763e-10	0.00301829	0.0019345	1.56024	0.118703
	rs9267390	6	31468754	G	A	0.7	intronic	6p21.33	MICB	-0.18648	0.032	-5.82749	3.25399e-09	-0.0703675	0.0115238	-6.10627	1.01987e-09	-0.0702272	0.0115173	-6.09753	1.07718e-09	-0.00712152	0.00194779	-3.65621	0.000255969
	rs9267383	6	31467115	T	C	0.69	intronic	6p21.33	MICB	-0.188138	0.032	-5.87931	2.36825e-09	-0.0697034	0.0114183	-6.10455	1.03091e-09	-0.069519	0.0114118	-6.09183	1.11624e-09	-0.00712087	0.00194779	-3.65588	0.000256301
	rs116043458	6	31716436	G	A	0.98	ncRNA_intronic	6p21.33	MSH5-SAPCD1	-0.574364	0.118	-4.86749	2.74718e-07	-0.229486	0.0377205	-6.08385	1.17327e-09	-0.227965	0.0376993	-6.04693	1.47635e-09
	rs6906565	6	31097814	T	C	0.9	intronic	6p21.33	PSORS1C1	-0.266969	0.054	-4.94387	3.34363e-07	-0.107057	0.0176029	-6.0818	1.18844e-09	-0.108357	0.017593	-6.15907	7.31726e-10	0.00237123	0.00372773	0.636106	0.524707
	rs6906026	6	32005664	T	C	0.94	upstream	6p21.33	CYP21A2(dist=419)	-0.495915	0.09	-5.51017	7.49624e-09	-0.134831	0.0222365	-6.0635	1.33187e-09	-0.136314	0.022224	-6.13366	8.58818e-10
	rs9267394	6	31469401	T	G	0.7	intronic	6p21.33	MICB	-0.18648	0.032	-5.82749	3.50317e-09	-0.0697465	0.0115238	-6.05238	1.42723e-09	-0.0695636	0.0115173	-6.03992	1.54195e-09	-0.00712152	0.00194779	-3.65621	0.000255969
	rs6908948	6	31471473	G	A	0.69	intronic	6p21.33	MICB	-0.185649	0.032	-5.80154	3.75344e-09	-0.0690451	0.0114183	-6.0469	1.47664e-09	-0.0688556	0.0114118	-6.0337	1.60244e-09	-0.00712223	0.00194779	-3.65657	0.000255608
	rs6930510	6	31462844	A	G	0.69	intronic	6p21.33	MICB	-0.185649	0.032	-5.80154	3.86176e-09	-0.0689889	0.0114183	-6.04197	1.52246e-09	-0.0685104	0.0114118	-6.00345	1.93164e-09	-0.00706524	0.00194833	-3.62631	0.000287499
	rs9267404	6	31470545	G	T	0.69	intronic	6p21.33	MICB	-0.185649	0.032	-5.80154	3.84542e-09	-0.0688673	0.0114183	-6.03132	1.62625e-09	-0.0686978	0.0114118	-6.01987	1.74556e-09	-0.00712843	0.00194779	-3.65976	0.000252448
	rs9267415	6	31471830	A	G	0.69	intronic	6p21.33	MICB	-0.185649	0.032	-5.80154	3.86003e-09	-0.0688125	0.0114183	-6.02652	1.67526e-09	-0.0687275	0.0114118	-6.02248	1.71769e-09	-0.00712474	0.00194779	-3.65786	0.000254328
	rs141009962	6	30783367	C	T	0.88	ncRNA_intronic	6p21.33	LINC00243	-0.29267	0.048	-6.09728	4.01332e-10	-0.0978965	0.0162508	-6.02411	1.70043e-09	-0.0971588	0.0162416	-5.98209	2.20292e-09	-0.00340141	0.00218737	-1.55502	0.119941
	rs2523613	6	31320687	A	C	0.86	downstream	6p21.33	HLA-B(dist=965)	-0.323532	0.054	-5.99133	6.55442e-10	-0.0915154	0.0152192	-6.01314	1.81961e-09	-0.0917739	0.0152106	-6.03353	1.60416e-09
	rs3021090	6	32021976	G	A	0.94	intronic	6p21.33	TNXB	-0.395415	0.07	-5.64878	4.11891e-09	-0.133197	0.0222365	-5.99002	2.09815e-09	-0.134466	0.022224	-6.0505	1.44396e-09	-0.00719475	0.00253915	-2.83353	0.00460373
	rs3828898	6	31463591	A	G	0.69	intronic	6p21.33	MICB	-0.184818	0.032	-5.77558	4.70657e-09	-0.0682257	0.0114183	-5.97513	2.29905e-09	-0.0680092	0.0114118	-5.95953	2.52969e-09	-0.00710229	0.00194779	-3.64633	0.000266012
	rs9267354	6	31463208	C	T	0.7	intronic	6p21.33	MICB	-0.184818	0.032	-5.77558	4.65509e-09	-0.0688487	0.0115238	-5.97447	2.30835e-09	-0.0686227	0.0115173	-5.95822	2.55003e-09	-0.00710156	0.00194783	-3.64589	0.000266471
	rs3828903	6	31464739	A	G	0.69	intronic	6p21.33	MICB	-0.183987	0.032	-5.74959	5.09724e-09	-0.0680165	0.0114183	-5.95681	2.57211e-09	-0.0678417	0.0114118	-5.94486	2.76701e-09	-0.00711185	0.00194779	-3.65125	0.00026097
	rs116812635	6	30832114	T	C	0.98	intergenic	6p21.33	LINC02570(dist=16178),DDR1(dist=18276)	-0.539996	0.122	-4.4262	2.52974e-06	-0.22446	0.0377205	-5.95061	2.67144e-09	-0.223745	0.0376993	-5.93499	2.9386e-09
	rs6916187	6	31463926	C	T	0.7	intronic	6p21.33	MICB	-0.183987	0.032	-5.74959	5.56489e-09	-0.0685172	0.0115238	-5.94571	2.75267e-09	-0.0683002	0.0115173	-5.93022	3.02532e-09	-0.00712209	0.00194779	-3.65651	0.000255676
	rs2075799	6	31778529	T	C	0.92	exonic	6p21.33	HSPA1L	-0.288182	0.061	-4.72429	9.08464e-07	-0.115724	0.0194656	-5.94505	2.76366e-09	-0.116676	0.0194546	-5.99733	2.00592e-09	0.000809399	0.00440575	0.183714	0.854237
	rs6916394	6	31464050	C	T	0.7	intronic	6p21.33	MICB	-0.183155	0.032	-5.72358	6.39981e-09	-0.0683821	0.0115238	-5.93398	2.95685e-09	-0.068222	0.0115173	-5.92343	3.15302e-09	-0.00706432	0.00194951	-3.62364	0.000290488
	rs9267352	6	31463128	A	G	0.75	intronic	6p21.33	MICB	-0.202124	0.04	-5.0531	2.63678e-07	-0.071655	0.0121957	-5.87545	4.21692e-09	-0.0713224	0.0121888	-5.85148	4.87219e-09	-0.00620691	0.00219111	-2.83276	0.00461474
	rs2233981	6	31079578	A	G	0.93	exonic	6p21.33	C6orf15	-0.288182	0.061	-4.72429	1.21417e-06	-0.121579	0.0206974	-5.87411	4.25123e-09	-0.12129	0.0206857	-5.86348	4.53262e-09	-0.0114037	0.00420127	-2.71435	0.00664059
	rs62402717	6	32080838	A	G	0.97	intergenic	6p21.33	TNXB(dist=3723),ATF6B(dist=2203)	-0.502592	0.106	-4.74143	6.06671e-07	-0.181765	0.030957	-5.87151	4.31839e-09	-0.179391	0.0309396	-5.79811	6.70661e-09
	rs2507991	6	31322513	C	A	0.71	intronic	6p21.33	HLA-B	0.210261	0.038	5.53318	2.06995e-08	0.0677902	0.011638	5.82491	5.71431e-09	0.0680509	0.0116314	5.85061	4.89787e-09
	rs9267431	6	31478951	A	G	0.74	downstream	6p21.33	MICB(dist=50)	-0.204572	0.04	-5.1143	1.40554e-07	-0.0691891	0.0120394	-5.74691	9.08896e-09	-0.0688885	0.0120326	-5.72517	1.0333e-08	-0.005578	0.00217309	-2.56685	0.0102626
	rs183551570	6	31944221	T	C	0.96	intronic	6p21.33	STK19	-0.388658	0.084	-4.62688	1.56405e-06	-0.154462	0.0269489	-5.73168	9.94384e-09	-0.15559	0.0269337	-5.77678	7.61439e-09	-0.00820719	0.00269895	-3.04089	0.00235884
	rs3134763	6	31210774	C	A	0.59	intergenic	6p21.33	HCG27(dist=39029),HLA-C(dist=25752)	0.207014	0.03	6.90047	2.73615e-12	0.0614373	0.0107371	5.72195	1.05308e-08	0.0609181	0.0107311	5.67679	1.37244e-08	0.00701708	0.00180363	3.89052	0.000100028
	rs67058142	6	31241793	A	G	0.9	intergenic	6p21.33	HLA-C(dist=1880),LINC02571(dist=19892)	-0.309688	0.054	-5.73497	4.30167e-09	-0.100081	0.0176029	-5.6855	1.30427e-08	-0.101697	0.017593	-5.78052	7.44695e-09
	rs9266094	6	31321268	G	T	0.81	downstream	6p21.33	HLA-B(dist=384)	-0.279146	0.046	-6.06839	4.39292e-10	-0.0764624	0.0134613	-5.68017	1.34563e-08	-0.0766216	0.0134537	-5.69521	1.23221e-08	-0.00849771	0.00195766	-4.34075	1.41996e-05
	rs138240887	6	31530873	A	G	0.98	ncRNA_intronic	6p21.33	LOC100287329	-0.584448	0.118	-4.95295	1.5899e-07	-0.214224	0.0377205	-5.67925	1.35289e-08	-0.213308	0.0376993	-5.65814	1.5302e-08	0.00341747	0.0049611	0.688853	0.490916
	rs9266096	6	31321413	C	T	0.91	downstream	6p21.33	HLA-B(dist=239)	-0.284427	0.065	-4.3758	6.07435e-06	-0.103818	0.0184529	-5.62612	1.84313e-08	-0.102352	0.0184425	-5.54981	2.85974e-08	-0.0118064	0.00369957	-3.1913	0.00141634
	rs3823403	6	31081746	T	C	0.83	upstream	6p21.33	PSORS1C1(dist=831)	-0.19967	0.041	-4.87	5.14487e-07	-0.0781366	0.0140586	-5.55791	2.73019e-08	-0.0772741	0.0140507	-5.49967	3.80501e-08	-0.00702616	0.00260691	-2.69521	0.0070345
	rs3828914	6	31465819	T	C	0.7	intronic	6p21.33	MICB	-0.203757	0.038	-5.36202	3.60813e-08	-0.0639092	0.0115238	-5.54584	2.92549e-08	-0.0635842	0.0115173	-5.52075	3.37559e-08
	rs9267653	6	31840415	C	T	0.72	intronic	6p21.33	SLC44A4	0.203757	0.039	5.22453	1.32302e-07	0.0651075	0.0117614	5.53567	3.1004e-08	0.0652826	0.0117548	5.55369	2.79699e-08	0.00614979	0.00189448	3.24616	0.00116974
	rs3093540	6	31539010	A	G	0.95	ncRNA_intronic	6p21.33	LOC100287329	-0.34288	0.073	-4.69699	1.27836e-06	-0.134036	0.0242303	-5.53173	3.17095e-08	-0.13402	0.0242167	-5.53422	3.12623e-08	-0.00845081	0.00261419	-3.23266	0.00122642
	rs113792081	6	31235775	C	T	0.89	downstream	6p21.33	HLA-C(dist=751)	-0.291923	0.05	-5.83846	2.29327e-09	-0.093155	0.0168778	-5.51939	3.40171e-08	-0.0944265	0.0168682	-5.59789	2.16977e-08	-0.00907676	0.0023894	-3.79876	0.000145421
	rs113700423	6	31229497	T	C	0.9	intergenic	6p21.33	HCG27(dist=57752),HLA-C(dist=7029)	-0.302324	0.052	-5.81393	3.13049e-09	-0.0964238	0.0176029	-5.47772	4.30848e-08	-0.0975678	0.017593	-5.54583	2.92559e-08	-0.0096856	0.00245356	-3.94757	7.89476e-05
	rs144447022	6	29244219	T	G	0.11	ncRNA_intronic	6p22.1	LOC101929006	0.879627	0.041	21.4543	5.43151e-111	0.380128	0.0168778	22.5224	2.50275e-112	0.379815	0.0168682	22.5166	2.85433e-112	0.0354721	0.00404261	8.77454	1.71603e-18
	rs148696809	6	28934352	C	T	0.11	intergenic	6p22.1	LINC01556(dist=22037),HCG15(dist=18174)	0.856116	0.041	20.8809	4.54293e-105	0.370392	0.0168778	21.9456	9.54371e-107	0.370267	0.0168682	21.9506	8.55388e-107	0.0354108	0.00403536	8.77513	1.70705e-18
	rs35017208	6	28345282	T	C	0.1	intergenic	6p22.1	ZKSCAN3(dist=8333),ZSCAN12(dist=7233)	0.851432	0.041	20.7666	3.87967e-101	0.382558	0.0176029	21.7327	1.00772e-104	0.382412	0.017593	21.7366	9.2515e-105	0.0358195	0.0041022	8.73178	2.50686e-18
	rs2232429	6	28359632	G	T	0.1	intronic	6p22.1	ZSCAN12	0.84844	0.041	20.6937	4.28317e-100	0.381854	0.0176029	21.6926	2.40755e-104	0.381619	0.017593	21.6916	2.46517e-104	0.0358186	0.00410221	8.73154	2.5122e-18
	rs13201681	6	28394680	T	C	0.1	intergenic	6p22.1	ZSCAN12(dist=27156),ZSCAN23(dist=5752)	0.848868	0.041	20.7041	3.00866e-100	0.381406	0.0176029	21.6672	4.1862e-104	0.381208	0.017593	21.6681	4.09905e-104	0.0358746	0.0041022	8.74522	2.2258e-18
	rs36092177	6	28357807	T	C	0.1	UTR3	6p22.1	ZSCAN12	0.846726	0.041	20.6519	1.16223e-99	0.381042	0.0176029	21.6465	6.55478e-104	0.380829	0.017593	21.6466	6.5404e-104	0.0358178	0.00410221	8.73135	2.51652e-18
	rs2232423	6	28366151	G	A	0.1	exonic	6p22.1	ZSCAN12	0.846726	0.041	20.6519	8.08911e-100	0.3808	0.0176029	21.6328	8.83201e-104	0.380556	0.017593	21.6311	9.15096e-104	0.0358687	0.00410219	8.74378	2.25439e-18
	rs34871267	6	28364232	A	G	0.1	intronic	6p22.1	ZSCAN12	0.845868	0.041	20.6309	2.31053e-99	0.380427	0.0176029	21.6116	1.39759e-103	0.380165	0.017593	21.6089	1.48141e-103	0.035875	0.00410219	8.74533	2.22364e-18
	rs13214023	6	28332141	A	G	0.1	intronic	6p22.1	ZKSCAN3	0.84415	0.041	20.589	2.75613e-99	0.379153	0.0176029	21.5392	6.68699e-103	0.378961	0.017593	21.5405	6.50437e-103	0.0355775	0.00409465	8.68879	3.66336e-18
	rs55690788	6	28436145	C	T	0.1	intergenic	6p22.1	ZSCAN23(dist=24877),GPX6(dist=34928)	0.840705	0.041	20.505	3.67286e-98	0.377958	0.0176029	21.4713	2.88777e-102	0.377786	0.017593	21.4737	2.74333e-102	0.0360456	0.00410301	8.78516	1.56146e-18
	rs34676049	6	28453618	G	T	0.1	intergenic	6p22.1	ZSCAN23(dist=42350),GPX6(dist=17455)	0.838545	0.041	20.4523	1.13218e-97	0.377454	0.0176029	21.4427	5.3455e-102	0.377279	0.017593	21.4448	5.10381e-102	0.035963	0.00409554	8.78102	1.62e-18
	rs13197176	6	28129232	T	C	0.1	upstream	6p22.1	ZNF192P1(dist=307)	0.875052	0.043	20.35	4.48983e-100	0.373944	0.0176029	21.2433	3.80131e-100	0.373995	0.017593	21.2582	2.76792e-100	0.034152	0.00411004	8.30939	9.61942e-17
	rs13198809	6	28323702	A	G	0.1	intronic	6p22.1	ZKSCAN3,ZSCAN31	0.84844	0.042	20.201	7.08967e-98	0.373001	0.0176029	21.1897	1.18749e-99	0.372844	0.017593	21.1928	1.11326e-99	0.0356961	0.00409849	8.70955	3.05076e-18
	rs34546986	6	28362309	A	G	0.1	intronic	6p22.1	ZSCAN12	0.846726	0.042	20.1601	6.27075e-98	0.372676	0.0176029	21.1713	1.75708e-99	0.372417	0.017593	21.1685	1.86481e-99	0.035875	0.00410219	8.74533	2.22364e-18
	rs13213152	6	28349698	G	A	0.1	intergenic	6p22.1	ZKSCAN3(dist=12749),ZSCAN12(dist=2817)	0.847155	0.042	20.1704	2.71712e-99	0.372163	0.0176029	21.1421	3.26175e-99	0.371966	0.017593	21.1428	3.21189e-99	0.0358278	0.0041022	8.73381	2.46233e-18
	rs35781323	6	28144832	C	T	0.1	intergenic	6p22.1	ZNF192P1(dist=7459),TOB2P1(dist=38284)	0.847155	0.042	20.1704	8.09898e-97	0.370719	0.0176029	21.0601	1.84834e-98	0.370697	0.017593	21.0707	1.47626e-98	0.0338676	0.00410986	8.24057	1.71385e-16
	rs35030260	6	28305508	A	G	0.1	intronic	6p22.1	ZSCAN31	0.84329	0.042	20.0783	6.09433e-98	0.370713	0.0176029	21.0597	1.86205e-98	0.370571	0.017593	21.0636	1.71704e-98	0.0355139	0.00409839	8.66533	4.5019e-18
	rs35353359	6	28324378	T	C	0.1	intronic	6p22.1	ZKSCAN3	0.842429	0.042	20.0578	3.01653e-98	0.370514	0.0176029	21.0484	2.36347e-98	0.370301	0.017593	21.0482	2.37406e-98	0.0356395	0.0041023	8.68768	3.69929e-18
	rs13207345	6	28265572	T	C	0.1	intronic	6p22.1	PGBD1	0.84329	0.042	20.0783	4.61821e-98	0.370118	0.0176029	21.0259	3.7973e-98	0.370005	0.017593	21.0314	3.38498e-98
	rs13199649	6	27868792	T	C	0.1	intergenic	6p22.1	HIST1H2BO(dist=7123),OR2B2(dist=10171)	0.845868	0.042	20.1397	5.37303e-97	0.369953	0.0176029	21.0166	4.62746e-98	0.370076	0.017593	21.0354	3.11093e-98	0.0337268	0.00411398	8.1981	2.44226e-16
	rs13217619	6	28306671	C	T	0.1	intronic	6p22.1	ZSCAN31	0.847584	0.042	20.1806	8.81294e-99	0.369774	0.0176029	21.0064	5.73249e-98	0.369726	0.017593	21.0155	4.72744e-98	0.0355145	0.00409839	8.66548	4.49624e-18
	rs13200214	6	28017250	T	C	0.1	intergenic	6p22.1	OR2B6(dist=91290),OR1F12(dist=23844)	0.846726	0.042	20.1601	3.01755e-97	0.369397	0.0176029	20.985	8.99151e-98	0.369596	0.017593	21.0082	5.52382e-98	0.0336498	0.0041099	8.1875	2.66712e-16
	rs35744819	6	28318331	T	G	0.1	intronic	6p22.1	ZKSCAN3,ZSCAN31	0.839842	0.042	19.9962	4.61546e-97	0.369373	0.0176029	20.9836	9.26236e-98	0.369191	0.017593	20.9851	8.96977e-98	0.0356298	0.00410225	8.68541	3.77366e-18
	rs56075693	6	28290328	G	T	0.1	intergenic	6p22.1	PGBD1(dist=20002),ZSCAN31(dist=2187)	0.840273	0.042	20.0065	2.64263e-97	0.369371	0.0176029	20.9835	9.2779e-98	0.36926	0.017593	20.989	8.26087e-98	0.0350725	0.00409459	8.56555	1.07558e-17
	rs13201308	6	28130089	T	C	0.1	ncRNA_intronic	6p22.1	ZNF192P1	0.841567	0.042	20.0373	8.71382e-97	0.369229	0.0176029	20.9754	1.0999e-97	0.369255	0.017593	20.9887	8.31085e-98	0.0338171	0.00410602	8.236	1.78067e-16
	rs34662244	6	28073881	A	G	0.1	intergenic	6p22.1	ZSCAN12P1(dist=10388),ZSCAN16-AS1(dist=15692)	0.840273	0.042	20.0065	2.22765e-96	0.36908	0.0176029	20.967	1.31353e-97	0.368686	0.017593	20.9564	1.64012e-97	0.0339694	0.00410984	8.26538	1.3925e-16
	rs66886492	6	28089731	T	C	0.1	ncRNA_exonic	6p22.1	ZSCAN16-AS1	0.841998	0.042	20.0476	1.6204e-96	0.368892	0.0176029	20.9563	1.64327e-97	0.368977	0.017593	20.9729	1.1591e-97	0.0338584	0.00410985	8.23836	1.7459e-16
	rs13203816	6	28079598	C	T	0.1	intergenic	6p22.1	ZSCAN12P1(dist=16105),ZSCAN16-AS1(dist=9975)	0.841567	0.042	20.0373	1.10645e-96	0.368764	0.0176029	20.949	1.91612e-97	0.368704	0.017593	20.9574	1.60586e-97	0.0339694	0.00410984	8.26538	1.39252e-16
	rs34765154	6	28130450	A	G	0.1	ncRNA_exonic	6p22.1	ZNF192P1	0.839842	0.042	19.9962	2.31042e-96	0.368639	0.0176029	20.9419	2.22223e-97	0.368638	0.017593	20.9537	1.73561e-97	0.0338571	0.00410985	8.23806	1.7503e-16
	rs34588114	6	28080628	A	C	0.1	intergenic	6p22.1	ZSCAN12P1(dist=17135),ZSCAN16-AS1(dist=8945)	0.840273	0.042	20.0065	1.95506e-96	0.368585	0.0176029	20.9388	2.37151e-97	0.368568	0.017593	20.9497	1.88796e-97	0.0339695	0.00410985	8.26541	1.3922e-16
	rs35345226	6	28091580	G	A	0.1	ncRNA_intronic	6p22.1	ZSCAN16-AS1	0.840705	0.042	20.0168	2.23647e-96	0.368549	0.0176029	20.9368	2.4744e-97	0.368536	0.017593	20.9479	1.96168e-97	0.0338313	0.00410985	8.23176	1.84476e-16
	rs71559072	6	28089481	T	C	0.1	downstream	6p22.1	ZSCAN16-AS1(dist=92)	0.840705	0.042	20.0168	2.01723e-96	0.368413	0.0176029	20.9291	2.91197e-97	0.368386	0.017593	20.9394	2.3461e-97	0.0338711	0.00410985	8.24146	1.70127e-16
	rs34218844	6	28290647	C	T	0.1	intergenic	6p22.1	PGBD1(dist=20321),ZSCAN31(dist=1868)	0.83768	0.042	19.9448	1.30484e-96	0.368377	0.0176029	20.927	3.03757e-97	0.368252	0.017593	20.9317	2.75381e-97	0.0350539	0.00409081	8.56895	1.04436e-17
	rs34371502	6	28081758	C	T	0.1	intergenic	6p22.1	ZSCAN12P1(dist=18265),ZSCAN16-AS1(dist=7815)	0.839842	0.042	19.9962	2.52383e-96	0.368287	0.0176029	20.9219	3.38248e-97	0.368289	0.017593	20.9338	2.63509e-97	0.0339598	0.00410985	8.26303	1.42015e-16
	rs67297533	6	28141253	T	G	0.1	intergenic	6p22.1	ZNF192P1(dist=3880),TOB2P1(dist=41863)	0.83768	0.042	19.9448	8.46558e-96	0.368246	0.0176029	20.9196	3.55018e-97	0.368232	0.017593	20.9306	2.8192e-97
	rs67998226	6	28238059	C	T	0.1	intronic	6p22.1	ZSCAN26	0.82154	0.041	20.0376	1.90731e-93	0.368215	0.0176029	20.9178	3.68665e-97	0.368301	0.017593	20.9345	2.59613e-97	0.0344478	0.00409459	8.413	3.99667e-17
	rs13195291	6	28169241	A	G	0.1	intergenic	6p22.1	ZNF192P1(dist=31868),TOB2P1(dist=13875)	0.83941	0.042	19.9859	3.31018e-96	0.368068	0.0176029	20.9095	4.38966e-97	0.36812	0.017593	20.9242	3.22268e-97	0.0338452	0.00410986	8.23512	1.79376e-16
	rs34166054	6	28065801	C	T	0.1	intergenic	6p22.1	ZSCAN12P1(dist=2308),ZSCAN16-AS1(dist=23772)	0.839842	0.042	19.9962	2.98791e-96	0.368046	0.0176029	20.9082	4.50497e-97	0.367969	0.017593	20.9157	3.85616e-97	0.0339697	0.00410984	8.26545	1.39166e-16
	rs13197574	6	28060239	C	T	0.1	ncRNA_exonic	6p22.1	ZSCAN12P1	0.83941	0.042	19.9859	3.71848e-96	0.367996	0.0176029	20.9054	4.7837e-97	0.367964	0.017593	20.9154	3.87883e-97	0.0338147	0.00410984	8.22774	1.90772e-16
	rs71559070	6	28038929	A	G	0.1	intergenic	6p22.1	OR2B6(dist=112969),OR1F12(dist=2165)	0.839842	0.042	19.9962	2.7433e-96	0.367957	0.0176029	20.9032	5.00776e-97	0.367931	0.017593	20.9135	4.03521e-97	0.0339699	0.00410985	8.2655	1.39112e-16
	rs67340775	6	28304384	C	A	0.1	intronic	6p22.1	ZSCAN31	0.836815	0.042	19.9242	5.91869e-97	0.367761	0.0176029	20.8921	6.32446e-97	0.367811	0.017593	20.9067	4.65597e-97	0.0354513	0.00409838	8.65005	5.14747e-18
	rs35016036	6	28314880	T	C	0.1	intronic	6p22.1	ZSCAN31	0.835948	0.042	19.9035	2.46095e-95	0.367713	0.0176029	20.8893	6.69599e-97	0.367499	0.017593	20.889	6.74825e-97	0.0356144	0.00410226	8.68165	3.90052e-18
	rs67662114	6	27932301	A	G	0.1	intergenic	6p22.1	OR2B6(dist=6341),OR1F12(dist=108793)	0.840273	0.042	20.0065	4.96413e-95	0.367649	0.0176029	20.8857	7.22339e-97	0.367813	0.017593	20.9068	4.64258e-97	0.0334716	0.00410991	8.14412	3.82047e-16
	rs56189111	6	28271973	A	C	0.1	intergenic	6p22.1	PGBD1(dist=1647),ZSCAN31(dist=20542)	0.836815	0.042	19.9242	2.66473e-95	0.367627	0.0176029	20.8844	7.4167e-97	0.367477	0.017593	20.8877	6.93087e-97	0.0350474	0.00409081	8.56734	1.05901e-17
	rs35098436	6	28134221	C	T	0.1	ncRNA_intronic	6p22.1	ZNF192P1	0.836815	0.042	19.9242	1.28506e-95	0.36727	0.0176029	20.8642	1.13335e-96	0.367253	0.017593	20.875	9.03966e-97	0.0338572	0.00410985	8.23806	1.75025e-16
	rs13211507	6	28257377	C	T	0.1	intronic	6p22.1	PGBD1	0.818457	0.041	19.9624	7.47811e-93	0.367151	0.0176029	20.8574	1.30644e-96	0.367181	0.017593	20.8708	9.8568e-97	0.0347705	0.00409459	8.49181	2.03435e-17
	rs35749575	6	28114818	T	G	0.1	intronic	6p22.1	ZKSCAN8	0.836815	0.042	19.9242	1.08602e-95	0.367062	0.0176029	20.8523	1.4522e-96	0.367023	0.017593	20.8619	1.18869e-96	0.0338577	0.00410985	8.23819	1.74829e-16
	rs13197633	6	28174757	A	G	0.1	intergenic	6p22.1	ZNF192P1(dist=37384),TOB2P1(dist=8359)	0.83768	0.042	19.9448	2.22279e-95	0.367032	0.0176029	20.8506	1.50506e-96	0.366992	0.017593	20.8601	1.23334e-96	0.0343643	0.0041103	8.36052	6.24404e-17
	rs34396849	6	28250955	C	A	0.1	intronic	6p22.1	PGBD1	0.818457	0.041	19.9624	4.97316e-93	0.366969	0.0176029	20.847	1.62161e-96	0.367011	0.017593	20.8612	1.20564e-96	0.0344859	0.00409839	8.4145	3.94574e-17
	rs34878803	6	28250179	C	T	0.1	intronic	6p22.1	PGBD1	0.818457	0.041	19.9624	5.2878e-93	0.366891	0.0176029	20.8426	1.77774e-96	0.366943	0.017593	20.8573	1.30786e-96	0.0344668	0.00409459	8.41763	3.84169e-17
	rs13204012	6	28201531	A	G	0.1	downstream	6p22.1	ZSCAN9(dist=267)	0.838113	0.042	19.9551	1.97154e-96	0.366773	0.0176029	20.8359	2.04637e-96	0.3667	0.017593	20.8435	1.74591e-96	0.0339577	0.0041022	8.27792	1.25341e-16
	rs34832585	6	28150878	T	C	0.1	intergenic	6p22.1	ZNF192P1(dist=13505),TOB2P1(dist=32238)	0.835948	0.042	19.9035	3.54551e-95	0.366662	0.0176029	20.8296	2.33243e-96	0.366625	0.017593	20.8393	1.9074e-96	0.0338728	0.00410992	8.24173	1.69742e-16
	rs72846780	6	28119055	C	T	0.1	intronic	6p22.1	ZKSCAN8	0.835948	0.042	19.9035	4.09563e-95	0.366515	0.0176029	20.8213	2.77823e-96	0.366514	0.017593	20.833	2.17502e-96	0.0338576	0.00410985	8.23816	1.74885e-16
	rs34243448	6	28193102	A	C	0.1	UTR5	6p22.1	ZSCAN9	0.836815	0.042	19.9242	5.53703e-95	0.366468	0.0176029	20.8186	2.93657e-96	0.366386	0.017593	20.8257	2.53361e-96	0.0339614	0.00410237	8.27847	1.24771e-16
	rs13205211	6	28203056	G	T	0.1	intergenic	6p22.1	ZSCAN9(dist=1792),ZKSCAN4(dist=6419)	0.837248	0.042	19.9345	1.52096e-95	0.366412	0.0176029	20.8154	3.13972e-96	0.366338	0.017593	20.8229	2.68252e-96	0.0332743	0.00406094	8.19375	2.53201e-16
	rs13191786	6	28277671	G	T	0.1	intergenic	6p22.1	PGBD1(dist=7345),ZSCAN31(dist=14844)	0.832909	0.042	19.8312	2.29985e-95	0.366238	0.0176029	20.8055	3.85923e-96	0.36616	0.017593	20.8129	3.31045e-96	0.0350702	0.00409459	8.56501	1.08068e-17
	rs35072899	6	28281541	T	C	0.1	intergenic	6p22.1	PGBD1(dist=11215),ZSCAN31(dist=10974)	0.832909	0.042	19.8312	2.35922e-95	0.366165	0.0176029	20.8014	4.20544e-96	0.366028	0.017593	20.8053	3.87333e-96	0.0350555	0.00409459	8.56142	1.11488e-17
	rs13218875	6	27884012	T	C	0.1	intergenic	6p22.1	OR2B2(dist=3838),OR2B6(dist=41007)	0.834213	0.042	19.8622	7.53087e-95	0.366092	0.0176029	20.7972	4.58793e-96	0.36627	0.017593	20.8191	2.90627e-96	0.0333821	0.00410984	8.12249	4.56733e-16
	rs72846794	6	28137499	A	G	0.1	downstream	6p22.1	ZNF192P1(dist=126)	0.835514	0.042	19.8932	4.21886e-95	0.366056	0.0176029	20.7952	4.78758e-96	0.36608	0.017593	20.8083	3.64224e-96	0.0336938	0.00409459	8.22885	1.89027e-16
	rs34691223	6	28258208	A	C	0.1	intronic	6p22.1	PGBD1	0.814479	0.041	19.8654	6.21688e-92	0.365646	0.0176029	20.7719	7.77056e-96	0.36571	0.017593	20.7873	5.64354e-96	0.0346318	0.0040984	8.45008	2.91107e-17
	rs36101351	6	27943369	T	C	0.1	intergenic	6p22.1	OR2B6(dist=17409),OR1F12(dist=97725)	0.834213	0.042	19.8622	4.48982e-94	0.365501	0.0176029	20.7637	9.22412e-96	0.365761	0.017593	20.7901	5.31455e-96	0.0334713	0.00410991	8.14406	3.8224e-16
	rs34950484	6	28278688	A	G	0.1	intergenic	6p22.1	PGBD1(dist=8362),ZSCAN31(dist=13827)	0.812706	0.041	19.8221	1.19193e-91	0.365368	0.0176029	20.7561	1.07934e-95	0.365386	0.017593	20.7688	8.28237e-96	0.0350011	0.00409459	8.54814	1.25088e-17
	rs33932084	6	28268824	G	A	0.1	exonic	6p22.1	PGBD1	0.830733	0.042	19.7794	1.46896e-95	0.365252	0.0176029	20.7495	1.23849e-95	0.365187	0.017593	20.7575	1.04778e-95	0.0347632	0.00408703	8.50573	1.80463e-17
	rs13216117	6	27938484	G	A	0.1	intergenic	6p22.1	OR2B6(dist=12524),OR1F12(dist=102610)	0.833344	0.042	19.8415	5.76539e-94	0.365247	0.0176029	20.7492	1.24627e-95	0.365423	0.017593	20.7709	7.93008e-96	0.0320274	0.00411761	7.77815	7.35952e-15
	rs142965311	6	27989252	T	C	0.1	intergenic	6p22.1	OR2B6(dist=63292),OR1F12(dist=51842)	0.835081	0.042	19.8829	4.83653e-95	0.365219	0.0176029	20.7476	1.28759e-95	0.36532	0.017593	20.7651	8.95282e-96
	rs34661125	6	28281894	A	G	0.1	intergenic	6p22.1	PGBD1(dist=11568),ZSCAN31(dist=10621)	0.812263	0.041	19.8113	1.28804e-91	0.365154	0.0176029	20.7439	1.3905e-95	0.365174	0.017593	20.7568	1.06404e-95	0.0349888	0.00409459	8.54513	1.28397e-17
	rs138234416	6	27992898	A	G	0.1	intergenic	6p22.1	OR2B6(dist=66938),OR1F12(dist=48196)	0.834213	0.042	19.8622	1.00702e-94	0.365118	0.0176029	20.7419	1.4507e-95	0.36525	0.017593	20.7611	9.73191e-96	0.0334312	0.00410985	8.13441	4.13966e-16
	rs13190888	6	28285985	A	G	0.1	intergenic	6p22.1	PGBD1(dist=15659),ZSCAN31(dist=6530)	0.814922	0.041	19.8762	3.77473e-92	0.364963	0.0176029	20.7331	1.74183e-95	0.365317	0.017593	20.7649	8.98926e-96	0.0349925	0.00409459	8.54603	1.274e-17
	rs13205911	6	28124114	T	C	0.1	UTR3	6p22.1	ZKSCAN8	0.834647	0.042	19.8725	2.4663e-95	0.364948	0.0176029	20.7322	1.7744e-95	0.364901	0.017593	20.7413	1.47053e-95	0.0336595	0.00410219	8.20525	2.30116e-16
	rs71537572	6	27970715	C	T	0.1	intergenic	6p22.1	OR2B6(dist=44755),OR1F12(dist=70379)	0.834647	0.042	19.8725	3.02851e-94	0.364594	0.0176029	20.7121	2.69289e-95	0.364656	0.017593	20.7274	1.96296e-95	0.0335039	0.00411004	8.15172	3.5878e-16
	rs28360499	6	27945396	A	G	0.1	intergenic	6p22.1	OR2B6(dist=19436),OR1F12(dist=95698)	0.832474	0.042	19.8208	8.67823e-94	0.364507	0.0176029	20.7072	2.9836e-95	0.364698	0.017593	20.7297	1.86784e-95	0.0334713	0.00410991	8.14405	3.82271e-16
	rs61742093	6	27879982	G	A	0.1	exonic	6p22.1	OR2B2	0.832474	0.042	19.8208	1.08732e-94	0.364486	0.0176029	20.706	3.05973e-95	0.364647	0.017593	20.7268	1.98544e-95	0.0330733	0.00410219	8.06234	7.48465e-16
	rs34788973	6	27879200	A	C	0.1	exonic	6p22.1	OR2B2	0.832474	0.042	19.8208	8.64546e-95	0.364311	0.0176029	20.6961	3.75878e-95	0.364443	0.017593	20.7153	2.52376e-95	0.0331264	0.00409459	8.09029	5.95215e-16
	rs67040724	6	27905509	C	T	0.1	intergenic	6p22.1	OR2B2(dist=25335),OR2B6(dist=19510)	0.832909	0.042	19.8312	1.7977e-94	0.364231	0.0176029	20.6915	4.1325e-95	0.364377	0.017593	20.7115	2.7305e-95	0.0333644	0.00410986	8.11814	4.73396e-16
	rs35001169	6	28187632	G	T	0.1	upstream	6p22.1	TOB2P1(dist=925)	0.831168	0.042	19.7897	2.73009e-94	0.364208	0.0176029	20.6902	4.24571e-95	0.364109	0.017593	20.6963	3.74274e-95	0.0338779	0.00407958	8.30426	1.0044e-16
	rs35656932	6	28191288	T	G	0.1	intergenic	6p22.1	TOB2P1(dist=4581),ZSCAN9(dist=1765)	0.830733	0.042	19.7794	3.39093e-94	0.364078	0.0176029	20.6828	4.94586e-95	0.363931	0.017593	20.6861	4.61898e-95	0.033959	0.00410238	8.27787	1.25393e-16
	rs71559054	6	27896799	C	A	0.1	intergenic	6p22.1	OR2B2(dist=16625),OR2B6(dist=28220)	0.827678	0.042	19.7066	2.01096e-93	0.361956	0.0176029	20.5623	5.97735e-94	0.362116	0.017593	20.583	3.90029e-94	0.0334586	0.00410986	8.14106	3.91826e-16
	rs13217620	6	27653120	T	C	0.1	intergenic	6p22.1	ZNF184(dist=212223),LINC01012(dist=8694)	0.848012	0.043	19.7212	3.58053e-92	0.361482	0.0176029	20.5353	1.04108e-93	0.361341	0.017593	20.5389	9.67296e-94	0.0341044	0.00414616	8.22553	1.94323e-16
	rs149583087	6	27912437	A	G	0.1	intergenic	6p22.1	OR2B2(dist=32263),OR2B6(dist=12582)	0.84372	0.043	19.6214	1.10794e-92	0.361264	0.0176029	20.5229	1.34314e-93	0.361477	0.017593	20.5467	8.24508e-94	0.0334868	0.00410995	8.14774	3.70781e-16
	rs45509595	6	27840926	C	T	0.1	UTR3	6p22.1	HIST1H4L	0.823737	0.042	19.6128	1.00165e-90	0.36096	0.0176029	20.5057	1.91478e-93	0.360851	0.017593	20.5111	1.7143e-93	0.0346428	0.00412528	8.39767	4.55425e-17
	rs17693963	6	27710165	C	A	0.1	intergenic	6p22.1	LINC01012(dist=32164),LOC100131289(dist=19358)	0.80245	0.041	19.5719	5.99636e-90	0.358213	0.0176029	20.3496	4.67859e-92	0.357953	0.017593	20.3464	5.00142e-92	0.0261286	0.00375583	6.95681	3.48075e-12
	rs13202295	6	27698837	T	C	0.1	intergenic	6p22.1	LINC01012(dist=20836),LOC100131289(dist=30686)	0.827241	0.043	19.2382	2.67429e-90	0.354578	0.0176029	20.1431	3.09321e-90	0.354424	0.017593	20.1457	2.93333e-90	0.0344339	0.00412596	8.34567	7.08104e-17
	rs35715914	6	27592003	T	C	0.1	intergenic	6p22.1	ZNF184(dist=151106),LINC01012(dist=69811)	0.80826	0.042	19.2443	2.00116e-86	0.353266	0.0176029	20.0686	1.38809e-89	0.353128	0.017593	20.0721	1.2952e-89	0.034247	0.0041458	8.26066	1.44873e-16
	rs17750424	6	27701122	C	T	0.1	intergenic	6p22.1	LINC01012(dist=23121),LOC100131289(dist=28401)	0.796155	0.042	18.9561	2.05621e-85	0.34806	0.0176029	19.7728	5.1015e-87	0.347813	0.017593	19.77	5.39734e-87
	rs35848276	6	27521096	T	C	0.1	intergenic	6p22.1	ZNF184(dist=80199),LINC01012(dist=140718)	0.81315	0.043	18.9105	1.36133e-86	0.346806	0.0176029	19.7016	2.0893e-86	0.346679	0.017593	19.7055	1.93418e-86	0.0330476	0.00411777	8.0256	1.01029e-15
	rs34718920	6	27783941	T	C	0.1	downstream	6p22.1	HIST1H2BM(dist=674)	0.792993	0.042	18.8808	3.89646e-85	0.346355	0.0176029	19.676	3.46474e-86	0.346159	0.017593	19.676	3.46429e-86	0.0344243	0.00410985	8.37604	5.47404e-17
	rs13195728	6	27771106	C	T	0.1	intergenic	6p22.1	LOC100131289(dist=40140),HIST1H2BL(dist=4151)	0.79254	0.042	18.87	1.67903e-84	0.346189	0.0176029	19.6666	4.1703e-86	0.346037	0.017593	19.669	3.97414e-86	0.0344248	0.00410987	8.37613	5.46946e-17
	rs34194357	6	27818535	G	A	0.1	intergenic	6p22.1	HIST1H2BN(dist=11647),HIST1H2AL(dist=14572)	0.791634	0.042	18.8484	6.03427e-85	0.34607	0.0176029	19.6598	4.76771e-86	0.345754	0.017593	19.6529	5.45889e-86	0.0344725	0.00411369	8.37995	5.29482e-17
	rs13194781	6	27815639	G	A	0.1	intergenic	6p22.1	HIST1H2BN(dist=8751),HIST1H2AL(dist=17468)	0.791181	0.042	18.8376	6.95307e-85	0.345903	0.0176029	19.6503	5.74227e-86	0.345609	0.017593	19.6447	6.41798e-86	0.0344296	0.00410984	8.37734	5.41351e-17
	rs13210634	6	27646492	G	A	0.1	intergenic	6p22.1	ZNF184(dist=205595),LINC01012(dist=15322)	0.791181	0.042	18.8376	1.50027e-84	0.345842	0.0176029	19.6468	6.15205e-86	0.345608	0.017593	19.6446	6.42689e-86	0.0344869	0.00412917	8.352	6.71153e-17
	rs17751184	6	27775028	T	C	0.1	upstream;downstream	6p22.1	HIST1H2AI(dist=229);HIST1H2BL(dist=229)	0.791634	0.042	18.8484	7.89284e-85	0.345791	0.0176029	19.6439	6.51398e-86	0.345645	0.017593	19.6467	6.16593e-86	0.0344241	0.00410984	8.37602	5.47475e-17
	rs17749927	6	27669976	G	A	0.1	ncRNA_intronic	6p22.1	LINC01012	0.789366	0.042	18.7944	3.16866e-84	0.345566	0.0176029	19.6312	8.37952e-86	0.345303	0.017593	19.6273	9.0338e-86	0.0343375	0.00412528	8.32368	8.52735e-17
	rs13193480	6	27702561	G	A	0.1	intergenic	6p22.1	LINC01012(dist=24560),LOC100131289(dist=26962)	0.78982	0.042	18.8052	3.11072e-84	0.345478	0.0176029	19.6262	9.2418e-86	0.345253	0.017593	19.6245	9.55895e-86	0.0344035	0.00410985	8.37097	5.71441e-17
	rs13212651	6	27806985	G	A	0.1	upstream;downstream	6p22.1	HIST1H2AK(dist=868);HIST1H2BN(dist=97)	0.78982	0.042	18.8052	1.77774e-84	0.345335	0.0176029	19.6181	1.08381e-85	0.345078	0.017593	19.6145	1.16189e-85	0.034424	0.00410984	8.37598	5.4764e-17
	rs13215275	6	27647509	T	G	0.1	intergenic	6p22.1	ZNF184(dist=206612),LINC01012(dist=14305)	0.78982	0.042	18.8052	3.02854e-84	0.345305	0.0176029	19.6164	1.12104e-85	0.345058	0.017593	19.6134	1.18846e-85	0.0344869	0.00412917	8.35202	6.71054e-17
	rs141342723	6	27622084	C	T	0.1	intergenic	6p22.1	ZNF184(dist=181187),LINC01012(dist=39730)	0.78982	0.042	18.8052	9.72034e-84	0.34504	0.0176029	19.6013	1.50761e-85	0.344892	0.017593	19.604	1.43047e-85	0.0341312	0.00412922	8.26577	1.38792e-16
	rs17763089	6	27835218	A	G	0.1	exonic	6p22.1	HIST1H1B	0.788912	0.042	18.7836	1.94044e-84	0.345024	0.0176029	19.6004	1.53469e-85	0.344739	0.017593	19.5952	1.6979e-85	0.0342666	0.00411368	8.32991	8.09021e-17
	rs34706883	6	27805255	C	A	0.1	downstream	6p22.1	HIST1H2AK(dist=403)	0.788912	0.042	18.7836	3.02527e-84	0.345011	0.0176029	19.5996	1.55752e-85	0.34481	0.017593	19.5993	1.56794e-85	0.0344283	0.00410984	8.37704	5.42754e-17
	rs34064842	6	27688625	T	G	0.1	intergenic	6p22.1	LINC01012(dist=10624),LOC100131289(dist=40898)	0.788457	0.042	18.7728	3.38268e-84	0.345002	0.0176029	19.5991	1.57282e-85	0.344775	0.017593	19.5973	1.63162e-85	0.0344091	0.00410992	8.37222	5.6543e-17
	rs34409918	6	27685348	G	A	0.1	intergenic	6p22.1	LINC01012(dist=7347),LOC100131289(dist=44175)	0.788457	0.042	18.7728	3.71543e-84	0.344994	0.0176029	19.5987	1.5874e-85	0.344759	0.017593	19.5964	1.66003e-85	0.034322	0.00410992	8.35103	6.7672e-17
	rs17750747	6	27730334	C	T	0.1	ncRNA_exonic	6p22.1	LOC100131289	0.788003	0.042	18.762	5.43809e-84	0.344953	0.0176029	19.5963	1.66211e-85	0.344728	0.017593	19.5946	1.71812e-85	0.034378	0.00410988	8.36473	6.02507e-17
	rs13202291	6	27698857	G	A	0.1	intergenic	6p22.1	LINC01012(dist=20856),LOC100131289(dist=30666)	0.788457	0.042	18.7728	3.99795e-84	0.344919	0.0176029	19.5944	1.72489e-85	0.344623	0.017593	19.5887	1.93155e-85	0.0344035	0.00410985	8.37099	5.71363e-17
	rs17695758	6	27837183	C	T	0.1	intergenic	6p22.1	HIST1H1B(dist=1824),HIST1H3I(dist=2440)	0.788457	0.042	18.7728	2.05129e-84	0.344898	0.0176029	19.5932	1.76556e-85	0.344611	0.017593	19.588	1.95771e-85	0.0344745	0.00411369	8.38043	5.27329e-17
	rs35819751	6	27810569	G	A	0.1	intergenic	6p22.1	HIST1H2BN(dist=3681),HIST1H2AL(dist=22538)	0.788912	0.042	18.7836	2.87853e-84	0.344867	0.0176029	19.5914	1.82941e-85	0.344599	0.017593	19.5873	1.9851e-85	0.034424	0.00410984	8.37599	5.47628e-17
	rs13199772	6	27834085	G	A	0.1	downstream	6p22.1	HIST1H1B,HIST1H2AL(dist=485)	0.788457	0.042	18.7728	2.20006e-84	0.344843	0.0176029	19.5901	1.87844e-85	0.344556	0.017593	19.5849	2.08141e-85	0.0347001	0.00410984	8.44318	3.08824e-17
	rs34432857	6	27685825	A	G	0.1	intergenic	6p22.1	LINC01012(dist=7824),LOC100131289(dist=43698)	0.788003	0.042	18.762	4.79237e-84	0.3448	0.0176029	19.5876	1.97163e-85	0.344542	0.017593	19.584	2.11542e-85	0.0343239	0.00410992	8.35149	6.74075e-17
	rs13192965	6	27671825	A	G	0.1	ncRNA_intronic	6p22.1	LINC01012	0.788003	0.042	18.762	3.26262e-84	0.344664	0.0176029	19.58	2.2923e-85	0.344447	0.017593	19.5787	2.35158e-85	0.0345017	0.00412925	8.35545	6.51836e-17
	rs13193542	6	27702425	T	G	0.1	intergenic	6p22.1	LINC01012(dist=24424),LOC100131289(dist=27098)	0.787548	0.042	18.7511	5.56913e-84	0.344599	0.0176029	19.5763	2.46455e-85	0.344375	0.017593	19.5746	2.5481e-85	0.0344035	0.00410985	8.37099	5.71344e-17
	rs144969912	6	27616843	T	C	0.1	intergenic	6p22.1	ZNF184(dist=175946),LINC01012(dist=44971)	0.787548	0.042	18.7511	3.66916e-82	0.34426	0.0176029	19.557	3.59661e-85	0.343937	0.017593	19.5497	4.15353e-85
	rs71559038	6	27640989	G	A	0.1	intergenic	6p22.1	ZNF184(dist=200092),LINC01012(dist=20825)	0.786638	0.042	18.7295	3.09023e-83	0.344119	0.0176029	19.549	4.20702e-85	0.343865	0.017593	19.5456	4.49739e-85
	rs72847313	6	27730082	T	C	0.1	ncRNA_exonic	6p22.1	LOC100131289	0.786182	0.042	18.7186	2.85836e-83	0.344095	0.0176029	19.5476	4.32368e-85	0.343887	0.017593	19.5468	4.39269e-85	0.0343781	0.00410988	8.36475	6.02429e-17
	rs10484399	6	27534528	G	A	0.1	intergenic	6p22.1	ZNF184(dist=93631),LINC01012(dist=127286)	0.786182	0.042	18.7186	1.79799e-83	0.3436	0.0176029	19.5195	7.50063e-85	0.343491	0.017593	19.5243	6.82124e-85	0.0337647	0.00412917	8.17711	2.90735e-16
	rs34965299	6	27521856	G	A	0.1	intergenic	6p22.1	ZNF184(dist=80959),LINC01012(dist=139958)	0.784358	0.042	18.6752	5.27237e-83	0.343313	0.0176029	19.5032	1.03196e-84	0.343135	0.017593	19.5041	1.01402e-84	0.033757	0.00412919	8.17522	2.95319e-16
	rs140365013	6	27523869	A	G	0.1	intergenic	6p22.1	ZNF184(dist=82972),LINC01012(dist=137945)	0.784358	0.042	18.6752	5.01141e-83	0.343288	0.0176029	19.5018	1.06031e-84	0.343129	0.017593	19.5037	1.02107e-84
	rs66785117	6	27523298	G	T	0.1	intergenic	6p22.1	ZNF184(dist=82401),LINC01012(dist=138516)	0.784358	0.042	18.6752	5.08846e-83	0.343261	0.0176029	19.5002	1.09291e-84	0.343097	0.017593	19.5019	1.05769e-84	0.0337568	0.00412919	8.17518	2.95435e-16
	rs13195636	6	27509493	C	A	0.1	intergenic	6p22.1	ZNF184(dist=68596),LINC01012(dist=152321)	0.783445	0.042	18.6534	1.4718e-82	0.342904	0.0176029	19.48	1.62367e-84	0.342673	0.017593	19.4778	1.69442e-84	0.0337827	0.00412923	8.18136	2.80667e-16
	rs13191474	6	27413345	T	C	0.1	intergenic	6p22.1	ZNF391(dist=41659),ZNF184(dist=5176)	0.783902	0.042	18.6643	2.1021e-81	0.342813	0.0176029	19.4748	1.79725e-84	0.34271	0.017593	19.4799	1.62507e-84	0.0336689	0.00416874	8.07651	6.66486e-16
	rs41269265	6	27425349	C	T	0.1	intronic	6p22.1	ZNF184	0.783902	0.042	18.6643	2.13778e-81	0.342804	0.0176029	19.4743	1.81524e-84	0.342705	0.017593	19.4796	1.63485e-84	0.0339032	0.00416472	8.14056	3.93443e-16
	rs13195040	6	27413924	G	A	0.1	intergenic	6p22.1	ZNF391(dist=42238),ZNF184(dist=4597)	0.784358	0.042	18.6752	1.83003e-81	0.342755	0.0176029	19.4715	1.91605e-84	0.342644	0.017593	19.4762	1.74858e-84	0.0336139	0.00416873	8.06335	7.42286e-16
	rs13212093	6	27606716	T	C	0.1	intergenic	6p22.1	ZNF184(dist=165819),LINC01012(dist=55098)	0.781616	0.042	18.6099	3.43172e-82	0.342493	0.0176029	19.4566	2.5612e-84	0.342226	0.017593	19.4524	2.77996e-84	0.0341358	0.00412923	8.26688	1.3751e-16
	rs34543938	6	27624640	G	A	0.1	intergenic	6p22.1	ZNF184(dist=183743),LINC01012(dist=37174)	0.781158	0.042	18.599	3.01511e-82	0.342289	0.0176029	19.445	3.21037e-84	0.342066	0.017593	19.4433	3.31871e-84	0.0341334	0.00412921	8.26632	1.38158e-16
	rs34038546	6	27607660	A	C	0.1	intergenic	6p22.1	ZNF184(dist=166763),LINC01012(dist=54154)	0.781158	0.042	18.599	4.2917e-82	0.34223	0.0176029	19.4416	3.43035e-84	0.341979	0.017593	19.4384	3.65545e-84	0.0341352	0.00412923	8.26672	1.37692e-16
	rs67652222	6	27586220	T	C	0.1	intergenic	6p22.1	ZNF184(dist=145323),LINC01012(dist=75594)	0.781616	0.042	18.6099	3.12209e-82	0.3421	0.0176029	19.4343	3.95834e-84	0.341788	0.017593	19.4275	4.51849e-84	0.0327664	0.00407954	8.03188	9.59873e-16
	rs13202775	6	27564879	C	T	0.1	intergenic	6p22.1	ZNF184(dist=123982),LINC01012(dist=96935)	0.7807	0.042	18.5881	1.92929e-81	0.342095	0.0176029	19.434	3.97992e-84	0.341867	0.017593	19.432	4.1414e-84	0.0338866	0.00412924	8.2065	2.2773e-16
	rs56405707	6	27640246	A	G	0.1	intergenic	6p22.1	ZNF184(dist=199349),LINC01012(dist=21568)	0.781158	0.042	18.599	3.09388e-82	0.342041	0.0176029	19.4309	4.22716e-84	0.341828	0.017593	19.4298	4.32416e-84	0.0341513	0.00412921	8.27067	1.33205e-16
	rs34953377	6	27381660	C	T	0.1	intergenic	6p22.1	ZNF391(dist=9974),ZNF184(dist=36861)	0.782531	0.042	18.6317	5.60374e-81	0.341642	0.0176029	19.4083	6.56961e-84	0.341678	0.017593	19.4212	5.10524e-84	0.0335103	0.00417279	8.03067	9.69408e-16
	rs34105070	6	27560805	T	C	0.1	intergenic	6p22.1	ZNF184(dist=119908),LINC01012(dist=101009)	0.779783	0.042	18.5663	7.0694e-82	0.341497	0.0176029	19.4	7.7187e-84	0.341256	0.017593	19.3973	8.13618e-84	0.0338368	0.00412921	8.1945	2.51644e-16
	rs34071253	6	27391802	T	C	0.1	intergenic	6p22.1	ZNF391(dist=20116),ZNF184(dist=26719)	0.7807	0.042	18.5881	1.07256e-80	0.341056	0.0176029	19.375	1.25525e-83	0.341069	0.017593	19.3867	1.00027e-83	0.0337582	0.00418492	8.06663	7.22675e-16
	rs13218537	6	27377235	G	A	0.1	intergenic	6p22.1	ZNF391(dist=5549),ZNF184(dist=41286)	0.780242	0.042	18.5772	1.21938e-80	0.340688	0.0176029	19.3541	1.88378e-83	0.340812	0.017593	19.372	1.32946e-83
	rs35120058	6	27358166	G	A	0.1	intronic	6p22.1	ZNF391	0.779325	0.042	18.5554	2.73215e-80	0.340464	0.0176029	19.3414	2.41077e-83	0.340423	0.017593	19.3499	2.04099e-83	0.0337277	0.0041688	8.0905	5.94205e-16
	rs67859638	6	27357978	G	A	0.1	intronic	6p22.1	ZNF391	0.794349	0.043	18.4732	1.86001e-82	0.339633	0.0176029	19.2941	6.01853e-83	0.339641	0.017593	19.3055	4.82872e-83	0.0333386	0.00413706	8.05853	7.7215e-16
	rs72839477	6	27327000	T	C	0.1	ncRNA_exonic	6p22.1	ZNF204P	0.792087	0.043	18.4206	4.30471e-82	0.338805	0.0176029	19.2471	1.49311e-82	0.338747	0.017593	19.2546	1.29086e-82	0.0337066	0.00417277	8.07775	6.59719e-16
	rs34150729	6	27388754	C	T	0.1	intergenic	6p22.1	ZNF391(dist=17068),ZNF184(dist=29767)	0.790728	0.043	18.389	5.47382e-82	0.338578	0.0176029	19.2342	1.91415e-82	0.338591	0.017593	19.2458	1.53175e-82	0.0335334	0.00416874	8.04402	8.69399e-16
	rs13196692	6	27379119	T	C	0.1	intergenic	6p22.1	ZNF391(dist=7433),ZNF184(dist=39402)	0.78982	0.043	18.3679	7.65187e-82	0.337931	0.0176029	19.1975	3.88639e-82	0.337969	0.017593	19.2104	3.02647e-82	0.0335369	0.00417279	8.03705	9.20264e-16
	rs34573979	6	27480526	T	C	0.1	intergenic	6p22.1	ZNF184(dist=39629),LINC01012(dist=181288)	0.771034	0.042	18.3579	3.99646e-79	0.336481	0.0176029	19.1151	1.89124e-81	0.336323	0.017593	19.1169	1.82679e-81	0.033652	0.00415304	8.10298	5.36274e-16
	rs35768595	6	27141904	T	C	0.1	intergenic	6p22.1	MIR3143(dist=26437),PRSS16(dist=73576)	0.791181	0.043	18.3996	1.20678e-79	0.336389	0.0176029	19.1099	2.09021e-81	0.336477	0.017593	19.1256	1.54455e-81
	rs66462181	6	27091661	C	T	0.1	intergenic	6p22.1	LINC00240(dist=99908),HIST1H2BJ(dist=8434)	0.795704	0.043	18.5047	9.1984e-81	0.33634	0.0176029	19.107	2.20645e-81	0.336294	0.017593	19.1152	1.88532e-81	0.0332696	0.00420159	7.91833	2.40718e-15
	rs13207082	6	27251379	G	A	0.1	intergenic	6p22.1	PRSS16(dist=26980),POM121L2(dist=25463)	0.78527	0.043	18.2621	9.9715e-79	0.335628	0.0176029	19.0666	4.78409e-81	0.335768	0.017593	19.0853	3.34379e-81	0.0326691	0.0042054	7.76837	7.94998e-15
	rs35565446	6	27145341	T	C	0.1	intergenic	6p22.1	MIR3143(dist=29874),PRSS16(dist=70139)	0.788912	0.043	18.3468	1.97616e-79	0.33546	0.0176029	19.0571	5.73894e-81	0.335556	0.017593	19.0733	4.21024e-81	0.0332801	0.00420557	7.91334	2.50581e-15
	rs55834529	6	27072542	G	A	0.1	intergenic	6p22.1	LINC00240(dist=80789),HIST1H2BJ(dist=27553)	0.792087	0.043	18.4206	7.01391e-80	0.335451	0.0176029	19.0565	5.7979e-81	0.33561	0.017593	19.0763	3.9714e-81	0.0333168	0.00420563	7.92196	2.33798e-15
	rs56114371	6	27274834	T	C	0.1	intergenic	6p22.1	PRSS16(dist=50435),POM121L2(dist=2008)	0.789366	0.043	18.3573	4.66983e-80	0.335005	0.0176029	19.0312	9.4088e-81	0.335106	0.017593	19.0477	6.86293e-81	0.032851	0.00420556	7.81132	5.65918e-15
	rs28360634	6	27332891	C	T	0.1	ncRNA_intronic	6p22.1	ZNF204P	0.782988	0.043	18.209	6.45821e-81	0.334991	0.0176029	19.0304	9.54698e-81	0.33496	0.017593	19.0394	8.04209e-81	0.0336878	0.00417277	8.07323	6.84601e-16
	rs58616630	6	27474715	G	A	0.1	intergenic	6p22.1	ZNF184(dist=33818),LINC01012(dist=187099)	0.766398	0.042	18.2476	4.37542e-78	0.334433	0.0176029	18.9987	1.7471e-80	0.334232	0.017593	18.998	1.7707e-80	0.0336262	0.00415281	8.09722	5.62316e-16
	rs67092078	6	27054772	A	G	0.1	intergenic	6p22.1	LINC00240(dist=63019),HIST1H2BJ(dist=45323)	0.788912	0.043	18.3468	1.39961e-79	0.333536	0.0176029	18.9478	4.60594e-80	0.333711	0.017593	18.9684	3.11341e-80	0.033304	0.00420562	7.91893	2.39558e-15
	rs7752448	6	28301099	G	A	0.12	intronic	6p22.1	ZSCAN31	0.723191	0.04	18.0798	2.53048e-78	0.307867	0.0162508	18.9448	4.8771e-80	0.307965	0.0162416	18.9615	3.54964e-80	0.0332202	0.00388264	8.55608	1.16769e-17
	rs35984974	6	27410422	A	G	0.11	intergenic	6p22.1	ZNF391(dist=38736),ZNF184(dist=8099)	0.736207	0.041	17.9563	2.297e-75	0.315557	0.0168778	18.6966	5.27497e-78	0.315641	0.0168682	18.7121	3.94163e-78	0.0335806	0.00416877	8.05527	7.93041e-16
	rs17720293	6	28214698	T	C	0.12	intronic	6p22.1	ZKSCAN4	0.717352	0.04	17.9338	2.53125e-78	0.303576	0.0162508	18.6807	7.10983e-78	0.303589	0.0162416	18.692	5.74838e-78	0.0258249	0.00349935	7.37992	1.58391e-13
	rs557042	6	27845129	T	C	0.12	intergenic	6p22.1	HIST1H4L(dist=3840),HIST1H3J(dist=12964)	0.721249	0.04	18.0312	3.65641e-78	0.301054	0.0162508	18.5255	1.28557e-76	0.300829	0.0162416	18.5221	1.36895e-76
	rs200977	6	27854301	C	T	0.12	intergenic	6p22.1	HIST1H4L(dist=13012),HIST1H3J(dist=3792)	0.719789	0.04	17.9947	6.40403e-78	0.30074	0.0162508	18.5062	1.84077e-76	0.300575	0.0162416	18.5065	1.8308e-76	0.0262697	0.0036974	7.10491	1.20405e-12
	rs149943	6	28002388	A	G	0.13	intergenic	6p22.1	OR2B6(dist=76428),OR1F12(dist=38706)	0.678541	0.038	17.8563	5.59238e-76	0.290574	0.0157027	18.5047	1.89155e-76	0.290961	0.0156939	18.5398	9.8526e-77	0.0262225	0.0036315	7.22087	5.16574e-13
	rs9468287	6	28079741	A	C	0.14	intergenic	6p22.1	ZSCAN12P1(dist=16248),ZSCAN16-AS1(dist=9832)	0.660624	0.037	17.8547	1.07891e-73	0.281515	0.0152192	18.4973	2.16891e-76	0.281773	0.0152106	18.5247	1.30435e-76	0.0208621	0.00324519	6.42862	1.2877e-10
	rs9366717	6	28191057	T	C	0.14	intergenic	6p22.1	TOB2P1(dist=4350),ZSCAN9(dist=1996)	0.658038	0.037	17.7848	3.8612e-73	0.279596	0.0152192	18.3713	2.23201e-75	0.279856	0.0152106	18.3987	1.34532e-75	0.0218534	0.00326823	6.68661	2.28396e-11
	rs156743	6	27967089	C	T	0.13	intergenic	6p22.1	OR2B6(dist=41129),OR1F12(dist=74005)	0.672944	0.038	17.7091	6.03712e-74	0.287351	0.0157027	18.2994	8.36082e-75	0.287742	0.0156939	18.3347	4.37712e-75	0.0262354	0.00363663	7.21421	5.42467e-13
	rs149990	6	27998258	A	G	0.13	intergenic	6p22.1	OR2B6(dist=72298),OR1F12(dist=42836)	0.67039	0.038	17.6418	2.07643e-73	0.286414	0.0157027	18.2398	2.49595e-74	0.286842	0.0156939	18.2774	1.25368e-74	0.0254817	0.00362894	7.0218	2.19033e-12
	rs6904596	6	27491299	A	G	0.11	intergenic	6p22.1	ZNF184(dist=50402),LINC01012(dist=170515)	0.722706	0.041	17.627	2.33842e-74	0.307844	0.0168778	18.2396	2.50148e-74	0.307658	0.0168682	18.2389	2.53412e-74	0.0319317	0.00404261	7.89879	2.81626e-15
	rs35949109	6	28025926	C	T	0.13	intergenic	6p22.1	OR2B6(dist=99966),OR1F12(dist=15168)	0.668854	0.038	17.6014	3.14563e-73	0.284185	0.0157027	18.0978	3.31626e-73	0.284345	0.0156939	18.1182	2.28864e-73
	rs1321505	6	28052823	C	A	0.14	intronic	6p22.1	ZNF165	0.65959	0.038	17.3576	2.32681e-73	0.274445	0.0152192	18.0328	1.07712e-72	0.274699	0.0152106	18.0596	6.62681e-73	0.0208671	0.00324694	6.42669	1.30409e-10
	rs34712084	6	28043828	G	A	0.14	intergenic	6p22.1	OR1F12(dist=1721),ZNF165(dist=4518)	0.65959	0.038	17.3576	4.61791e-73	0.274425	0.0152192	18.0315	1.10293e-72	0.274665	0.0152106	18.0574	6.89469e-73	0.0208671	0.00324694	6.42669	1.30408e-10
	rs202906	6	28011652	C	T	0.13	intergenic	6p22.1	OR2B6(dist=85692),OR1F12(dist=29442)	0.663718	0.038	17.4663	3.47714e-72	0.282925	0.0157027	18.0176	1.4175e-72	0.283481	0.0156939	18.0632	6.21619e-73	0.0261818	0.00363406	7.20456	5.82316e-13
	rs9368561	6	28168343	T	C	0.14	intergenic	6p22.1	ZNF192P1(dist=30970),TOB2P1(dist=14773)	0.659073	0.038	17.344	5.83653e-73	0.27377	0.0152192	17.9884	2.4009e-72	0.274092	0.0152106	18.0197	1.36414e-72	0.0208601	0.00324521	6.42795	1.29335e-10
	rs149949	6	28011516	C	T	0.13	intergenic	6p22.1	OR2B6(dist=85556),OR1F12(dist=29578)	0.663718	0.038	17.4663	4.31973e-72	0.282149	0.0157027	17.9682	3.45782e-72	0.282659	0.0156939	18.0108	1.60364e-72	0.0261915	0.00363406	7.20722	5.71038e-13
	rs9380069	6	28203300	G	A	0.14	intergenic	6p22.1	ZSCAN9(dist=2036),ZKSCAN4(dist=6175)	0.638691	0.037	17.2619	1.00718e-69	0.271235	0.0152192	17.8218	4.78345e-71	0.271641	0.0152106	17.8586	2.47686e-71	0.0204811	0.00312109	6.56215	5.30369e-11
	rs9468300	6	28126840	T	C	0.14	UTR3	6p22.1	ZKSCAN8	0.637634	0.037	17.2334	4.1105e-69	0.270835	0.0152192	17.7956	7.64888e-71	0.270976	0.0152106	17.8149	5.41753e-71	0.0208211	0.00323823	6.42978	1.27788e-10
	rs200995	6	27813694	C	T	0.12	intergenic	6p22.1	HIST1H2BN(dist=6806),HIST1H2AL(dist=19413)	0.696143	0.04	17.4036	1.23864e-73	0.289146	0.0162508	17.7928	8.0404e-71	0.28884	0.0162416	17.7839	9.41509e-71	0.0264852	0.00369464	7.16855	7.57946e-13
	rs8180562	6	28141460	A	G	0.14	intergenic	6p22.1	ZNF192P1(dist=4087),TOB2P1(dist=41656)	0.637106	0.037	17.2191	4.29667e-69	0.270705	0.0152192	17.787	8.90992e-71	0.270853	0.0152106	17.8068	6.2609e-71	0.0207976	0.00323823	6.42253	1.34029e-10
	rs3757188	6	28107357	C	T	0.14	intergenic	6p22.1	ZSCAN16-AS1(dist=2263),ZKSCAN8(dist=2304)	0.636577	0.037	17.2048	5.2806e-69	0.270626	0.0152192	17.7818	9.77415e-71	0.270803	0.0152106	17.8035	6.63366e-71	0.0209562	0.00322959	6.48881	8.65165e-11
	rs200990	6	27815823	G	T	0.12	intergenic	6p22.1	HIST1H2BN(dist=8935),HIST1H2AL(dist=17284)	0.694646	0.04	17.3662	2.55291e-73	0.288886	0.0162508	17.7768	1.06968e-70	0.288485	0.0162416	17.7621	1.38986e-70	0.027016	0.00370007	7.30149	2.84596e-13
	rs200989	6	27816442	G	A	0.12	intergenic	6p22.1	HIST1H2BN(dist=9554),HIST1H2AL(dist=16665)	0.694147	0.04	17.3537	4.97179e-73	0.288851	0.0162508	17.7746	1.11225e-70	0.288371	0.0162416	17.7551	1.57424e-70	0.0270231	0.00370007	7.30341	2.8057e-13
	rs200983	6	27830326	T	C	0.12	intergenic	6p22.1	HIST1H2BN(dist=23438),HIST1H2AL(dist=2781)	0.694147	0.04	17.3537	3.43434e-73	0.288801	0.0162508	17.7715	1.17425e-70	0.288339	0.0162416	17.7531	1.6312e-70	0.0270228	0.00370008	7.30329	2.80808e-13
	rs200484	6	27775674	G	A	0.12	exonic	6p22.1	HIST1H2BL	0.689139	0.04	17.2285	5.25968e-72	0.288666	0.0162508	17.7632	1.36156e-70	0.288176	0.0162416	17.743	1.95081e-70	0.0266994	0.00369194	7.23181	4.76602e-13
	rs200952	6	27836976	T	C	0.12	intergenic	6p22.1	HIST1H1B(dist=1617),HIST1H3I(dist=2647)	0.693147	0.04	17.3287	5.41761e-73	0.288522	0.0162508	17.7543	1.5957e-70	0.28809	0.0162416	17.7377	2.1435e-70	0.0270216	0.00370006	7.303	2.81417e-13
	rs9380064	6	28143118	G	A	0.14	intergenic	6p22.1	ZNF192P1(dist=5745),TOB2P1(dist=39998)	0.635518	0.037	17.1762	9.70704e-69	0.270207	0.0152192	17.7543	1.59667e-70	0.270361	0.0152106	17.7744	1.11522e-70	0.0208393	0.00323823	6.43541	1.23139e-10
	rs200981	6	27833174	G	A	0.12	exonic	6p22.1	HIST1H2AL	0.693647	0.04	17.3412	6.64348e-73	0.288499	0.0162508	17.7529	1.63651e-70	0.288102	0.0162416	17.7385	2.11437e-70	0.0270175	0.00370007	7.30191	2.8372e-13
	rs200950	6	27835772	G	A	0.12	upstream	6p22.1	HIST1H1B(dist=413)	0.693147	0.04	17.3287	5.42586e-73	0.288463	0.0162508	17.7507	1.70107e-70	0.288032	0.0162416	17.7342	2.28264e-70	0.0270213	0.00370006	7.30293	2.81559e-13
	rs34130214	6	28102378	T	C	0.14	ncRNA_intronic	6p22.1	ZSCAN16-AS1	0.636048	0.037	17.1905	7.50686e-69	0.270084	0.0152192	17.7462	1.84363e-70	0.270248	0.0152106	17.7671	1.27197e-70
	rs4713140	6	28097193	A	G	0.14	exonic	6p22.1	ZSCAN16	0.636048	0.037	17.1905	6.94719e-69	0.270048	0.0152192	17.7439	1.92269e-70	0.270239	0.0152106	17.7664	1.28615e-70	0.0208374	0.00323823	6.43482	1.23619e-10
	rs200948	6	27835272	C	T	0.12	exonic	6p22.1	HIST1H1B	0.692647	0.04	17.3162	6.17863e-73	0.288305	0.0162508	17.741	2.02406e-70	0.28789	0.0162416	17.7254	2.66781e-70	0.0270218	0.00370006	7.30306	2.81305e-13
	rs9461432	6	28086883	C	T	0.14	intergenic	6p22.1	ZSCAN12P1(dist=23390),ZSCAN16-AS1(dist=2690)	0.634988	0.037	17.1618	1.06933e-68	0.269846	0.0152192	17.7306	2.43432e-70	0.269952	0.0152106	17.7475	1.80064e-70	0.0208345	0.00323823	6.43393	1.24348e-10
	rs4713139	6	28092685	T	C	0.14	ncRNA_intronic	6p22.1	ZSCAN16-AS1	0.634988	0.037	17.1618	1.00988e-68	0.269765	0.0152192	17.7253	2.67543e-70	0.269925	0.0152106	17.7458	1.85794e-70	0.0208292	0.00323823	6.43227	1.25712e-10
	rs34613987	6	27433029	T	C	0.11	intronic	6p22.1	ZNF184	0.705076	0.041	17.197	1.84682e-69	0.299159	0.0168778	17.7251	2.68601e-70	0.299032	0.0168682	17.7275	2.57001e-70
	rs175597	6	27810626	C	T	0.12	intergenic	6p22.1	HIST1H2BN(dist=3738),HIST1H2AL(dist=22481)	0.692147	0.04	17.3037	1.04234e-72	0.287653	0.0162508	17.7009	4.12677e-70	0.287299	0.0162416	17.689	5.09305e-70	0.0269429	0.00369193	7.29778	2.92551e-13
	rs200996	6	27811828	A	G	0.12	intergenic	6p22.1	HIST1H2BN(dist=4940),HIST1H2AL(dist=21279)	0.692147	0.04	17.3037	9.6332e-73	0.287587	0.0162508	17.6968	4.43517e-70	0.287136	0.0162416	17.679	6.08501e-70	0.0270415	0.00370009	7.30835	2.70437e-13
	rs201002	6	27808192	G	A	0.12	intergenic	6p22.1	HIST1H2BN(dist=1304),HIST1H2AL(dist=24915)	0.691646	0.04	17.2912	1.19185e-72	0.287575	0.0162508	17.6961	4.49723e-70	0.287285	0.0162416	17.6882	5.1695e-70	0.026128	0.00368118	7.09773	1.26826e-12
	rs200489	6	27798257	C	T	0.12	downstream	6p22.1	HIST1H4K(dist=695)	0.691145	0.04	17.2786	1.87786e-72	0.287481	0.0162508	17.6903	4.98247e-70	0.287148	0.0162416	17.6798	6.00384e-70	0.0270441	0.00370007	7.30908	2.68981e-13
	rs2747054	6	27783359	G	A	0.12	upstream;downstream	6p22.1	HIST1H2AJ(dist=841);HIST1H2BM(dist=92)	0.692147	0.04	17.3037	9.92629e-73	0.287474	0.0162508	17.6899	5.0179e-70	0.287164	0.0162416	17.6807	5.90179e-70	0.0267868	0.00369194	7.25548	4.00226e-13
	rs200497	6	27792640	T	C	0.12	downstream	6p22.1	HIST1H4J(dist=382)	0.691145	0.04	17.2786	1.92512e-72	0.287363	0.0162508	17.683	5.66787e-70	0.287016	0.0162416	17.6717	6.93182e-70	0.0270049	0.00369736	7.30383	2.79686e-13
	rs200490	6	27796935	T	G	0.12	intergenic	6p22.1	HIST1H4J(dist=4677),HIST1H4K(dist=2017)	0.691145	0.04	17.2786	1.90756e-72	0.286995	0.0162508	17.6604	8.46526e-70	0.286688	0.0162416	17.6515	9.91469e-70	0.026698	0.00369193	7.23144	4.77883e-13
	rs200949	6	27835435	G	A	0.13	upstream	6p22.1	HIST1H1B(dist=76)	0.673455	0.039	17.2681	1.39204e-71	0.277299	0.0157027	17.6593	8.63123e-70	0.276936	0.0156939	17.6462	1.08914e-69	0.0261491	0.00368118	7.10346	1.21676e-12
	rs200483	6	27774824	A	G	0.12	downstream	6p22.1	HIST1H2BL(dist=433)	0.690644	0.04	17.2661	2.29336e-72	0.286929	0.0162508	17.6563	9.09889e-70	0.286611	0.0162416	17.6467	1.07856e-69	0.0267348	0.00369193	7.24142	4.43995e-13
	rs200953	6	27837267	C	T	0.12	intergenic	6p22.1	HIST1H1B(dist=1908),HIST1H3I(dist=2356)	0.688637	0.04	17.2159	3.56875e-72	0.286775	0.0162508	17.6468	1.07638e-69	0.286402	0.0162416	17.6339	1.35375e-69	0.0271017	0.00369193	7.3408	2.12324e-13
	rs370155	6	27782031	G	T	0.12	upstream;downstream	6p22.1	HIST1H2BM(dist=49);HIST1H2AJ(dist=49)	0.690143	0.04	17.2536	2.18144e-72	0.286764	0.0162508	17.6462	1.08864e-69	0.286496	0.0162416	17.6396	1.22228e-69	0.0267165	0.00369193	7.23645	4.6058e-13
	rs34864796	6	27459923	A	G	0.11	intergenic	6p22.1	ZNF184(dist=19026),LINC01012(dist=201891)	0.700619	0.041	17.0883	6.03324e-69	0.297665	0.0168778	17.6365	1.29122e-69	0.297509	0.0168682	17.6372	1.27541e-69	0.0318901	0.00406834	7.83861	4.55555e-15
	rs67240003	6	27443202	T	G	0.11	intergenic	6p22.1	ZNF184(dist=2305),LINC01012(dist=218612)	0.700619	0.041	17.0883	6.36211e-69	0.297442	0.0168778	17.6233	1.6324e-69	0.297272	0.0168682	17.6232	1.63591e-69	0.0318903	0.00406833	7.83867	4.55349e-15
	rs200482	6	27773904	A	G	0.12	intergenic	6p22.1	LOC100131289(dist=42938),HIST1H2BL(dist=1353)	0.689139	0.04	17.2285	3.4926e-72	0.286321	0.0162508	17.6189	1.76369e-69	0.286038	0.0162416	17.6114	2.01354e-69	0.0266379	0.00368923	7.22044	5.18212e-13
	rs150254595	6	29278406	A	G	0.16	intergenic	6p22.1	OR14J1(dist=2974),OR5V1(dist=44601)	0.610852	0.036	16.9681	2.64113e-69	0.253479	0.0144048	17.5969	2.60355e-69	0.253046	0.0143966	17.5768	3.71186e-69	0.0201245	0.00321612	6.25738	3.91495e-10
	rs200501	6	27788942	T	C	0.12	intergenic	6p22.1	HIST1H2BM(dist=5675),HIST1H4J(dist=2961)	0.690143	0.04	17.2536	1.46118e-72	0.285934	0.0162508	17.5951	2.68463e-69	0.285592	0.0162416	17.584	3.26684e-69	0.025091	0.00364437	6.88486	5.78461e-12
	rs735765	6	28170297	A	G	0.15	intergenic	6p22.1	ZNF192P1(dist=32924),TOB2P1(dist=12819)	0.60158	0.037	16.2589	1.11055e-62	0.250227	0.0147894	16.9193	3.24013e-64	0.250404	0.0147811	16.9408	2.24945e-64	0.0212572	0.00320416	6.63425	3.26157e-11
	rs13212562	6	27300310	G	A	0.12	intergenic	6p22.1	VN1R10P(dist=6569),ZNF204P(dist=25292)	0.668854	0.041	16.3135	7.90785e-65	0.27305	0.0162508	16.8023	2.34777e-63	0.272896	0.0162416	16.8022	2.34967e-63	0.0259048	0.00373666	6.93261	4.13144e-12
	rs35526527	6	27042287	A	C	0.13	intergenic	6p22.1	LINC00240(dist=50534),HIST1H2BJ(dist=57808)	0.627007	0.039	16.0771	4.45987e-60	0.260476	0.0157027	16.5879	8.52057e-62	0.26047	0.0156939	16.597	7.33061e-62	0.0190662	0.00342529	5.56631	2.60193e-08
	rs853676	6	28299687	T	C	0.16	intronic	6p22.1	ZSCAN31	0.575489	0.036	15.9858	9.90163e-60	0.238757	0.0144048	16.5748	1.05973e-61	0.238703	0.0143966	16.5804	9.65091e-62	0.0253072	0.00341482	7.41098	1.25368e-13
	rs13191326	6	27031029	G	A	0.13	intergenic	6p22.1	LINC00240(dist=39276),HIST1H2BJ(dist=69066)	0.624333	0.039	16.0085	1.22375e-59	0.259789	0.0157027	16.5442	1.76319e-61	0.259777	0.0156939	16.5528	1.5293e-61	0.0190838	0.00342531	5.57141	2.52687e-08
	rs853681	6	28296650	A	C	0.15	intronic	6p22.1	ZSCAN31	0.574927	0.036	15.9702	1.85405e-59	0.244195	0.0147894	16.5115	3.03379e-61	0.244153	0.0147811	16.518	2.72499e-61	0.0254084	0.00344866	7.36761	1.73712e-13
	rs853682	6	28295875	C	T	0.15	intronic	6p22.1	ZSCAN31	0.574364	0.036	15.9545	2.35567e-59	0.243958	0.0147894	16.4954	3.95686e-61	0.243964	0.0147811	16.5052	3.36793e-61	0.0254096	0.00344866	7.36796	1.73257e-13
	rs853685	6	28288785	T	C	0.16	intergenic	6p22.1	PGBD1(dist=18459),ZSCAN31(dist=3730)	0.573237	0.036	15.9232	2.75495e-59	0.237263	0.0144048	16.4711	5.91709e-61	0.237257	0.0143966	16.48	5.10599e-61	0.0253989	0.00344867	7.36486	1.77338e-13
	rs853679	6	28296863	A	C	0.16	intronic	6p22.1	ZSCAN31	0.572109	0.036	15.8919	4.25586e-59	0.236672	0.0144048	16.4301	1.16481e-60	0.236666	0.0143966	16.439	1.00567e-60	0.0252966	0.00344866	7.33519	2.2141e-13
	rs67457459	6	27198343	G	T	0.13	intergenic	6p22.1	MIR3143(dist=82876),PRSS16(dist=17137)	0.621651	0.039	15.9398	3.70481e-59	0.257537	0.0157027	16.4008	1.88681e-60	0.257517	0.0156939	16.4088	1.65423e-60	0.0187736	0.00341901	5.49094	3.99795e-08
	rs10456362	6	28221816	G	A	0.15	intronic	6p22.1	ZKSCAN4	-0.58389	0.037	-15.7808	2.98701e-60	-0.241667	0.0147894	-16.3405	5.08235e-60	-0.241782	0.0147811	-16.3576	3.84226e-60	-0.0224633	0.00323304	-6.94803	3.70412e-12
	rs6905391	6	28262686	A	G	0.15	intronic	6p22.1	PGBD1	0.57098	0.036	15.8605	1.02347e-58	0.24156	0.0147894	16.3333	5.72292e-60	0.241606	0.0147811	16.3457	4.67149e-60	0.025448	0.00344868	7.37905	1.59417e-13
	rs35909544	6	27163456	A	G	0.13	intergenic	6p22.1	MIR3143(dist=47989),PRSS16(dist=52024)	0.616806	0.039	15.8155	4.23535e-58	0.256232	0.0157027	16.3177	7.3886e-60	0.256093	0.0156939	16.3181	7.34388e-60	0.018633	0.00341725	5.45264	4.96272e-08
	rs56862318	6	27185354	A	G	0.13	intergenic	6p22.1	MIR3143(dist=69887),PRSS16(dist=30126)	0.616806	0.039	15.8155	2.32319e-58	0.255846	0.0157027	16.2931	1.10529e-59	0.255745	0.0156939	16.2959	1.05598e-59	0.0187656	0.003419	5.48862	4.05088e-08
	rs34817112	6	27176628	A	G	0.13	intergenic	6p22.1	MIR3143(dist=61161),PRSS16(dist=38852)	0.616806	0.039	15.8155	1.83506e-58	0.255721	0.0157027	16.2851	1.2585e-59	0.255572	0.0156939	16.2848	1.26478e-59	0.0186127	0.00341722	5.44674	5.13001e-08
	rs13219354	6	27185664	C	T	0.13	intergenic	6p22.1	MIR3143(dist=70197),PRSS16(dist=29816)	0.616266	0.039	15.8017	2.41194e-58	0.255635	0.0157027	16.2797	1.37568e-59	0.255572	0.0156939	16.2849	1.26419e-59	0.0187704	0.00341899	5.49003	4.01871e-08
	rs2743555	6	28241081	A	G	0.15	intronic	6p22.1	ZSCAN26	0.582216	0.037	15.7356	6.15325e-60	0.240701	0.0147894	16.2752	1.48043e-59	0.240918	0.0147811	16.2991	1.00128e-59	0.0225479	0.00323478	6.97048	3.15866e-12
	rs9986596	6	28219661	A	G	0.15	exonic	6p22.1	ZKSCAN4	0.576613	0.037	15.5841	1.24756e-58	0.238974	0.0147894	16.1585	9.89668e-59	0.239277	0.0147811	16.1881	6.1226e-59	0.022299	0.00324345	6.87509	6.19487e-12
	rs4452638	6	27229265	A	G	0.13	intergenic	6p22.1	PRSS16(dist=4866),POM121L2(dist=47577)	0.611395	0.039	15.6768	1.14815e-57	0.253134	0.0157027	16.1204	1.83484e-58	0.252963	0.0156939	16.1186	1.88883e-58	0.0184122	0.00342528	5.37539	7.64156e-08
	rs1778508	6	28229881	T	C	0.15	intergenic	6p22.1	NKAPL(dist=1145),ZSCAN26(dist=4907)	-0.574927	0.037	-15.5386	9.23953e-59	-0.237942	0.0147894	-16.0887	3.06289e-58	-0.238274	0.0147811	-16.1202	1.84043e-58	-0.0227143	0.00323304	-7.02568	2.13029e-12
	rs967005	6	28210688	T	C	0.19	UTR3	6p22.1	ZKSCAN4	0.514618	0.034	15.1358	1.34425e-53	0.216567	0.0134613	16.0881	3.08938e-58	0.216639	0.0134537	16.1026	2.44737e-58	0.0179954	0.00282625	6.36723	1.9247e-10
	rs1679709	6	28228342	G	A	0.15	exonic	6p22.1	NKAPL	-0.574364	0.037	-15.5233	1.29536e-58	-0.237859	0.0147894	-16.0831	3.35386e-58	-0.238127	0.0147811	-16.1102	2.16173e-58	-0.0225061	0.00323304	-6.96127	3.37212e-12
	rs2799079	6	28235176	C	A	0.15	UTR5	6p22.1	ZSCAN26	0.574364	0.037	15.5233	1.16788e-58	0.237786	0.0147894	16.0781	3.63169e-58	0.23808	0.0147811	16.1071	2.27554e-58	0.0227072	0.00323304	7.02348	2.16411e-12
	rs3129058	6	29648199	T	C	0.23	intronic	6p22.1	ZFP57	0.521172	0.033	15.7931	9.57995e-61	0.201747	0.0125486	16.0772	3.68542e-58	0.200986	0.0125416	16.0256	8.46786e-58	0.0208489	0.0026468	7.87704	3.35216e-15
	rs1419183	6	28242794	C	A	0.15	intronic	6p22.1	ZSCAN26	0.5738	0.037	15.5081	1.7257e-58	0.237724	0.0147894	16.074	3.88477e-58	0.23797	0.0147811	16.0997	2.56529e-58	0.022506	0.00321764	6.99457	2.6608e-12
	rs11965538	6	28239915	A	G	0.15	exonic	6p22.1	ZSCAN26	0.5738	0.037	15.5081	1.78124e-58	0.23762	0.0147894	16.0669	4.35278e-58	0.237897	0.0147811	16.0947	2.77874e-58	0.0225027	0.00323304	6.96023	3.39726e-12
	rs2799077	6	28234597	T	C	0.15	upstream	6p22.1	ZSCAN26(dist=191)	0.5738	0.037	15.5081	1.37259e-58	0.237435	0.0147894	16.0544	5.32743e-58	0.237736	0.0147811	16.0838	3.31362e-58	0.0226408	0.00323132	7.00667	2.44053e-12
	rs34787248	6	28197886	T	C	0.19	intronic	6p22.1	ZSCAN9	0.511026	0.034	15.0302	8.52782e-53	0.215408	0.0134613	16.002	1.23671e-57	0.215478	0.0134537	16.0163	9.83665e-58	0.0180642	0.00282627	6.39153	1.64237e-10
	rs13212921	6	27205422	T	C	0.13	intergenic	6p22.1	MIR3143(dist=89955),PRSS16(dist=10058)	0.618424	0.04	15.4606	2.94609e-58	0.25064	0.0157027	15.9616	2.36714e-57	0.250585	0.0156939	15.9671	2.16779e-57	0.0189708	0.00341912	5.54845	2.88215e-08
	rs1679732	6	28221264	A	G	0.15	intronic	6p22.1	ZKSCAN4	-0.568717	0.037	-15.3707	2.08173e-57	-0.23556	0.0147894	-15.9276	4.07824e-57	-0.235818	0.0147811	-15.9541	2.66912e-57	-0.0224266	0.00323305	-6.93667	4.01451e-12
	rs6901575	6	28250984	A	G	0.15	intronic	6p22.1	PGBD1	0.570414	0.037	15.4166	1.41836e-57	0.235395	0.0147894	15.9164	4.87476e-57	0.235529	0.0147811	15.9345	3.65219e-57	0.0225815	0.00323477	6.98089	2.93319e-12
	rs11967137	6	28199764	G	A	0.19	intronic	6p22.1	ZSCAN9	0.508022	0.034	14.9418	1.37951e-52	0.213793	0.0134613	15.882	8.43984e-57	0.213918	0.0134537	15.9003	6.3039e-57	0.0174386	0.0027357	6.37445	1.83615e-10
	rs9393909	6	28207200	T	C	0.19	intergenic	6p22.1	ZSCAN9(dist=5936),ZKSCAN4(dist=2275)	0.505612	0.034	14.8709	7.22524e-52	0.213069	0.0134613	15.8283	1.98645e-56	0.213158	0.0134537	15.8438	1.55051e-56	0.0180316	0.00282625	6.38003	1.77053e-10
	rs2299029	6	28198831	A	G	0.19	intronic	6p22.1	ZSCAN9	0.505612	0.034	14.8709	5.24678e-52	0.213062	0.0134613	15.8277	2.00353e-56	0.213159	0.0134537	15.8439	1.54889e-56	0.0180551	0.00282625	6.38837	1.67662e-10
	rs9468317	6	28198456	C	T	0.19	intronic	6p22.1	ZSCAN9	0.504405	0.034	14.8354	7.19537e-52	0.212763	0.0134613	15.8055	2.84896e-56	0.212872	0.0134537	15.8226	2.17466e-56	0.0180801	0.00282625	6.39722	1.58228e-10
	rs9368563	6	28208558	G	A	0.19	downstream	6p22.1	ZKSCAN4(dist=917)	0.505009	0.034	14.8532	4.90957e-52	0.212677	0.0134613	15.7992	3.15163e-56	0.212769	0.0134537	15.8149	2.45656e-56	0.0180515	0.00282625	6.38708	1.69088e-10
	rs9295768	6	28209102	A	G	0.19	downstream	6p22.1	ZKSCAN4(dist=373)	0.503801	0.034	14.8177	9.85685e-52	0.212357	0.0134613	15.7754	4.59403e-56	0.21242	0.0134537	15.789	3.70477e-56	0.0179848	0.00282625	6.3635	1.97206e-10
	rs143525179	6	29751998	T	C	0.26	intergenic	6p22.1	IFITM4P(dist=33073),HCG4(dist=6810)	0.494086	0.031	15.9383	1.92804e-58	0.188146	0.0120394	15.6276	4.72164e-55	0.187492	0.0120326	15.5821	9.64052e-55	0.0154799	0.00231294	6.69273	2.19038e-11
	rs374317	6	29644040	T	C	0.25	intronic	6p22.1	ZFP57	0.489806	0.032	15.3064	1.1093e-56	0.190429	0.0121957	15.6145	5.79858e-55	0.189807	0.0121888	15.5723	1.12329e-54	0.0204947	0.00261419	7.83976	4.51396e-15
	rs200966	6	27862152	C	T	0.17	downstream	6p22.1	HIST1H2BO(dist=483)	0.515813	0.035	14.7375	1.42343e-50	0.219471	0.0140586	15.6111	6.11645e-55	0.218913	0.0140507	15.5802	9.92024e-55	0.0128948	0.00269882	4.77793	1.77108e-06
	rs57713596	6	27004098	T	C	0.13	intergenic	6p22.1	LINC00240(dist=12345),HIST1H2BJ(dist=95997)	0.591668	0.039	15.171	3.82802e-55	0.244959	0.0157027	15.5998	7.30104e-55	0.245121	0.0156939	15.6189	5.41052e-55	0.0178337	0.00335434	5.3166	1.05721e-07
	rs35741362	6	27007687	C	T	0.13	intergenic	6p22.1	LINC00240(dist=15934),HIST1H2BJ(dist=92408)	0.587787	0.039	15.0715	2.65236e-54	0.243773	0.0157027	15.5243	2.37729e-54	0.243788	0.0156939	15.534	2.04304e-54	0.0181144	0.00339224	5.33995	9.29745e-08
	rs200965	6	27866384	A	G	0.18	intergenic	6p22.1	HIST1H2BO(dist=4715),OR2B2(dist=12579)	0.509224	0.035	14.5493	5.78335e-50	0.211939	0.0137456	15.4187	1.22528e-53	0.211427	0.0137378	15.3901	1.90689e-53	0.013062	0.00269921	4.83921	1.30356e-06
	rs200974	6	27855845	G	A	0.18	intergenic	6p22.1	HIST1H4L(dist=14556),HIST1H3J(dist=2248)	0.508623	0.035	14.5321	4.7451e-50	0.211707	0.0137456	15.4018	1.59078e-53	0.211157	0.0137378	15.3705	2.58091e-53	0.0129662	0.00269879	4.80445	1.55174e-06
	rs200975	6	27855625	T	G	0.18	intergenic	6p22.1	HIST1H4L(dist=14336),HIST1H3J(dist=2468)	0.508623	0.035	14.5321	4.91389e-50	0.211623	0.0137456	15.3957	1.74867e-53	0.211077	0.0137378	15.3647	2.82525e-53	0.0126621	0.00269879	4.69175	2.70877e-06
	rs494887	6	27850873	A	G	0.18	intergenic	6p22.1	HIST1H4L(dist=9584),HIST1H3J(dist=7220)	0.508022	0.035	14.5149	7.55406e-50	0.211447	0.0137456	15.3829	2.13241e-53	0.210874	0.0137378	15.3499	3.54633e-53	0.0129678	0.00269879	4.80503	1.5473e-06
	rs200968	6	27859568	C	T	0.18	upstream;downstream	6p22.1	HIST1H3J(dist=998);HIST1H2AM(dist=909)	0.50742	0.035	14.4977	1.02819e-49	0.211202	0.0137456	15.3651	2.80779e-53	0.210607	0.0137378	15.3304	4.78897e-53	0.0128928	0.00269878	4.77726	1.77701e-06
	rs200976	6	27854963	G	A	0.18	intergenic	6p22.1	HIST1H4L(dist=13674),HIST1H3J(dist=3130)	0.508022	0.035	14.5149	6.05139e-50	0.211159	0.0137456	15.362	2.94498e-53	0.210544	0.0137378	15.3258	5.13807e-53	0.0129627	0.00269879	4.80316	1.56183e-06
	rs169287	6	27854760	A	C	0.18	intergenic	6p22.1	HIST1H4L(dist=13471),HIST1H3J(dist=3333)	0.50742	0.035	14.4977	7.99022e-50	0.211123	0.0137456	15.3593	3.06732e-53	0.210551	0.0137378	15.3264	5.09633e-53	0.0129631	0.00269879	4.80328	1.56087e-06
	rs200980	6	27852011	T	C	0.18	intergenic	6p22.1	HIST1H4L(dist=10722),HIST1H3J(dist=6082)	0.506818	0.035	14.4805	1.1071e-49	0.211061	0.0137456	15.3549	3.2866e-53	0.210634	0.0137378	15.3324	4.64158e-53
	rs200973	6	27858421	G	A	0.18	exonic	6p22.1	HIST1H3J	0.506215	0.035	14.4633	1.95534e-49	0.211005	0.0137456	15.3507	3.50124e-53	0.210481	0.0137378	15.3213	5.5112e-53	0.0128322	0.00269878	4.75483	1.98615e-06
	rs200979	6	27852357	A	G	0.18	intergenic	6p22.1	HIST1H4L(dist=11068),HIST1H3J(dist=5736)	0.50742	0.035	14.4977	1.09894e-49	0.210966	0.0137456	15.348	3.65519e-53	0.210472	0.0137378	15.3206	5.56885e-53	0.0129789	0.00269879	4.80915	1.51576e-06
	rs200991	6	27815494	A	C	0.16	intergenic	6p22.1	HIST1H2BN(dist=8606),HIST1H2AL(dist=17613)	0.528273	0.036	14.6742	9.74569e-51	0.21918	0.0144048	15.2158	2.77903e-52	0.218833	0.0143966	15.2003	3.52089e-52	0.0151429	0.00291684	5.19155	2.08552e-07
	rs387642	6	29645634	T	C	0.25	intronic	6p22.1	ZFP57	0.474369	0.032	14.824	2.85309e-52	0.184933	0.0121957	15.1638	6.13694e-52	0.184288	0.0121888	15.1195	1.20521e-51	0.0204856	0.00261419	7.83629	4.64062e-15
	rs200956	6	27839746	C	T	0.17	exonic	6p22.1	HIST1H3I	0.522952	0.036	14.5264	1.06263e-50	0.212263	0.0140586	15.0985	1.65783e-51	0.212037	0.0140507	15.0908	1.86071e-51	0.0149709	0.00290494	5.1536	2.55528e-07
	rs13437444	6	28070998	T	C	0.2	intergenic	6p22.1	ZSCAN12P1(dist=7505),ZSCAN16-AS1(dist=18575)	0.477476	0.034	14.0434	5.1777e-47	0.198488	0.0132022	15.0345	4.36425e-51	0.198169	0.0131947	15.0188	5.53108e-51	0.0120166	0.0025391	4.73261	2.21654e-06
	rs448489	6	29647642	C	T	0.25	intronic	6p22.1	ZFP57	0.463734	0.032	14.4917	4.58938e-50	0.180956	0.0121957	14.8377	8.35159e-50	0.180271	0.0121888	14.7899	1.70237e-49	0.0204946	0.00261419	7.83973	4.51506e-15
	rs376319	6	29644633	T	C	0.25	intronic	6p22.1	ZFP57	0.463105	0.032	14.472	2.90549e-50	0.180927	0.0121957	14.8353	8.65868e-50	0.180295	0.0121888	14.7919	1.65291e-49	0.0204946	0.00261419	7.83972	4.51545e-15
	rs448380	6	29647545	C	T	0.25	intronic	6p22.1	ZFP57	0.461845	0.032	14.4327	5.36325e-50	0.180639	0.0121957	14.8117	1.23083e-49	0.179984	0.0121888	14.7664	2.41343e-49	0.0204946	0.00261419	7.83973	4.51506e-15
	rs375984	6	29644502	T	C	0.25	intronic	6p22.1	ZFP57	0.461845	0.032	14.4327	4.66382e-50	0.180568	0.0121957	14.8059	1.341e-49	0.179924	0.0121888	14.7615	2.59516e-49	0.0204589	0.00261419	7.82609	5.03261e-15
	rs2056923	6	27689939	C	T	0.17	intergenic	6p22.1	LINC01012(dist=11938),LOC100131289(dist=39584)	0.492254	0.035	14.0644	3.88228e-46	0.208119	0.0140586	14.8037	1.3873e-49	0.207592	0.0140507	14.7745	2.13987e-49	0.0124409	0.00279485	4.45138	8.53215e-06
	rs3129062	6	29645937	T	C	0.25	intronic	6p22.1	ZFP57	0.461845	0.032	14.4327	5.01398e-50	0.18052	0.0121957	14.802	1.42289e-49	0.179894	0.0121888	14.759	2.69282e-49	0.0204939	0.00261419	7.83945	4.5251e-15
	rs2535238	6	29645038	A	C	0.25	UTR5	6p22.1	ZFP57	0.461215	0.032	14.413	6.81819e-50	0.180243	0.0121957	14.7793	1.99341e-49	0.179623	0.0121888	14.7368	3.7434e-49	0.0204338	0.00261419	7.8165	5.43113e-15
	rs2747429	6	29648377	C	T	0.25	intronic	6p22.1	ZFP57	0.459322	0.032	14.3538	2.94196e-49	0.178763	0.0121957	14.6579	1.19862e-48	0.178025	0.0121888	14.6057	2.58438e-48	0.0204951	0.0026142	7.83989	4.50929e-15
	rs6905516	6	28086478	G	A	0.23	intergenic	6p22.1	ZSCAN12P1(dist=22985),ZSCAN16-AS1(dist=3095)	0.451712	0.033	13.6883	8.80393e-45	0.183527	0.0125486	14.6253	1.93773e-48	0.18325	0.0125416	14.6114	2.37569e-48	0.0102613	0.00230325	4.45513	8.38419e-06
	rs6905522	6	28086479	C	A	0.23	intergenic	6p22.1	ZSCAN12P1(dist=22986),ZSCAN16-AS1(dist=3094)	0.451712	0.033	13.6883	9.84908e-45	0.183477	0.0125486	14.6212	2.05671e-48	0.183205	0.0125416	14.6078	2.50491e-48	0.0102578	0.00230323	4.45367	8.44161e-06
	rs1736904	6	28219270	A	G	0.2	intronic	6p22.1	ZKSCAN4	0.465619	0.034	13.6947	9.0155e-46	0.191779	0.0132022	14.5263	8.25323e-48	0.191798	0.0131947	14.5359	7.17575e-48	0.0164548	0.00269878	6.09714	1.07983e-09
	rs1736922	6	29693969	T	C	0.27	intronic	6p22.1	HLA-F	0.449163	0.031	14.4891	3.92891e-49	0.172117	0.011895	14.4697	1.88163e-47	0.171493	0.0118882	14.4254	3.58233e-47	0.0168357	0.00243504	6.91392	4.71454e-12
	rs35512245	6	28079953	C	T	0.23	intergenic	6p22.1	ZSCAN12P1(dist=16460),ZSCAN16-AS1(dist=9620)	0.443403	0.033	13.4365	2.37531e-43	0.181261	0.0125486	14.4447	2.70809e-47	0.181094	0.0125416	14.4395	2.91815e-47	0.0103414	0.00230298	4.49045	7.10742e-06
	rs7739216	6	28079946	T	G	0.23	intergenic	6p22.1	ZSCAN12P1(dist=16453),ZSCAN16-AS1(dist=9627)	0.443403	0.033	13.4365	2.31817e-43	0.181252	0.0125486	14.4439	2.73745e-47	0.181097	0.0125416	14.4398	2.90776e-47	0.0103414	0.00230298	4.49045	7.10742e-06
	rs1628578	6	29695502	C	A	0.27	ncRNA_intronic	6p22.1	HLA-F-AS1	0.447247	0.031	14.4273	8.96383e-49	0.171484	0.011895	14.4166	4.07167e-47	0.170859	0.0118882	14.3721	7.74696e-47	0.0167317	0.00243504	6.87122	6.3655e-12
	rs172165	6	28020814	G	T	0.23	intergenic	6p22.1	OR2B6(dist=94854),OR1F12(dist=20280)	0.431133	0.032	13.4729	3.89809e-42	0.180829	0.0125486	14.4103	4.45967e-47	0.180637	0.0125416	14.403	4.95163e-47
	rs1632957	6	29688667	G	A	0.27	intergenic	6p22.1	ZFP57(dist=39738),HLA-F(dist=2450)	0.446607	0.031	14.4067	1.29771e-48	0.171072	0.011895	14.3819	6.72066e-47	0.170427	0.0118882	14.3358	1.30756e-46	0.0167594	0.00243506	6.88256	5.87866e-12
	rs9368560	6	28159960	C	T	0.22	intergenic	6p22.1	ZNF192P1(dist=22587),TOB2P1(dist=23156)	0.4389	0.033	13.3	5.03384e-42	0.1824	0.0127482	14.308	1.95073e-46	0.182424	0.012741	14.3179	1.69161e-46	0.0128163	0.00252514	5.07551	3.86461e-07
	rs6940116	6	27708732	G	A	0.17	intergenic	6p22.1	LINC01012(dist=30731),LOC100131289(dist=20791)	0.487352	0.036	13.5376	9.40228e-45	0.200486	0.0140586	14.2608	3.84296e-46	0.200001	0.0140507	14.2342	5.61715e-46	0.011685	0.00278465	4.19622	2.7141e-05
	rs9380050	6	28048538	G	A	0.23	UTR5	6p22.1	ZNF165	0.436318	0.033	13.2217	9.5634e-42	0.178567	0.0125486	14.23	5.97014e-46	0.178372	0.0125416	14.2225	6.64624e-46	0.010237	0.0023031	4.44487	8.79454e-06
	rs9357065	6	28129580	C	T	0.23	ncRNA_exonic	6p22.1	ZNF192P1	0.433729	0.033	13.1433	1.17092e-41	0.177991	0.0125486	14.1841	1.14987e-45	0.177826	0.0125416	14.1789	1.23759e-45	0.0104424	0.00230298	4.53431	5.77909e-06
	rs9348798	6	28143011	A	G	0.23	intergenic	6p22.1	ZNF192P1(dist=5638),TOB2P1(dist=40105)	0.434376	0.033	13.1629	8.35958e-42	0.177783	0.0125486	14.1675	1.45589e-45	0.177685	0.0125416	14.1677	1.45235e-45	0.0104086	0.00230298	4.51961	6.19545e-06
	rs9380049	6	28048535	G	A	0.23	UTR5	6p22.1	ZNF165	0.433729	0.033	13.1433	2.25388e-41	0.177583	0.0125486	14.1516	1.82622e-45	0.177395	0.0125416	14.1446	2.01676e-45	0.0103421	0.00230298	4.49073	7.09779e-06
	rs9468290	6	28087674	T	C	0.23	intergenic	6p22.1	ZSCAN12P1(dist=24181),ZSCAN16-AS1(dist=1899)	0.43308	0.033	13.1236	1.16086e-41	0.177518	0.0125486	14.1464	1.96693e-45	0.177379	0.0125416	14.1433	2.05458e-45	0.0103411	0.00230298	4.49033	7.11123e-06
	rs1947863	6	28099344	A	G	0.23	ncRNA_intronic	6p22.1	ZSCAN16-AS1	0.432432	0.033	13.104	1.40704e-41	0.177406	0.0125486	14.1375	2.23066e-45	0.177256	0.0125416	14.1335	2.36094e-45	0.0103773	0.00230298	4.50602	6.60539e-06
	rs9295755	6	28033174	G	A	0.23	intergenic	6p22.1	OR2B6(dist=107214),OR1F12(dist=7920)	0.430483	0.033	13.0449	3.04108e-41	0.177321	0.0125486	14.1307	2.45629e-45	0.177144	0.0125416	14.1246	2.67956e-45	0.0104103	0.0024471	4.25415	2.09849e-05
	rs4713150	6	28136212	A	G	0.23	ncRNA_intronic	6p22.1	ZNF192P1	0.431133	0.033	13.0646	3.03895e-41	0.177173	0.0125486	14.1189	2.90397e-45	0.176971	0.0125416	14.1108	3.25914e-45	0.0104423	0.00230298	4.53424	5.78102e-06
	rs9368548	6	28034737	G	A	0.23	intergenic	6p22.1	OR2B6(dist=108777),OR1F12(dist=6357)	0.429832	0.033	13.0252	5.24757e-41	0.177112	0.0125486	14.114	3.11216e-45	0.176955	0.0125416	14.1095	3.32023e-45	0.010654	0.00244734	4.35329	1.34109e-05
	rs9380062	6	28137569	A	G	0.23	downstream	6p22.1	ZNF192P1(dist=196)	0.431133	0.033	13.0646	3.5076e-41	0.177101	0.0125486	14.1131	3.15297e-45	0.176903	0.0125416	14.1053	3.5219e-45	0.0104453	0.00230298	4.53557	5.74472e-06
	rs4713134	6	28034121	C	T	0.23	intergenic	6p22.1	OR2B6(dist=108161),OR1F12(dist=6973)	0.429182	0.033	13.0055	6.35027e-41	0.177083	0.0125486	14.1117	3.21774e-45	0.176908	0.0125416	14.1058	3.49961e-45	0.0105906	0.0024471	4.32782	1.50592e-05
	rs203889	6	28021775	G	T	0.23	intergenic	6p22.1	OR2B6(dist=95815),OR1F12(dist=19319)	0.419368	0.032	13.1053	2.28648e-40	0.176773	0.0125486	14.087	4.56231e-45	0.176661	0.0125416	14.086	4.62922e-45
	rs10484403	6	28033523	G	A	0.23	intergenic	6p22.1	OR2B6(dist=107563),OR1F12(dist=7571)	0.42853	0.033	12.9858	7.78212e-41	0.17672	0.0125486	14.0828	4.84743e-45	0.176573	0.0125416	14.079	5.10966e-45	0.0103889	0.0024471	4.24539	2.18218e-05
	rs9393886	6	28050039	G	T	0.23	intronic	6p22.1	ZNF165	0.431782	0.033	13.0843	2.7073e-41	0.176719	0.0125486	14.0827	4.85153e-45	0.176542	0.0125416	14.0765	5.29412e-45	0.0103421	0.00230298	4.49075	7.09732e-06
	rs203887	6	28021269	T	C	0.23	intergenic	6p22.1	OR2B6(dist=95309),OR1F12(dist=19825)	0.419368	0.032	13.1053	2.72279e-40	0.176363	0.0125486	14.0543	7.2459e-45	0.176377	0.0125416	14.0634	6.37551e-45
	rs203888	6	28021589	A	G	0.23	intergenic	6p22.1	OR2B6(dist=95629),OR1F12(dist=19505)	0.41871	0.032	13.0847	2.59642e-40	0.176334	0.0125486	14.052	7.48739e-45	0.17623	0.0125416	14.0517	7.52054e-45
	rs149899	6	28019979	T	C	0.23	intergenic	6p22.1	OR2B6(dist=94019),OR1F12(dist=21115)	0.41871	0.032	13.0847	2.87056e-40	0.176262	0.0125486	14.0463	8.11555e-45	0.176126	0.0125416	14.0433	8.46197e-45
	rs9295756	6	28033396	A	C	0.23	intergenic	6p22.1	OR2B6(dist=107436),OR1F12(dist=7698)	0.427227	0.033	12.9463	1.38623e-40	0.176205	0.0125486	14.0417	8.65545e-45	0.176052	0.0125416	14.0375	9.19238e-45	0.0104384	0.0024471	4.26564	1.99331e-05
	rs35193936	6	28076270	G	A	0.23	intergenic	6p22.1	ZSCAN12P1(dist=12777),ZSCAN16-AS1(dist=13303)	0.429182	0.033	13.0055	4.20414e-41	0.176094	0.0125486	14.0329	9.80469e-45	0.175934	0.0125416	14.0281	1.04916e-44	0.0103414	0.00230298	4.49044	7.10751e-06
	rs9257574	6	29146523	C	T	0.22	intergenic	6p22.1	OR2J2(dist=4172),LOC101929006(dist=45227)	0.425921	0.033	12.9067	5.92908e-40	0.178854	0.0127482	14.0298	1.02431e-44	0.178323	0.012741	13.996	1.64785e-44
	rs9357066	6	28129831	C	T	0.23	ncRNA_intronic	6p22.1	ZNF192P1	0.427879	0.033	12.966	8.9925e-41	0.17594	0.0125486	14.0207	1.16508e-44	0.175756	0.0125416	14.0139	1.28174e-44	0.0104419	0.00230298	4.53409	5.78524e-06
	rs4713135	6	28039586	A	G	0.23	intergenic	6p22.1	OR2B6(dist=113626),OR1F12(dist=1508)	0.427879	0.033	12.966	1.37268e-40	0.175799	0.0125486	14.0094	1.36584e-44	0.175652	0.0125416	14.0056	1.44013e-44	0.0102144	0.00230298	4.43529	9.19466e-06
	rs4713148	6	28115921	A	G	0.23	intronic	6p22.1	ZKSCAN8	0.426574	0.033	12.9265	1.60227e-40	0.175513	0.0125486	13.9866	1.88142e-44	0.175342	0.0125416	13.9809	2.03894e-44	0.0104419	0.00230298	4.53409	5.78537e-06
	rs9468295	6	28112713	C	T	0.23	intronic	6p22.1	ZKSCAN8	0.426574	0.033	12.9265	1.62272e-40	0.175441	0.0125486	13.9809	2.03909e-44	0.175174	0.0125416	13.9675	2.46081e-44	0.0104418	0.00230298	4.53405	5.78641e-06
	rs56364346	6	28050762	G	T	0.23	intronic	6p22.1	ZNF165	0.427227	0.033	12.9463	1.18381e-40	0.175226	0.0125486	13.9638	2.59365e-44	0.175022	0.0125416	13.9553	2.91881e-44	0.0103421	0.00230298	4.49075	7.09732e-06
	rs9368557	6	28131537	C	T	0.23	ncRNA_intronic	6p22.1	ZNF192P1	0.425921	0.033	12.9067	1.71054e-40	0.175212	0.0125486	13.9626	2.63618e-44	0.175062	0.0125416	13.9585	2.7922e-44	0.0104421	0.00230298	4.53418	5.78281e-06
	rs9380065	6	28144751	G	A	0.23	intergenic	6p22.1	ZNF192P1(dist=7378),TOB2P1(dist=38365)	0.425268	0.033	12.8869	2.61435e-40	0.175144	0.0125486	13.9572	2.84395e-44	0.175001	0.0125416	13.9536	2.9893e-44	0.0104109	0.00230299	4.52063	6.16565e-06
	rs9468297	6	28118874	T	G	0.23	intronic	6p22.1	ZKSCAN8	0.425921	0.033	12.9067	2.73857e-40	0.175141	0.0125486	13.957	2.85231e-44	0.174929	0.0125416	13.9479	3.23953e-44	0.0104419	0.00230298	4.53409	5.78529e-06
	rs9393898	6	28130376	T	G	0.23	ncRNA_exonic	6p22.1	ZNF192P1	0.425268	0.033	12.8869	2.62563e-40	0.17507	0.0125486	13.9513	3.08963e-44	0.174954	0.0125416	13.9499	3.15014e-44	0.0104396	0.00230298	4.53307	5.81328e-06
	rs9380063	6	28137853	G	A	0.23	downstream	6p22.1	ZNF192P1(dist=480)	0.425268	0.033	12.8869	2.74985e-40	0.175047	0.0125486	13.9495	3.16975e-44	0.17487	0.0125416	13.9432	3.45927e-44	0.0104427	0.00230298	4.53445	5.77547e-06
	rs9393901	6	28136797	G	A	0.23	ncRNA_intronic	6p22.1	ZNF192P1	0.425268	0.033	12.8869	2.16688e-40	0.174995	0.0125486	13.9453	3.3588e-44	0.174824	0.0125416	13.9395	3.64237e-44	0.0104423	0.00230298	4.53428	5.78001e-06
	rs3173443	6	28137027	G	T	0.23	ncRNA_intronic	6p22.1	ZNF192P1	0.425268	0.033	12.8869	2.43144e-40	0.174984	0.0125486	13.9444	3.40215e-44	0.174792	0.0125416	13.937	3.77424e-44	0.0104412	0.00230298	4.5338	5.79314e-06
	rs9468298	6	28122345	G	A	0.23	UTR3	6p22.1	ZKSCAN8	0.425268	0.033	12.8869	1.56906e-40	0.174965	0.0125486	13.943	3.47223e-44	0.174788	0.0125416	13.9367	3.79155e-44	0.010437	0.00230298	4.53195	5.84427e-06
	rs34477097	6	28197186	T	C	0.24	intronic	6p22.1	ZSCAN9	0.402795	0.032	12.5873	5.98615e-38	0.1723	0.012365	13.9345	3.91091e-44	0.172107	0.012358	13.9267	4.35925e-44	0.0120671	0.0023172	5.20762	1.91278e-07
	rs12332979	6	28141548	G	T	0.23	intergenic	6p22.1	ZNF192P1(dist=4175),TOB2P1(dist=41568)	0.424614	0.033	12.8671	3.43536e-40	0.174844	0.0125486	13.9333	3.97426e-44	0.174661	0.0125416	13.9266	4.36658e-44	0.0104234	0.00230298	4.52606	6.00945e-06
	rs4711165	6	28115184	G	T	0.23	intronic	6p22.1	ZKSCAN8	0.424614	0.033	12.8671	5.30559e-40	0.174791	0.0125486	13.929	4.21999e-44	0.174615	0.0125416	13.9229	4.59787e-44	0.0102526	0.00229833	4.46091	8.16132e-06
	rs9368558	6	28133306	G	A	0.23	ncRNA_intronic	6p22.1	ZNF192P1	0.424614	0.033	12.8671	3.08068e-40	0.174746	0.0125486	13.9255	4.43356e-44	0.174555	0.0125416	13.9181	4.9172e-44	0.0104458	0.00230298	4.53577	5.73947e-06
	rs9380059	6	28132358	C	A	0.23	ncRNA_intronic	6p22.1	ZNF192P1	0.424614	0.033	12.8671	3.13664e-40	0.174742	0.0125486	13.9252	4.45549e-44	0.174552	0.0125416	13.9179	4.93163e-44	0.0104499	0.00230298	4.53757	5.69056e-06
	rs17774663	6	28120898	A	G	0.23	exonic	6p22.1	ZKSCAN8	0.424614	0.033	12.8671	3.42532e-40	0.174723	0.0125486	13.9236	4.55217e-44	0.174564	0.0125416	13.9188	4.86777e-44	0.0104393	0.00230298	4.53294	5.81678e-06
	rs9368556	6	28131153	C	T	0.23	ncRNA_intronic	6p22.1	ZNF192P1	0.424614	0.033	12.8671	3.13823e-40	0.174703	0.0125486	13.9221	4.65307e-44	0.174513	0.0125416	13.9147	5.15522e-44	0.0104421	0.00230298	4.53418	5.78271e-06
	rs1225598	6	28160799	G	T	0.23	intergenic	6p22.1	ZNF192P1(dist=23426),TOB2P1(dist=22317)	0.410784	0.032	12.837	3.24598e-38	0.174642	0.0125486	13.9172	4.98184e-44	0.174518	0.0125416	13.9151	5.12582e-44	0.00990134	0.00220222	4.49608	6.9218e-06
	rs11552219	6	28126834	T	C	0.23	UTR3	6p22.1	ZKSCAN8	0.424614	0.033	12.8671	3.73978e-40	0.174615	0.0125486	13.9151	5.13027e-44	0.174432	0.0125416	13.9083	5.64006e-44	0.0104444	0.00230298	4.53515	5.75618e-06
	rs9380061	6	28132803	C	T	0.23	ncRNA_intronic	6p22.1	ZNF192P1	0.424614	0.033	12.8671	3.75048e-40	0.174604	0.0125486	13.9142	5.1939e-44	0.174427	0.0125416	13.9079	5.67191e-44	0.0104445	0.00230298	4.53524	5.75393e-06
	rs9368555	6	28108967	C	T	0.23	upstream	6p22.1	ZKSCAN8(dist=694)	0.42396	0.033	12.8473	4.85743e-40	0.174585	0.0125486	13.9126	5.30861e-44	0.174387	0.0125416	13.9047	5.93123e-44	0.0104071	0.00230298	4.51896	6.21428e-06
	rs9393893	6	28109262	C	T	0.23	upstream	6p22.1	ZKSCAN8(dist=399)	0.42396	0.033	12.8473	4.69448e-40	0.174582	0.0125486	13.9124	5.32284e-44	0.174404	0.0125416	13.9061	5.81817e-44	0.010441	0.00230298	4.53369	5.79622e-06
	rs9295761	6	28147987	G	A	0.23	intergenic	6p22.1	ZNF192P1(dist=10614),TOB2P1(dist=35129)	0.42396	0.033	12.8473	3.89748e-40	0.174578	0.0125486	13.9121	5.34782e-44	0.174411	0.0125416	13.9066	5.77463e-44	0.0104463	0.00230298	4.53602	5.73262e-06
	rs4713151	6	28136356	A	G	0.23	ncRNA_intronic	6p22.1	ZNF192P1	0.42396	0.033	12.8473	4.40825e-40	0.174567	0.0125486	13.9112	5.41417e-44	0.174382	0.0125416	13.9044	5.96032e-44	0.0104512	0.00230298	4.53814	5.67536e-06
	rs149964	6	28018469	G	A	0.23	intergenic	6p22.1	OR2B6(dist=92509),OR1F12(dist=22625)	0.413433	0.032	12.9198	2.6841e-39	0.174528	0.0125486	13.9081	5.65728e-44	0.174397	0.0125416	13.9055	5.86674e-44
	rs9357061	6	28051772	G	A	0.23	intronic	6p22.1	ZNF165	0.424614	0.033	12.8671	2.00366e-40	0.174527	0.0125486	13.908	5.66249e-44	0.174308	0.0125416	13.8984	6.47311e-44	0.0103444	0.00230298	4.49174	7.06452e-06
	rs9393894	6	28112562	G	A	0.23	intronic	6p22.1	ZKSCAN8	0.42396	0.033	12.8473	3.74067e-40	0.174489	0.0125486	13.905	5.90421e-44	0.1743	0.0125416	13.8978	6.53288e-44	0.0104418	0.00230298	4.53404	5.78655e-06
	rs9295759	6	28124469	T	C	0.23	UTR3	6p22.1	ZKSCAN8	0.42396	0.033	12.8473	3.96556e-40	0.17448	0.0125486	13.9043	5.96329e-44	0.17431	0.0125416	13.8986	6.45897e-44	0.0102959	0.00230298	4.47067	7.79747e-06
	rs868987	6	28110148	T	C	0.23	intronic	6p22.1	ZKSCAN8	0.42396	0.033	12.8473	3.65291e-40	0.17448	0.0125486	13.9043	5.96409e-44	0.174241	0.0125416	13.8931	6.97689e-44	0.0104434	0.00230298	4.53472	5.76806e-06
	rs35227624	6	28132726	G	A	0.23	ncRNA_intronic	6p22.1	ZNF192P1	0.424614	0.033	12.8671	2.92858e-40	0.17445	0.0125486	13.9019	6.16628e-44	0.174278	0.0125416	13.896	6.69652e-44	0.0104447	0.00230298	4.53529	5.75249e-06
	rs1904840	6	28108232	T	C	0.23	intergenic	6p22.1	ZSCAN16-AS1(dist=3138),ZKSCAN8(dist=1429)	0.42396	0.033	12.8473	4.77444e-40	0.174449	0.0125486	13.9018	6.17698e-44	0.174274	0.0125416	13.8957	6.72283e-44	0.0104261	0.00230298	4.52724	5.97586e-06
	rs4713152	6	28137454	A	G	0.23	downstream	6p22.1	ZNF192P1(dist=81)	0.423305	0.033	12.8274	5.64793e-40	0.17442	0.0125486	13.8995	6.3781e-44	0.174267	0.0125416	13.8951	6.78094e-44	0.0105364	0.00230298	4.57513	4.75931e-06
	rs1904841	6	28108085	T	C	0.23	intergenic	6p22.1	ZSCAN16-AS1(dist=2991),ZKSCAN8(dist=1576)	0.423305	0.033	12.8274	5.00166e-40	0.174409	0.0125486	13.8986	6.45555e-44	0.174279	0.0125416	13.8961	6.68423e-44	0.0104376	0.00230298	4.53223	5.83634e-06
	rs9468292	6	28095355	A	G	0.23	ncRNA_intronic	6p22.1	ZSCAN16-AS1	0.42396	0.033	12.8473	2.88148e-40	0.174385	0.0125486	13.8967	6.63299e-44	0.174225	0.0125416	13.8918	7.09809e-44	0.010377	0.00230298	4.50592	6.60863e-06
	rs9368553	6	28082265	C	T	0.23	intergenic	6p22.1	ZSCAN12P1(dist=18772),ZSCAN16-AS1(dist=7308)	0.42396	0.033	12.8473	2.78776e-40	0.174382	0.0125486	13.8965	6.65135e-44	0.174223	0.0125416	13.8917	7.11456e-44	0.010519	0.00230767	4.55827	5.15757e-06
	rs9348793	6	28084189	A	G	0.23	intergenic	6p22.1	ZSCAN12P1(dist=20696),ZSCAN16-AS1(dist=5384)	0.42396	0.033	12.8473	3.0475e-40	0.174379	0.0125486	13.8963	6.67418e-44	0.174229	0.0125416	13.8921	7.07418e-44	0.0103527	0.00230298	4.49534	6.94591e-06
	rs9380058	6	28127444	C	T	0.23	downstream	6p22.1	ZKSCAN8(dist=194)	0.42396	0.033	12.8473	4.22917e-40	0.174351	0.0125486	13.894	6.88337e-44	0.174156	0.0125416	13.8863	7.66997e-44	0.0104394	0.00230298	4.53299	5.81558e-06
	rs9468286	6	28079428	T	C	0.23	intergenic	6p22.1	ZSCAN12P1(dist=15935),ZSCAN16-AS1(dist=10145)	0.42396	0.033	12.8473	3.17314e-40	0.174324	0.0125486	13.8919	7.09518e-44	0.174133	0.0125416	13.8845	7.86833e-44	0.0103407	0.00230298	4.49016	7.1169e-06
	rs9348796	6	28126202	G	A	0.23	UTR3	6p22.1	ZKSCAN8	0.42396	0.033	12.8473	4.49344e-40	0.174299	0.0125486	13.8898	7.29936e-44	0.174131	0.0125416	13.8843	7.88951e-44	0.0104431	0.00230298	4.5346	5.77117e-06
	rs9380054	6	28067537	A	G	0.23	intergenic	6p22.1	ZSCAN12P1(dist=4044),ZSCAN16-AS1(dist=22036)	0.42396	0.033	12.8473	2.43386e-40	0.174288	0.0125486	13.889	7.38812e-44	0.174108	0.0125416	13.8824	8.09363e-44	0.0103415	0.00230298	4.49049	7.10602e-06
	rs9357045	6	27688927	A	G	0.19	intergenic	6p22.1	LINC01012(dist=10926),LOC100131289(dist=40596)	0.457425	0.034	13.4537	2.98268e-42	0.186958	0.0134613	13.8886	7.42777e-44	0.186518	0.0134537	13.8637	1.05111e-43	0.0107328	0.00269005	3.9898	6.6128e-05
	rs36078605	6	28078032	C	A	0.23	intergenic	6p22.1	ZSCAN12P1(dist=14539),ZSCAN16-AS1(dist=11541)	0.42396	0.033	12.8473	2.50304e-40	0.174237	0.0125486	13.8849	7.81872e-44	0.174073	0.0125416	13.8797	8.41268e-44	0.0103414	0.00230298	4.49045	7.10742e-06
	rs9380047	6	28037893	T	G	0.23	intergenic	6p22.1	OR2B6(dist=111933),OR1F12(dist=3201)	0.424614	0.033	12.8671	2.0499e-40	0.174196	0.0125486	13.8817	8.18191e-44	0.17399	0.0125416	13.8731	9.22219e-44	0.0103577	0.00230298	4.49754	6.87448e-06
	rs3823180	6	28061744	A	G	0.23	ncRNA_exonic	6p22.1	ZSCAN12P1	0.423305	0.033	12.8274	3.38829e-40	0.174189	0.0125486	13.8811	8.24475e-44	0.174023	0.0125416	13.8757	8.88746e-44	0.010344	0.00230298	4.49159	7.06941e-06
	rs9380052	6	28064623	C	T	0.23	intergenic	6p22.1	ZSCAN12P1(dist=1130),ZSCAN16-AS1(dist=24950)	0.423305	0.033	12.8274	4.05504e-40	0.174123	0.0125486	13.8759	8.87097e-44	0.17384	0.0125416	13.8611	1.08964e-43	0.0103415	0.00230298	4.49048	7.10629e-06
	rs2281588	6	28072602	A	G	0.23	intergenic	6p22.1	ZSCAN12P1(dist=9109),ZSCAN16-AS1(dist=16971)	0.421994	0.033	12.7877	5.59571e-40	0.174041	0.0125486	13.8693	9.72189e-44	0.173873	0.0125416	13.8637	1.0506e-43	0.0103414	0.00230298	4.49044	7.10751e-06
	rs1853097	6	28058635	G	A	0.23	ncRNA_exonic	6p22.1	ZSCAN12P1	0.423305	0.033	12.8274	4.23448e-40	0.174026	0.0125486	13.8681	9.88667e-44	0.173823	0.0125416	13.8598	1.1101e-43	0.0103112	0.00230298	4.47732	7.55856e-06
	rs9368552	6	28068426	G	A	0.23	intergenic	6p22.1	ZSCAN12P1(dist=4933),ZSCAN16-AS1(dist=21147)	0.42265	0.033	12.8076	4.67148e-40	0.173992	0.0125486	13.8654	1.02591e-43	0.173817	0.0125416	13.8593	1.11819e-43	0.0103415	0.00230298	4.49049	7.10608e-06
	rs34466819	6	28065993	C	T	0.23	intergenic	6p22.1	ZSCAN12P1(dist=2500),ZSCAN16-AS1(dist=23580)	0.423305	0.033	12.8274	3.14671e-40	0.173984	0.0125486	13.8648	1.03523e-43	0.173855	0.0125416	13.8623	1.07213e-43	0.0103389	0.00230298	4.48937	7.14345e-06
	rs9468296	6	28113730	G	A	0.23	intronic	6p22.1	ZKSCAN8	0.42265	0.033	12.8076	7.29427e-40	0.173984	0.0125486	13.8647	1.03609e-43	0.17381	0.0125416	13.8587	1.12628e-43	0.0104416	0.00230299	4.53392	5.79e-06
	rs9368554	6	28082711	C	T	0.23	intergenic	6p22.1	ZSCAN12P1(dist=19218),ZSCAN16-AS1(dist=6862)	0.42265	0.033	12.8076	4.7722e-40	0.173969	0.0125486	13.8636	1.05326e-43	0.173814	0.0125416	13.859	1.12158e-43	0.0103559	0.00230298	4.49673	6.90078e-06
	rs9393892	6	28081394	G	A	0.23	intergenic	6p22.1	ZSCAN12P1(dist=17901),ZSCAN16-AS1(dist=8179)	0.42265	0.033	12.8076	4.66005e-40	0.173941	0.0125486	13.8613	1.08656e-43	0.173793	0.0125416	13.8574	1.1476e-43	0.0103415	0.00230298	4.49049	7.10596e-06
	rs1225599	6	28165190	T	C	0.23	intergenic	6p22.1	ZNF192P1(dist=27817),TOB2P1(dist=17926)	0.408793	0.032	12.7748	7.92258e-38	0.173898	0.0125486	13.8579	1.13893e-43	0.17372	0.0125416	13.8516	1.24458e-43	0.00996964	0.00220219	4.52715	5.97833e-06
	rs9357062	6	28054404	A	G	0.23	intronic	6p22.1	ZNF165	0.42265	0.033	12.8076	5.77841e-40	0.173889	0.0125486	13.8572	1.1513e-43	0.173711	0.0125416	13.8508	1.25725e-43	0.0103421	0.00230298	4.49076	7.09702e-06
	rs3734573	6	28059437	C	T	0.23	ncRNA_intronic	6p22.1	ZSCAN12P1	0.42265	0.033	12.8076	4.78212e-40	0.173877	0.0125486	13.8563	1.16584e-43	0.173673	0.0125416	13.8478	1.31134e-43	0.0104641	0.00230298	4.54371	5.52734e-06
	rs9380045	6	28025279	G	A	0.23	intergenic	6p22.1	OR2B6(dist=99319),OR1F12(dist=15815)	0.42396	0.033	12.8473	2.7429e-40	0.173872	0.0125486	13.8559	1.17253e-43	0.17373	0.0125416	13.8523	1.23189e-43	0.0102655	0.00243505	4.21572	2.48983e-05
	rs9357063	6	28060005	A	G	0.23	ncRNA_intronic	6p22.1	ZSCAN12P1	0.42265	0.033	12.8076	4.78212e-40	0.173866	0.0125486	13.8554	1.18033e-43	0.173679	0.0125416	13.8483	1.30249e-43	0.0103415	0.00230298	4.49048	7.10629e-06
	rs4711164	6	28115156	T	C	0.23	intronic	6p22.1	ZKSCAN8	0.421994	0.033	12.7877	1.70995e-39	0.17385	0.0125486	13.8541	1.20216e-43	0.173673	0.0125416	13.8478	1.31143e-43	0.0104393	0.00230298	4.53295	5.81664e-06
	rs9393891	6	28079160	T	C	0.23	intergenic	6p22.1	ZSCAN12P1(dist=15667),ZSCAN16-AS1(dist=10413)	0.42265	0.033	12.8076	4.59205e-40	0.173838	0.0125486	13.8531	1.21774e-43	0.173639	0.0125416	13.8451	1.36163e-43	0.0103414	0.00230298	4.49045	7.10742e-06
	rs9380060	6	28132603	A	G	0.23	ncRNA_exonic	6p22.1	ZNF192P1	0.421994	0.033	12.7877	1.54963e-39	0.173827	0.0125486	13.8522	1.23336e-43	0.173636	0.0125416	13.8448	1.36669e-43	0.0104421	0.00230298	4.53418	5.78274e-06
	rs2295594	6	28053097	A	G	0.23	intronic	6p22.1	ZNF165	0.42265	0.033	12.8076	5.63965e-40	0.17381	0.0125486	13.8509	1.25585e-43	0.173599	0.0125416	13.8419	1.42455e-43	0.0103421	0.00230298	4.49076	7.09702e-06
	rs9393887	6	28059020	A	G	0.23	ncRNA_exonic	6p22.1	ZSCAN12P1	0.42265	0.033	12.8076	5.42557e-40	0.173809	0.0125486	13.8508	1.25782e-43	0.173655	0.0125416	13.8463	1.33886e-43	0.0103391	0.00230298	4.48945	7.14065e-06
	rs9366715	6	28064633	G	A	0.23	intergenic	6p22.1	ZSCAN12P1(dist=1140),ZSCAN16-AS1(dist=24940)	0.42265	0.033	12.8076	7.01473e-40	0.173805	0.0125486	13.8505	1.26294e-43	0.173568	0.0125416	13.8395	1.47312e-43	0.0103437	0.00230298	4.49145	7.07386e-06
	rs6934769	6	28090931	G	A	0.23	ncRNA_exonic	6p22.1	ZSCAN16-AS1	0.42265	0.033	12.8076	5.07833e-40	0.173793	0.0125486	13.8496	1.27974e-43	0.173639	0.0125416	13.8451	1.36165e-43	0.0103748	0.00230304	4.50484	6.64236e-06
	rs17711344	6	28077602	A	G	0.23	intergenic	6p22.1	ZSCAN12P1(dist=14109),ZSCAN16-AS1(dist=11971)	0.42265	0.033	12.8076	4.97617e-40	0.173784	0.0125486	13.8488	1.29332e-43	0.173624	0.0125416	13.8439	1.38453e-43	0.0103514	0.00230298	4.49479	6.96383e-06
	rs4713133	6	28034041	C	T	0.23	intergenic	6p22.1	OR2B6(dist=108081),OR1F12(dist=7053)	0.420682	0.033	12.7479	4.6347e-39	0.17378	0.0125486	13.8485	1.29901e-43	0.173604	0.0125416	13.8423	1.41599e-43	0.0105916	0.0024471	4.32824	1.50305e-05
	rs2116981	6	28067951	G	T	0.23	intergenic	6p22.1	ZSCAN12P1(dist=4458),ZSCAN16-AS1(dist=21622)	0.421994	0.033	12.7877	5.64755e-40	0.173771	0.0125486	13.8478	1.31254e-43	0.173666	0.0125416	13.8473	1.32157e-43
	rs9368551	6	28061792	G	A	0.23	ncRNA_exonic	6p22.1	ZSCAN12P1	0.421994	0.033	12.7877	5.66059e-40	0.173769	0.0125486	13.8476	1.31518e-43	0.173552	0.0125416	13.8382	1.50006e-43	0.0103415	0.00230298	4.49048	7.10629e-06
	rs1233697	6	28172263	A	G	0.23	intergenic	6p22.1	ZNF192P1(dist=34890),TOB2P1(dist=10853)	0.408128	0.032	12.754	1.02087e-37	0.173715	0.0125486	13.8434	1.39532e-43	0.173584	0.0125416	13.8407	1.44729e-43	0.00994182	0.00220219	4.51451	6.34627e-06
	rs4713132	6	28034035	G	A	0.23	intergenic	6p22.1	OR2B6(dist=108075),OR1F12(dist=7059)	0.420682	0.033	12.7479	4.30584e-39	0.173714	0.0125486	13.8432	1.39787e-43	0.173541	0.0125416	13.8372	1.51911e-43	0.0105915	0.0024471	4.3282	1.50334e-05
	rs16893666	6	28054707	C	T	0.23	intronic	6p22.1	ZNF165	0.421994	0.033	12.7877	6.66971e-40	0.173702	0.0125486	13.8423	1.41615e-43	0.173513	0.0125416	13.8351	1.56585e-43	0.0103421	0.00230298	4.49076	7.09702e-06
	rs2275508	6	28094731	C	T	0.23	ncRNA_intronic	6p22.1	ZSCAN16-AS1	0.421994	0.033	12.7877	5.79015e-40	0.173632	0.0125486	13.8367	1.53072e-43	0.173544	0.0125416	13.8375	1.51302e-43	0.0103442	0.00230298	4.49165	7.06731e-06
	rs149946	6	27970031	T	G	0.23	intergenic	6p22.1	OR2B6(dist=44071),OR1F12(dist=71063)	0.423305	0.033	12.8274	2.37293e-40	0.173622	0.0125486	13.8359	1.54713e-43	0.173492	0.0125416	13.8333	1.60398e-43	0.0106829	0.00244104	4.37639	1.20659e-05
	rs1233704	6	28166923	T	C	0.23	intergenic	6p22.1	ZNF192P1(dist=29550),TOB2P1(dist=16193)	0.408128	0.032	12.754	1.04817e-37	0.173614	0.0125486	13.8353	1.56187e-43	0.173454	0.0125416	13.8303	1.67249e-43	0.0100302	0.00220218	4.55468	5.24666e-06
	rs7755442	6	28039015	C	T	0.23	intergenic	6p22.1	OR2B6(dist=113055),OR1F12(dist=2079)	0.42265	0.033	12.8076	4.65517e-40	0.173612	0.0125486	13.8352	1.56406e-43	0.173406	0.0125416	13.8265	1.76293e-43	0.0103365	0.00230298	4.48833	7.17844e-06
	rs9393890	6	28063855	T	C	0.23	downstream	6p22.1	ZSCAN12P1(dist=362)	0.421994	0.033	12.7877	5.78448e-40	0.173575	0.0125486	13.8321	1.63077e-43	0.17336	0.0125416	13.8228	1.85624e-43	0.0103415	0.00230298	4.49048	7.10629e-06
	rs9380055	6	28081629	G	A	0.23	intergenic	6p22.1	ZSCAN12P1(dist=18136),ZSCAN16-AS1(dist=7944)	0.42265	0.033	12.8076	4.73451e-40	0.173575	0.0125486	13.8321	1.63096e-43	0.173397	0.0125416	13.8258	1.78237e-43	0.0103468	0.00230298	4.49279	7.02952e-06
	rs6932109	6	28078303	A	G	0.23	intergenic	6p22.1	ZSCAN12P1(dist=14810),ZSCAN16-AS1(dist=11270)	0.421994	0.033	12.7877	5.88905e-40	0.173564	0.0125486	13.8313	1.64972e-43	0.17348	0.0125416	13.8324	1.62563e-43	0.010324	0.00230298	4.48288	7.36437e-06
	rs34716816	6	28046169	A	C	0.23	intergenic	6p22.1	OR1F12(dist=4062),ZNF165(dist=2177)	0.420682	0.033	12.7479	1.22199e-39	0.173543	0.0125486	13.8296	1.6887e-43	0.173353	0.0125416	13.8223	1.8711e-43	0.0103421	0.00230298	4.49073	7.09779e-06
	rs156744	6	27967274	A	G	0.23	intergenic	6p22.1	OR2B6(dist=41314),OR1F12(dist=73820)	0.423305	0.033	12.8274	2.56235e-40	0.173539	0.0125486	13.8293	1.69745e-43	0.173442	0.0125416	13.8293	1.69555e-43	0.0106844	0.00244104	4.37699	1.20327e-05
	rs203890	6	28022248	C	T	0.23	intergenic	6p22.1	OR2B6(dist=96288),OR1F12(dist=18846)	0.424614	0.033	12.8671	1.66654e-40	0.173519	0.0125486	13.8277	1.73384e-43	0.173406	0.0125416	13.8265	1.76465e-43
	rs34131763	6	28075000	C	A	0.23	intergenic	6p22.1	ZSCAN12P1(dist=11507),ZSCAN16-AS1(dist=14573)	0.421994	0.033	12.7877	7.46007e-40	0.173498	0.0125486	13.826	1.7761e-43	0.173319	0.0125416	13.8195	1.94337e-43
	rs1237875	6	28173010	T	C	0.23	intergenic	6p22.1	ZNF192P1(dist=35637),TOB2P1(dist=10106)	0.407463	0.032	12.7332	1.39357e-37	0.173443	0.0125486	13.8216	1.88762e-43	0.173348	0.0125416	13.8219	1.88065e-43	0.00992993	0.00220218	4.50912	6.50957e-06
	rs149969	6	27977737	C	T	0.23	intergenic	6p22.1	OR2B6(dist=51777),OR1F12(dist=63357)	0.42265	0.033	12.8076	3.79052e-40	0.1734	0.0125486	13.8182	1.97857e-43	0.173293	0.0125416	13.8175	1.99794e-43	0.0106781	0.00244104	4.3744	1.21768e-05
	rs9380067	6	28150998	A	G	0.23	intergenic	6p22.1	ZNF192P1(dist=13625),TOB2P1(dist=32118)	0.406798	0.032	12.7124	1.58641e-37	0.17338	0.0125486	13.8167	2.02245e-43	0.173065	0.0125416	13.7993	2.57413e-43	0.00988951	0.00220223	4.49069	7.09933e-06
	rs9461433	6	28095172	T	C	0.23	ncRNA_intronic	6p22.1	ZSCAN16-AS1	0.421338	0.033	12.7678	8.01536e-40	0.173377	0.0125486	13.8164	2.03093e-43	0.173244	0.0125416	13.8136	2.11046e-43	0.010377	0.00230298	4.50592	6.60863e-06
	rs6922063	6	28094366	A	G	0.23	ncRNA_intronic	6p22.1	ZSCAN16-AS1	0.421338	0.033	12.7678	7.79498e-40	0.173345	0.0125486	13.8138	2.10345e-43	0.173256	0.0125416	13.8146	2.08168e-43	0.0105072	0.00230298	4.56246	5.05572e-06
	rs149855	6	27877985	G	A	0.24	downstream	6p22.1	OR2B2(dist=978)	0.406798	0.032	12.7124	3.93314e-38	0.170796	0.012365	13.8129	2.13058e-43	0.170703	0.012358	13.8131	2.12422e-43	0.00919545	0.00236776	3.8836	0.000102921
	rs149968	6	27977495	C	T	0.23	intergenic	6p22.1	OR2B6(dist=51535),OR1F12(dist=63599)	0.42265	0.033	12.8076	4.46908e-40	0.173333	0.0125486	13.8129	2.13219e-43	0.17322	0.0125416	13.8117	2.16776e-43	0.0107643	0.00244104	4.40973	1.03498e-05
	rs9393884	6	28046789	G	A	0.23	intergenic	6p22.1	OR1F12(dist=4682),ZNF165(dist=1557)	0.421338	0.033	12.7678	7.68814e-40	0.173315	0.0125486	13.8115	2.17293e-43	0.173168	0.0125416	13.8075	2.2951e-43	0.0103395	0.00230298	4.48961	7.1352e-06
	rs149900	6	28014597	T	C	0.23	intergenic	6p22.1	OR2B6(dist=88637),OR1F12(dist=26497)	0.42396	0.033	12.8473	2.59451e-40	0.17329	0.0125486	13.8095	2.23466e-43	0.173203	0.0125416	13.8103	2.20936e-43	0.0111575	0.00247199	4.51357	6.37452e-06
	rs156736	6	28004059	C	T	0.23	intergenic	6p22.1	OR2B6(dist=78099),OR1F12(dist=37035)	0.421338	0.033	12.7678	6.65989e-40	0.173262	0.0125486	13.8073	2.30441e-43	0.173197	0.0125416	13.8098	2.22349e-43	0.0109918	0.0024471	4.49178	7.06318e-06
	rs1947862	6	28105196	T	C	0.23	upstream	6p22.1	ZSCAN16-AS1(dist=102)	0.420682	0.033	12.7479	1.18399e-39	0.173164	0.0125486	13.7994	2.56925e-43	0.172972	0.0125416	13.7919	2.85213e-43	0.0103503	0.00230298	4.49433	6.97879e-06
	rs55747925	6	28044337	C	T	0.23	intergenic	6p22.1	OR1F12(dist=2230),ZNF165(dist=4009)	0.420682	0.033	12.7479	1.42235e-39	0.173117	0.0125486	13.7957	2.70673e-43	0.172896	0.0125416	13.7858	3.10151e-43	0.010342	0.00230298	4.49072	7.09818e-06
	rs56310871	6	28044482	G	A	0.23	intergenic	6p22.1	OR1F12(dist=2375),ZNF165(dist=3864)	0.420682	0.033	12.7479	1.16592e-39	0.173076	0.0125486	13.7924	2.83214e-43	0.172866	0.0125416	13.7835	3.20561e-43	0.010342	0.00230298	4.49072	7.09818e-06
	rs4713143	6	28106759	C	A	0.23	intergenic	6p22.1	ZSCAN16-AS1(dist=1665),ZKSCAN8(dist=2902)	0.419368	0.033	12.7081	2.44012e-39	0.173012	0.0125486	13.7873	3.03773e-43	0.172839	0.0125416	13.7813	3.30354e-43	0.0101402	0.00229833	4.41198	1.02431e-05
	rs1340004	6	28103691	T	C	0.23	ncRNA_intronic	6p22.1	ZSCAN16-AS1	0.420025	0.033	12.728	1.45582e-39	0.172973	0.0125486	13.7842	3.17399e-43	0.172841	0.0125416	13.7815	3.29473e-43	0.0103403	0.00230298	4.48997	7.12325e-06
	rs9468275	6	28026136	T	G	0.23	intergenic	6p22.1	OR2B6(dist=100176),OR1F12(dist=14958)	0.421338	0.033	12.7678	6.66329e-40	0.172929	0.0125486	13.7807	3.3303e-43	0.172779	0.0125416	13.7765	3.52916e-43	0.010501	0.00243504	4.31246	1.61448e-05
	rs6941992	6	28106141	C	T	0.23	intergenic	6p22.1	ZSCAN16-AS1(dist=1047),ZKSCAN8(dist=3520)	0.420025	0.033	12.728	1.33652e-39	0.172877	0.0125486	13.7765	3.52818e-43	0.172702	0.0125416	13.7704	3.84193e-43	0.010323	0.00230298	4.48247	7.37825e-06
	rs200969	6	27859453	C	T	0.22	upstream	6p22.1	HIST1H3J(dist=883)	0.42265	0.033	12.8076	3.69495e-39	0.175611	0.0127482	13.7754	3.58258e-43	0.175214	0.012741	13.7521	4.95026e-43	0.00884518	0.00240039	3.68489	0.000228801
	rs9380056	6	28104476	T	C	0.23	ncRNA_intronic	6p22.1	ZSCAN16-AS1	0.420025	0.033	12.728	1.39479e-39	0.172846	0.0125486	13.7741	3.64837e-43	0.17268	0.0125416	13.7686	3.93873e-43	0.0103693	0.00230298	4.50256	6.7141e-06
	rs9348774	6	27688930	T	C	0.19	intergenic	6p22.1	LINC01012(dist=10929),LOC100131289(dist=40593)	0.454255	0.034	13.3604	1.16265e-41	0.185355	0.0134613	13.7695	3.88827e-43	0.184917	0.0134537	13.7447	5.48008e-43	0.0107155	0.00269004	3.98338	6.79417e-05
	rs6901017	6	28152583	C	T	0.23	intergenic	6p22.1	ZNF192P1(dist=15210),TOB2P1(dist=30533)	0.406798	0.032	12.7124	1.54796e-37	0.172788	0.0125486	13.7694	3.89223e-43	0.172619	0.0125416	13.7638	4.2095e-43	0.00988903	0.00220226	4.4904	7.10894e-06
	rs3757187	6	28107654	C	T	0.23	intergenic	6p22.1	ZSCAN16-AS1(dist=2560),ZKSCAN8(dist=2007)	0.420025	0.033	12.728	1.37179e-39	0.172761	0.0125486	13.7673	4.00835e-43	0.172581	0.0125416	13.7607	4.39284e-43	0.0103708	0.00230298	4.50322	6.69321e-06
	rs9295762	6	28155418	C	T	0.23	intergenic	6p22.1	ZNF192P1(dist=18045),TOB2P1(dist=27698)	0.406798	0.032	12.7124	1.65306e-37	0.172749	0.0125486	13.7663	4.06292e-43	0.172561	0.0125416	13.7591	4.48934e-43	0.00975128	0.00220226	4.42786	9.5174e-06
	rs4713142	6	28106347	G	T	0.23	intergenic	6p22.1	ZSCAN16-AS1(dist=1253),ZKSCAN8(dist=3314)	0.419368	0.033	12.7081	1.75533e-39	0.172615	0.0125486	13.7557	4.70692e-43	0.17245	0.0125416	13.7503	5.07502e-43	0.0103695	0.00230298	4.50263	6.71164e-06
	rs149901	6	27965503	T	C	0.24	intergenic	6p22.1	OR2B6(dist=39543),OR1F12(dist=75591)	0.407463	0.032	12.7332	4.17153e-38	0.170048	0.012365	13.7524	4.92865e-43	0.169978	0.012358	13.7545	4.78888e-43	0.00838758	0.00237293	3.53469	0.000408249
	rs9468272	6	28025768	A	G	0.23	intergenic	6p22.1	OR2B6(dist=99808),OR1F12(dist=15326)	0.41871	0.033	12.6882	1.60063e-39	0.172516	0.0125486	13.7478	5.2507e-43	0.172252	0.0125416	13.7345	6.3091e-43	0.0104996	0.00243504	4.31188	1.61869e-05
	rs149979	6	27991007	A	G	0.23	intergenic	6p22.1	OR2B6(dist=65047),OR1F12(dist=50087)	0.420682	0.033	12.7479	8.05091e-40	0.172508	0.0125486	13.7472	5.29709e-43	0.17236	0.0125416	13.7431	5.60185e-43	0.0109922	0.0024471	4.49193	7.05809e-06
	rs9380057	6	28104634	T	G	0.23	ncRNA_exonic	6p22.1	ZSCAN16-AS1	0.419368	0.033	12.7081	1.85985e-39	0.1725	0.0125486	13.7465	5.34473e-43	0.172331	0.0125416	13.7408	5.7871e-43	0.0103456	0.00230298	4.49229	7.04624e-06
	rs149970	6	27980220	A	G	0.24	intergenic	6p22.1	OR2B6(dist=54260),OR1F12(dist=60874)	0.406132	0.032	12.6916	9.71096e-38	0.169847	0.012365	13.7362	6.16601e-43	0.169758	0.012358	13.7367	6.12391e-43	0.00849606	0.00237293	3.5804	0.000343064
	rs9468271	6	28024570	G	A	0.23	intergenic	6p22.1	OR2B6(dist=98610),OR1F12(dist=16524)	0.419368	0.033	12.7081	1.09994e-39	0.172284	0.0125486	13.7293	6.7774e-43	0.172144	0.0125416	13.7259	7.10266e-43	0.0102922	0.00243504	4.2267	2.37143e-05
	rs4713145	6	28106827	C	T	0.23	intergenic	6p22.1	ZSCAN16-AS1(dist=1733),ZKSCAN8(dist=2834)	0.41871	0.033	12.6882	2.21654e-39	0.172177	0.0125486	13.7208	7.62286e-43	0.172001	0.0125416	13.7145	8.31538e-43	0.0103725	0.00230298	4.50394	6.67058e-06
	rs175954	6	28011585	G	A	0.23	intergenic	6p22.1	OR2B6(dist=85625),OR1F12(dist=29509)	0.420682	0.033	12.7479	6.88371e-40	0.172147	0.0125486	13.7184	7.88246e-43	0.172019	0.0125416	13.7159	8.1545e-43	0.0110299	0.00244712	4.50729	6.56622e-06
	rs9468277	6	28028390	A	C	0.23	intergenic	6p22.1	OR2B6(dist=102430),OR1F12(dist=12704)	0.41871	0.033	12.6882	1.48899e-39	0.172093	0.0125486	13.7141	8.36289e-43	0.171924	0.0125416	13.7084	9.04807e-43	0.010384	0.00243504	4.2644	2.00442e-05
	rs200504	6	27785820	C	T	0.19	intergenic	6p22.1	HIST1H2BM(dist=2553),HIST1H4J(dist=6083)	0.45362	0.034	13.3418	1.43802e-41	0.184559	0.0134613	13.7104	8.80105e-43	0.184179	0.0134537	13.6898	1.16761e-42	0.00988141	0.00262222	3.76834	0.000164336
	rs9468278	6	28028482	T	C	0.23	intergenic	6p22.1	OR2B6(dist=102522),OR1F12(dist=12612)	0.41871	0.033	12.6882	1.60288e-39	0.172013	0.0125486	13.7077	9.13508e-43	0.17184	0.0125416	13.7017	9.92292e-43	0.0105031	0.00243504	4.31331	1.60831e-05
	rs9468276	6	28027688	C	A	0.23	intergenic	6p22.1	OR2B6(dist=101728),OR1F12(dist=13406)	0.41871	0.033	12.6882	1.62863e-39	0.171918	0.0125486	13.7001	1.01373e-42	0.171736	0.0125416	13.6933	1.11279e-42	0.0103574	0.00243504	4.25348	2.10472e-05
	rs9295740	6	27689502	A	G	0.19	intergenic	6p22.1	LINC01012(dist=11501),LOC100131289(dist=40021)	0.450438	0.034	13.2482	2.10967e-41	0.184284	0.0134613	13.6899	1.16629e-42	0.183779	0.0134537	13.6601	1.7576e-42	0.0105088	0.00268102	3.91972	8.86508e-05
	rs9468274	6	28026077	T	G	0.23	intergenic	6p22.1	OR2B6(dist=100117),OR1F12(dist=15017)	0.418052	0.033	12.6682	1.82034e-39	0.171745	0.0125486	13.6864	1.22466e-42	0.171582	0.0125416	13.6811	1.3175e-42	0.010381	0.00243504	4.26317	2.01544e-05
	rs201001	6	27808899	C	T	0.19	intergenic	6p22.1	HIST1H2BN(dist=2011),HIST1H2AL(dist=24208)	0.45362	0.034	13.3418	1.5676e-41	0.184182	0.0134613	13.6824	1.29407e-42	0.183778	0.0134537	13.6601	1.75829e-42	0.00998596	0.00262223	3.80819	0.000139986
	rs201000	6	27809159	T	C	0.19	intergenic	6p22.1	HIST1H2BN(dist=2271),HIST1H2AL(dist=23948)	0.45362	0.034	13.3418	1.44294e-41	0.184166	0.0134613	13.6812	1.31557e-42	0.183751	0.0134537	13.658	1.80841e-42	0.00998668	0.00262224	3.80846	0.000139835
	rs13218430	6	28029837	C	T	0.23	intergenic	6p22.1	OR2B6(dist=103877),OR1F12(dist=11257)	0.418052	0.033	12.6682	2.18728e-39	0.171618	0.0125486	13.6762	1.40818e-42	0.171448	0.0125416	13.6704	1.52558e-42	0.0105018	0.00243505	4.31276	1.61228e-05
	rs12179134	6	27675469	G	A	0.19	ncRNA_exonic	6p22.1	LINC01012	0.442118	0.034	13.0035	2.90832e-40	0.184027	0.0134613	13.6709	1.51597e-42	0.183599	0.0134537	13.6467	2.11098e-42
	rs149961	6	28015569	C	A	0.23	intergenic	6p22.1	OR2B6(dist=89609),OR1F12(dist=25525)	0.418052	0.033	12.6682	2.01596e-39	0.171518	0.0125486	13.6683	1.57056e-42	0.171406	0.0125416	13.667	1.59749e-42	0.0104883	0.00243505	4.30722	1.6532e-05
	rs9348789	6	28025486	T	C	0.23	intergenic	6p22.1	OR2B6(dist=99526),OR1F12(dist=15608)	0.417394	0.033	12.6483	2.89903e-39	0.171498	0.0125486	13.6666	1.60633e-42	0.171369	0.0125416	13.6641	1.66404e-42	0.010501	0.00243504	4.31246	1.61448e-05
	rs200486	6	27779506	T	C	0.19	intergenic	6p22.1	HIST1H3H(dist=1192),HIST1H2AJ(dist=2574)	0.452985	0.034	13.3231	1.78358e-41	0.183909	0.0134613	13.662	1.71122e-42	0.183535	0.0134537	13.642	2.25401e-42	0.00990391	0.00262222	3.77692	0.000158777
	rs201004	6	27804934	C	T	0.19	downstream	6p22.1	HIST1H2AK(dist=724)	0.452349	0.034	13.3044	1.99583e-41	0.183681	0.0134613	13.6451	2.15881e-42	0.183305	0.0134537	13.6249	2.84981e-42	0.00987641	0.0026222	3.76646	0.000165576
	rs9380046	6	28030499	C	T	0.23	intergenic	6p22.1	OR2B6(dist=104539),OR1F12(dist=10595)	0.416735	0.033	12.6283	3.6892e-39	0.171189	0.0125486	13.642	2.25164e-42	0.170975	0.0125416	13.6327	2.5604e-42	0.0105067	0.00243505	4.3148	1.5975e-05
	rs1225596	6	28162620	C	T	0.23	intergenic	6p22.1	ZNF192P1(dist=25247),TOB2P1(dist=20496)	0.412772	0.033	12.5082	2.02596e-38	0.171047	0.0125486	13.6308	2.62855e-42	0.170958	0.0125416	13.6313	2.60933e-42	0.00990228	0.00220222	4.49651	6.90791e-06
	rs1225591	6	28148752	A	G	0.27	intergenic	6p22.1	ZNF192P1(dist=11379),TOB2P1(dist=34364)	0.381855	0.031	12.3179	5.39815e-36	0.161995	0.011895	13.6188	3.09433e-42	0.161888	0.0118882	13.6175	3.15205e-42	0.00918668	0.00220979	4.15726	3.22082e-05
	rs9295760	6	28147385	A	G	0.28	intergenic	6p22.1	ZNF192P1(dist=10012),TOB2P1(dist=35731)	0.382538	0.031	12.3399	3.31077e-36	0.160091	0.0117614	13.6115	3.42072e-42	0.159974	0.0117548	13.6093	3.52817e-42	0.00879386	0.00209353	4.20049	2.66341e-05
	rs1150693	6	28174590	C	T	0.23	intergenic	6p22.1	ZNF192P1(dist=37217),TOB2P1(dist=8526)	0.41211	0.033	12.4882	3.12786e-38	0.170476	0.0125486	13.5852	4.89959e-42	0.17023	0.0125416	13.5733	5.7675e-42	0.00986927	0.00220279	4.48034	7.45242e-06
	rs1150692	6	28173957	G	A	0.23	intergenic	6p22.1	ZNF192P1(dist=36584),TOB2P1(dist=9159)	0.411447	0.033	12.4681	3.71842e-38	0.170242	0.0125486	13.5665	6.32454e-42	0.170084	0.0125416	13.5616	6.76357e-42	0.00994968	0.00220266	4.51713	6.26837e-06
	rs149977	6	27989174	G	A	0.28	intergenic	6p22.1	OR2B6(dist=63214),OR1F12(dist=51920)	0.382538	0.031	12.3399	2.95001e-36	0.159303	0.0117614	13.5445	8.53793e-42	0.159319	0.0117548	13.5535	7.55362e-42	0.00793709	0.00207673	3.82192	0.000132419
	rs1233707	6	28172953	A	G	0.23	intergenic	6p22.1	ZNF192P1(dist=35580),TOB2P1(dist=10163)	0.409457	0.033	12.4078	7.12171e-38	0.169632	0.0125486	13.518	1.22479e-41	0.169515	0.0125416	13.5162	1.25445e-41	0.00994167	0.00220597	4.50671	6.58408e-06
	rs1150689	6	28165099	C	T	0.23	intergenic	6p22.1	ZNF192P1(dist=27726),TOB2P1(dist=18017)	0.408128	0.033	12.3675	1.04827e-37	0.169159	0.0125486	13.4803	2.04365e-41	0.168991	0.0125416	13.4745	2.2095e-41	0.00990328	0.00220218	4.49703	6.89108e-06
	rs469228	6	27970704	G	A	0.24	intergenic	6p22.1	OR2B6(dist=44744),OR1F12(dist=70390)	0.410121	0.033	12.4279	4.27783e-38	0.16624	0.012365	13.4445	3.31861e-41	0.166043	0.012358	13.436	3.71881e-41	0.00851039	0.00237305	3.58627	0.000335441
	rs469227	6	27970705	C	A	0.24	intergenic	6p22.1	OR2B6(dist=44745),OR1F12(dist=70389)	0.410121	0.033	12.4279	4.74892e-38	0.166213	0.012365	13.4423	3.41803e-41	0.166067	0.012358	13.438	3.62007e-41	0.00851039	0.00237305	3.58627	0.000335441
	rs203877	6	28048624	C	T	0.28	UTR5	6p22.1	ZNF165	0.374318	0.031	12.0748	4.19931e-35	0.158046	0.0117614	13.4376	3.63922e-41	0.157979	0.0117548	13.4395	3.54875e-41	0.00879773	0.00209352	4.20236	2.64148e-05
	rs7766356	6	28400538	C	T	0.19	UTR3	6p22.1	ZSCAN23	0.471877	0.035	13.4822	1.48729e-44	0.180869	0.0134613	13.4362	3.70828e-41	0.180952	0.0134537	13.45	3.08008e-41	0.0186756	0.00311048	6.00411	1.92381e-09
	rs1770131	6	28086413	T	C	0.28	intergenic	6p22.1	ZSCAN12P1(dist=22920),ZSCAN16-AS1(dist=3160)	0.37638	0.031	12.1413	2.18006e-35	0.157995	0.0117614	13.4333	3.85664e-41	0.157918	0.0117548	13.4343	3.80481e-41	0.00880856	0.00209353	4.20752	2.58186e-05
	rs2791332	6	28108788	T	C	0.28	upstream	6p22.1	ZKSCAN8(dist=873)	0.375006	0.031	12.097	3.95931e-35	0.157631	0.0117614	13.4024	5.85577e-41	0.157506	0.0117548	13.3993	6.10604e-41	0.00885707	0.00209353	4.23068	2.32981e-05
	rs1225716	6	28113746	C	A	0.28	intronic	6p22.1	ZKSCAN8	0.375693	0.031	12.1191	3.82767e-35	0.157616	0.0117614	13.4011	5.95714e-41	0.157516	0.0117548	13.4001	6.03848e-41	0.00885671	0.00209353	4.23052	2.33148e-05
	rs200474	6	27767640	A	G	0.19	intergenic	6p22.1	LOC100131289(dist=36674),HIST1H2BL(dist=7617)	0.439544	0.034	12.9278	6.29639e-39	0.179999	0.0134613	13.3716	8.85812e-41	0.179464	0.0134537	13.3394	1.36571e-40	0.0108669	0.00265522	4.09264	4.26485e-05
	rs203883	6	28078356	G	A	0.28	intergenic	6p22.1	ZSCAN12P1(dist=14863),ZSCAN16-AS1(dist=11217)	0.374318	0.031	12.0748	4.00124e-35	0.157248	0.0117614	13.3698	9.08055e-41	0.157139	0.0117548	13.368	9.2976e-41	0.00880486	0.00209352	4.20576	2.60202e-05
	rs203882	6	28078502	A	G	0.28	intergenic	6p22.1	ZSCAN12P1(dist=15009),ZSCAN16-AS1(dist=11071)	0.374318	0.031	12.0748	4.13889e-35	0.157196	0.0117614	13.3654	9.63504e-41	0.157088	0.0117548	13.3637	9.85721e-41	0.00882802	0.00209352	4.21682	2.47768e-05
	rs203884	6	28077374	A	C	0.28	intergenic	6p22.1	ZSCAN12P1(dist=13881),ZSCAN16-AS1(dist=12199)	0.374318	0.031	12.0748	3.96423e-35	0.157076	0.0117614	13.3551	1.10552e-40	0.157001	0.0117548	13.3563	1.08809e-40	0.00873279	0.00209352	4.17134	3.02814e-05
	rs1150666	6	28123928	C	T	0.28	UTR3	6p22.1	ZKSCAN8	0.374318	0.031	12.0748	5.20526e-35	0.157057	0.0117614	13.3536	1.12893e-40	0.156999	0.0117548	13.3561	1.09077e-40	0.00885316	0.00209352	4.22883	2.34905e-05
	rs12215773	6	27039233	C	T	0.21	intergenic	6p22.1	LINC00240(dist=47480),HIST1H2BJ(dist=60862)	0.426574	0.034	12.5463	1.87524e-38	0.173114	0.0129653	13.3521	1.15208e-40	0.173039	0.012958	13.3539	1.12461e-40	0.0041866	0.00205556	2.03672	0.0416785
	rs1631552	6	28089699	A	C	0.28	ncRNA_exonic	6p22.1	ZSCAN16-AS1	0.374318	0.031	12.0748	4.96742e-35	0.156973	0.0117614	13.3464	1.24365e-40	0.156867	0.0117548	13.3449	1.26806e-40	0.0088049	0.00209352	4.20578	2.60183e-05
	rs6940638	6	27046250	G	A	0.21	intergenic	6p22.1	LINC00240(dist=54497),HIST1H2BJ(dist=53845)	0.426574	0.034	12.5463	1.90852e-38	0.172977	0.0129653	13.3415	1.32677e-40	0.17286	0.012958	13.34	1.35385e-40	0.00406436	0.002053	1.97972	0.0477352
	rs72838268	6	27021173	G	A	0.21	intergenic	6p22.1	LINC00240(dist=29420),HIST1H2BJ(dist=78922)	0.425921	0.034	12.5271	2.31866e-38	0.172885	0.0129653	13.3344	1.45997e-40	0.172819	0.012958	13.3369	1.41305e-40	0.00420278	0.00205563	2.04453	0.0409016
	rs12215241	6	27023081	A	G	0.21	intergenic	6p22.1	LINC00240(dist=31328),HIST1H2BJ(dist=77014)	0.425921	0.034	12.5271	2.02981e-38	0.172873	0.0129653	13.3335	1.47842e-40	0.17279	0.012958	13.3346	1.45646e-40	0.00419456	0.0020556	2.04055	0.0412951
	rs188105	6	28071393	T	C	0.28	intergenic	6p22.1	ZSCAN12P1(dist=7900),ZSCAN16-AS1(dist=18180)	0.37363	0.031	12.0526	5.5071e-35	0.156766	0.0117614	13.3288	1.57329e-40	0.156665	0.0117548	13.3277	1.5968e-40	0.00880056	0.00209352	4.20371	2.62578e-05
	rs203893	6	28062066	A	C	0.28	ncRNA_exonic	6p22.1	ZSCAN12P1	0.37363	0.031	12.0526	5.41859e-35	0.156599	0.0117614	13.3146	1.90424e-40	0.156496	0.0117548	13.3133	1.93684e-40	0.00872919	0.00209352	4.16962	3.05108e-05
	rs203892	6	28067196	C	T	0.28	intergenic	6p22.1	ZSCAN12P1(dist=3703),ZSCAN16-AS1(dist=22377)	0.372942	0.031	12.0304	8.02168e-35	0.15647	0.0117614	13.3036	2.20464e-40	0.156367	0.0117548	13.3023	2.24322e-40	0.00880489	0.00209352	4.20578	2.60185e-05
	rs12173797	6	28022723	A	C	0.28	intergenic	6p22.1	OR2B6(dist=96763),OR1F12(dist=18371)	0.37363	0.031	12.0526	1.12051e-34	0.156279	0.0117614	13.2874	2.73852e-40	0.156346	0.0117548	13.3006	2.29673e-40
	rs169262	6	27770890	T	C	0.19	intergenic	6p22.1	LOC100131289(dist=39924),HIST1H2BL(dist=4367)	0.43761	0.034	12.8709	1.44684e-38	0.178753	0.0134613	13.279	3.06453e-40	0.178221	0.0134537	13.247	4.69863e-40	0.0109048	0.00265523	4.1069	4.01011e-05
	rs536704	6	28092603	G	T	0.28	ncRNA_intronic	6p22.1	ZSCAN16-AS1	0.37363	0.031	12.0526	4.66702e-35	0.155846	0.0117614	13.2506	4.47844e-40	0.155796	0.0117548	13.2538	4.29016e-40	0.00880406	0.00209352	4.20538	2.60648e-05
	rs203876	6	28046673	C	T	0.28	intergenic	6p22.1	OR1F12(dist=4566),ZNF165(dist=1673)	0.372942	0.031	12.0304	7.29763e-35	0.155835	0.0117614	13.2497	4.53247e-40	0.15572	0.0117548	13.2473	4.67705e-40	0.00869952	0.00209352	4.15545	3.24651e-05
	rs149878	6	27878738	G	T	0.27	downstream	6p22.1	OR2B2(dist=225)	0.370874	0.031	11.9637	3.27235e-34	0.157492	0.011895	13.2403	5.13604e-40	0.15753	0.0118882	13.2509	4.45865e-40
	rs35576511	6	28074925	A	C	0.23	intergenic	6p22.1	ZSCAN12P1(dist=11432),ZSCAN16-AS1(dist=14648)	0.402795	0.033	12.2059	1.02378e-36	0.1661	0.0125486	13.2365	5.40344e-40	0.165815	0.0125416	13.2212	6.61805e-40	0.0108632	0.00228915	4.74553	2.07961e-06
	rs476167	6	28065888	C	T	0.28	intergenic	6p22.1	ZSCAN12P1(dist=2395),ZSCAN16-AS1(dist=23685)	0.372253	0.031	12.0082	1.12748e-34	0.155517	0.0117614	13.2226	6.49582e-40	0.155447	0.0117548	13.2241	6.36947e-40	0.00880488	0.00209352	4.20577	2.60192e-05
	rs149945	6	28002853	C	T	0.28	intergenic	6p22.1	OR2B6(dist=76893),OR1F12(dist=38241)	0.370874	0.031	11.9637	1.50916e-34	0.15515	0.0117614	13.1914	9.83826e-40	0.155158	0.0117548	13.1996	8.82511e-40	0.00768743	0.00207401	3.70656	0.000210097
	rs149982	6	27992883	T	C	0.28	intergenic	6p22.1	OR2B6(dist=66923),OR1F12(dist=48211)	0.370183	0.031	11.9414	2.08024e-34	0.155063	0.0117614	13.184	1.08525e-39	0.155117	0.0117548	13.1961	9.24478e-40	0.00793708	0.00207673	3.82191	0.000132423
	rs149972	6	27983227	T	C	0.28	intergenic	6p22.1	OR2B6(dist=57267),OR1F12(dist=57867)	0.370183	0.031	11.9414	1.63198e-34	0.155015	0.0117614	13.1799	1.14553e-39	0.155018	0.0117548	13.1876	1.03373e-39	0.00793691	0.00207673	3.82183	0.000132465
	rs149975	6	27986340	A	G	0.28	intergenic	6p22.1	OR2B6(dist=60380),OR1F12(dist=54754)	0.370183	0.031	11.9414	1.91663e-34	0.154941	0.0117614	13.1736	1.24512e-39	0.154964	0.0117548	13.183	1.09923e-39	0.00789242	0.00207673	3.80041	0.000144457
	rs183244	6	28031838	A	C	0.28	intergenic	6p22.1	OR2B6(dist=105878),OR1F12(dist=9256)	0.368801	0.031	11.8968	3.25092e-34	0.15493	0.0117614	13.1727	1.26056e-39	0.154914	0.0117548	13.1788	1.16233e-39	0.00800056	0.00207674	3.85247	0.000116932
	rs149978	6	27989370	C	T	0.28	intergenic	6p22.1	OR2B6(dist=63410),OR1F12(dist=51724)	0.369492	0.031	11.9191	2.8784e-34	0.154872	0.0117614	13.1678	1.3454e-39	0.154901	0.0117548	13.1776	1.18032e-39	0.00793708	0.00207673	3.82191	0.000132422
	rs149954	6	28035246	A	G	0.28	intergenic	6p22.1	OR2B6(dist=109286),OR1F12(dist=5848)	0.368801	0.031	11.8968	3.57245e-34	0.154848	0.0117614	13.1657	1.38249e-39	0.154839	0.0117548	13.1724	1.26506e-39	0.00807287	0.00207702	3.88676	0.000101591
	rs149944	6	28002818	T	C	0.28	intergenic	6p22.1	OR2B6(dist=76858),OR1F12(dist=38276)	0.370183	0.031	11.9414	1.89122e-34	0.154832	0.0117614	13.1644	1.40699e-39	0.15483	0.0117548	13.1716	1.27839e-39	0.00793695	0.00207673	3.82185	0.000132453
	rs149941	6	28001033	C	T	0.28	intergenic	6p22.1	OR2B6(dist=75073),OR1F12(dist=40061)	0.369492	0.031	11.9191	2.42552e-34	0.154825	0.0117614	13.1638	1.41865e-39	0.154845	0.0117548	13.1729	1.25705e-39	0.00793699	0.00207673	3.82187	0.000132445
	rs149951	6	28033087	C	T	0.28	intergenic	6p22.1	OR2B6(dist=107127),OR1F12(dist=8007)	0.368801	0.031	11.8968	3.60867e-34	0.154824	0.0117614	13.1637	1.4197e-39	0.154812	0.0117548	13.1701	1.30387e-39	0.00798345	0.00207401	3.84929	0.000118462
	rs9368547	6	28028067	G	A	0.28	intergenic	6p22.1	OR2B6(dist=102107),OR1F12(dist=13027)	0.368109	0.031	11.8745	5.17484e-34	0.154822	0.0117614	13.1635	1.4237e-39	0.154823	0.0117548	13.171	1.28822e-39	0.00791915	0.00207675	3.81325	0.000137151
	rs149942	6	28001610	C	T	0.28	intergenic	6p22.1	OR2B6(dist=75650),OR1F12(dist=39484)	0.369492	0.031	11.9191	2.48165e-34	0.154796	0.0117614	13.1613	1.46471e-39	0.154796	0.0117548	13.1687	1.32863e-39	0.00790122	0.00207673	3.80464	0.000142008
	rs149950	6	28033039	G	T	0.28	intergenic	6p22.1	OR2B6(dist=107079),OR1F12(dist=8055)	0.368801	0.031	11.8968	3.79041e-34	0.154751	0.0117614	13.1574	1.54214e-39	0.154726	0.0117548	13.1628	1.43682e-39	0.00800015	0.00207673	3.85228	0.000117021
	rs149897	6	28006650	G	A	0.28	intergenic	6p22.1	OR2B6(dist=80690),OR1F12(dist=34444)	0.368801	0.031	11.8968	3.98845e-34	0.154596	0.0117614	13.1443	1.83494e-39	0.154643	0.0117548	13.1557	1.57736e-39	0.00793109	0.00207673	3.81903	0.000133977
	rs156734	6	28007357	C	A	0.28	intergenic	6p22.1	OR2B6(dist=81397),OR1F12(dist=33737)	0.368109	0.031	11.8745	4.73794e-34	0.154374	0.0117614	13.1254	2.35441e-39	0.154423	0.0117548	13.137	2.02121e-39	0.00791702	0.00207676	3.8122	0.000137737
	rs2747431	6	29648564	T	C	0.31	intronic	6p22.1	ZFP57	0.381172	0.03	12.7057	1.44966e-37	0.149797	0.0114183	13.1191	2.56087e-39	0.14952	0.0114118	13.1022	3.19771e-39	0.0148987	0.00235198	6.33455	2.38033e-10
	rs156739	6	28013410	A	C	0.28	intergenic	6p22.1	OR2B6(dist=87450),OR1F12(dist=27684)	0.367417	0.031	11.8522	8.28946e-34	0.154252	0.0117614	13.115	2.70043e-39	0.154289	0.0117548	13.1256	2.34917e-39	0.00791322	0.00207673	3.81042	0.000138729
	rs149962	6	28015918	A	G	0.28	intergenic	6p22.1	OR2B6(dist=89958),OR1F12(dist=25176)	0.366724	0.031	11.8298	8.46173e-34	0.154123	0.0117614	13.1041	3.11855e-39	0.154147	0.0117548	13.1135	2.75621e-39	0.00791761	0.00207674	3.81252	0.000137557
[truncated: 1,632 more rows]
