# Supplementary material for: Multitrait genome-wide analyses identify new susceptibility loci and candidate drugs to primary sclerosing cholangitis
Source: Nat Commun. 2023 Feb 24;14:1069. doi: 10.1038/s41467-023-36678-8 (PMC9958016; doi:10.1038/s41467-023-36678-8)
Supplement: Supplementary file 8 — Supplementary Data 5 [file 41467_2023_36678_MOESM8_ESM.xlsx]

## Sheet: Table S5
Supplementary Table 5. Genomic risk loci from MTAG-identified PSC-specific GWAS using FUMA GWAS (https://fuma.ctglab.nl/). Genomic Locus, index of genomic risk loci; uniqID, unique ID of SNPs consisting of chr:position:allele1:allele2 where alleles are alphabetically ordered; rsID, rsID of the top lead SNP based on dbSNP build 146; CHR, chromosome of the top lead SNP; Cytoband, locus; BP, positio…
Genomic Locus	uniqID	rsID	CHR	Cytoband	BP	P-value	Start	End	nGWASSNPs	nIndSigSNPs	IndSigSNPs	nLead SNPs	Lead SNPs	New
1	1:2708430:A:G	rs10909839	1	1p36.32	2708430	6.12331e-11	2483961	2721149	98	1	rs10909839	1	rs10909839
2	2:61204641:A:C	rs7608697	2	2p16.1	61204641	3.1109e-09	61154325	61225330	19	2	rs7608697;rs1053862	1	rs7608697	Yes
3	2:111933001:G:T	rs72837826	2	2q13	111933001	1.6487e-12	111851616	112024305	22	2	rs72837826;rs56308728	1	rs72837826
4	2:204649276:A:G	rs3116499	2	2q33.2	204649276	3.74244e-11	204585502	204661674	75	2	rs3116499;rs62184020	1	rs3116499
5	3:49689210:A:G	rs34762726	3	3p21.31	49689210	3.93071e-26	48478088	50159679	473	8	rs6787808;rs6446297;rs2267846;rs34762726;rs73079014;rs56735597;rs35446411;rs4855835	2	rs6787808;rs34762726	Yes
6	4:103578637:A:G	rs228614	4	4q24	103578637	1.71157e-09	103540313	103618023	72	1	rs228614	1	rs228614	Yes
7	4:123546282:A:G	rs6833591	4	4q27	123546282	8.97374e-12	122984633	123555178	96	3	rs6833591;rs34135604;rs34880409	1	rs6833591
8	6:31326703:C:T	rs2523593	6	6p21.33	31326703	8.34227e-247	24998665	33901603	831	292	rs114310831;rs707913;rs1265102;rs28380936;rs2523613;rs2523691;rs2534677;rs2857607;rs17207524;rs114832009;rs150180633;rs17190526;rs9267487;rs2233955;rs3130553;rs3130980;rs1042146;rs1265094;rs112985609;rs2596501;rs9266094;rs9266096;rs3093540;rs2066989;rs2233960;rs1265048;rs6931464;rs3132559;rs1265096;rs3134763;rs9264490;rs1051488;rs9378248;rs2523578;rs2293751;rs3094210;rs2233945;rs35303934;rs244271…	43	rs114310831;rs150180633;rs2233955;rs1265048;rs3094210;rs3130567;rs1265098;rs3132557;rs1265095;rs1265093;rs2523593;rs2523591;rs62396278;rs2428493;rs2523690;rs2894222;rs2534671;rs2229094;rs1144709;rs2075799;rs12614;rs2072633;rs114484678;rs13206639;rs113468765;rs28383314;rs11751439;rs6905775;rs4713570;rs116212553;rs2071475;rs2857105;rs2228396;rs183585;rs62397687;rs241424;rs2071480;rs2267647;rs114581…
9	6:39240796:G:T	rs12198665	6	6p21.2	39240796	3.35125e-08	39237790	39261851	32	1	rs12198665	1	rs12198665	Yes
10	6:138222588:A:G	rs17780429	6	6q23.3	138222588	2.23578e-10	138154501	138234289	8	1	rs17780429	1	rs17780429	Yes
11	7:128576086:C:T	rs3757387	7	7q32.1	128576086	2.1887e-14	128572766	128711874	92	3	rs3757387;rs2070197;rs4731533	1	rs3757387	Yes
12	10:6108439:A:G	rs4147359	10	10p15.1	6108439	5.07143e-14	6098824	6115171	12	2	rs4147359;rs7090530	1	rs4147359
13	10:101293468:A:C	rs7911680	10	10q24.2	101293468	1.32646e-08	101283389	101317833	7	1	rs7911680	1	rs7911680	Yes
14	11:64107735:A:G	rs663743	11	11q13.1	64107735	6.26764e-09	64012910	64141771	38	1	rs663743	1	rs663743
15	12:111884608:C:T	rs3184504	12	12q24.12	111884608	1.06669e-15	111884608	112883476	13	1	rs3184504	1	rs3184504
16	16:11169683:G:T	rs725613	16	16p13.13	11169683	3.49621e-13	11085968	11335999	77	2	rs725613;rs814260	2	rs725613;rs814260
17	16:68942590:A:C	rs79390277	16	16q22.1	68942590	1.69362e-08	68942590	69509058	15	1	rs79390277	1	rs79390277	Yes
18	18:67544046:C:T	rs2469434	18	18q22.2	67544046	3.1289e-09	67513805	67546842	41	1	rs2469434	1	rs2469434
19	19:47203356:A:C	rs112445263	19	19q13.32	47203356	5.17418e-10	47176752	47276454	17	1	rs112445263	1	rs112445263
20	21:40468838:A:G	rs4817988	21	21q22.2	40468838	1.64201e-22	40459092	40469520	18	3	rs4817988;rs378108;rs2242944	1	rs4817988
