# Supplementary material for: Multitrait genome-wide analyses identify new susceptibility loci and candidate drugs to primary sclerosing cholangitis
Source: Nat Commun. 2023 Feb 24;14:1069. doi: 10.1038/s41467-023-36678-8 (PMC9958016; doi:10.1038/s41467-023-36678-8)
Supplement: Supplementary file 9 — Supplementary Data 6 [file 41467_2023_36678_MOESM9_ESM.xlsx]

## Sheet: Table S6
Supplementary Table 6. Prioritized genes from MTAG PSC-specific GWAS by functional annotation and mapping of genomic risk loci of the European panels using FUMA GWAS (https://fuma.ctglab.nl/). ensg, ENSG ID; Symbol, gene symbol; chr, chromosome; start, starting position of the gene; end, ending position of the gene; strand, strand of gene; type, gene biotype from Ensembl; entrezID, entrez ID; HUG…
ensg	symbol	chr	start	end	strand	type	entrezID	HUGO	pLI	ncRVIS	posMapSNPs	posMapMaxCADD	eqtlMapSNPs	eqtlMapminP	eqtlMapminQ	eqtlMapts	eqtlDirection	ciMap	ciMapts	minGwasP	IndSigSNPs	GenomicLocus	outside
ENSG00000138439	FAM117B	2	203499901	203634480	1	protein_coding	150864	FAM117B	0.067387	-0.487937	0	0	0	NA	NA	NA	NA	Yes	Mesenchymal_Stem_Cell:Mesendoderm:Trophoblast-like_Cell	3.67817e-07	rs62184020	4	Y
ENSG00000138380	CARF	2	203776937	203851786	1	protein_coding	79800	CARF	0.00454104	-1.32678	0	0	0	NA	NA	NA	NA	Yes	Mesenchymal_Stem_Cell:Mesendoderm	3.67817e-07	rs62184020	4	Y
ENSG00000144426	NBEAL1	2	203879602	204091101	1	protein_coding	65065	NBEAL1	1.09294e-10	-1.74067	0	0	0	NA	NA	NA	NA	Yes	Mesenchymal_Stem_Cell	3.67817e-07	rs62184020	4	Y
ENSG00000119004	CYP20A1	2	204103663	204163009	1	protein_coding	57404	CYP20A1	7.40838e-10	-0.358177	0	0	0	NA	NA	NA	NA	Yes	Mesenchymal_Stem_Cell	3.67817e-07	rs62184020	4	Y
ENSG00000173166	RAPH1	2	204259068	204400133	-1	protein_coding	65059	RAPH1	0.957851	-0.345685	0	0	0	NA	NA	NA	NA	Yes	Aorta:Left_Ventricle:Liver:Right_Ventricle:GM12878:IMR90:Mesenchymal_Stem_Cell:Mesendoderm:Trophoblast-like_Cell:hESC	3.67817e-07	rs62184020	4	Y
ENSG00000178562	CD28	2	204571198	204603635	1	protein_coding	940	CD28	0.511989	-0.824137	0	0	1	2.71927e-48	0	DICE/T_CD4_naive:DICE/T_CD4_TFH:DICE/T_CD4_TH17:DICE/T_CD4_TH2:DICE/T_CD4_memory_TREG:DICE/T_CD4_naive_TREG:BIOSQTL/BIOS_eQTL_geneLevel:GTEx/v8/Artery_Tibial	-	Yes	Aorta:Left_Ventricle:Liver:GM12878:IMR90:Mesenchymal_Stem_Cell:Mesendoderm:hESC	3.67817e-07	rs62184020	4	N
ENSG00000163599	CTLA4	2	204732509	204738683	1	protein_coding	1493	CTLA4	0.577322	-0.782346	0	0	1	0.000142882	0.0140501	GTEx/v8/Adipose_Subcutaneous	+	Yes	IMR90:Mesenchymal_Stem_Cell:Mesendoderm:Trophoblast-like_Cell:hESC	3.67817e-07	rs62184020	4	Y
ENSG00000164045	CDC25A	3	48198636	48229892	-1	protein_coding	993	CDC25A	0.979698	-0.724001	0	0	1	1.70836e-05	1.6423e-73	GTEx/v8/Adipose_Subcutaneous:GTEx/v8/Artery_Tibial:GTEx/v8/Muscle_Skeletal:GTEx/v8/Stomach:GTEx/v8/Thyroid	+	No	NA	7.39023e-08	rs6787808	5	Y
ENSG00000164048	ZNF589	3	48282590	48340743	1	protein_coding	51385	ZNF589	6.50061e-07	-0.372176	0	0	1	1.61251e-06	9.70406e-124	GTEx/v8/Adipose_Subcutaneous:GTEx/v8/Whole_Blood:GTEx/v8/Artery_Tibial:GTEx/v8/Breast_Mammary_Tissue:GTEx/v8/Esophagus_Mucosa:GTEx/v8/Heart_Atrial_Appendage:GTEx/v8/Heart_Left_Ventricle:GTEx/v8/Nerve_Tibial:GTEx/v8/Skin_Not_Sun_Exposed_Suprapubic:GTEx/v8/Skin_Sun_Exposed_Lower_leg:GTEx/v8/Testis:GTEx/v8/Thyroid	+	Yes	IMR90:Mesenchymal_Stem_Cell	3.22148e-09	rs6787808;rs56735597	5	Y
ENSG00000172113	NME6	3	48334754	48343175	-1	protein_coding	10201	NME6	9.21636e-05	-0.182941	0	0	10	5.84704e-06	6.62403e-54	GTEx/v8/Whole_Blood:GTEx/v8/Artery_Aorta:GTEx/v8/Esophagus_Mucosa:GTEx/v8/Muscle_Skeletal:GTEx/v8/Cells_Cultured_fibroblasts:GTEx/v8/Skin_Sun_Exposed_Lower_leg	+	No	NA	7.18192e-09	rs6787808;rs56735597	5	Y
ENSG00000164051	CCDC51	3	48473574	48481866	-1	protein_coding	79714	CCDC51	1.46056e-06	0.0859331	0	0	0	NA	NA	NA	NA	Yes	GM12878:IMR90:Mesenchymal_Stem_Cell:Trophoblast-like_Cell:hESC	3.22148e-09	rs56735597	5	N
ENSG00000232112	TMA7	3	48481667	48485616	1	protein_coding	51372	TMA7	0.0100073	0.321268	0	0	18	9.69167e-13	2.60706e-109	GTEx/v8/Brain_Cerebellar_Hemisphere:GTEx/v8/Brain_Cerebellum:GTEx/v8/Brain_Cortex:GTEx/v8/Muscle_Skeletal:GTEx/v8/Skin_Sun_Exposed_Lower_leg:GTEx/v8/Spleen:GTEx/v8/Testis	+	Yes	GM12878:IMR90:Mesenchymal_Stem_Cell:Trophoblast-like_Cell:hESC	3.39507e-21	rs6787808;rs56735597;rs34762726	5	N
ENSG00000164053	ATRIP	3	48488114	48507115	1	protein_coding	84126	ATRIP	0.00148698	NA	0	0	12	3.72607e-12	0	BIOSQTL/BIOS_eQTL_geneLevel:GTEx/v8/Whole_Blood:GTEx/v8/Artery_Tibial:GTEx/v8/Esophagus_Mucosa:GTEx/v8/Muscle_Skeletal:GTEx/v8/Nerve_Tibial:GTEx/v8/Skin_Not_Sun_Exposed_Suprapubic:GTEx/v8/Skin_Sun_Exposed_Lower_leg	-	Yes	GM12878:IMR90:Mesenchymal_Stem_Cell:Trophoblast-like_Cell:hESC	3.39507e-21	rs56735597;rs4855835;rs6787808;rs34762726	5	N
ENSG00000213689	TREX1	3	48506445	48509044	1	protein_coding	11277	TREX1	0.0933407	-0.110328	0	0	18	3.72607e-12	0	BIOSQTL/BIOS_eQTL_geneLevel:GTEx/v8/Adipose_Subcutaneous:GTEx/v8/Adipose_Visceral_Omentum:GTEx/v8/Whole_Blood:GTEx/v8/Artery_Aorta:GTEx/v8/Artery_Tibial:GTEx/v8/Brain_Caudate_basal_ganglia:GTEx/v8/Brain_Cerebellar_Hemisphere:GTEx/v8/Brain_Cortex:GTEx/v8/Brain_Frontal_Cortex_BA9:GTEx/v8/Brain_Nucleus_accumbens_basal_ganglia:GTEx/v8/Colon_Sigmoid:GTEx/v8/Colon_Transverse:GTEx/v8/Esophagus_Mucosa:GT…	-	Yes	GM12878:IMR90:Mesenchymal_Stem_Cell:Trophoblast-like_Cell:hESC	1.24267e-21	rs56735597;rs6787808;rs34762726	5	N
ENSG00000164054	SHISA5	3	48509197	48542259	-1	protein_coding	51246	SHISA5	9.94272e-08	-0.44203	0	0	12	1.25002e-05	2.57648e-10	GTEx/v8/Brain_Cerebellum:GTEx/v8/Muscle_Skeletal:GTEx/v8/Cells_Cultured_fibroblasts:GTEx/v8/Skin_Sun_Exposed_Lower_leg	-	No	NA	3.22148e-09	rs56735597;rs6787808	5	N
ENSG00000114268	PFKFB4	3	48555117	48599448	-1	protein_coding	5210	PFKFB4	0.000321134	-0.13132	0	0	6	1.13168e-07	8.30611e-05	BIOSQTL/BIOS_eQTL_geneLevel:GTEx/v8/Brain_Cerebellar_Hemisphere:GTEx/v8/Brain_Hypothalamus	+	Yes	IMR90:Mesenchymal_Stem_Cell	3.22148e-09	rs56735597	5	N
ENSG00000145040	UCN2	3	48599160	48601206	-1	protein_coding	90226	UCN2	0.157236	0.00632673	0	0	2	0.000224367	0.0152834	GTEx/v8/Breast_Mammary_Tissue	-	No	NA	1.24267e-21	rs34762726	5	N
ENSG00000114270	COL7A1	3	48601506	48632700	-1	protein_coding	1294	COL7A1	2.10611e-18	NA	0	0	7	7.98593e-12	0	BIOSQTL/BIOS_eQTL_geneLevel	+	No	NA	3.22148e-09	rs56735597	5	N
ENSG00000010256	UQCRC1	3	48636435	48648409	-1	protein_coding	7384	UQCRC1	0.132467	-0.703758	0	0	0	NA	NA	NA	NA	Yes	IMR90	3.22148e-09	rs56735597	5	N
ENSG00000183396	TMEM89	3	48658192	48659288	-1	protein_coding	440955	TMEM89	0.711076	-0.325142	0	0	12	5.85988e-14	3.40552e-24	GTEx/v8/Whole_Blood:GTEx/v8/Artery_Aorta:GTEx/v8/Artery_Coronary:GTEx/v8/Artery_Tibial:GTEx/v8/Breast_Mammary_Tissue:GTEx/v8/Nerve_Tibial:GTEx/v8/Prostate:GTEx/v8/Cells_Cultured_fibroblasts:GTEx/v8/Skin_Sun_Exposed_Lower_leg:GTEx/v8/Thyroid	+	Yes	IMR90	3.22148e-09	rs56735597	5	N
ENSG00000225697	SLC26A6	3	48663156	48672926	-1	protein_coding	65010	SLC26A6	3.31045e-05	-0.384056	3	22.6	21	2.20601e-50	0	DICE/B_cell_naive:DICE/T_CD4_memory_TREG:BIOSQTL/BIOS_eQTL_geneLevel:GTEx/v8/Adipose_Subcutaneous:GTEx/v8/Cells_EBV-transformed_lymphocytes:GTEx/v8/Whole_Blood:GTEx/v8/Colon_Sigmoid:GTEx/v8/Esophagus_Gastroesophageal_Junction:GTEx/v8/Esophagus_Mucosa:GTEx/v8/Esophagus_Muscularis:GTEx/v8/Heart_Left_Ventricle:GTEx/v8/Liver:GTEx/v8/Lung:GTEx/v8/Muscle_Skeletal:GTEx/v8/Nerve_Tibial:GTEx/v8/Pituitary:…	+	Yes	IMR90	1.24267e-21	rs56735597;rs4855835;rs34762726	5	N
ENSG00000008300	CELSR3	3	48673902	48700348	-1	protein_coding	1951	CELSR3	0.999656	-0.878908	4	22.6	15	9.65119e-17	0	BIOSQTL/BIOS_eQTL_geneLevel:GTEx/v8/Adipose_Subcutaneous:GTEx/v8/Artery_Tibial:GTEx/v8/Lung	-	Yes	IMR90	3.22148e-09	rs56735597;rs6787808	5	N
ENSG00000213672	NCKIPSD	3	48701364	48723797	-1	protein_coding	51517	NCKIPSD	0.00713136	-0.551018	0	0	21	1.33763e-47	0	BIOSQTL/BIOS_eQTL_geneLevel:GTEx/v8/Adipose_Subcutaneous:GTEx/v8/Adipose_Visceral_Omentum:GTEx/v8/Adrenal_Gland:GTEx/v8/Whole_Blood:GTEx/v8/Artery_Aorta:GTEx/v8/Artery_Tibial:GTEx/v8/Brain_Amygdala:GTEx/v8/Brain_Anterior_cingulate_cortex_BA24:GTEx/v8/Brain_Caudate_basal_ganglia:GTEx/v8/Brain_Cerebellar_Hemisphere:GTEx/v8/Brain_Cerebellum:GTEx/v8/Brain_Cortex:GTEx/v8/Brain_Frontal_Cortex_BA9:GTEx/…	-	Yes	IMR90	1.9856e-09	rs56735597;rs6787808;rs4855835	5	N
ENSG00000068745	IP6K2	3	48725436	48777786	-1	protein_coding	51447	IP6K2	0.989458	-0.392799	0	0	25	1.7108e-17	8.45701e-35	BIOSQTL/BIOS_eQTL_geneLevel:GTEx/v8/Adipose_Subcutaneous:GTEx/v8/Adipose_Visceral_Omentum:GTEx/v8/Adrenal_Gland:GTEx/v8/Whole_Blood:GTEx/v8/Artery_Aorta:GTEx/v8/Artery_Coronary:GTEx/v8/Artery_Tibial:GTEx/v8/Brain_Cerebellar_Hemisphere:GTEx/v8/Brain_Cerebellum:GTEx/v8/Brain_Cortex:GTEx/v8/Brain_Hippocampus:GTEx/v8/Brain_Putamen_basal_ganglia:GTEx/v8/Breast_Mammary_Tissue:GTEx/v8/Colon_Sigmoid:GTEx…	-	No	NA	1.24267e-21	rs56735597;rs34762726;rs4855835;rs6446297	5	N
ENSG00000114302	PRKAR2A	3	48782030	48885279	-1	protein_coding	5576	PRKAR2A	0.983251	-2.8684	1	17.7	17	3.01122e-10	0	BIOSQTL/BIOS_eQTL_geneLevel:GTEx/v8/Adipose_Subcutaneous:GTEx/v8/Adipose_Visceral_Omentum:GTEx/v8/Artery_Tibial:GTEx/v8/Brain_Substantia_nigra:GTEx/v8/Colon_Sigmoid:GTEx/v8/Esophagus_Muscularis:GTEx/v8/Heart_Atrial_Appendage:GTEx/v8/Muscle_Skeletal:GTEx/v8/Nerve_Tibial:GTEx/v8/Cells_Cultured_fibroblasts	-	No	NA	3.22148e-09	rs56735597;rs6787808	5	N
ENSG00000178537	SLC25A20	3	48894369	48936426	-1	protein_coding	788	SLC25A20	2.04567e-07	-0.773546	1	17.7	1	0.000405766	0.0352654	GTEx/v8/Esophagus_Muscularis	+	No	NA	1.55848e-10	rs56735597;rs6446297	5	N
ENSG00000177479	ARIH2	3	48956254	49023815	1	protein_coding	10425	ARIH2	0.987412	-1.69992	0	0	22	1.28535e-71	0	DICE/B_cell_naive:DICE/T_CD8_naive:DICE/Monocyte_non_classical:DICE/T_CD4_memory_TREG:DICE/T_CD4_naive_TREG:BIOSQTL/BIOS_eQTL_geneLevel:GTEx/v8/Adipose_Subcutaneous:GTEx/v8/Adrenal_Gland:GTEx/v8/Artery_Tibial:GTEx/v8/Breast_Mammary_Tissue:GTEx/v8/Colon_Transverse:GTEx/v8/Esophagus_Gastroesophageal_Junction:GTEx/v8/Esophagus_Mucosa:GTEx/v8/Heart_Atrial_Appendage:GTEx/v8/Heart_Left_Ventricle:GTEx/v…	-	No	NA	1.9856e-09	rs6787808;rs56735597;rs4855835	5	N
ENSG00000178467	P4HTM	3	49027319	49044587	1	protein_coding	54681	P4HTM	0.0232749	NA	1	22.6	20	3.07021e-23	0	BIOSQTL/BIOS_eQTL_geneLevel:GTEx/v8/Adipose_Subcutaneous:GTEx/v8/Adipose_Visceral_Omentum:GTEx/v8/Adrenal_Gland:GTEx/v8/Whole_Blood:GTEx/v8/Artery_Aorta:GTEx/v8/Artery_Tibial:GTEx/v8/Brain_Caudate_basal_ganglia:GTEx/v8/Brain_Cerebellar_Hemisphere:GTEx/v8/Brain_Cerebellum:GTEx/v8/Brain_Cortex:GTEx/v8/Brain_Frontal_Cortex_BA9:GTEx/v8/Brain_Hippocampus:GTEx/v8/Brain_Hypothalamus:GTEx/v8/Brain_Nucleu…	+	Yes	IMR90	1.9856e-09	rs56735597;rs6787808;rs4855835	5	N
ENSG00000178252	WDR6	3	49044495	49053386	1	protein_coding	11180	WDR6	9.19648e-07	-0.0589495	1	22.6	28	7.33428e-119	0	DICE/Monocyte_classical:DICE/Monocyte_non_classical:BIOSQTL/BIOS_eQTL_geneLevel:GTEx/v8/Adipose_Subcutaneous:GTEx/v8/Adipose_Visceral_Omentum:GTEx/v8/Adrenal_Gland:GTEx/v8/Cells_EBV-transformed_lymphocytes:GTEx/v8/Whole_Blood:GTEx/v8/Artery_Aorta:GTEx/v8/Artery_Coronary:GTEx/v8/Artery_Tibial:GTEx/v8/Brain_Amygdala:GTEx/v8/Brain_Caudate_basal_ganglia:GTEx/v8/Brain_Cerebellar_Hemisphere:GTEx/v8/Bra…	+	No	NA	1.24267e-21	rs56735597;rs6787808;rs4855835;rs34762726	5	N
ENSG00000178149	DALRD3	3	49052921	49059726	-1	protein_coding	55152	DALRD3	1.84814e-05	0.0723068	1	22.6	22	1.22586e-116	0	BIOSQTL/BIOS_eQTL_geneLevel:GTEx/v8/Adipose_Subcutaneous:GTEx/v8/Adipose_Visceral_Omentum:GTEx/v8/Artery_Aorta:GTEx/v8/Artery_Coronary:GTEx/v8/Artery_Tibial:GTEx/v8/Brain_Cerebellar_Hemisphere:GTEx/v8/Brain_Cerebellum:GTEx/v8/Brain_Cortex:GTEx/v8/Breast_Mammary_Tissue:GTEx/v8/Colon_Transverse:GTEx/v8/Esophagus_Gastroesophageal_Junction:GTEx/v8/Esophagus_Mucosa:GTEx/v8/Esophagus_Muscularis:GTEx/v8…	+	No	NA	1.55848e-10	rs56735597;rs6787808;rs4855835;rs6446297	5	N
ENSG00000178057	NDUFAF3	3	49057892	49060928	1	protein_coding	25915	NDUFAF3	4.85973e-05	-2.09007	0	0	8	2.04e-07	9.02412e-06	BIOSQTL/BIOS_eQTL_geneLevel:GTEx/v8/Adipose_Subcutaneous:GTEx/v8/Artery_Aorta:GTEx/v8/Artery_Tibial:GTEx/v8/Esophagus_Muscularis:GTEx/v8/Heart_Atrial_Appendage:GTEx/v8/Heart_Left_Ventricle:GTEx/v8/Lung:GTEx/v8/Muscle_Skeletal:GTEx/v8/Nerve_Tibial:GTEx/v8/Cells_Cultured_fibroblasts:GTEx/v8/Skin_Not_Sun_Exposed_Suprapubic:GTEx/v8/Thyroid:GTEx/v8/Vagina	+	No	NA	7.79024e-09	rs6787808;rs4855835	5	N
ENSG00000178035	IMPDH2	3	49061758	49066841	-1	protein_coding	3615	IMPDH2	0.00135317	-0.509343	0	0	1	8.90648e-05	0.0484596	BIOSQTL/BIOS_eQTL_geneLevel	-	No	NA	8.439e-09	rs56735597	5	N
ENSG00000198218	QRICH1	3	49067140	49131796	-1	protein_coding	54870	QRICH1	0.99607	-0.279294	0	0	15	1.91102e-70	0	BIOSQTL/BIOS_eQTL_geneLevel:GTEx/v8/Adipose_Subcutaneous:GTEx/v8/Adipose_Visceral_Omentum:GTEx/v8/Adrenal_Gland:GTEx/v8/Whole_Blood:GTEx/v8/Artery_Aorta:GTEx/v8/Artery_Coronary:GTEx/v8/Artery_Tibial:GTEx/v8/Brain_Caudate_basal_ganglia:GTEx/v8/Brain_Cerebellar_Hemisphere:GTEx/v8/Brain_Cerebellum:GTEx/v8/Brain_Cortex:GTEx/v8/Brain_Frontal_Cortex_BA9:GTEx/v8/Brain_Nucleus_accumbens_basal_ganglia:GTE…	-	Yes	Left_Ventricle:GM12878:IMR90:Mesenchymal_Stem_Cell:Trophoblast-like_Cell	1.24267e-21	rs6787808;rs34762726;rs4855835;rs6446297;rs56735597:rs6787808:rs34762726:rs4855835	5	N
ENSG00000172053	QARS	3	49133365	49142553	-1	protein_coding	5859	QARS	8.7897e-08	-0.634756	0	0	0	NA	NA	NA	NA	Yes	Left_Ventricle:GM12878:IMR90:Mesenchymal_Stem_Cell:Trophoblast-like_Cell	3.50804e-21	rs56735597:rs6787808:rs34762726:rs4855835	5	N
ENSG00000172046	USP19	3	49145479	49158371	-1	protein_coding	10869	USP19	0.999992	-0.429633	0	0	0	NA	NA	NA	NA	Yes	Left_Ventricle:GM12878:IMR90:Mesenchymal_Stem_Cell:Trophoblast-like_Cell	3.50804e-21	rs56735597:rs6787808:rs34762726:rs4855835	5	N
ENSG00000172037	LAMB2	3	49158547	49170551	-1	protein_coding	3913	LAMB2	7.45007e-11	-0.451082	0	0	6	1.6445e-07	9.9048e-05	BIOSQTL/BIOS_eQTL_geneLevel:GTEx/v8/Muscle_Skeletal	+	Yes	IMR90	3.22148e-09	rs56735597;rs6787808	5	N
ENSG00000177352	CCDC71	3	49199968	49203754	-1	protein_coding	64925	CCDC71	0.0169896	NA	0	0	23	1.76416e-27	0	BIOSQTL/BIOS_eQTL_geneLevel:GTEx/v8/Adipose_Subcutaneous:GTEx/v8/Whole_Blood:GTEx/v8/Brain_Caudate_basal_ganglia:GTEx/v8/Brain_Cerebellar_Hemisphere:GTEx/v8/Brain_Cerebellum:GTEx/v8/Brain_Nucleus_accumbens_basal_ganglia:GTEx/v8/Brain_Putamen_basal_ganglia:GTEx/v8/Breast_Mammary_Tissue:GTEx/v8/Nerve_Tibial:GTEx/v8/Skin_Not_Sun_Exposed_Suprapubic:GTEx/v8/Skin_Sun_Exposed_Lower_leg:GTEx/v8/Spleen:GT…	+	Yes	IMR90	1.55848e-10	rs56735597;rs6787808;rs6446297;rs4855835	5	N
ENSG00000185909	KLHDC8B	3	49209044	49213917	1	protein_coding	200942	KLHDC8B	0.0104214	-0.0773522	0	0	24	7.6354e-27	0	BIOSQTL/BIOS_eQTL_geneLevel:GTEx/v8/Adipose_Subcutaneous:GTEx/v8/Cells_EBV-transformed_lymphocytes:GTEx/v8/Artery_Tibial:GTEx/v8/Colon_Sigmoid:GTEx/v8/Esophagus_Gastroesophageal_Junction:GTEx/v8/Esophagus_Mucosa:GTEx/v8/Esophagus_Muscularis:GTEx/v8/Lung:GTEx/v8/Muscle_Skeletal:GTEx/v8/Nerve_Tibial:GTEx/v8/Ovary:GTEx/v8/Pancreas:GTEx/v8/Cells_Cultured_fibroblasts:GTEx/v8/Skin_Not_Sun_Exposed_Supra…	-	Yes	IMR90	1.24267e-21	rs56735597;rs6787808;rs34762726;rs4855835;rs6446297	5	N
ENSG00000236980	C3orf84	3	49215065	49229291	-1	protein_coding	646498	C3orf84	0.000221292	0.0590497	1	12.5	0	NA	NA	NA	NA	Yes	IMR90	8.439e-09	rs56735597	5	N
ENSG00000173421	CCDC36	3	49235861	49295537	1	protein_coding	339834	CCDC36	0.509349	-0.452713	1	12.5	22	1.14434e-20	1.27126e-36	GTEx/v8/Adipose_Subcutaneous:GTEx/v8/Adipose_Visceral_Omentum:GTEx/v8/Artery_Aorta:GTEx/v8/Artery_Coronary:GTEx/v8/Artery_Tibial:GTEx/v8/Breast_Mammary_Tissue:GTEx/v8/Colon_Sigmoid:GTEx/v8/Colon_Transverse:GTEx/v8/Esophagus_Gastroesophageal_Junction:GTEx/v8/Esophagus_Mucosa:GTEx/v8/Esophagus_Muscularis:GTEx/v8/Heart_Atrial_Appendage:GTEx/v8/Heart_Left_Ventricle:GTEx/v8/Lung:GTEx/v8/Muscle_Skeleta…	-	Yes	IMR90	1.9856e-09	rs56735597;rs6787808;rs4855835	5	N
ENSG00000225399	RP11-3B7.1	3	49297518	49298744	1	protein_coding	NA	NA	NA	NA	0	0	22	7.00578e-11	8.04195e-19	GTEx/v8/Adipose_Subcutaneous:GTEx/v8/Adipose_Visceral_Omentum:GTEx/v8/Artery_Aorta:GTEx/v8/Artery_Coronary:GTEx/v8/Artery_Tibial:GTEx/v8/Colon_Sigmoid:GTEx/v8/Colon_Transverse:GTEx/v8/Esophagus_Gastroesophageal_Junction:GTEx/v8/Esophagus_Mucosa:GTEx/v8/Esophagus_Muscularis:GTEx/v8/Heart_Atrial_Appendage:GTEx/v8/Heart_Left_Ventricle:GTEx/v8/Lung:GTEx/v8/Muscle_Skeletal:GTEx/v8/Nerve_Tibial:GTEx/v8…	-	Yes	IMR90:Mesenchymal_Stem_Cell	3.50804e-21	rs56735597;rs6787808;rs4855835;rs56735597:rs6787808:rs34762726:rs4855835:rs6446297	5	N
ENSG00000188315	C3orf62	3	49306035	49315342	-1	protein_coding	375341	C3orf62	0.00712466	-1.95031	1	13.31	13	8.1116e-17	0	BIOSQTL/BIOS_eQTL_geneLevel:GTEx/v8/Adipose_Subcutaneous:GTEx/v8/Adrenal_Gland:GTEx/v8/Artery_Aorta:GTEx/v8/Brain_Cerebellum:GTEx/v8/Colon_Sigmoid:GTEx/v8/Lung:GTEx/v8/Thyroid	-	Yes	IMR90:Mesenchymal_Stem_Cell	3.50804e-21	rs56735597;rs6787808;rs4855835;rs56735597:rs6787808:rs34762726:rs4855835:rs6446297	5	N
ENSG00000114316	USP4	3	49315264	49378145	-1	protein_coding	7375	USP4	6.20194e-07	NA	1	13.31	11	8.1116e-17	0	DICE/T_CD4_TH1_17:BIOSQTL/BIOS_eQTL_geneLevel:GTEx/v8/Artery_Aorta:GTEx/v8/Artery_Tibial:GTEx/v8/Brain_Cerebellum:GTEx/v8/Heart_Atrial_Appendage:GTEx/v8/Muscle_Skeletal:GTEx/v8/Testis	-	No	NA	7.79024e-09	rs56735597;rs4855835;rs6787808	5	N
ENSG00000233276	GPX1	3	49394609	49396033	-1	protein_coding	2876	GPX1	0.00693165	-0.616399	0	0	21	8.01127e-35	0	BIOSQTL/BIOS_eQTL_geneLevel:GTEx/v8/Adipose_Subcutaneous:GTEx/v8/Adrenal_Gland:GTEx/v8/Artery_Aorta:GTEx/v8/Artery_Tibial:GTEx/v8/Brain_Anterior_cingulate_cortex_BA24:GTEx/v8/Brain_Caudate_basal_ganglia:GTEx/v8/Brain_Cerebellar_Hemisphere:GTEx/v8/Brain_Cerebellum:GTEx/v8/Brain_Cortex:GTEx/v8/Brain_Frontal_Cortex_BA9:GTEx/v8/Brain_Hippocampus:GTEx/v8/Brain_Nucleus_accumbens_basal_ganglia:GTEx/v8/B…	-	No	NA	1.24267e-21	rs56735597;rs34762726;rs4855835;rs6787808	5	N
ENSG00000067560	RHOA	3	49396578	49450431	-1	protein_coding	387	RHOA	0.804698	-0.430263	3	19.06	14	8.70009e-17	2.138e-14	GTEx/v8/Artery_Tibial:GTEx/v8/Muscle_Skeletal:GTEx/v8/Nerve_Tibial	-	Yes	IMR90:Mesenchymal_Stem_Cell	1.24267e-21	rs6787808;rs34762726;rs56735597	5	N
ENSG00000145022	TCTA	3	49449639	49453908	1	protein_coding	6988	TCTA	0.0132648	-0.595941	3	19.06	16	2.65541e-11	7.59985e-09	BIOSQTL/BIOS_eQTL_geneLevel:GTEx/v8/Adipose_Subcutaneous:GTEx/v8/Artery_Aorta:GTEx/v8/Artery_Tibial:GTEx/v8/Colon_Sigmoid:GTEx/v8/Colon_Transverse:GTEx/v8/Esophagus_Gastroesophageal_Junction:GTEx/v8/Esophagus_Mucosa:GTEx/v8/Esophagus_Muscularis:GTEx/v8/Cells_Cultured_fibroblasts:GTEx/v8/Skin_Not_Sun_Exposed_Suprapubic:GTEx/v8/Skin_Sun_Exposed_Lower_leg:GTEx/v8/Spleen:GTEx/v8/Thyroid	+	Yes	IMR90:Mesenchymal_Stem_Cell	1.24267e-21	rs6787808;rs34762726;rs6446297;rs4855835;rs56735597	5	N
ENSG00000145020	AMT	3	49454211	49460186	-1	protein_coding	275	AMT	0.000569475	-0.0226371	2	19.06	23	7.458e-236	0	DICE/B_cell_naive:DICE/T_CD4_naive:DICE/T_CD8_naive:DICE/Monocyte_classical:DICE/Monocyte_non_classical:DICE/NK:DICE/T_CD4_TFH:DICE/T_CD4_TH17:DICE/T_CD4_TH1_17:DICE/T_CD4_TH2:DICE/T_CD4_memory_TREG:DICE/T_CD4_naive_TREG:BIOSQTL/BIOS_eQTL_geneLevel:GTEx/v8/Adipose_Subcutaneous:GTEx/v8/Adipose_Visceral_Omentum:GTEx/v8/Cells_EBV-transformed_lymphocytes:GTEx/v8/Whole_Blood:GTEx/v8/Artery_Aorta:GTEx/…	+	Yes	IMR90:Mesenchymal_Stem_Cell	1.24267e-21	rs34762726;rs6787808;rs4855835;rs56735597;rs6446297	5	N
ENSG00000145029	NICN1	3	49460379	49466759	-1	protein_coding	84276	NICN1	0.257246	-1.08729	2	19.06	24	2.61726e-73	1.30111e-62	DICE/B_cell_naive:DICE/T_CD4_naive:DICE/T_CD8_naive:DICE/Monocyte_classical:DICE/Monocyte_non_classical:DICE/T_CD4_TH17:DICE/T_CD4_TH1_17:DICE/T_CD4_TH2:DICE/T_CD4_memory_TREG:GTEx/v8/Adipose_Subcutaneous:GTEx/v8/Adipose_Visceral_Omentum:GTEx/v8/Artery_Aorta:GTEx/v8/Artery_Coronary:GTEx/v8/Artery_Tibial:GTEx/v8/Brain_Caudate_basal_ganglia:GTEx/v8/Brain_Cerebellum:GTEx/v8/Brain_Cortex:GTEx/v8/Brai…	+	Yes	IMR90:Mesenchymal_Stem_Cell	1.24267e-21	rs34762726;rs6787808;rs4855835;rs56735597;rs6446297	5	N
ENSG00000173402	DAG1	3	49506146	49573048	1	protein_coding	1605	DAG1	0.940922	-0.838742	3	15.6	18	1.87329e-10	5.36154e-08	BIOSQTL/BIOS_eQTL_geneLevel:GTEx/v8/Whole_Blood:GTEx/v8/Artery_Aorta:GTEx/v8/Esophagus_Mucosa:GTEx/v8/Heart_Atrial_Appendage:GTEx/v8/Heart_Left_Ventricle:GTEx/v8/Cells_Cultured_fibroblasts:GTEx/v8/Thyroid	+	No	NA	1.24267e-21	rs4855835;rs6787808;rs34762726;rs56735597;rs6446297	5	N
ENSG00000164061	BSN	3	49591922	49708978	1	protein_coding	8927	BSN	1	-1.28511	2	18.93	12	1.0227e-18	0	BIOSQTL/BIOS_eQTL_geneLevel:GTEx/v8/Brain_Cortex	-	Yes	Left_Ventricle:Liver:Spleen:IMR90:Mesenchymal_Stem_Cell:Mesendoderm:Trophoblast-like_Cell:hESC	1.24267e-21	rs4855835;rs6446297;rs34762726;rs56735597;rs4855835:rs6446297	5	N
ENSG00000164062	APEH	3	49711435	49721396	1	protein_coding	327	APEH	0.0132157	-0.271805	2	18.93	17	6.85027e-51	0	BIOSQTL/BIOS_eQTL_geneLevel:GTEx/v8/Adipose_Subcutaneous:GTEx/v8/Adipose_Visceral_Omentum:GTEx/v8/Whole_Blood:GTEx/v8/Artery_Aorta:GTEx/v8/Artery_Tibial:GTEx/v8/Breast_Mammary_Tissue:GTEx/v8/Esophagus_Mucosa:GTEx/v8/Esophagus_Muscularis:GTEx/v8/Nerve_Tibial:GTEx/v8/Cells_Cultured_fibroblasts:GTEx/v8/Skin_Not_Sun_Exposed_Suprapubic:GTEx/v8/Skin_Sun_Exposed_Lower_leg:GTEx/v8/Spleen	+	Yes	Left_Ventricle:Liver:Spleen:IMR90:Mesenchymal_Stem_Cell:Mesendoderm:Trophoblast-like_Cell:hESC	1.24267e-21	rs4855835;rs6446297;rs34762726;rs56735597;rs6787808;rs4855835:rs6787808:rs34762726:rs56735597	5	N
ENSG00000173531	MST1	3	49721380	49726934	-1	protein_coding	4485	MST1	1.72736e-10	0.158165	0	0	19	1.36136e-22	0	BIOSQTL/BIOS_eQTL_geneLevel:GTEx/v8/Adipose_Subcutaneous:GTEx/v8/Adipose_Visceral_Omentum:GTEx/v8/Artery_Aorta:GTEx/v8/Artery_Coronary:GTEx/v8/Artery_Tibial:GTEx/v8/Brain_Amygdala:GTEx/v8/Brain_Anterior_cingulate_cortex_BA24:GTEx/v8/Brain_Caudate_basal_ganglia:GTEx/v8/Brain_Cerebellum:GTEx/v8/Brain_Cortex:GTEx/v8/Brain_Frontal_Cortex_BA9:GTEx/v8/Brain_Hippocampus:GTEx/v8/Brain_Hypothalamus:GTEx/v…	+	No	NA	1.24267e-21	rs34762726;rs4855835;rs6446297;rs56735597;rs6787808	5	N
ENSG00000164068	RNF123	3	49726932	49758962	1	protein_coding	63891	RNF123	0.969715	-0.461991	1	22.7	21	1.78554e-15	0	BIOSQTL/BIOS_eQTL_geneLevel:GTEx/v8/Adipose_Subcutaneous:GTEx/v8/Adipose_Visceral_Omentum:GTEx/v8/Artery_Aorta:GTEx/v8/Artery_Coronary:GTEx/v8/Artery_Tibial:GTEx/v8/Brain_Anterior_cingulate_cortex_BA24:GTEx/v8/Brain_Cerebellar_Hemisphere:GTEx/v8/Brain_Cerebellum:GTEx/v8/Brain_Cortex:GTEx/v8/Brain_Nucleus_accumbens_basal_ganglia:GTEx/v8/Breast_Mammary_Tissue:GTEx/v8/Colon_Sigmoid:GTEx/v8/Colon_Tra…	-	No	NA	1.24267e-21	rs56735597;rs34762726;rs6787808;rs4855835;rs6446297	5	N
ENSG00000176020	AMIGO3	3	49754267	49761349	-1	protein_coding	386724	AMIGO3	7.50516e-06	NA	1	22.7	5	1.78554e-15	0	BIOSQTL/BIOS_eQTL_geneLevel	-	Yes	IMR90	3.99423e-21	rs56735597;rs6787808;rs34762726;rs4855835;rs6446297;rs4855835:rs6787808:rs34762726	5	N
ENSG00000173540	GMPPB	3	49754277	49761384	-1	protein_coding	29925	GMPPB	8.24536e-05	-0.659554	1	22.7	21	1.1993e-27	0	BIOSQTL/BIOS_eQTL_geneLevel:GTEx/v8/Adipose_Subcutaneous:GTEx/v8/Adipose_Visceral_Omentum:GTEx/v8/Whole_Blood:GTEx/v8/Artery_Aorta:GTEx/v8/Artery_Coronary:GTEx/v8/Artery_Tibial:GTEx/v8/Brain_Amygdala:GTEx/v8/Brain_Anterior_cingulate_cortex_BA24:GTEx/v8/Brain_Cerebellar_Hemisphere:GTEx/v8/Brain_Cerebellum:GTEx/v8/Brain_Cortex:GTEx/v8/Brain_Frontal_Cortex_BA9:GTEx/v8/Brain_Hippocampus:GTEx/v8/Brain…	-	Yes	IMR90	1.24267e-21	rs56735597;rs6787808;rs34762726;rs4855835;rs6446297;rs4855835:rs6787808:rs34762726	5	N
ENSG00000176095	IP6K1	3	49761727	49823975	-1	protein_coding	9807	IP6K1	0.23518	-2.10343	0	0	14	9.1837e-07	0.000365035	GTEx/v8/Artery_Tibial:GTEx/v8/Esophagus_Gastroesophageal_Junction:GTEx/v8/Esophagus_Muscularis:GTEx/v8/Nerve_Tibial:GTEx/v8/Skin_Not_Sun_Exposed_Suprapubic:GTEx/v8/Skin_Sun_Exposed_Lower_leg	-	No	NA	1.24267e-21	rs56735597;rs34762726;rs6787808	5	N
ENSG00000187492	CDHR4	3	49828165	49837268	-1	protein_coding	389118	CDHR4	0.0134739	0.0436097	0	0	16	9.33594e-34	3.60667e-66	GTEx/v8/Artery_Tibial:GTEx/v8/Colon_Sigmoid:GTEx/v8/Skin_Not_Sun_Exposed_Suprapubic:GTEx/v8/Skin_Sun_Exposed_Lower_leg:GTEx/v8/Testis	-	No	NA	1.24267e-21	rs34762726;rs4855835;rs6787808;rs6446297	5	N
ENSG00000185614	FAM212A	3	49840687	49842463	1	protein_coding	389119	FAM212A	0.000589161	NA	0	0	22	2.69575e-31	1.03287e-36	BIOSQTL/BIOS_eQTL_geneLevel:GTEx/v8/Artery_Aorta:GTEx/v8/Brain_Cerebellar_Hemisphere:GTEx/v8/Brain_Cerebellum:GTEx/v8/Esophagus_Mucosa:GTEx/v8/Muscle_Skeletal:GTEx/v8/Ovary:GTEx/v8/Cells_Cultured_fibroblasts:GTEx/v8/Skin_Not_Sun_Exposed_Suprapubic:GTEx/v8/Skin_Sun_Exposed_Lower_leg:GTEx/v8/Testis	-	No	NA	1.24267e-21	rs6446297;rs34762726;rs4855835;rs56735597;rs6787808	5	N
ENSG00000182179	UBA7	3	49842640	49851379	-1	protein_coding	7318	UBA7	2.68228e-14	-0.315381	0	0	21	3.91009e-80	0	BIOSQTL/BIOS_eQTL_geneLevel:GTEx/v8/Whole_Blood:GTEx/v8/Artery_Aorta:GTEx/v8/Artery_Tibial:GTEx/v8/Colon_Transverse:GTEx/v8/Esophagus_Mucosa:GTEx/v8/Esophagus_Muscularis:GTEx/v8/Lung:GTEx/v8/Muscle_Skeletal:GTEx/v8/Nerve_Tibial:GTEx/v8/Pancreas:GTEx/v8/Cells_Cultured_fibroblasts:GTEx/v8/Skin_Not_Sun_Exposed_Suprapubic:GTEx/v8/Skin_Sun_Exposed_Lower_leg:GTEx/v8/Small_Intestine_Terminal_Ileum:GTEx/…	+	No	NA	1.24267e-21	rs4855835;rs6446297;rs34762726;rs56735597;rs6787808	5	N
ENSG00000183763	TRAIP	3	49866034	49894007	-1	protein_coding	10293	TRAIP	0.125104	-0.132255	0	0	8	1.62342e-07	1.80825e-07	GTEx/v8/Testis	-	No	NA	1.9856e-09	rs6787808;rs4855835	5	N
ENSG00000164078	MST1R	3	49924435	49941299	-1	protein_coding	4486	MST1R	1.69349e-20	-0.377645	0	0	12	1.14307e-09	3.12618e-16	GTEx/v8/Adipose_Subcutaneous:GTEx/v8/Artery_Aorta:GTEx/v8/Artery_Tibial:GTEx/v8/Brain_Caudate_basal_ganglia:GTEx/v8/Brain_Cerebellar_Hemisphere:GTEx/v8/Brain_Cerebellum:GTEx/v8/Brain_Nucleus_accumbens_basal_ganglia:GTEx/v8/Esophagus_Gastroesophageal_Junction:GTEx/v8/Esophagus_Muscularis:GTEx/v8/Heart_Atrial_Appendage:GTEx/v8/Lung:GTEx/v8/Muscle_Skeletal:GTEx/v8/Nerve_Tibial:GTEx/v8/Cells_Cultured…	-	No	NA	1.24267e-21	rs56735597;rs34762726;rs4855835;rs6446297	5	N
ENSG00000228008	CTD-2330K9.3	3	49941278	49954370	1	protein_coding	NA	NA	NA	NA	0	0	6	2.41142e-06	2.36031e-07	GTEx/v8/Artery_Aorta	-	No	NA	1.24267e-21	rs34762726	5	N
ENSG00000164077	MON1A	3	49946302	49967606	-1	protein_coding	84315	MON1A	0.00636811	-0.629673	0	0	4	2.5068e-05	1.16113e-05	GTEx/v8/Whole_Blood:GTEx/v8/Pituitary	+	No	NA	9.92627e-05	rs4855835	5	N
ENSG00000004534	RBM6	3	49977440	50137478	1	protein_coding	10180	RBM6	1	-0.685653	0	0	21	3.63252e-21	3.30235e-109	GTEx/v8/Adipose_Subcutaneous:GTEx/v8/Adipose_Visceral_Omentum:GTEx/v8/Whole_Blood:GTEx/v8/Artery_Aorta:GTEx/v8/Artery_Coronary:GTEx/v8/Artery_Tibial:GTEx/v8/Brain_Amygdala:GTEx/v8/Brain_Anterior_cingulate_cortex_BA24:GTEx/v8/Brain_Caudate_basal_ganglia:GTEx/v8/Brain_Cerebellar_Hemisphere:GTEx/v8/Brain_Cerebellum:GTEx/v8/Brain_Cortex:GTEx/v8/Brain_Frontal_Cortex_BA9:GTEx/v8/Brain_Hippocampus:GTEx/…	+	No	NA	1.24267e-21	rs56735597;rs34762726;rs4855835;rs6446297;rs6787808	5	N
ENSG00000001617	SEMA3F	3	50192478	50226508	1	protein_coding	6405	SEMA3F	0.999918	NA	0	0	10	1.73721e-12	8.517e-09	GTEx/v8/Adipose_Visceral_Omentum:GTEx/v8/Artery_Aorta:GTEx/v8/Nerve_Tibial:GTEx/v8/Spleen	+	No	NA	1.24267e-21	rs34762726;rs56735597;rs4855835	5	Y
ENSG00000114349	GNAT1	3	50229045	50233949	1	protein_coding	2779	GNAT1	2.50523e-06	-0.274733	0	0	3	0.000291794	0.0214064	GTEx/v8/Lung	+	No	NA	1.24267e-21	rs34762726	5	Y
ENSG00000186792	HYAL3	3	50330262	50336899	-1	protein_coding	8372	HYAL3	1.52466e-05	-0.35315	0	0	16	1.87458e-10	9.33926e-66	GTEx/v8/Adipose_Subcutaneous:GTEx/v8/Adipose_Visceral_Omentum:GTEx/v8/Adrenal_Gland:GTEx/v8/Whole_Blood:GTEx/v8/Artery_Aorta:GTEx/v8/Artery_Coronary:GTEx/v8/Artery_Tibial:GTEx/v8/Brain_Frontal_Cortex_BA9:GTEx/v8/Brain_Hippocampus:GTEx/v8/Brain_Spinal_cord_cervical_c-1:GTEx/v8/Breast_Mammary_Tissue:GTEx/v8/Colon_Sigmoid:GTEx/v8/Colon_Transverse:GTEx/v8/Esophagus_Gastroesophageal_Junction:GTEx/v8/E…	-	No	NA	1.24267e-21	rs4855835;rs6446297;rs34762726;rs56735597;rs6787808	5	Y
ENSG00000114383	TUSC2	3	50357458	50365682	-1	protein_coding	11334	TUSC2	0.703033	-0.593776	0	0	1	0.000381641	0.00671493	GTEx/v8/Skin_Not_Sun_Exposed_Suprapubic	+	No	NA	6.62089e-07	rs56735597	5	Y
ENSG00000004838	ZMYND10	3	50378541	50384283	-1	protein_coding	51364	ZMYND10	3.6024e-07	-0.824531	0	0	7	3.74643e-05	0.049	DICE/T_CD4_naive_activated:DICE/T_CD4_TFH:DICE/T_CD4_TH2	-	No	NA	1.24267e-21	rs34762726;rs6446297	5	Y
ENSG00000114388	NPRL2	3	50384761	50388522	-1	protein_coding	10641	NPRL2	0.345175	-0.107064	0	0	4	0.000149223	0.0328083	GTEx/v8/Breast_Mammary_Tissue	-	No	NA	9.92627e-05	rs4855835	5	Y
ENSG00000114735	HEMK1	3	50606583	50622366	1	protein_coding	51409	HEMK1	8.23153e-05	-2.53452	0	0	1	0.000120027	5.07533e-08	GTEx/v8/Nerve_Tibial:GTEx/v8/Skin_Sun_Exposed_Lower_leg	+	No	NA	1.9856e-09	rs4855835	5	Y
ENSG00000114737	CISH	3	50643921	50649262	-1	protein_coding	1154	CISH	0.00144426	-0.370352	0	0	1	0.000124043	0.0453618	GTEx/v8/Brain_Caudate_basal_ganglia	+	No	NA	1.9856e-09	rs4855835	5	Y
ENSG00000114738	MAPKAPK3	3	50648951	50686720	1	protein_coding	7867	MAPKAPK3	2.71041e-06	0.0772686	0	0	1	1.28966e-05	9.16107e-48	GTEx/v8/Thyroid	-	No	NA	3.85094e-18	rs34762726	5	Y
ENSG00000088538	DOCK3	3	50712672	51421629	1	protein_coding	1795	DOCK3	1	-0.836765	0	0	2	2.28379e-14	1.06288e-80	GTEx/v8/Adipose_Subcutaneous:GTEx/v8/Skin_Not_Sun_Exposed_Suprapubic:GTEx/v8/Skin_Sun_Exposed_Lower_leg:GTEx/v8/Thyroid	-	No	NA	3.85094e-18	rs34762726;rs56735597	5	Y
ENSG00000123737	EXOSC9	4	122722472	122738176	1	protein_coding	5393	EXOSC9	1.87139e-06	0.205002	0	0	0	NA	NA	NA	NA	Yes	Left_Ventricle:IMR90:Mesenchymal_Stem_Cell:Mesendoderm:hESC	2.53319e-11	rs34135604;rs34880409:rs6833591;rs34880409:rs34135604	7	Y
ENSG00000145386	CCNA2	4	122737599	122745087	-1	protein_coding	890	CCNA2	0.994683	-0.32346	0	0	0	NA	NA	NA	NA	Yes	Left_Ventricle:IMR90:Mesenchymal_Stem_Cell:Mesendoderm:hESC	2.53319e-11	rs34135604;rs34880409:rs6833591;rs34880409:rs34135604	7	Y
ENSG00000138741	TRPC3	4	122800182	122872909	-1	protein_coding	7222	TRPC3	0.000446956	NA	0	0	0	NA	NA	NA	NA	Yes	IMR90:Mesenchymal_Stem_Cell:Mesendoderm:Neural_Progenitor_Cell:Trophoblast-like_Cell:hESC	2.53319e-11	rs34135604;rs34880409:rs6833591;rs34880409:rs34135604	7	Y
ENSG00000138688	KIAA1109	4	123073488	123283913	1	protein_coding	84162	KIAA1109	3.91298e-08	-0.835199	1	16.94	0	NA	NA	NA	NA	Yes	Mesenchymal_Stem_Cell	2.53319e-11	rs34135604;rs34880409;rs34880409:rs6833591;rs34880409:rs34135604	7	N
ENSG00000164113	ADAD1	4	123300121	123350957	1	protein_coding	132612	ADAD1	0.974992	-0.43573	0	0	0	NA	NA	NA	NA	Yes	IMR90:Mesenchymal_Stem_Cell	2.53319e-11	rs34135604;rs34880409:rs6833591;rs34880409:rs34135604	7	N
ENSG00000109471	IL2	4	123372625	123377880	-1	protein_coding	3558	IL2	0.784778	0.00596326	0	0	0	NA	NA	NA	NA	Yes	IMR90:Mesenchymal_Stem_Cell:Mesendoderm:hESC	2.53319e-11	rs6833591;rs34880409:rs34135604	7	N
ENSG00000138684	IL21	4	123533783	123542224	-1	protein_coding	59067	IL21	0.502191	0.22488	1	15.45	0	NA	NA	NA	NA	Yes	IMR90:Mesenchymal_Stem_Cell:Mesendoderm:Trophoblast-like_Cell:hESC	2.53319e-11	rs34135604;rs34880409:rs6833591;rs34880409	7	N
ENSG00000181004	BBS12	4	123653857	123666098	1	protein_coding	166379	BBS12	3.92875e-07	-0.0791991	0	0	0	NA	NA	NA	NA	Yes	Aorta:Left_Ventricle:GM12878:IMR90:Mesenchymal_Stem_Cell:Mesendoderm:hESC	2.53319e-11	rs34135604:rs34135604;rs34880409	7	Y
ENSG00000138685	FGF2	4	123747863	123819391	1	protein_coding	2247	FGF2	NA	3.10041	0	0	1	2.11243e-05	0.00797464	GTEx/v8/Colon_Sigmoid	-	Yes	Mesenchymal_Stem_Cell	1.09661e-10	rs34135604	7	Y
ENSG00000170917	NUDT6	4	123809852	123844123	-1	protein_coding	11162	NUDT6	0.000761662	0.00792765	0	0	0	NA	NA	NA	NA	Yes	Left_Ventricle:GM12878:IMR90:Mesenchymal_Stem_Cell:Mesendoderm:Trophoblast-like_Cell:hESC	2.53319e-11	rs34135604:rs34135604;rs34880409	7	Y
ENSG00000145375	SPATA5	4	123844229	124240605	1	protein_coding	166378	SPATA5	4.64814e-10	-0.22712	0	0	0	NA	NA	NA	NA	Yes	Left_Ventricle:GM12878:IMR90:Mesenchymal_Stem_Cell:Mesendoderm:Trophoblast-like_Cell:hESC	2.53319e-11	rs34135604:rs34135604;rs34880409	7	Y
ENSG00000164056	SPRY1	4	124317950	124324910	1	protein_coding	10252	SPRY1	4.12727e-05	-0.411797	0	0	0	NA	NA	NA	NA	Yes	Mesenchymal_Stem_Cell:Mesendoderm:hESC	1.09661e-10	rs34135604	7	Y
ENSG00000151458	ANKRD50	4	125585207	125633887	-1	protein_coding	57182	ANKRD50	0.91812	-1.9368	0	0	0	NA	NA	NA	NA	Yes	Mesenchymal_Stem_Cell	1.09661e-10	rs34135604	7	Y
ENSG00000196159	FAT4	4	126237554	126414087	1	protein_coding	79633	FAT4	1	-0.708676	0	0	0	NA	NA	NA	NA	Yes	Left_Ventricle:Mesenchymal_Stem_Cell	1.09661e-10	rs34135604	7	Y
ENSG00000146038	DCDC2	6	24171984	24358280	-1	protein_coding	51473	DCDC2	1.04849e-05	2.52398	0	0	0	NA	NA	NA	NA	Yes	IMR90:Mesenchymal_Stem_Cell	1.47286e-49	rs6932536;rs1980449:rs28360595;rs4712972	8	Y
ENSG00000146049	KAAG1	6	24357131	24358512	1	protein_coding	353219	KAAG1	0.0191912	-0.0397196	0	0	0	NA	NA	NA	NA	Yes	IMR90:Mesenchymal_Stem_Cell	1.47286e-49	rs6932536;rs1980449:rs28360595;rs4712972	8	Y
ENSG00000112294	ALDH5A1	6	24495080	24537435	1	protein_coding	7915	ALDH5A1	0.00290426	1.09363	0	0	1	0.000146617	6.15864e-25	GTEx/v8/Skin_Not_Sun_Exposed_Suprapubic	-	No	NA	1.06416e-07	rs188567	8	Y
ENSG00000137261	KIAA0319	6	24544332	24646383	-1	protein_coding	9856	KIAA0319	7.95793e-12	1.6839	0	0	0	NA	NA	NA	NA	Yes	IMR90:Mesenchymal_Stem_Cell	3.60542e-14	rs2024874:rs6932536;rs1980449	8	Y
ENSG00000111802	TDP2	6	24650205	24667261	-1	protein_coding	51567	TDP2	0.000137008	0.245868	0	0	0	NA	NA	NA	NA	Yes	IMR90:Mesenchymal_Stem_Cell	3.60542e-14	rs2024874:rs6932536;rs1980449	8	Y
ENSG00000112304	ACOT13	6	24667263	24705293	1	protein_coding	55856	ACOT13	3.4293e-05	0.981955	0	0	0	NA	NA	NA	NA	Yes	IMR90:Mesenchymal_Stem_Cell	3.60542e-14	rs2024874:rs6932536;rs1980449	8	Y
ENSG00000112308	C6orf62	6	24705089	24721064	-1	protein_coding	81688	C6orf62	0.946557	-0.70031	0	0	0	NA	NA	NA	NA	Yes	Mesenchymal_Stem_Cell:Mesendoderm	3.60542e-14	rs2024874:rs6932536;rs1980449	8	Y
ENSG00000112312	GMNN	6	24775159	24786327	1	protein_coding	51053	GMNN	0.607454	0.172626	0	0	0	NA	NA	NA	NA	Yes	IMR90:Mesenchymal_Stem_Cell:Mesendoderm	3.60542e-14	rs2024874:rs6932536;rs1980449	8	Y
ENSG00000260286	C6orf229	6	24797549	24799117	-1	protein_coding	101928603	C6orf229	NA	NA	0	0	0	NA	NA	NA	NA	Yes	IMR90:Mesenchymal_Stem_Cell:Mesendoderm	3.60542e-14	rs2024874:rs6932536;rs1980449	8	Y
ENSG00000111913	FAM65B	6	24797601	25042238	-1	protein_coding	9750	FAM65B	0.97131	0.949896	0	0	1	1.45113e-06	0.000104561	GTEx/v8/Esophagus_Muscularis	-	Yes	Left_Ventricle:IMR90:Mesenchymal_Stem_Cell:Mesendoderm:Trophoblast-like_Cell:hESC	1.47286e-49	rs9393672;rs28360595;rs4712972:rs2024874:rs6932536;rs1980449:rs9393672	8	Y
ENSG00000079691	LRRC16A	6	25279306	25620758	1	protein_coding	55604	LRRC16A	0.502319	0.400707	3	16.67	3	7.98147e-07	3.15176e-11	BIOSQTL/BIOS_eQTL_geneLevel:GTEx/v8/Brain_Nucleus_accumbens_basal_ganglia:GTEx/v8/Esophagus_Mucosa:GTEx/v8/Cells_Cultured_fibroblasts:GTEx/v8/Thyroid	-	Yes	Adrenal:Aorta:Left_Ventricle:Liver:Lung:Right_Ventricle:Spleen:GM12878:IMR90:Mesenchymal_Stem_Cell:Mesendoderm:Neural_Progenitor_Cell:Trophoblast-like_Cell:hESC	1.47286e-49	rs2024874;rs6932536;rs1980449;rs1543603;rs188567;rs2024874:rs6932536;rs1980449:rs28360595;rs4712972:rs9393672:rs6456785	8	N
ENSG00000079689	SCGN	6	25652464	25702011	1	protein_coding	10590	SCGN	0.035946	0.102936	0	0	6	4.74953e-10	2.20036e-37	GTEx/v8/Adipose_Subcutaneous:GTEx/v8/Adipose_Visceral_Omentum:GTEx/v8/Pancreas:GTEx/v8/Thyroid	+	Yes	Left_Ventricle:Liver:IMR90:Mesenchymal_Stem_Cell:Mesendoderm:Trophoblast-like_Cell:hESC	1.30644e-96	rs2024874;rs6932536;rs1980449;rs28360595;rs4712972:rs13197176:rs6932536;rs1980449:rs9393672:rs6456785:rs9468225:rs13197176;rs9380069:rs144447022;rs13197176;rs9380069:rs2024874	8	N
ENSG00000164508	HIST1H2AA	6	25726291	25726790	-1	protein_coding	221613	HIST1H2AA	0.000860979	0.365965	0	0	0	NA	NA	NA	NA	Yes	Liver:Mesenchymal_Stem_Cell:Mesendoderm:hESC	1.47286e-49	rs28360595;rs4712972	8	N
ENSG00000146047	HIST1H2BA	6	25727137	25727573	1	protein_coding	255626	HIST1H2BA	0.132824	0.401921	0	0	3	1.37356e-11	6.50085e-19	GTEx/v8/Testis	+	Yes	Liver:Mesenchymal_Stem_Cell:Mesendoderm:hESC	1.47286e-49	rs9393672;rs3903852;rs28360595;rs4712972	8	N
ENSG00000146039	SLC17A4	6	25754927	25781419	1	protein_coding	10050	SLC17A4	6.33423e-06	0.944836	1	13.27	0	NA	NA	NA	NA	Yes	Liver:Mesenchymal_Stem_Cell:Mesendoderm:hESC	1.47286e-49	rs9393672;rs28360595;rs4712972	8	N
ENSG00000124568	SLC17A1	6	25783125	25832287	-1	protein_coding	6568	SLC17A1	2.59261e-10	-0.181263	1	13.27	3	7.40302e-15	0	DICE/NK:DICE/T_CD4_TH1:BIOSQTL/BIOS_eQTL_geneLevel:GTEx/v8/Adrenal_Gland	-	Yes	Left_Ventricle:Liver:IMR90:Mesenchymal_Stem_Cell:Mesendoderm:Trophoblast-like_Cell:hESC	2.9836e-95	rs9393672;rs3903852;rs13197176:rs6932536;rs1980449:rs9393672:rs28360595;rs4712972:rs13197176;rs35400317:rs9468225:rs2024874	8	N
ENSG00000124564	SLC17A3	6	25833294	25882514	-1	protein_coding	10786	SLC17A3	9.88206e-14	-0.246503	0	0	5	1.28897e-49	0	DICE/NK:DICE/T_CD4_TFH:DICE/T_CD4_TH17:DICE/T_CD4_TH1_17:DICE/T_CD4_TH2:BIOSQTL/BIOS_eQTL_geneLevel:GTEx/v8/Adrenal_Gland:GTEx/v8/Testis	+	Yes	Aorta:Left_Ventricle:Liver:IMR90:Mesenchymal_Stem_Cell:Mesendoderm:Trophoblast-like_Cell:hESC	2.9836e-95	rs9393672;rs3903852;rs28360595;rs4712972;rs9393672:rs6932536;rs1980449:rs6456785:rs9468225:rs2024874:rs13197176:rs726830:rs13197176;rs35400317:rs726830;rs6456785:rs200966:rs13197176;rs9380069:rs7766356	8	N
ENSG00000112337	SLC17A2	6	25912982	25930946	-1	protein_coding	10246	SLC17A2	0.00466985	-0.129201	1	15.35	2	7.98555e-11	1.22036e-07	GTEx/v8/Testis	-	Yes	Aorta:Left_Ventricle:Liver:GM12878:IMR90:Mesenchymal_Stem_Cell:Mesendoderm:Trophoblast-like_Cell:hESC	2.9836e-95	rs28360595;rs4712972;rs3903852;rs4712972:rs6932536;rs1980449:rs9393672:rs9461273;rs1535276:rs9468225:rs13197176:rs2024874:rs13197176;rs35400317;rs34569203:rs2893911:rs726830:rs13197176;rs35400317:rs726830;rs6456785:rs6456785:rs200966:rs6905516:rs13197176;rs9380069:rs7766356	8	N
ENSG00000112343	TRIM38	6	25963030	25987384	1	protein_coding	10475	TRIM38	4.7513e-06	-0.220583	0	0	15	1.72059e-51	0	BIOSQTL/BIOS_eQTL_geneLevel:GTEx/v8/Adipose_Subcutaneous:GTEx/v8/Whole_Blood:GTEx/v8/Artery_Aorta:GTEx/v8/Colon_Transverse:GTEx/v8/Esophagus_Gastroesophageal_Junction:GTEx/v8/Esophagus_Mucosa:GTEx/v8/Esophagus_Muscularis:GTEx/v8/Heart_Atrial_Appendage:GTEx/v8/Muscle_Skeletal:GTEx/v8/Pancreas:GTEx/v8/Skin_Sun_Exposed_Lower_leg:GTEx/v8/Testis:GTEx/v8/Thyroid	-	Yes	Left_Ventricle:IMR90:Mesenchymal_Stem_Cell:Mesendoderm:hESC	3.05973e-95	rs9393672;rs3903852;rs28360595;rs4712972;rs9393692;rs35400317;rs9348721;rs2451729;rs6456785:rs13197176:rs13197176;rs35400317:rs9468225:rs200991:rs200966:rs6932536;rs1980449:rs9393672:rs28360595	8	N
ENSG00000124610	HIST1H1A	6	26017260	26018040	-1	protein_coding	3024	HIST1H1A	0.0035308	-0.372207	0	0	0	NA	NA	NA	NA	Yes	Aorta:Left_Ventricle:Liver:Spleen:GM12878:IMR90:Mesenchymal_Stem_Cell:Mesendoderm:Neural_Progenitor_Cell:Trophoblast-like_Cell:hESC	1.30644e-96	rs13197176:rs200991:rs200966:rs9393692:rs67575965:rs6456785:rs9468225:rs9393672:rs28360595;rs4712972:rs13197176;rs35400317;rs34569203:rs2893911:rs13197176;rs35400317:rs144447022;rs13197176;rs9380069:rs13197176;rs9380069:rs2024874:rs6932536;rs1980449	8	N
ENSG00000198366	HIST1H3A	6	26020718	26021186	1	protein_coding	8350	HIST1H3A	3.98008e-05	-0.225707	0	0	0	NA	NA	NA	NA	Yes	Aorta:Left_Ventricle:Liver:Spleen:GM12878:IMR90:Mesenchymal_Stem_Cell:Mesendoderm:Neural_Progenitor_Cell:Trophoblast-like_Cell:hESC	1.30644e-96	rs13197176:rs200991:rs200966:rs9393692:rs67575965:rs6456785:rs9468225:rs9393672:rs28360595;rs4712972:rs13197176;rs35400317;rs34569203:rs2893911:rs13197176;rs35400317:rs144447022;rs13197176;rs9380069:rs13197176;rs9380069:rs2024874:rs6932536;rs1980449	8	N
ENSG00000196176	HIST1H4A	6	26021907	26022278	1	protein_coding	8359	HIST1H4A	0.0022854	0.43417	0	0	0	NA	NA	NA	NA	Yes	Aorta:Left_Ventricle:Liver:Spleen:GM12878:IMR90:Mesenchymal_Stem_Cell:Mesendoderm:Neural_Progenitor_Cell:Trophoblast-like_Cell:hESC	1.30644e-96	rs13197176:rs200991:rs200966:rs9393692:rs67575965:rs6456785:rs9468225:rs9393672:rs28360595;rs4712972:rs13197176;rs35400317;rs34569203:rs2893911:rs13197176;rs35400317:rs144447022;rs13197176;rs9380069:rs13197176;rs9380069:rs2024874:rs6932536;rs1980449	8	N
ENSG00000124529	HIST1H4B	6	26027124	26027480	-1	protein_coding	8366	HIST1H4B	0.00854183	0.166119	0	0	0	NA	NA	NA	NA	Yes	Aorta:Left_Ventricle:Liver:Spleen:GM12878:IMR90:Mesenchymal_Stem_Cell:Mesendoderm:Neural_Progenitor_Cell:Trophoblast-like_Cell:hESC	1.30644e-96	rs13197176:rs200991:rs200966:rs9393692:rs67575965:rs6456785:rs9468225:rs9393672:rs28360595;rs4712972:rs13197176;rs35400317;rs34569203:rs2893911:rs13197176;rs35400317:rs144447022;rs13197176;rs9380069:rs13197176;rs9380069:rs2024874:rs6932536;rs1980449	8	N
ENSG00000124693	HIST1H3B	6	26031817	26032288	-1	protein_coding	8358	HIST1H3B	0.307283	0.251696	0	0	2	5.99402e-06	0.00420813	BIOSQTL/BIOS_eQTL_geneLevel	+	Yes	Aorta:Left_Ventricle:Liver:Spleen:GM12878:IMR90:Mesenchymal_Stem_Cell:Mesendoderm:Neural_Progenitor_Cell:Trophoblast-like_Cell:hESC	1.30644e-96	rs28360595;rs4712972;rs13197176:rs200991:rs200966:rs9393692:rs67575965:rs6456785:rs9468225:rs9393672:rs28360595;rs4712972:rs13197176;rs35400317;rs34569203:rs2893911:rs13197176;rs35400317:rs144447022;rs13197176;rs9380069:rs13197176;rs9380069:rs2024874:rs6932536;rs1980449	8	N
ENSG00000137259	HIST1H2AB	6	26033320	26033796	-1	protein_coding	8335	HIST1H2AB	0.00531944	0.228135	0	0	0	NA	NA	NA	NA	Yes	Aorta:Left_Ventricle:Liver:Spleen:GM12878:IMR90:Mesenchymal_Stem_Cell:Mesendoderm:Neural_Progenitor_Cell:Trophoblast-like_Cell:hESC	1.30644e-96	rs13197176:rs200991:rs200966:rs9393692:rs67575965:rs6456785:rs9468225:rs9393672:rs28360595;rs4712972:rs13197176;rs35400317;rs34569203:rs2893911:rs13197176;rs35400317:rs144447022;rs13197176;rs9380069:rs13197176;rs9380069:rs2024874:rs6932536;rs1980449	8	N
ENSG00000196226	HIST1H2BB	6	26043455	26043885	-1	protein_coding	3018	HIST1H2BB	0.130328	0.288117	1	15.37	0	NA	NA	NA	NA	Yes	Left_Ventricle:Liver:GM12878:IMR90:Mesenchymal_Stem_Cell	3.05973e-95	rs28360595;rs4712972;rs13197176:rs200991:rs200966	8	N
ENSG00000196532	HIST1H3C	6	26045639	26046097	1	protein_coding	8352	HIST1H3C	0.215541	-0.193879	1	15.37	0	NA	NA	NA	NA	Yes	Left_Ventricle:Liver:GM12878:IMR90:Mesenchymal_Stem_Cell	3.05973e-95	rs28360595;rs4712972;rs13197176:rs200991:rs200966	8	N
ENSG00000187837	HIST1H1C	6	26055968	26056699	-1	protein_coding	3006	HIST1H1C	NA	0.137228	0	0	6	3.47394e-10	0	BIOSQTL/BIOS_eQTL_geneLevel:GTEx/v8/Brain_Caudate_basal_ganglia:GTEx/v8/Brain_Cortex:GTEx/v8/Brain_Nucleus_accumbens_basal_ganglia:GTEx/v8/Brain_Putamen_basal_ganglia:GTEx/v8/Muscle_Skeletal:GTEx/v8/Pituitary:GTEx/v8/Cells_Cultured_fibroblasts	-	Yes	Left_Ventricle:Liver:GM12878:IMR90:Mesenchymal_Stem_Cell	3.05973e-95	rs3903852;rs9393672;rs28360595;rs4712972;rs13197176:rs200991:rs200966	8	N
ENSG00000010704	HFE	6	26087509	26098571	1	protein_coding	3077	HFE	8.49697e-07	0.210172	0	0	4	2.61432e-05	2.1329e-09	GTEx/v8/Skin_Sun_Exposed_Lower_leg:GTEx/v8/Stomach	-	Yes	Aorta:Left_Ventricle:Liver:Spleen:GM12878:IMR90:Mesenchymal_Stem_Cell:Mesendoderm:Neural_Progenitor_Cell:Trophoblast-like_Cell:hESC	3.05973e-95	rs2451729;rs3903852;rs9468225:rs13197176:rs200966:rs28360595;rs4712972:rs6456785:rs200991:rs67575965:rs9393692:rs7773004	8	N
ENSG00000197061	HIST1H4C	6	26104104	26104518	1	protein_coding	8364	HIST1H4C	8.85617e-05	0.852192	0	0	0	NA	NA	NA	NA	Yes	Aorta:Left_Ventricle:Liver:Spleen:GM12878:IMR90:Mesenchymal_Stem_Cell:Mesendoderm:Neural_Progenitor_Cell:Trophoblast-like_Cell:hESC	3.05973e-95	rs9468225:rs13197176:rs200966:rs28360595;rs4712972:rs6456785:rs200991:rs67575965:rs9393692:rs7773004	8	N
ENSG00000187475	HIST1H1T	6	26107640	26108364	-1	protein_coding	3010	HIST1H1T	NA	-0.0680391	0	0	0	NA	NA	NA	NA	Yes	Aorta:Left_Ventricle:Liver:Spleen:GM12878:IMR90:Mesenchymal_Stem_Cell:Mesendoderm:Neural_Progenitor_Cell:Trophoblast-like_Cell:hESC	3.05973e-95	rs9468225:rs13197176:rs200966:rs28360595;rs4712972:rs6456785:rs200991:rs67575965:rs9393692:rs7773004	8	N
ENSG00000180596	HIST1H2BC	6	26115101	26124154	-1	protein_coding	8347	HIST1H2BC	0.00287801	0.335736	1	20.3	0	NA	NA	NA	NA	No	NA	4.88614e-46	rs28360595;rs4712972	8	N
ENSG00000180573	HIST1H2AC	6	26124373	26139344	1	protein_coding	8334	HIST1H2AC	0.599176	0.739679	1	20.3	0	NA	NA	NA	NA	No	NA	4.88614e-46	rs28360595;rs4712972	8	N
ENSG00000158373	HIST1H2BD	6	26158349	26171577	1	protein_coding	3017	HIST1H2BD	0.000277979	-0.0152977	0	0	10	3.9751e-36	0	BIOSQTL/BIOS_eQTL_geneLevel:GTEx/v8/Whole_Blood:GTEx/v8/Brain_Caudate_basal_ganglia:GTEx/v8/Muscle_Skeletal	+	No	NA	1.43886e-53	rs28360595;rs4712972;rs9393692;rs7773004;rs35400317;rs11966360;rs3903852	8	N
ENSG00000197697	HIST1H2BE	6	26183958	26184454	1	protein_coding	8344	HIST1H2BE	0.000307872	0.445738	0	0	0	NA	NA	NA	NA	Yes	Aorta:Left_Ventricle:Liver:Spleen:GM12878:IMR90:Mesenchymal_Stem_Cell:Mesendoderm:Neural_Progenitor_Cell:Trophoblast-like_Cell:hESC	3.05973e-95	rs13197176:rs200966:rs9468225:rs200991:rs9393692:rs67575965:rs35400317;rs11966360:rs9461273;rs1535276:rs7773004	8	N
ENSG00000188987	HIST1H4D	6	26188938	26189304	-1	protein_coding	8360	HIST1H4D	0.0022643	0.870145	0	0	0	NA	NA	NA	NA	Yes	Aorta:Left_Ventricle:Liver:Spleen:GM12878:IMR90:Mesenchymal_Stem_Cell:Mesendoderm:Neural_Progenitor_Cell:Trophoblast-like_Cell:hESC	3.05973e-95	rs13197176:rs200966:rs9468225:rs200991:rs9393692:rs67575965:rs35400317;rs11966360:rs9461273;rs1535276:rs7773004	8	N
ENSG00000197409	HIST1H3D	6	26197068	26199521	-1	protein_coding	8351	HIST1H3D	0.0111951	NA	3	21.1	2	4.73994e-08	4.54133e-05	BIOSQTL/BIOS_eQTL_geneLevel	+	Yes	Aorta:Left_Ventricle:Liver:Spleen:GM12878:IMR90:Mesenchymal_Stem_Cell:Mesendoderm:Neural_Progenitor_Cell:Trophoblast-like_Cell:hESC	3.05973e-95	rs67575965;rs9393692;rs13197176:rs200966:rs9468225:rs200991:rs9393692:rs67575965:rs35400317;rs11966360:rs9461273;rs1535276:rs7773004	8	N
ENSG00000196866	HIST1H2AD	6	26199079	26199471	-1	protein_coding	3013	HIST1H2AD	3.99677e-05	0.287759	3	21.1	2	4.73994e-08	4.54133e-05	BIOSQTL/BIOS_eQTL_geneLevel	+	Yes	Aorta:Left_Ventricle:Liver:Spleen:GM12878:IMR90:Mesenchymal_Stem_Cell:Mesendoderm:Neural_Progenitor_Cell:Trophoblast-like_Cell:hESC	3.05973e-95	rs67575965;rs9393692;rs13197176:rs200966:rs9468225:rs200991:rs9393692:rs67575965:rs35400317;rs11966360:rs9461273;rs1535276:rs7773004	8	N
ENSG00000197846	HIST1H2BF	6	26199748	26200942	1	protein_coding	8343	HIST1H2BF	0.00030002	0.851063	3	21.1	3	5.59136e-08	5.08935e-05	BIOSQTL/BIOS_eQTL_geneLevel	+	Yes	Aorta:Dorsolateral_Prefrontal_Cortex:Left_Ventricle:Liver:Spleen:GM12878:IMR90:Mesenchymal_Stem_Cell:Mesendoderm:Neural_Progenitor_Cell:Trophoblast-like_Cell:hESC	3.05973e-95	rs67575965;rs9393692;rs7773004;rs13197176:rs200991:rs200966:rs6456785:rs9468225:rs9393692:rs7773004:rs67575965:rs35400317;rs11966360:rs9461273;rs1535276:rs35400317:rs35400317;rs9348721:rs9348721	8	N
ENSG00000198518	HIST1H4E	6	26204858	26206266	1	protein_coding	8367	HIST1H4E	0.000642251	1.83578	3	21.1	3	5.37134e-12	0	BIOSQTL/BIOS_eQTL_geneLevel	+	Yes	Aorta:Dorsolateral_Prefrontal_Cortex:Left_Ventricle:Liver:Spleen:GM12878:IMR90:Mesenchymal_Stem_Cell:Mesendoderm:Neural_Progenitor_Cell:Trophoblast-like_Cell:hESC	3.05973e-95	rs67575965;rs9393692;rs7773004;rs13197176:rs200991:rs6456785:rs9468225:rs200966:rs9393692:rs7773004:rs67575965:rs35400317:rs35400317;rs9348721:rs9461273;rs1535276:rs9348721:rs35400317;rs11966360	8	N
ENSG00000187990	HIST1H2BG	6	26216428	26216872	-1	protein_coding	8339	HIST1H2BG	2.94452e-06	0.0253452	0	0	0	NA	NA	NA	NA	Yes	Aorta:Dorsolateral_Prefrontal_Cortex:Left_Ventricle:Liver:Spleen:GM12878:IMR90:Mesenchymal_Stem_Cell:Mesendoderm:Neural_Progenitor_Cell:Trophoblast-like_Cell:hESC	3.05973e-95	rs13197176:rs200991:rs6456785:rs9468225:rs200966:rs9393692:rs7773004:rs67575965:rs35400317:rs35400317;rs9348721:rs9461273;rs1535276:rs9348721:rs35400317;rs11966360	8	N
ENSG00000168274	HIST1H2AE	6	26217165	26217711	1	protein_coding	3012	HIST1H2AE	0.624124	-0.273878	0	0	2	2.12929e-35	0	BIOSQTL/BIOS_eQTL_geneLevel	+	Yes	Aorta:Dorsolateral_Prefrontal_Cortex:Left_Ventricle:Liver:Spleen:GM12878:IMR90:Mesenchymal_Stem_Cell:Mesendoderm:Neural_Progenitor_Cell:Trophoblast-like_Cell:hESC	3.05973e-95	rs67575965;rs13197176:rs200991:rs6456785:rs9468225:rs200966:rs9393692:rs7773004:rs67575965:rs35400317:rs35400317;rs9348721:rs9461273;rs1535276:rs9348721:rs35400317;rs11966360	8	N
ENSG00000196966	HIST1H3E	6	26225383	26225844	1	protein_coding	8353	HIST1H3E	0.000813429	-0.209795	0	0	7	1.6819e-60	0	BIOSQTL/BIOS_eQTL_geneLevel	-	Yes	Aorta:Dorsolateral_Prefrontal_Cortex:Left_Ventricle:Liver:Spleen:GM12878:IMR90:Mesenchymal_Stem_Cell:Mesendoderm:Neural_Progenitor_Cell:Trophoblast-like_Cell:hESC	3.05973e-95	rs28360595;rs4712972;rs67575965;rs9393692;rs7773004;rs13197176:rs200991:rs6456785:rs9468225:rs200966:rs9393692:rs7773004:rs67575965:rs35400317:rs35400317;rs9348721:rs9461273;rs1535276:rs9348721:rs35400317;rs11966360	8	N
ENSG00000124575	HIST1H1D	6	26234440	26235216	-1	protein_coding	3007	HIST1H1D	NA	0.136123	0	0	0	NA	NA	NA	NA	Yes	Aorta:Dorsolateral_Prefrontal_Cortex:Left_Ventricle:Liver:Spleen:GM12878:IMR90:Mesenchymal_Stem_Cell:Mesendoderm:Neural_Progenitor_Cell:Trophoblast-like_Cell:hESC	3.05973e-95	rs13197176:rs200991:rs6456785:rs9468225:rs200966:rs9393692:rs7773004:rs67575965:rs35400317:rs35400317;rs9348721:rs9461273;rs1535276:rs9348721:rs35400317;rs11966360	8	N
ENSG00000198327	HIST1H4F	6	26240561	26240976	1	protein_coding	8361	HIST1H4F	0.181985	1.06312	0	0	0	NA	NA	NA	NA	Yes	Aorta:Left_Ventricle:Liver:Spleen:GM12878:IMR90:Mesenchymal_Stem_Cell:Mesendoderm:Neural_Progenitor_Cell:Trophoblast-like_Cell:hESC	1.30644e-96	rs9393692:rs7773004:rs9468225:rs67575965:rs13197176:rs200991:rs200966:rs144447022;rs13197176;rs9380069:rs35400317;rs11966360:rs35400317:rs35400317;rs9348721:rs9461273;rs1535276:rs9348721:rs6456785:rs13197176;rs35400317;rs34569203	8	N
ENSG00000124578	HIST1H4G	6	26246886	26247259	-1	protein_coding	8369	HIST1H4G	0.00263	-0.0509409	0	0	0	NA	NA	NA	NA	Yes	Aorta:Left_Ventricle:Liver:Spleen:GM12878:IMR90:Mesenchymal_Stem_Cell:Mesendoderm:Neural_Progenitor_Cell:Trophoblast-like_Cell:hESC	1.30644e-96	rs9393692:rs7773004:rs9468225:rs67575965:rs13197176:rs200991:rs200966:rs144447022;rs13197176;rs9380069:rs35400317;rs11966360:rs35400317:rs35400317;rs9348721:rs9461273;rs1535276:rs9348721:rs6456785:rs13197176;rs35400317;rs34569203	8	N
ENSG00000256316	HIST1H3F	6	26250370	26250835	-1	protein_coding	8968	HIST1H3F	0.0422154	-0.181854	0	0	0	NA	NA	NA	NA	Yes	Aorta:Left_Ventricle:Liver:Spleen:GM12878:IMR90:Mesenchymal_Stem_Cell:Mesendoderm:Neural_Progenitor_Cell:Trophoblast-like_Cell:hESC	1.30644e-96	rs9393692:rs7773004:rs9468225:rs67575965:rs13197176:rs200991:rs200966:rs144447022;rs13197176;rs9380069:rs35400317;rs11966360:rs35400317:rs35400317;rs9348721:rs9461273;rs1535276:rs9348721:rs6456785:rs13197176;rs35400317;rs34569203	8	N
ENSG00000197459	HIST1H2BH	6	26251879	26252303	1	protein_coding	8345	HIST1H2BH	0.00029573	-0.173874	0	0	0	NA	NA	NA	NA	Yes	Aorta:Left_Ventricle:Liver:Spleen:GM12878:IMR90:Mesenchymal_Stem_Cell:Mesendoderm:Neural_Progenitor_Cell:Trophoblast-like_Cell:hESC	1.30644e-96	rs9393692:rs7773004:rs9468225:rs67575965:rs13197176:rs200991:rs200966:rs144447022;rs13197176;rs9380069:rs35400317;rs11966360:rs35400317:rs35400317;rs9348721:rs9461273;rs1535276:rs9348721:rs6456785:rs13197176;rs35400317;rs34569203	8	N
ENSG00000256018	HIST1H3G	6	26271146	26271612	-1	protein_coding	8355	HIST1H3G	1.71006e-05	0.23442	0	0	0	NA	NA	NA	NA	Yes	Aorta:Left_Ventricle:Liver:Spleen:GM12878:IMR90:Mesenchymal_Stem_Cell:Mesendoderm:Neural_Progenitor_Cell:Trophoblast-like_Cell:hESC	1.30644e-96	rs9393692:rs7773004:rs9468225:rs67575965:rs13197176:rs200991:rs200966:rs144447022;rs13197176;rs9380069:rs35400317;rs11966360:rs35400317:rs35400317;rs9348721:rs9461273;rs1535276:rs9348721:rs6456785:rs13197176;rs35400317;rs34569203	8	N
ENSG00000168242	HIST1H2BI	6	26273144	26273622	1	protein_coding	8346	HIST1H2BI	0.138012	-0.249748	0	0	0	NA	NA	NA	NA	Yes	Aorta:Left_Ventricle:Liver:Spleen:GM12878:IMR90:Mesenchymal_Stem_Cell:Mesendoderm:Neural_Progenitor_Cell:Trophoblast-like_Cell:hESC	1.30644e-96	rs9393692:rs7773004:rs9468225:rs67575965:rs13197176:rs200991:rs200966:rs144447022;rs13197176;rs9380069:rs35400317;rs11966360:rs35400317:rs35400317;rs9348721:rs9461273;rs1535276:rs9348721:rs6456785:rs13197176;rs35400317;rs34569203	8	N
ENSG00000158406	HIST1H4H	6	26281283	26285762	-1	protein_coding	8365	HIST1H4H	0.00879033	1.05907	2	12.85	14	8.05712e-72	0	BIOSQTL/BIOS_eQTL_geneLevel:GTEx/v8/Whole_Blood:GTEx/v8/Artery_Tibial:GTEx/v8/Liver:GTEx/v8/Muscle_Skeletal:GTEx/v8/Skin_Sun_Exposed_Lower_leg	+	Yes	Aorta:Hippocampus:Left_Ventricle:Liver:Right_Ventricle:Spleen:GM12878:IMR90:Mesenchymal_Stem_Cell:Mesendoderm:Neural_Progenitor_Cell:Trophoblast-like_Cell:hESC	3.05973e-95	rs9393692;rs7773004;rs28360595;rs4712972;rs67575965;rs35400317;rs11966360;rs9348721;rs9461273;rs1535276:rs9468225:rs13197176:rs200991:rs200966:rs6456785:rs35400317:rs9348721:rs13197176;rs34569203:rs9393692:rs67575965:rs35400317;rs11966360:rs35400317;rs9348721:rs13197176;rs35400317:rs200991;rs2056923;rs9468225:rs2893911	8	N
ENSG00000186470	BTN3A2	6	26365387	26378546	1	protein_coding	11118	BTN3A2	0.000124519	2.20791	0	0	33	7.38185e-269	0	scRNA_eQTLs/T_CD4:scRNA_eQTLs/T_CD8:scRNA_eQTLs/PBMC:DICE/T_CD8_naive:DICE/NK:DICE/T_CD4_TFH:DICE/T_CD4_TH17:DICE/T_CD4_TH1_17:DICE/T_CD4_TH2:DICE/T_CD4_naive_TREG:BIOSQTL/BIOS_eQTL_geneLevel:GTEx/v8/Adipose_Subcutaneous:GTEx/v8/Adipose_Visceral_Omentum:GTEx/v8/Adrenal_Gland:GTEx/v8/Cells_EBV-transformed_lymphocytes:GTEx/v8/Whole_Blood:GTEx/v8/Artery_Aorta:GTEx/v8/Artery_Coronary:GTEx/v8/Artery_T…	-	Yes	Left_Ventricle:Liver:Spleen:GM12878:IMR90:Mesenchymal_Stem_Cell:Mesendoderm:Trophoblast-like_Cell:hESC	3.05973e-95	rs35400317;rs11966360;rs9348721;rs28360595;rs4712972;rs9393692;rs7773004;rs6932536;rs1980449;rs2451729;rs13197176;rs34569203;rs2893911;rs2024874;rs9461273;rs1535276;rs726830;rs12664996;rs1543603;rs1535276:rs13197176:rs35400317:rs35400317;rs9348721:rs9393692:rs7773004:rs35400317;rs11966360:rs9348721:rs9468225:rs200966	8	N
ENSG00000124508	BTN2A2	6	26383324	26395102	1	protein_coding	10385	BTN2A2	0.000150288	1.01572	0	0	27	1.06402e-13	0	BIOSQTL/BIOS_eQTL_geneLevel:GTEx/v8/Artery_Tibial:GTEx/v8/Brain_Caudate_basal_ganglia:GTEx/v8/Brain_Nucleus_accumbens_basal_ganglia:GTEx/v8/Esophagus_Gastroesophageal_Junction:GTEx/v8/Muscle_Skeletal:GTEx/v8/Pancreas:GTEx/v8/Cells_Cultured_fibroblasts:GTEx/v8/Skin_Not_Sun_Exposed_Suprapubic:GTEx/v8/Skin_Sun_Exposed_Lower_leg:GTEx/v8/Testis	-	Yes	Left_Ventricle:Liver:Spleen:GM12878:IMR90:Mesenchymal_Stem_Cell:Mesendoderm:Trophoblast-like_Cell:hESC	3.05973e-95	rs9393692;rs7773004;rs35400317;rs11966360;rs9348721;rs9461273;rs1535276;rs9393672;rs2893911;rs13197176;rs2024874;rs3903852;rs34569203;rs1535276:rs13197176:rs35400317:rs35400317;rs9348721:rs9393692:rs7773004:rs35400317;rs11966360:rs9348721:rs9468225:rs200966	8	N
ENSG00000026950	BTN3A1	6	26402465	26415444	1	protein_coding	11119	BTN3A1	8.65114e-07	1.62791	0	0	19	1.82277e-16	0	BIOSQTL/BIOS_eQTL_geneLevel:GTEx/v8/Adipose_Subcutaneous:GTEx/v8/Adipose_Visceral_Omentum:GTEx/v8/Artery_Aorta:GTEx/v8/Artery_Tibial:GTEx/v8/Colon_Transverse:GTEx/v8/Esophagus_Mucosa:GTEx/v8/Esophagus_Muscularis:GTEx/v8/Lung:GTEx/v8/Nerve_Tibial:GTEx/v8/Skin_Not_Sun_Exposed_Suprapubic:GTEx/v8/Skin_Sun_Exposed_Lower_leg:GTEx/v8/Spleen:GTEx/v8/Testis:GTEx/v8/Thyroid	+	Yes	GM12878:IMR90	2.79746e-82	rs35400317;rs11966360;rs9348721;rs9461273;rs1535276;rs2024874;rs2893911;rs35400317:rs35400317;rs9348721:rs35400317;rs11966360:rs9461273	8	N
ENSG00000111801	BTN3A3	6	26440700	26453643	1	protein_coding	10384	BTN3A3	7.19025e-10	1.09011	2	23.7	14	1.69099e-13	0	BIOSQTL/BIOS_eQTL_geneLevel:GTEx/v8/Brain_Cerebellar_Hemisphere:GTEx/v8/Brain_Cerebellum:GTEx/v8/Brain_Cortex:GTEx/v8/Muscle_Skeletal:GTEx/v8/Pancreas:GTEx/v8/Skin_Sun_Exposed_Lower_leg	-	Yes	Liver:GM12878:IMR90:Mesenchymal_Stem_Cell:Mesendoderm:Trophoblast-like_Cell:hESC	2.79746e-82	rs35400317;rs11966360;rs9348721;rs9461273;rs1535276;rs13197176;rs34569203;rs11966360:rs9461273;rs1535276:rs9468225:rs9393692:rs67575965:rs7773004:rs13197176:rs200991	8	N
ENSG00000112763	BTN2A1	6	26458150	26476849	1	protein_coding	11120	BTN2A1	1.07468e-18	0.260571	4	23.7	15	1.98274e-17	0	DICE/B_cell_naive:BIOSQTL/BIOS_eQTL_geneLevel:GTEx/v8/Adipose_Subcutaneous:GTEx/v8/Whole_Blood:GTEx/v8/Artery_Tibial:GTEx/v8/Brain_Caudate_basal_ganglia:GTEx/v8/Esophagus_Mucosa:GTEx/v8/Muscle_Skeletal:GTEx/v8/Nerve_Tibial:GTEx/v8/Cells_Cultured_fibroblasts:GTEx/v8/Testis:GTEx/v8/Thyroid	+	Yes	Liver:GM12878:IMR90:Mesenchymal_Stem_Cell:Mesendoderm:Trophoblast-like_Cell:hESC	2.79746e-82	rs35400317;rs9348721;rs9461273;rs1535276;rs11966360;rs13197176;rs34569203;rs726830;rs11966360:rs9461273;rs1535276:rs9468225:rs9393692:rs67575965:rs7773004:rs13197176:rs200991	8	N
ENSG00000124557	BTN1A1	6	26501449	26510650	1	protein_coding	696	BTN1A1	1.14088e-09	-0.329705	0	0	3	0.000136174	2.06773e-11	GTEx/v8/Testis	+	Yes	Liver:GM12878:IMR90:Mesenchymal_Stem_Cell:Mesendoderm:Trophoblast-like_Cell:hESC	3.05973e-95	rs9348721;rs2451729;rs9393692:rs7773004:rs35400317;rs11966360:rs35400317:rs35400317;rs9348721:rs9461273;rs1535276:rs67575965:rs13197176:rs200991:rs200966:rs9468225	8	N
ENSG00000182952	HMGN4	6	26538633	26546482	1	protein_coding	10473	HMGN4	0.557082	-0.351003	1	13.36	22	4.369e-220	0	DICE/NK:DICE/T_CD4_TH17:BIOSQTL/BIOS_eQTL_geneLevel:GTEx/v8/Adipose_Subcutaneous:GTEx/v8/Adipose_Visceral_Omentum:GTEx/v8/Whole_Blood:GTEx/v8/Artery_Aorta:GTEx/v8/Artery_Coronary:GTEx/v8/Artery_Tibial:GTEx/v8/Breast_Mammary_Tissue:GTEx/v8/Colon_Sigmoid:GTEx/v8/Colon_Transverse:GTEx/v8/Esophagus_Mucosa:GTEx/v8/Esophagus_Muscularis:GTEx/v8/Heart_Atrial_Appendage:GTEx/v8/Heart_Left_Ventricle:GTEx/v8…	-	Yes	Aorta:Hippocampus:Left_Ventricle:Liver:Spleen:GM12878:IMR90:Mesenchymal_Stem_Cell:Mesendoderm:Neural_Progenitor_Cell:Trophoblast-like_Cell:hESC	9.26236e-98	rs9461273;rs1535276;rs2451729;rs13197176;rs35400317;rs34569203;rs67575965;rs9393692;rs2893911;rs9348721;rs726830;rs6456785;rs11966360;rs9393692:rs7773004:rs35400317;rs11966360:rs6456785:rs9468225:rs144447022;rs9380069:rs35400317:rs35400317;rs9348721:rs13197176:rs200991:rs200966:rs67575965:rs9348721:rs9461273;rs1535276:rs13197176;rs35400317:rs13197176	8	N
ENSG00000146109	ABT1	6	26597180	26600278	1	protein_coding	29777	ABT1	0.0271056	0.104221	1	17.98	12	3.08596e-19	0	BIOSQTL/BIOS_eQTL_geneLevel:GTEx/v8/Adipose_Subcutaneous:GTEx/v8/Whole_Blood:GTEx/v8/Artery_Aorta:GTEx/v8/Artery_Tibial:GTEx/v8/Esophagus_Mucosa:GTEx/v8/Esophagus_Muscularis:GTEx/v8/Lung:GTEx/v8/Nerve_Tibial:GTEx/v8/Cells_Cultured_fibroblasts:GTEx/v8/Thyroid	-	Yes	Left_Ventricle:Liver:Spleen:GM12878:IMR90:Mesenchymal_Stem_Cell:Mesendoderm:Neural_Progenitor_Cell:Trophoblast-like_Cell:hESC	3.05973e-95	rs9461273;rs1535276;rs35400317;rs9348721;rs2893911;rs2451729;rs12664996;rs9393692:rs7773004:rs6456785:rs35400317;rs11966360:rs9468225:rs13197176:rs200966:rs67575965:rs9461273;rs1535276:rs200991	8	N
ENSG00000181315	ZNF322	6	26636518	26659980	-1	protein_coding	79692	ZNF322	NA	-1.14047	1	13.43	18	1.52686e-68	0	DICE/Monocyte_non_classical:BIOSQTL/BIOS_eQTL_geneLevel:GTEx/v8/Adipose_Subcutaneous:GTEx/v8/Adipose_Visceral_Omentum:GTEx/v8/Adrenal_Gland:GTEx/v8/Cells_EBV-transformed_lymphocytes:GTEx/v8/Whole_Blood:GTEx/v8/Artery_Aorta:GTEx/v8/Artery_Coronary:GTEx/v8/Artery_Tibial:GTEx/v8/Brain_Amygdala:GTEx/v8/Brain_Anterior_cingulate_cortex_BA24:GTEx/v8/Brain_Caudate_basal_ganglia:GTEx/v8/Brain_Cerebellar_H…	+	Yes	Aorta:Left_Ventricle:Liver:GM12878:IMR90:Mesenchymal_Stem_Cell:Mesendoderm:hESC	2.9836e-95	rs9461273;rs1535276;rs35400317;rs9348721;rs67575965;rs9393692;rs2451729;rs2893911;rs12664996;rs9468225:rs13197176:rs200966:rs726830;rs6456785:rs6456785:rs35400317;rs11966360:rs13197176	8	N
ENSG00000124635	HIST1H2BJ	6	27093676	27100541	-1	protein_coding	8970	HIST1H2BJ	0.478842	0.308582	0	0	5	1.0289e-11	0	DICE/Monocyte_non_classical:BIOSQTL/BIOS_eQTL_geneLevel:GTEx/v8/Whole_Blood	-	Yes	Aorta:Bladder:Dorsolateral_Prefrontal_Cortex:Hippocampus:Left_Ventricle:Liver:Lung:Pancreas:Right_Ventricle:Spleen:GM12878:IMR90:Mesenchymal_Stem_Cell:Mesendoderm:Neural_Progenitor_Cell:Trophoblast-like_Cell:hESC	9.26236e-98	rs9461273;rs1535276;rs2893911;rs9348721;rs13197176;rs35400317;rs34569203;rs67575965:rs6456785:rs9468225:rs13197176:rs200991:rs200966:rs9393692:rs7773004:rs144447022;rs9380069:rs7766356:rs35400317;rs11966360:rs9461273;rs1535276:rs35400317:rs35400317;rs9348721:rs9348721:rs13197176;rs34569203:rs13197176;rs35400317:rs200991;rs2056923;rs9468225:rs28360595;rs4712972:rs2893911:rs726830;rs6456785	8	N
ENSG00000196787	HIST1H2AG	6	27100832	27103070	1	protein_coding	8969	HIST1H2AG	0.000610464	-0.741637	0	0	1	7.56353e-05	0.049	DICE/T_CD4_naive_activated	-	Yes	Aorta:Bladder:Dorsolateral_Prefrontal_Cortex:Hippocampus:Left_Ventricle:Liver:Lung:Pancreas:Right_Ventricle:Spleen:GM12878:IMR90:Mesenchymal_Stem_Cell:Mesendoderm:Neural_Progenitor_Cell:Trophoblast-like_Cell:hESC	9.26236e-98	rs7773004;rs67575965:rs6456785:rs9468225:rs13197176:rs200991:rs200966:rs9393692:rs7773004:rs144447022;rs13197176;rs9380069:rs7766356:rs35400317;rs11966360:rs9461273;rs1535276:rs35400317:rs35400317;rs9348721:rs9348721:rs13197176;rs35400317;rs34569203:rs13197176;rs35400317:rs200991;rs2056923;rs9468225:rs28360595;rs4712972:rs2893911:rs726830;rs6456785	8	N
ENSG00000197903	HIST1H2BK	6	27106073	27114619	-1	protein_coding	85236	HIST1H2BK	0.490754	-0.0430523	0	0	32	8.72062e-19	0	BIOSQTL/BIOS_eQTL_geneLevel:GTEx/v8/Adipose_Subcutaneous:GTEx/v8/Adipose_Visceral_Omentum:GTEx/v8/Artery_Tibial:GTEx/v8/Brain_Frontal_Cortex_BA9:GTEx/v8/Colon_Sigmoid:GTEx/v8/Lung:GTEx/v8/Nerve_Tibial:GTEx/v8/Thyroid	+	Yes	Aorta:Bladder:Dorsolateral_Prefrontal_Cortex:Hippocampus:Left_Ventricle:Liver:Lung:Pancreas:Right_Ventricle:Spleen:GM12878:IMR90:Mesenchymal_Stem_Cell:Mesendoderm:Neural_Progenitor_Cell:Trophoblast-like_Cell:hESC	9.26236e-98	rs2893911;rs12664996;rs35400317;rs9348721;rs13197176;rs34569203;rs9468225;rs200991;rs2056923;rs200966;rs726830;rs6456785;rs9461273;rs1535276;rs6905516;rs67575965:rs6456785:rs9468225:rs13197176:rs200991:rs200966:rs9393692:rs7773004:rs144447022;rs9380069:rs7766356:rs35400317;rs11966360:rs9461273;rs1535276:rs35400317:rs35400317;rs9348721:rs9348721:rs13197176;rs34569203:rs13197176;rs35400317:rs200991…	8	N
ENSG00000198339	HIST1H4I	6	27107076	27108418	1	protein_coding	8294	HIST1H4I	0.446296	-0.468005	0	0	0	NA	NA	NA	NA	Yes	Aorta:Bladder:Dorsolateral_Prefrontal_Cortex:Hippocampus:Left_Ventricle:Liver:Lung:Pancreas:Right_Ventricle:Spleen:GM12878:IMR90:Mesenchymal_Stem_Cell:Mesendoderm:Neural_Progenitor_Cell:Trophoblast-like_Cell:hESC	9.26236e-98	rs67575965:rs6456785:rs9468225:rs13197176:rs200991:rs200966:rs9393692:rs7773004:rs144447022;rs13197176;rs9380069:rs7766356:rs35400317;rs11966360:rs9461273;rs1535276:rs35400317:rs35400317;rs9348721:rs9348721:rs13197176;rs35400317;rs34569203:rs13197176;rs35400317:rs200991;rs2056923;rs9468225:rs28360595;rs4712972:rs2893911:rs726830;rs6456785	8	N
ENSG00000184825	HIST1H2AH	6	27114861	27115317	1	protein_coding	85235	HIST1H2AH	6.29508e-05	0.19492	0	0	0	NA	NA	NA	NA	Yes	Aorta:Bladder:Dorsolateral_Prefrontal_Cortex:Hippocampus:Left_Ventricle:Liver:Lung:Pancreas:Right_Ventricle:Spleen:GM12878:IMR90:Mesenchymal_Stem_Cell:Mesendoderm:Neural_Progenitor_Cell:Trophoblast-like_Cell:hESC	9.26236e-98	rs67575965:rs6456785:rs9468225:rs13197176:rs200991:rs200966:rs9393692:rs7773004:rs144447022;rs13197176;rs9380069:rs7766356:rs35400317;rs11966360:rs9461273;rs1535276:rs35400317:rs35400317;rs9348721:rs9348721:rs13197176;rs35400317;rs34569203:rs13197176;rs35400317:rs200991;rs2056923;rs9468225:rs28360595;rs4712972:rs2893911:rs726830;rs6456785	8	N
ENSG00000112812	PRSS16	6	27215480	27224403	1	protein_coding	10279	PRSS16	2.23792e-06	0.00884812	0	0	39	2.4621e-29	0	BIOSQTL/BIOS_eQTL_geneLevel:GTEx/v8/Adipose_Subcutaneous:GTEx/v8/Adrenal_Gland:GTEx/v8/Whole_Blood:GTEx/v8/Artery_Aorta:GTEx/v8/Artery_Tibial:GTEx/v8/Brain_Cerebellar_Hemisphere:GTEx/v8/Brain_Cerebellum:GTEx/v8/Brain_Cortex:GTEx/v8/Esophagus_Gastroesophageal_Junction:GTEx/v8/Esophagus_Mucosa:GTEx/v8/Esophagus_Muscularis:GTEx/v8/Nerve_Tibial:GTEx/v8/Ovary:GTEx/v8/Prostate:GTEx/v8/Cells_Cultured_fi…	+	Yes	Aorta:Left_Ventricle:Liver:Spleen:GM12878:IMR90:Mesenchymal_Stem_Cell:Mesendoderm:Neural_Progenitor_Cell:Trophoblast-like_Cell:hESC	2.9836e-95	rs2893911;rs13197176;rs35400317;rs726830;rs6456785;rs9348721;rs2451729;rs34569203;rs200991;rs9380069;rs9461273;rs1535276;rs9468225;rs2056923;rs11966360;rs200966;rs6456785:rs9468225:rs13197176;rs35400317:rs13197176:rs200966:rs13197176;rs34569203:rs2893911:rs726830;rs6456785:rs200991;rs9468225:rs200991:rs6932536;rs1980449:rs9393672:rs28360595;rs4712972:rs9393692:rs7773004:rs35400317	8	N
ENSG00000158553	POM121L2	6	27253682	27279949	-1	protein_coding	94026	POM121L2	NA	0.313408	1	13.98	0	NA	NA	NA	NA	Yes	Left_Ventricle:Liver:Spleen:GM12878:IMR90:Mesenchymal_Stem_Cell:Mesendoderm:Neural_Progenitor_Cell:Trophoblast-like_Cell:hESC	2.9836e-95	rs2893911;rs9468225:rs6456785:rs13197176:rs13197176;rs35400317;rs34569203:rs13197176;rs35400317:rs726830;rs6456785:rs200966:rs726830:rs9393692:rs7773004:rs200991;rs2056923;rs9468225	8	N
ENSG00000124613	ZNF391	6	27342394	27371683	1	protein_coding	346157	ZNF391	9.25869e-07	1.23172	0	0	36	8.86536e-173	0	DICE/B_cell_naive:DICE/T_CD4_naive:DICE/T_CD4_naive_activated:DICE/T_CD8_naive:DICE/T_CD8_naive_activated:DICE/Monocyte_classical:DICE/NK:DICE/T_CD4_TFH:DICE/T_CD4_TH1:DICE/T_CD4_TH17:DICE/T_CD4_TH1_17:DICE/T_CD4_TH2:DICE/T_CD4_memory_TREG:DICE/T_CD4_naive_TREG:BIOSQTL/BIOS_eQTL_geneLevel:GTEx/v8/Adipose_Subcutaneous:GTEx/v8/Adipose_Visceral_Omentum:GTEx/v8/Adrenal_Gland:GTEx/v8/Cells_EBV-transfo…	+	Yes	Left_Ventricle:Liver:GM12878:IMR90:Mesenchymal_Stem_Cell:Mesendoderm:Neural_Progenitor_Cell:Trophoblast-like_Cell:hESC	9.26236e-98	rs726830;rs12664996;rs6456785;rs2893911;rs13197176;rs35400317;rs9348721;rs34569203;rs9468225;rs200966;rs144447022;rs9380069;rs967005;rs2451729;rs200991;rs2056923;rs6905516;rs13197176:rs9468225:rs13197176;rs34569203:rs726830;rs6456785:rs6456785:rs13197176;rs35400317:rs6932536;rs1980449:rs9393672:rs28360595;rs4712972	8	N
ENSG00000096654	ZNF184	6	27418522	27440897	-1	protein_coding	7738	ZNF184	0.133749	-0.545662	2	14.99	5	7.09304e-16	0	DICE/T_CD4_naive:DICE/T_CD8_naive_activated:DICE/Monocyte_non_classical:DICE/T_CD4_TH17:DICE/T_CD4_TH1_17:DICE/T_CD4_TH2:DICE/T_CD4_naive_TREG:BIOSQTL/BIOS_eQTL_geneLevel:GTEx/v8/Artery_Tibial:GTEx/v8/Brain_Caudate_basal_ganglia:GTEx/v8/Brain_Cerebellar_Hemisphere:GTEx/v8/Brain_Frontal_Cortex_BA9:GTEx/v8/Brain_Hippocampus:GTEx/v8/Brain_Nucleus_accumbens_basal_ganglia:GTEx/v8/Colon_Transverse:GTEx…	-	Yes	Aorta:Dorsolateral_Prefrontal_Cortex:Hippocampus:Left_Ventricle:Liver:Lung:Pancreas:Right_Ventricle:Spleen:GM12878:IMR90:Mesenchymal_Stem_Cell:Mesendoderm:Neural_Progenitor_Cell:Trophoblast-like_Cell:hESC	2.9836e-95	rs726830;rs6456785;rs12664996;rs7766356;rs13197176;rs35400317;rs34569203:rs13197176;rs35400317:rs9468225:rs13197176:rs200991:rs200966:rs9393692:rs7773004:rs28360595;rs4712972:rs67575965:rs35400317;rs11966360:rs9461273;rs1535276:rs35400317:rs9348721:rs2893911:rs726830:rs726830;rs6456785:rs200991;rs2056923;rs9468225:rs6932536;rs1980449:rs9393672:rs7766356	8	N
ENSG00000185130	HIST1H2BL	6	27775257	27775709	-1	protein_coding	8340	HIST1H2BL	0.00286755	-0.030111	3	16.23	0	NA	NA	NA	NA	Yes	Aorta:Left_Ventricle:Liver:GM12878:IMR90:Mesenchymal_Stem_Cell:Mesendoderm:Neural_Progenitor_Cell:Trophoblast-like_Cell:hESC	3.05973e-95	rs13197176;rs67575965:rs9393692:rs7773004:rs13197176:rs200966:rs28360595;rs4712972:rs9461273;rs1535276:rs13197176;rs35400317;rs34569203:rs6456785:rs9468225:rs200991:rs35400317;rs11966360:rs2893911:rs13197176;rs35400317:rs35400317:rs9348721	8	N
ENSG00000196747	HIST1H2AI	6	27775899	27776429	1	protein_coding	8329	HIST1H2AI	0.581587	-0.0583265	3	16.23	0	NA	NA	NA	NA	Yes	Aorta:Left_Ventricle:Liver:GM12878:IMR90:Mesenchymal_Stem_Cell:Mesendoderm:Neural_Progenitor_Cell:Trophoblast-like_Cell:hESC	3.05973e-95	rs13197176;rs67575965:rs9393692:rs7773004:rs13197176:rs200966:rs28360595;rs4712972:rs9461273;rs1535276:rs13197176;rs35400317;rs34569203:rs6456785:rs9468225:rs200991:rs35400317;rs11966360:rs2893911:rs13197176;rs35400317:rs35400317:rs9348721	8	N
ENSG00000203813	HIST1H3H	6	27777842	27778314	1	protein_coding	8357	HIST1H3H	0.0249392	-0.177817	3	16.23	0	NA	NA	NA	NA	Yes	Aorta:Left_Ventricle:Liver:GM12878:IMR90:Mesenchymal_Stem_Cell:Mesendoderm:Neural_Progenitor_Cell:Trophoblast-like_Cell:hESC	3.05973e-95	rs13197176;rs67575965:rs9393692:rs7773004:rs13197176:rs200966:rs28360595;rs4712972:rs9461273;rs1535276:rs13197176;rs35400317;rs34569203:rs6456785:rs9468225:rs200991:rs35400317;rs11966360:rs2893911:rs13197176;rs35400317:rs35400317:rs9348721	8	N
ENSG00000182611	HIST1H2AJ	6	27782112	27782607	-1	protein_coding	8331	HIST1H2AJ	0.191198	0.615054	3	16.23	0	NA	NA	NA	NA	Yes	Aorta:Left_Ventricle:Liver:GM12878:IMR90:Mesenchymal_Stem_Cell:Mesendoderm:Neural_Progenitor_Cell:Trophoblast-like_Cell:hESC	3.05973e-95	rs13197176;rs67575965:rs9393692:rs7773004:rs13197176:rs200966:rs28360595;rs4712972:rs9461273;rs1535276:rs13197176;rs35400317;rs34569203:rs6456785:rs9468225:rs200991:rs35400317;rs11966360:rs2893911:rs13197176;rs35400317:rs35400317:rs9348721	8	N
ENSG00000196374	HIST1H2BM	6	27782822	27783267	1	protein_coding	8342	HIST1H2BM	0.00275346	-0.27562	3	16.23	0	NA	NA	NA	NA	Yes	Aorta:Left_Ventricle:Liver:GM12878:IMR90:Mesenchymal_Stem_Cell:Mesendoderm:Neural_Progenitor_Cell:Trophoblast-like_Cell:hESC	3.05973e-95	rs13197176;rs67575965:rs9393692:rs7773004:rs13197176:rs200966:rs28360595;rs4712972:rs9461273;rs1535276:rs13197176;rs35400317;rs34569203:rs6456785:rs9468225:rs200991:rs35400317;rs11966360:rs2893911:rs13197176;rs35400317:rs35400317:rs9348721	8	N
ENSG00000197238	HIST1H4J	6	27791884	27792257	1	protein_coding	8363	HIST1H4J	0.423754	0.59845	0	0	10	2.2156e-10	0	BIOSQTL/BIOS_eQTL_geneLevel:GTEx/v8/Adrenal_Gland	-	Yes	Aorta:Left_Ventricle:Liver:GM12878:IMR90:Mesenchymal_Stem_Cell:Mesendoderm:Neural_Progenitor_Cell:Trophoblast-like_Cell:hESC	3.05973e-95	rs9468225;rs200991;rs2056923;rs13197176;rs200966;rs67575965:rs9393692:rs7773004:rs13197176:rs200966:rs28360595;rs4712972:rs9461273;rs1535276:rs13197176;rs35400317;rs34569203:rs6456785:rs9468225:rs200991:rs35400317;rs11966360:rs2893911:rs13197176;rs35400317:rs35400317:rs9348721	8	N
ENSG00000197914	HIST1H4K	6	27798952	27799305	-1	protein_coding	8362	HIST1H4K	0.429119	0.387416	0	0	18	1.92238e-11	0	BIOSQTL/BIOS_eQTL_geneLevel	-	Yes	Aorta:Left_Ventricle:Liver:GM12878:IMR90:Mesenchymal_Stem_Cell:Mesendoderm:Neural_Progenitor_Cell:Trophoblast-like_Cell:hESC	2.9836e-95	rs13197176;rs9468225;rs200991;rs2056923;rs200966;rs67575965:rs9393692:rs7773004:rs13197176:rs200966:rs28360595;rs4712972:rs9461273;rs1535276:rs13197176;rs35400317;rs34569203:rs6456785:rs9468225:rs200991:rs35400317;rs11966360:rs2893911:rs13197176;rs35400317:rs35400317:rs9348721	8	N
ENSG00000184348	HIST1H2AK	6	27805658	27806117	-1	protein_coding	8330	HIST1H2AK	0.0684285	-0.0412441	0	0	12	3.32902e-06	0.00246121	BIOSQTL/BIOS_eQTL_geneLevel	-	Yes	Aorta:Dorsolateral_Prefrontal_Cortex:Left_Ventricle:Liver:GM12878:IMR90:Mesenchymal_Stem_Cell:Mesendoderm:Neural_Progenitor_Cell:Trophoblast-like_Cell:hESC	2.9836e-95	rs13197176;rs200991;rs9393692:rs7773004:rs6456785:rs67575965:rs13197176;rs35400317;rs34569203:rs13197176;rs35400317:rs9468225:rs28360595;rs4712972:rs9461273;rs1535276:rs13197176:rs200966:rs35400317;rs11966360:rs35400317:rs35400317;rs9348721:rs9348721	8	N
ENSG00000233822	HIST1H2BN	6	27806323	27823487	1	protein_coding	8341	HIST1H2BN	0.139775	0.145508	0	0	19	4.13485e-06	0.00215173	GTEx/v8/Artery_Aorta:GTEx/v8/Esophagus_Muscularis:GTEx/v8/Cells_Cultured_fibroblasts:GTEx/v8/Skin_Not_Sun_Exposed_Suprapubic	-	Yes	Aorta:Dorsolateral_Prefrontal_Cortex:Left_Ventricle:Liver:GM12878:IMR90:Mesenchymal_Stem_Cell:Mesendoderm:Neural_Progenitor_Cell:Trophoblast-like_Cell:hESC	9.26236e-98	rs13197176;rs35400317;rs200991;rs144447022;rs9380069;rs9393692:rs7773004:rs6456785:rs67575965:rs13197176;rs34569203:rs13197176;rs35400317:rs9468225:rs28360595;rs4712972:rs9461273;rs1535276:rs13197176:rs200966:rs35400317;rs11966360:rs35400317:rs35400317;rs9348721:rs9348721	8	N
ENSG00000198374	HIST1H2AL	6	27833034	27833606	1	protein_coding	8332	HIST1H2AL	0.0624869	-0.360341	3	16.41	0	NA	NA	NA	NA	Yes	Aorta:Dorsolateral_Prefrontal_Cortex:Left_Ventricle:Liver:GM12878:IMR90:Mesenchymal_Stem_Cell:Mesendoderm:Neural_Progenitor_Cell:Trophoblast-like_Cell:hESC	3.05973e-95	rs13197176;rs200991;rs9393692:rs7773004:rs6456785:rs67575965:rs13197176;rs35400317;rs34569203:rs13197176;rs35400317:rs9468225:rs28360595;rs4712972:rs9461273;rs1535276:rs13197176:rs200966:rs35400317;rs11966360:rs35400317:rs35400317;rs9348721:rs9348721	8	N
ENSG00000184357	HIST1H1B	6	27834570	27835359	-1	protein_coding	3009	HIST1H1B	0.509139	-0.0898951	3	16.41	15	1.35145e-05	0.00401805	GTEx/v8/Skin_Not_Sun_Exposed_Suprapubic	-	Yes	Aorta:Dorsolateral_Prefrontal_Cortex:Left_Ventricle:Liver:GM12878:IMR90:Mesenchymal_Stem_Cell:Mesendoderm:Neural_Progenitor_Cell:Trophoblast-like_Cell:hESC	9.26236e-98	rs13197176;rs200991;rs35400317;rs34569203;rs144447022;rs9380069;rs9393692:rs7773004:rs6456785:rs67575965:rs13197176;rs34569203:rs13197176;rs35400317:rs9468225:rs28360595;rs4712972:rs9461273;rs1535276:rs13197176:rs200966:rs35400317;rs11966360:rs35400317:rs35400317;rs9348721:rs9348721	8	N
ENSG00000182572	HIST1H3I	6	27839623	27840099	-1	protein_coding	8354	HIST1H3I	0.36088	-0.232438	3	16.41	0	NA	NA	NA	NA	Yes	Aorta:Dorsolateral_Prefrontal_Cortex:Left_Ventricle:Liver:Right_Ventricle:Spleen:GM12878:IMR90:Mesenchymal_Stem_Cell:Mesendoderm:Neural_Progenitor_Cell:Trophoblast-like_Cell:hESC	3.05973e-95	rs13197176;rs200991;rs9393692:rs7773004:rs6456785:rs9468225:rs13197176:rs67575965:rs9461273;rs1535276:rs13197176;rs35400317;rs34569203:rs13197176;rs35400317:rs28360595;rs4712972:rs200991:rs200966:rs35400317:rs9348721:rs35400317;rs11966360:rs6905516:rs13197176;rs9380069:rs7766356:rs2893911:rs35400317;rs9348721	8	N
ENSG00000198558	HIST1H4L	6	27840926	27841289	-1	protein_coding	8368	HIST1H4L	0.191235	0.42689	3	16.41	0	NA	NA	NA	NA	Yes	Aorta:Left_Ventricle:Liver:Right_Ventricle:Spleen:GM12878:IMR90:Mesenchymal_Stem_Cell:Mesendoderm:Neural_Progenitor_Cell:Trophoblast-like_Cell:hESC	1.91478e-93	rs13197176;rs200991;rs9393692:rs7773004:rs6456785:rs9468225:rs13197176:rs67575965:rs9461273;rs1535276:rs13197176;rs35400317;rs34569203:rs200991:rs35400317:rs9348721:rs13197176;rs35400317:rs35400317;rs11966360:rs6905516:rs13197176;rs9380069:rs7766356:rs28360595;rs4712972:rs2893911	8	N
ENSG00000197153	HIST1H3J	6	27858093	27860884	-1	protein_coding	8356	HIST1H3J	0.695884	-0.189708	1	21.5	31	3.24236e-42	3.89125e-33	DICE/T_CD4_naive_TREG:GTEx/v8/Testis	+	Yes	Aorta:Left_Ventricle:Liver:Right_Ventricle:Spleen:GM12878:IMR90:Mesenchymal_Stem_Cell:Mesendoderm:Neural_Progenitor_Cell:Trophoblast-like_Cell:hESC	9.26236e-98	rs200966;rs726830;rs13197176;rs35400317;rs34569203;rs2893911;rs9468225;rs200991;rs2056923;rs6905516;rs9380069;rs967005;rs144447022;rs9393692:rs7773004:rs6456785:rs9468225:rs13197176:rs67575965:rs9461273;rs1535276:rs13197176;rs34569203:rs200991:rs35400317:rs9348721:rs13197176;rs35400317:rs35400317;rs11966360:rs6905516:rs13197176;rs9380069:rs7766356:rs28360595;rs4712972:rs2893911	8	N
ENSG00000233224	HIST1H2AM	6	27860477	27860963	-1	protein_coding	8336	HIST1H2AM	0.000856482	-0.225135	1	21.5	0	NA	NA	NA	NA	Yes	Aorta:Left_Ventricle:Liver:Right_Ventricle:Spleen:GM12878:IMR90:Mesenchymal_Stem_Cell:Mesendoderm:Neural_Progenitor_Cell:Trophoblast-like_Cell:hESC	6.51398e-86	rs200966;rs9393692:rs7773004:rs6456785:rs9468225:rs13197176:rs67575965:rs9461273;rs1535276:rs13197176;rs35400317;rs34569203:rs200991:rs35400317:rs9348721:rs13197176;rs35400317:rs35400317;rs11966360:rs6905516:rs13197176;rs9380069:rs7766356:rs28360595;rs4712972:rs2893911	8	N
ENSG00000196331	HIST1H2BO	6	27861203	27861669	1	protein_coding	8348	HIST1H2BO	3.07278e-05	-0.223063	1	21.5	4	1.2834e-07	8.31578e-05	BIOSQTL/BIOS_eQTL_geneLevel	+	Yes	Aorta:Left_Ventricle:Liver:Right_Ventricle:Spleen:GM12878:IMR90:Mesenchymal_Stem_Cell:Mesendoderm:Neural_Progenitor_Cell:Trophoblast-like_Cell:hESC	6.51398e-86	rs200966;rs9468225;rs6905516;rs9393692:rs7773004:rs6456785:rs9468225:rs13197176:rs67575965:rs9461273;rs1535276:rs13197176;rs35400317;rs34569203:rs200991:rs35400317:rs9348721:rs13197176;rs35400317:rs35400317;rs11966360:rs6905516:rs13197176;rs9380069:rs7766356:rs28360595;rs4712972:rs2893911	8	N
ENSG00000168131	OR2B2	6	27878963	27880174	-1	protein_coding	81697	OR2B2	6.8672e-05	-0.212076	2	23.2	0	NA	NA	NA	NA	Yes	Aorta:Left_Ventricle:Liver:Right_Ventricle:Spleen:GM12878:IMR90:Mesenchymal_Stem_Cell:Mesendoderm:Neural_Progenitor_Cell:Trophoblast-like_Cell:hESC	2.9836e-95	rs13197176;rs9393692:rs7773004:rs6456785:rs9468225:rs13197176:rs67575965:rs9461273;rs1535276:rs13197176;rs35400317;rs34569203:rs200991:rs35400317:rs9348721:rs13197176;rs35400317:rs35400317;rs11966360:rs6905516:rs13197176;rs9380069:rs7766356:rs6932536;rs1980449:rs9393672:rs28360595;rs4712972:rs2893911:rs726830	8	N
ENSG00000124657	OR2B6	6	27925019	27925960	1	protein_coding	26212	OR2B6	0.0407309	-0.0981731	0	0	0	NA	NA	NA	NA	Yes	Left_Ventricle:Liver:IMR90:Mesenchymal_Stem_Cell:Mesendoderm:hESC	1.30644e-96	rs9461273;rs1535276:rs13197176;rs35400317;rs34569203:rs9393672:rs28360595;rs4712972:rs2893911:rs726830:rs13197176;rs35400317:rs6456785:rs6932536;rs1980449:rs726830;rs6456785:rs9468225:rs13197176:rs13197176;rs9380069:rs7766356:rs6905516:rs144447022;rs13197176;rs9380069	8	N
ENSG00000197279	ZNF165	6	28048753	28057341	1	protein_coding	7718	ZNF165	0.000563292	0.227981	0	0	33	4.16626e-26	0	BIOSQTL/BIOS_eQTL_geneLevel:GTEx/v8/Adipose_Subcutaneous:GTEx/v8/Adipose_Visceral_Omentum:GTEx/v8/Artery_Aorta:GTEx/v8/Artery_Coronary:GTEx/v8/Artery_Tibial:GTEx/v8/Colon_Sigmoid:GTEx/v8/Esophagus_Gastroesophageal_Junction:GTEx/v8/Esophagus_Mucosa:GTEx/v8/Esophagus_Muscularis:GTEx/v8/Heart_Atrial_Appendage:GTEx/v8/Heart_Left_Ventricle:GTEx/v8/Muscle_Skeletal:GTEx/v8/Nerve_Tibial:GTEx/v8/Cells_Cul…	-	Yes	GM12878:IMR90:Mesenchymal_Stem_Cell:Mesendoderm:hESC	9.26236e-98	rs13197176;rs200991;rs200966;rs6905516;rs9380069;rs967005;rs144447022;rs213230;rs13207208;rs1150711;rs7766356;rs9468225;rs2056923;rs35400317;rs34569203;rs13197176:rs200966:rs7766356	8	N
ENSG00000196812	ZSCAN16	6	28092338	28097860	1	protein_coding	80345	ZSCAN16	2.67303e-06	0.184187	0	0	18	1.06091e-22	0	BIOSQTL/BIOS_eQTL_geneLevel:GTEx/v8/Adipose_Subcutaneous:GTEx/v8/Brain_Hippocampus:GTEx/v8/Thyroid	+	Yes	Aorta:Left_Ventricle:Liver:GM12878:IMR90:Mesenchymal_Stem_Cell:Mesendoderm:Trophoblast-like_Cell:hESC	9.26236e-98	rs200966;rs13197176;rs6905516;rs9380069;rs967005;rs144447022;rs12664996;rs35400317;rs34569203;rs9380069:rs7766356:rs9393692:rs7773004:rs13197176;rs9380069:rs67575965:rs6456785:rs9468225:rs13197176:rs200991:rs200966:rs6905516:rs28360595;rs4712972:rs35400317;rs11966360:rs13197176	8	N
ENSG00000198315	ZKSCAN8	6	28109688	28127250	1	protein_coding	7745	ZKSCAN8	0.000231595	-0.142528	1	13.42	31	1.03059e-10	3.82047e-07	DICE/T_CD4_memory_TREG:DICE/T_CD4_naive_TREG:GTEx/v8/Adipose_Subcutaneous:GTEx/v8/Artery_Tibial:GTEx/v8/Brain_Anterior_cingulate_cortex_BA24:GTEx/v8/Brain_Caudate_basal_ganglia:GTEx/v8/Brain_Cerebellar_Hemisphere:GTEx/v8/Brain_Cerebellum:GTEx/v8/Brain_Cortex:GTEx/v8/Brain_Frontal_Cortex_BA9:GTEx/v8/Brain_Hippocampus:GTEx/v8/Brain_Nucleus_accumbens_basal_ganglia:GTEx/v8/Brain_Putamen_basal_ganglia…	-	Yes	Aorta:Left_Ventricle:Liver:GM12878:IMR90:Mesenchymal_Stem_Cell:Mesendoderm:Trophoblast-like_Cell:hESC	9.26236e-98	rs13197176;rs9380069;rs967005;rs6905516;rs200966;rs9468225;rs213230;rs13207208;rs1150711;rs35400317;rs200991;rs144447022;rs7766356;rs2056923;rs726830;rs6456785;rs9380069:rs7766356:rs9393692:rs7773004:rs13197176;rs9380069:rs67575965:rs6456785:rs9468225:rs13197176:rs200991:rs200966:rs6905516:rs28360595;rs4712972:rs35400317;rs11966360:rs13197176;rs34569203	8	N
ENSG00000137185	ZSCAN9	6	28192664	28201260	1	protein_coding	7746	ZSCAN9	4.10249e-08	0.461166	0	0	34	5.4615e-15	0	DICE/T_CD4_TH17:DICE/T_CD4_TH1_17:DICE/T_CD4_TH2:DICE/T_CD4_memory_TREG:BIOSQTL/BIOS_eQTL_geneLevel:GTEx/v8/Adipose_Subcutaneous:GTEx/v8/Whole_Blood:GTEx/v8/Artery_Aorta:GTEx/v8/Brain_Cerebellar_Hemisphere:GTEx/v8/Brain_Cerebellum:GTEx/v8/Brain_Cortex:GTEx/v8/Brain_Hippocampus:GTEx/v8/Colon_Transverse:GTEx/v8/Nerve_Tibial:GTEx/v8/Pituitary:GTEx/v8/Cells_Cultured_fibroblasts:GTEx/v8/Skin_Not_Sun_E…	+	Yes	Left_Ventricle:GM12878:IMR90:Mesenchymal_Stem_Cell:Mesendoderm:Trophoblast-like_Cell:hESC	9.26236e-98	rs213230;rs13207208;rs1150711;rs7766356;rs6905516;rs967005;rs13197176;rs144447022;rs9380069;rs2893911;rs726830;rs9468225;rs35400317;rs200966;rs200991;rs2056923;rs34569203;rs9393692:rs7773004:rs13197176:rs200966:rs13197176;rs9380069:rs144447022;rs9380069:rs7766356	8	N
ENSG00000187626	ZKSCAN4	6	28212401	28227011	-1	protein_coding	387032	ZKSCAN4	6.74288e-05	0.661631	0	0	34	1.9509e-64	0	DICE/T_CD8_naive:BIOSQTL/BIOS_eQTL_geneLevel:GTEx/v8/Adipose_Visceral_Omentum:GTEx/v8/Whole_Blood:GTEx/v8/Cells_Cultured_fibroblasts:GTEx/v8/Small_Intestine_Terminal_Ileum:GTEx/v8/Spleen:GTEx/v8/Testis	+	Yes	Aorta:Left_Ventricle:Liver:GM12878:IMR90:Mesenchymal_Stem_Cell:Mesendoderm:Trophoblast-like_Cell:hESC	9.26236e-98	rs6905516;rs13197176;rs9380069;rs967005;rs144447022;rs213230;rs13207208;rs1150711;rs7766356;rs200991;rs35400317;rs9468225;rs2056923;rs2893911;rs726830;rs6456785;rs200966;rs9380069:rs9393692:rs67575965:rs2893911:rs13197176;rs9380069:rs13197176;rs34569203:rs13197176:rs6905516:rs7766356:rs200966:rs6932536;rs1980449:rs7773004:rs35400317:rs35400317;rs9348721:rs6456785:rs200991:rs9468225	8	N
ENSG00000189134	NKAPL	6	28227098	28228736	1	protein_coding	222698	NKAPL	0.000165621	0.0513426	0	0	3	1.14392e-06	0.000834988	GTEx/v8/Adipose_Subcutaneous:GTEx/v8/Whole_Blood:GTEx/v8/Esophagus_Muscularis	-	Yes	Aorta:Left_Ventricle:Liver:GM12878:IMR90:Mesenchymal_Stem_Cell:Mesendoderm:Trophoblast-like_Cell:hESC	9.26236e-98	rs9380069;rs967005;rs213230;rs13207208;rs1150711;rs13197176;rs144447022;rs9380069:rs9393692:rs67575965:rs2893911:rs13197176;rs9380069:rs13197176;rs35400317;rs34569203:rs13197176:rs6905516:rs7766356:rs200966:rs6932536;rs1980449:rs7773004:rs35400317:rs35400317;rs9348721:rs6456785:rs200991:rs9468225	8	N
ENSG00000137338	PGBD1	6	28249314	28270326	1	protein_coding	84547	PGBD1	1.46735e-05	-0.0800605	2	14.75	29	1.89264e-31	0	DICE/T_CD4_naive:DICE/T_CD8_naive:DICE/Monocyte_non_classical:DICE/T_CD4_TFH:DICE/T_CD4_TH1:DICE/T_CD4_TH17:DICE/T_CD4_TH1_17:DICE/T_CD4_memory_TREG:DICE/T_CD4_naive_TREG:BIOSQTL/BIOS_eQTL_geneLevel:GTEx/v8/Adipose_Visceral_Omentum:GTEx/v8/Brain_Caudate_basal_ganglia:GTEx/v8/Brain_Cerebellar_Hemisphere:GTEx/v8/Brain_Cerebellum:GTEx/v8/Brain_Spinal_cord_cervical_c-1:GTEx/v8/Breast_Mammary_Tissue:G…	+	Yes	IMR90:Mesenchymal_Stem_Cell:Mesendoderm:Trophoblast-like_Cell:hESC	9.26236e-98	rs144447022;rs13197176;rs9380069;rs967005;rs13207208;rs213230;rs1150711;rs200991;rs2056923;rs9468225;rs6905516;rs7766356;rs12664996;rs6456785;rs9380069:rs144447022;rs9380069:rs13197176;rs35400317;rs34569203:rs13197176	8	N
ENSG00000235109	ZSCAN31	6	28292470	28324048	-1	protein_coding	64288	ZSCAN31	3.77127e-09	1.10713	2	13.57	34	7.29683e-38	7.04604e-48	GTEx/v8/Adipose_Subcutaneous:GTEx/v8/Adipose_Visceral_Omentum:GTEx/v8/Artery_Coronary:GTEx/v8/Brain_Amygdala:GTEx/v8/Brain_Anterior_cingulate_cortex_BA24:GTEx/v8/Brain_Caudate_basal_ganglia:GTEx/v8/Brain_Cortex:GTEx/v8/Brain_Frontal_Cortex_BA9:GTEx/v8/Brain_Hippocampus:GTEx/v8/Brain_Hypothalamus:GTEx/v8/Brain_Nucleus_accumbens_basal_ganglia:GTEx/v8/Brain_Putamen_basal_ganglia:GTEx/v8/Brain_Spinal…	+	Yes	Liver:GM12878:IMR90:Mesenchymal_Stem_Cell:Mesendoderm:hESC	9.26236e-98	rs144447022;rs13197176;rs9380069;rs6905516;rs967005;rs213230;rs13207208;rs1150711;rs7766356;rs9468225;rs200991;rs200966;rs2056923;rs35400317;rs726830;rs6456785;rs9380069:rs13197176:rs200966:rs6905516:rs7766356:rs13197176;rs34569203	8	N
ENSG00000189298	ZKSCAN3	6	28317691	28336947	1	protein_coding	80317	ZKSCAN3	0.000122608	-0.652443	1	13.57	32	3.30802e-28	0	BIOSQTL/BIOS_eQTL_geneLevel:GTEx/v8/Adipose_Subcutaneous:GTEx/v8/Adipose_Visceral_Omentum:GTEx/v8/Artery_Tibial:GTEx/v8/Brain_Cerebellum:GTEx/v8/Brain_Cortex:GTEx/v8/Brain_Frontal_Cortex_BA9:GTEx/v8/Brain_Hippocampus:GTEx/v8/Breast_Mammary_Tissue:GTEx/v8/Colon_Sigmoid:GTEx/v8/Esophagus_Gastroesophageal_Junction:GTEx/v8/Esophagus_Muscularis:GTEx/v8/Heart_Atrial_Appendage:GTEx/v8/Lung:GTEx/v8/Muscl…	-	Yes	Left_Ventricle:IMR90:Mesenchymal_Stem_Cell:Mesendoderm:hESC	9.26236e-98	rs144447022;rs13197176;rs9380069;rs967005;rs213230;rs13207208;rs1150711;rs7766356;rs200966;rs9468225;rs200991;rs2056923;rs35400317;rs6905516;rs9461273;rs1535276:rs13197176;rs34569203:rs13197176;rs9380069:rs144447022	8	N
ENSG00000158691	ZSCAN12	6	28346732	28367511	-1	protein_coding	9753	ZSCAN12	1.43992e-05	NA	0	0	4	3.22685e-09	1.70302e-08	DICE/Monocyte_classical:DICE/Monocyte_non_classical:GTEx/v8/Artery_Tibial:GTEx/v8/Breast_Mammary_Tissue:GTEx/v8/Colon_Transverse:GTEx/v8/Esophagus_Mucosa:GTEx/v8/Esophagus_Muscularis:GTEx/v8/Heart_Atrial_Appendage:GTEx/v8/Muscle_Skeletal:GTEx/v8/Nerve_Tibial:GTEx/v8/Skin_Not_Sun_Exposed_Suprapubic:GTEx/v8/Skin_Sun_Exposed_Lower_leg:GTEx/v8/Thyroid	+	Yes	Left_Ventricle:GM12878:IMR90:Mesenchymal_Stem_Cell:Mesendoderm:hESC	2.9836e-95	rs213230;rs13207208;rs1150711;rs7766356;rs13197176;rs35400317;rs34569203:rs13197176;rs9380069:rs13197176:rs200966:rs6905516:rs6456785:rs28360595;rs4712972	8	N
ENSG00000187987	ZSCAN23	6	28399707	28411279	-1	protein_coding	222696	ZSCAN23	0.00270295	0.0706565	3	13.61	31	1.27581e-40	0	DICE/B_cell_naive:DICE/T_CD4_naive_activated:DICE/NK:BIOSQTL/BIOS_eQTL_geneLevel:GTEx/v8/Adipose_Subcutaneous:GTEx/v8/Adipose_Visceral_Omentum:GTEx/v8/Adrenal_Gland:GTEx/v8/Cells_EBV-transformed_lymphocytes:GTEx/v8/Artery_Aorta:GTEx/v8/Artery_Coronary:GTEx/v8/Artery_Tibial:GTEx/v8/Brain_Caudate_basal_ganglia:GTEx/v8/Brain_Cerebellar_Hemisphere:GTEx/v8/Brain_Cerebellum:GTEx/v8/Brain_Cortex:GTEx/v8…	+	No	NA	9.26236e-98	rs7766356;rs213230;rs13207208;rs967005;rs9380069;rs144447022;rs13197176;rs1150711;rs35400317;rs9468225;rs200991;rs200966;rs6905516;rs2056923	8	N
ENSG00000198704	GPX6	6	28471073	28495992	-1	protein_coding	257202	GPX6	3.13758e-05	0.718703	0	0	0	NA	NA	NA	NA	Yes	Spleen:GM12878:IMR90:Mesenchymal_Stem_Cell:Mesendoderm:Trophoblast-like_Cell:hESC	2.9836e-95	rs13197176;rs35400317;rs34569203:rs7766356:rs6932536;rs1980449:rs9393672:rs28360595;rs4712972:rs2893911:rs13197176;rs35400317:rs9468225:rs13197176:rs7766356;rs213230:rs13207208:rs13197176;rs9380069	8	N
ENSG00000224586	GPX5	6	28493702	28502729	1	protein_coding	2880	GPX5	0.00888468	0.354876	0	0	0	NA	NA	NA	NA	Yes	Spleen:GM12878:IMR90:Mesenchymal_Stem_Cell:Mesendoderm:Trophoblast-like_Cell:hESC	2.9836e-95	rs13197176;rs35400317;rs34569203:rs7766356:rs6932536;rs1980449:rs9393672:rs28360595;rs4712972:rs2893911:rs13197176;rs35400317:rs9468225:rs13197176:rs7766356;rs213230:rs13207208:rs13197176;rs9380069	8	N
ENSG00000232040	SCAND3	6	28539407	28583989	-1	protein_coding	114821	SCAND3	9.70724e-09	-0.785031	0	0	2	2.63461e-07	8.4897e-11	GTEx/v8/Artery_Aorta:GTEx/v8/Artery_Tibial:GTEx/v8/Testis	-	Yes	IMR90:Mesenchymal_Stem_Cell	2.9836e-95	rs213230;rs13207208;rs1150711;rs967005;rs28360595;rs4712972:rs13197176;rs35400317;rs34569203:rs6456785:rs13197176	8	N
ENSG00000204713	TRIM27	6	28870779	28891766	-1	protein_coding	5987	TRIM27	0.878752	-0.142068	0	0	16	2.54378e-15	7.48015e-55	GTEx/v8/Whole_Blood:GTEx/v8/Esophagus_Mucosa:GTEx/v8/Muscle_Skeletal:GTEx/v8/Skin_Not_Sun_Exposed_Suprapubic:GTEx/v8/Skin_Sun_Exposed_Lower_leg:GTEx/v8/Testis	-	Yes	Left_Ventricle:GM12878:IMR90:Mesenchymal_Stem_Cell	9.26236e-98	rs213230;rs13207208;rs1150711;rs7766356;rs13197176;rs6905516;rs967005;rs9380069;rs144447022;rs3129058;rs9461273;rs1535276:rs9468225:rs13197176;rs35400317;rs34569203:rs6456785:rs13197176:rs200966	8	N
ENSG00000204709	C6orf100	6	28911654	28912314	1	protein_coding	729583	C6orf100	NA	NA	0	0	3	1.43645e-05	9.26343e-09	GTEx/v8/Brain_Nucleus_accumbens_basal_ganglia:GTEx/v8/Testis	+	Yes	Left_Ventricle:GM12878:IMR90:Mesenchymal_Stem_Cell	3.05973e-95	rs213230;rs13207208;rs1150711;rs7766356;rs9461273;rs1535276:rs9468225:rs13197176;rs35400317;rs34569203:rs6456785:rs13197176:rs200966	8	N
ENSG00000197935	ZNF311	6	28962562	28973093	-1	protein_coding	282890	ZNF311	0.000129446	0.377858	0	0	1	6.89738e-05	1.62208e-19	GTEx/v8/Thyroid	+	Yes	Aorta:Left_Ventricle:Liver:IMR90:Mesenchymal_Stem_Cell	2.9836e-95	rs213230;rs13207208;rs1150711;rs6456785:rs726830;rs6456785:rs13197176;rs35400317:rs13197176;rs35400317;rs34569203:rs726830:rs13197176:rs9468225:rs9461273;rs1535276:rs2893911:rs6905516:rs13197176;rs9380069:rs7766356	8	N
ENSG00000204701	OR2J3	6	29079668	29080603	1	protein_coding	442186	OR2J3	0.0281435	0.112859	0	0	0	NA	NA	NA	NA	Yes	Left_Ventricle	2.9836e-95	rs13197176	8	N
ENSG00000112462	OR12D3	6	29341200	29343068	-1	protein_coding	81797	OR12D3	1.34136e-05	0.883549	0	0	0	NA	NA	NA	NA	Yes	IMR90	1.49311e-82	rs726830:rs13197176;rs35400317	8	N
ENSG00000204687	MAS1L	6	29454474	29455738	-1	protein_coding	116511	MAS1L	0.000466206	0.689548	0	0	0	NA	NA	NA	NA	Yes	Left_Ventricle:IMR90:Mesenchymal_Stem_Cell	2.9836e-95	rs2893911:rs726830:rs13197176;rs35400317:rs13197176:rs9468225:rs7766356	8	N
ENSG00000213886	UBD	6	29523292	29527702	-1	protein_coding	10537	UBD	0.0798958	0.401531	0	0	0	NA	NA	NA	NA	Yes	IMR90:Mesenchymal_Stem_Cell	2.9836e-95	rs6456785:rs13197176:rs7766356:rs7766356;rs213230:rs13207208	8	N
ENSG00000204681	GABBR1	6	29523406	29601753	-1	protein_coding	2550	GABBR1	0.99997	0.238892	0	0	1	2.68338e-13	0	DICE/NK:BIOSQTL/BIOS_eQTL_geneLevel:GTEx/v8/Whole_Blood	+	No	NA	1.88163e-47	rs3129058	8	N
ENSG00000204657	OR2H2	6	29555683	29556745	1	protein_coding	7932	OR2H2	0.0899459	0.696836	0	0	1	4.0026e-09	1.93261e-11	GTEx/v8/Heart_Atrial_Appendage:GTEx/v8/Heart_Left_Ventricle	+	Yes	IMR90:Mesenchymal_Stem_Cell	2.9836e-95	rs3129058;rs6456785:rs13197176:rs7766356:rs7766356;rs213230:rs13207208	8	N
ENSG00000204655	MOG	6	29624758	29640149	1	protein_coding	4340	MOG	0.10368	0.122182	0	0	1	2.96912e-37	0	DICE/T_CD4_naive:DICE/NK:DICE/T_CD4_memory_TREG:BIOSQTL/BIOS_eQTL_geneLevel:GTEx/v8/Artery_Aorta:GTEx/v8/Artery_Tibial:GTEx/v8/Heart_Atrial_Appendage	+	No	NA	1.88163e-47	rs3129058	8	N
ENSG00000204644	ZFP57	6	29640169	29648887	-1	protein_coding	346171	ZFP57	0.00181594	0.595857	0	0	1	1.52315e-200	0	DICE/B_cell_naive:DICE/T_CD4_naive:DICE/T_CD4_naive_activated:DICE/T_CD8_naive:DICE/T_CD8_naive_activated:DICE/Monocyte_classical:DICE/Monocyte_non_classical:DICE/NK:DICE/T_CD4_TFH:DICE/T_CD4_TH1:DICE/T_CD4_TH17:DICE/T_CD4_TH1_17:DICE/T_CD4_TH2:DICE/T_CD4_memory_TREG:DICE/T_CD4_naive_TREG:BIOSQTL/BIOS_eQTL_geneLevel:GTEx/v8/Adipose_Subcutaneous:GTEx/v8/Adipose_Visceral_Omentum:GTEx/v8/Adrenal_Gla…	+	No	NA	1.88163e-47	rs3129058	8	N
ENSG00000204642	HLA-F	6	29690552	29706305	1	protein_coding	3134	HLA-F	4.40041e-05	0.734263	0	0	1	2.86127e-228	0	BIOSQTL/BIOS_eQTL_geneLevel:GTEx/v8/Whole_Blood:GTEx/v8/Brain_Cerebellar_Hemisphere:GTEx/v8/Brain_Cerebellum:GTEx/v8/Brain_Nucleus_accumbens_basal_ganglia:GTEx/v8/Esophagus_Mucosa:GTEx/v8/Liver:GTEx/v8/Cells_Cultured_fibroblasts	+	No	NA	1.88163e-47	rs3129058	8	N
ENSG00000204632	HLA-G	6	29794744	29798902	1	protein_coding	3135	HLA-G	9.54871e-08	1.65798	0	0	1	1.18643e-25	0	BIOSQTL/BIOS_eQTL_geneLevel:GTEx/v8/Testis	-	No	NA	1.88163e-47	rs3129058	8	N
ENSG00000206503	HLA-A	6	29909037	29913661	1	protein_coding	3105	HLA-A	0.13278	11.8053	0	0	1	2.56944e-64	0	BIOSQTL/BIOS_eQTL_geneLevel:GTEx/v8/Whole_Blood:GTEx/v8/Artery_Aorta:GTEx/v8/Artery_Coronary:GTEx/v8/Artery_Tibial:GTEx/v8/Heart_Atrial_Appendage:GTEx/v8/Skin_Not_Sun_Exposed_Suprapubic:GTEx/v8/Skin_Sun_Exposed_Lower_leg:GTEx/v8/Testis	-	No	NA	1.88163e-47	rs3129058	8	N
ENSG00000204618	RNF39	6	30038043	30043664	-1	protein_coding	80352	RNF39	0.00666121	1.51142	0	0	1	5.7412e-07	4.4192e-31	GTEx/v8/Esophagus_Mucosa:GTEx/v8/Lung:GTEx/v8/Testis	-	No	NA	1.88163e-47	rs3129058	8	N
ENSG00000204616	TRIM31	6	30070674	30080883	-1	protein_coding	11074	TRIM31	0.0163881	1.59873	0	0	1	1.3784e-11	1.71131e-72	GTEx/v8/Adrenal_Gland:GTEx/v8/Lung:GTEx/v8/Skin_Not_Sun_Exposed_Suprapubic:GTEx/v8/Skin_Sun_Exposed_Lower_leg:GTEx/v8/Testis:GTEx/v8/Thyroid	-	No	NA	1.88163e-47	rs3129058	8	N
ENSG00000204614	TRIM40	6	30103885	30116512	1	protein_coding	135644	TRIM40	1.53055e-07	1.187	0	0	1	6.95351e-05	2.02628e-73	GTEx/v8/Testis	-	No	NA	1.88163e-47	rs3129058	8	N
ENSG00000204613	TRIM10	6	30119722	30128711	-1	protein_coding	10107	TRIM10	9.94954e-06	3.20621	0	0	1	2.84672e-05	0.00406823	GTEx/v8/Whole_Blood	-	No	NA	1.88163e-47	rs3129058	8	N
ENSG00000234127	TRIM26	6	30152232	30181204	-1	protein_coding	7726	TRIM26	0.829654	1.12259	0	0	1	0.00021807	3.91052e-11	GTEx/v8/Nerve_Tibial	-	No	NA	1.6777e-22	rs707913;rs1265102	8	N
ENSG00000241370	RPP21	6	30312908	30314661	1	protein_coding	79897	RPP21	0.082454	0.32348	0	0	3	0.000259035	1.24014e-14	GTEx/v8/Esophagus_Muscularis	+	No	NA	9.33995e-69	rs1042146	8	N
ENSG00000204592	HLA-E	6	30457244	30461982	1	protein_coding	3133	HLA-E	0.347084	-0.0808762	0	0	3	3.53592e-05	3.72453e-16	GTEx/v8/Adipose_Subcutaneous:GTEx/v8/Artery_Tibial:GTEx/v8/Esophagus_Mucosa:GTEx/v8/Cells_Cultured_fibroblasts	+	No	NA	1.88163e-47	rs1265094;rs1265096;rs3129058	8	N
ENSG00000204574	ABCF1	6	30539153	30564956	1	protein_coding	23	ABCF1	2.73024e-06	-0.609302	0	0	4	5.07657e-07	4.15896e-31	GTEx/v8/Muscle_Skeletal:GTEx/v8/Nerve_Tibial:GTEx/v8/Skin_Not_Sun_Exposed_Suprapubic:GTEx/v8/Thyroid	+	No	NA	1.88163e-47	rs707913;rs1265102;rs1265096;rs1265094;rs3129058	8	N
ENSG00000204564	C6orf136	6	30614816	30620987	1	protein_coding	221545	C6orf136	0.873894	NA	0	0	0	NA	NA	NA	NA	Yes	Right_Ventricle:IMR90	1.6777e-22	rs707913;rs1265102:rs2233945	8	N
ENSG00000146112	PPP1R18	6	30644166	30655672	-1	protein_coding	170954	PPP1R18	0.121202	-1.52663	0	0	5	1.7889e-07	5.93056e-17	GTEx/v8/Artery_Aorta:GTEx/v8/Artery_Tibial:GTEx/v8/Esophagus_Muscularis:GTEx/v8/Nerve_Tibial:GTEx/v8/Cells_Cultured_fibroblasts	-	No	NA	2.38074e-241	rs3129058;rs2523593;rs116667074;rs1042146	8	N
ENSG00000137337	MDC1	6	30667584	30685666	-1	protein_coding	9656	MDC1	0.000941847	1.23198	0	0	1	6.80215e-05	2.57355e-05	GTEx/v8/Esophagus_Muscularis	+	Yes	Right_Ventricle:GM12878:IMR90:Mesenchymal_Stem_Cell:Mesendoderm:hESC	1.6777e-22	rs2844509;rs707913;rs1265102:rs2233945	8	N
ENSG00000196230	TUBB	6	30687978	30693203	1	protein_coding	203068	TUBB	0.875277	0.97145	0	0	0	NA	NA	NA	NA	Yes	Right_Ventricle:GM12878:IMR90:Mesenchymal_Stem_Cell:Mesendoderm:hESC	1.6777e-22	rs707913;rs1265102:rs2233945	8	N
ENSG00000137312	FLOT1	6	30695486	30710510	-1	protein_coding	10211	FLOT1	0.0152734	NA	0	0	12	1.44812e-14	3.44838e-30	GTEx/v8/Adipose_Subcutaneous:GTEx/v8/Adipose_Visceral_Omentum:GTEx/v8/Whole_Blood:GTEx/v8/Artery_Aorta:GTEx/v8/Artery_Tibial:GTEx/v8/Esophagus_Mucosa:GTEx/v8/Esophagus_Muscularis:GTEx/v8/Lung:GTEx/v8/Nerve_Tibial:GTEx/v8/Pancreas:GTEx/v8/Pituitary:GTEx/v8/Thyroid	+	Yes	Right_Ventricle:GM12878:IMR90:Mesenchymal_Stem_Cell:Mesendoderm:hESC	2.38074e-241	rs1042146;rs2523593;rs116667074;rs2523580;rs1265096;rs2233945;rs2523590;rs2844509;rs1041981;rs707913;rs1265102:rs2233945	8	N
ENSG00000137331	IER3	6	30710976	30712331	-1	protein_coding	8870	IER3	0.671462	0.0243271	0	0	3	1.33798e-05	4.92931e-20	GTEx/v8/Cells_Cultured_fibroblasts:GTEx/v8/Thyroid	+	Yes	Right_Ventricle:GM12878:IMR90:Mesenchymal_Stem_Cell:Mesendoderm:hESC	1.6777e-22	rs28381344;rs9267487;rs1265096;rs707913;rs1265102:rs2233945	8	N
ENSG00000204580	DDR1	6	30844198	30867933	1	protein_coding	780	DDR1	0.0264779	0.516702	0	0	5	1.39895e-09	1.43074e-27	BIOSQTL/BIOS_eQTL_geneLevel:GTEx/v8/Thyroid	-	No	NA	9.33995e-69	rs1042146;rs28381344;rs9267487	8	N
ENSG00000213780	GTF2H4	6	30875961	30881883	1	protein_coding	2968	GTF2H4	0.258035	0.344414	0	0	3	2.02705e-13	0	BIOSQTL/BIOS_eQTL_geneLevel:GTEx/v8/Adipose_Visceral_Omentum:GTEx/v8/Whole_Blood:GTEx/v8/Brain_Amygdala:GTEx/v8/Skin_Sun_Exposed_Lower_leg:GTEx/v8/Testis:GTEx/v8/Thyroid	+	No	NA	4.78282e-51	rs1265096;rs28381344;rs3130980	8	N
ENSG00000137411	VARS2	6	30876019	30894236	1	protein_coding	57176	VARS2	4.2195e-14	NA	0	0	16	2.02705e-13	0	BIOSQTL/BIOS_eQTL_geneLevel:GTEx/v8/Adipose_Subcutaneous:GTEx/v8/Whole_Blood:GTEx/v8/Artery_Aorta:GTEx/v8/Artery_Tibial:GTEx/v8/Brain_Frontal_Cortex_BA9:GTEx/v8/Colon_Transverse:GTEx/v8/Esophagus_Gastroesophageal_Junction:GTEx/v8/Esophagus_Muscularis:GTEx/v8/Heart_Atrial_Appendage:GTEx/v8/Heart_Left_Ventricle:GTEx/v8/Lung:GTEx/v8/Nerve_Tibial:GTEx/v8/Ovary:GTEx/v8/Pancreas:GTEx/v8/Pituitary:GTEx/…	-	No	NA	2.38074e-241	rs1042146;rs707913;rs1265102;rs1265096;rs2233945;rs2523593;rs116667074;rs622076;rs4151657;rs707939;rs527254;rs1008438;rs3130980;rs112985609	8	N
ENSG00000196260	SFTA2	6	30899130	30899952	-1	protein_coding	389376	SFTA2	0.594981	0.986943	0	0	11	1.34215e-11	1.70977e-27	GTEx/v8/Esophagus_Mucosa:GTEx/v8/Lung:GTEx/v8/Thyroid	+	Yes	Right_Ventricle:IMR90	2.38074e-241	rs28381344;rs9267487;rs2523593;rs116667074;rs622076;rs4151657;rs707939;rs527254;rs707913;rs1265102;rs1265094;rs112985609;rs1265102:rs2233945	8	N
ENSG00000168631	DPCR1	6	30908749	30921998	1	protein_coding	135656	DPCR1	0.140381	0.179011	0	0	3	2.66954e-05	1.22118e-19	GTEx/v8/Esophagus_Mucosa:GTEx/v8/Nerve_Tibial	-	Yes	Right_Ventricle:IMR90	6.33354e-23	rs2523570;rs4151657;rs707939;rs527254;rs707913;rs1265102:rs2233945	8	N
ENSG00000204544	MUC21	6	30951495	30957680	1	protein_coding	394263	MUC21	0.331419	1.79688	0	0	1	2.61321e-07	0.000190414	BIOSQTL/BIOS_eQTL_geneLevel	+	No	NA	1.05418e-23	rs1265094	8	N
ENSG00000261272	MUC22	6	30978251	31003179	1	protein_coding	100507679	MUC22	NA	0.892689	0	0	5	1.56935e-26	0	BIOSQTL/BIOS_eQTL_geneLevel:GTEx/v8/Esophagus_Mucosa	+	Yes	IMR90	4.86785e-221	rs1042146;rs1265094;rs2523593;rs116667074;rs622076;rs707913;rs1265102:rs2233945	8	N
ENSG00000204542	C6orf15	6	31079000	31080336	-1	protein_coding	29113	C6orf15	0.0014277	1.07286	0	0	6	1.10373e-17	8.13759e-12	GTEx/v8/Pituitary:GTEx/v8/Minor_Salivary_Gland:GTEx/v8/Skin_Not_Sun_Exposed_Suprapubic	-	Yes	Right_Ventricle	9.33995e-69	rs1042146;rs3130980;rs707913;rs1265102;rs1008438;rs9267487;rs28381344	8	N
ENSG00000204540	PSORS1C1	6	31082527	31107869	1	protein_coding	170679	PSORS1C1	0.000855356	2.37272	3	17.36	28	1.7261e-123	0	BIOSQTL/BIOS_eQTL_geneLevel:GTEx/v8/Adipose_Subcutaneous:GTEx/v8/Adipose_Visceral_Omentum:GTEx/v8/Adrenal_Gland:GTEx/v8/Artery_Aorta:GTEx/v8/Artery_Coronary:GTEx/v8/Artery_Tibial:GTEx/v8/Brain_Caudate_basal_ganglia:GTEx/v8/Brain_Cerebellar_Hemisphere:GTEx/v8/Brain_Cerebellum:GTEx/v8/Brain_Hippocampus:GTEx/v8/Brain_Hypothalamus:GTEx/v8/Brain_Nucleus_accumbens_basal_ganglia:GTEx/v8/Brain_Putamen_ba…	-	Yes	Right_Ventricle	2.38074e-241	rs707913;rs1265102;rs2233945;rs1042146;rs3130980;rs1265094;rs112985609;rs1051488;rs2523590;rs2523570;rs2523580;rs28381344;rs9267487;rs2844509;rs2523593;rs116667074;rs1041981;rs622076;rs28732174;rs204883;rs6937318;rs707939;rs527254;rs1265096;rs4151657;rs707938	8	N
ENSG00000204539	CDSN	6	31082867	31088223	-1	protein_coding	1041	CDSN	0.499452	3.55022	0	0	12	1.14279e-19	1.58622e-15	BIOSQTL/BIOS_eQTL_geneLevel:GTEx/v8/Skin_Not_Sun_Exposed_Suprapubic:GTEx/v8/Skin_Sun_Exposed_Lower_leg	-	Yes	Right_Ventricle	9.33995e-69	rs1265094;rs1042146;rs3130980;rs112985609;rs28381344;rs9267487;rs41315816;rs28732174	8	N
ENSG00000204538	PSORS1C2	6	31105313	31107127	-1	protein_coding	170680	PSORS1C2	0.104503	2.43887	3	17.36	27	4.93194e-82	0	BIOSQTL/BIOS_eQTL_geneLevel:GTEx/v8/Adipose_Subcutaneous:GTEx/v8/Adipose_Visceral_Omentum:GTEx/v8/Adrenal_Gland:GTEx/v8/Artery_Aorta:GTEx/v8/Artery_Coronary:GTEx/v8/Artery_Tibial:GTEx/v8/Brain_Hippocampus:GTEx/v8/Breast_Mammary_Tissue:GTEx/v8/Colon_Sigmoid:GTEx/v8/Colon_Transverse:GTEx/v8/Esophagus_Gastroesophageal_Junction:GTEx/v8/Esophagus_Mucosa:GTEx/v8/Esophagus_Muscularis:GTEx/v8/Heart_Atria…	-	Yes	Right_Ventricle	2.38074e-241	rs707913;rs1265102;rs2233945;rs1042146;rs3130980;rs112985609;rs1051488;rs2523590;rs2523570;rs2523580;rs28381344;rs9267487;rs2844509;rs204883;rs6937318;rs28732174;rs2523593;rs116667074;rs622076;rs1265096;rs1265094;rs114832009;rs1041981	8	N
ENSG00000204536	CCHCR1	6	31110216	31126015	-1	protein_coding	54535	CCHCR1	6.50104e-08	NA	3	17.36	30	2.86688e-70	0	DICE/T_CD8_naive:BIOSQTL/BIOS_eQTL_geneLevel:GTEx/v8/Adipose_Subcutaneous:GTEx/v8/Adipose_Visceral_Omentum:GTEx/v8/Cells_EBV-transformed_lymphocytes:GTEx/v8/Whole_Blood:GTEx/v8/Artery_Aorta:GTEx/v8/Artery_Coronary:GTEx/v8/Artery_Tibial:GTEx/v8/Brain_Cerebellar_Hemisphere:GTEx/v8/Brain_Cerebellum:GTEx/v8/Brain_Spinal_cord_cervical_c-1:GTEx/v8/Breast_Mammary_Tissue:GTEx/v8/Colon_Sigmoid:GTEx/v8/Col…	+	Yes	Right_Ventricle	2.38074e-241	rs707913;rs1265102;rs2233945;rs1265094;rs1042146;rs1265096;rs112985609;rs2507992;rs2523590;rs28381344;rs9267487;rs2844509;rs2523593;rs116667074;rs622076;rs4151657;rs707939;rs527254;rs1008438;rs707938;rs41315816;rs28732174;rs3130980;rs204883;rs6937318;rs2523580;rs1041981;rs1265102:rs2233945	8	N
ENSG00000137310	TCF19	6	31126319	31134936	1	protein_coding	6941	TCF19	0.000232744	2.24538	0	0	22	7.38219e-119	0	DICE/B_cell_naive:DICE/T_CD8_naive:DICE/T_CD4_naive_TREG:BIOSQTL/BIOS_eQTL_geneLevel:GTEx/v8/Adipose_Subcutaneous:GTEx/v8/Adipose_Visceral_Omentum:GTEx/v8/Cells_EBV-transformed_lymphocytes:GTEx/v8/Whole_Blood:GTEx/v8/Artery_Aorta:GTEx/v8/Artery_Tibial:GTEx/v8/Brain_Anterior_cingulate_cortex_BA24:GTEx/v8/Brain_Cerebellar_Hemisphere:GTEx/v8/Brain_Cerebellum:GTEx/v8/Brain_Cortex:GTEx/v8/Brain_Fronta…	+	Yes	Right_Ventricle	2.38074e-241	rs1265094;rs112985609;rs1042146;rs707913;rs1265102;rs2507992;rs1051488;rs2523590;rs2523570;rs2523593;rs116667074;rs622076;rs3130980;rs1265096;rs28732174;rs2233945;rs2844509;rs114832009;rs12614;rs1265102:rs2233945	8	N
ENSG00000204531	POU5F1	6	31132119	31148508	-1	protein_coding	5460	POU5F1	0.889691	0.511715	0	0	27	7.38219e-119	0	BIOSQTL/BIOS_eQTL_geneLevel:GTEx/v8/Adipose_Subcutaneous:GTEx/v8/Adipose_Visceral_Omentum:GTEx/v8/Whole_Blood:GTEx/v8/Artery_Aorta:GTEx/v8/Artery_Coronary:GTEx/v8/Artery_Tibial:GTEx/v8/Brain_Amygdala:GTEx/v8/Brain_Cerebellum:GTEx/v8/Brain_Cortex:GTEx/v8/Brain_Substantia_nigra:GTEx/v8/Breast_Mammary_Tissue:GTEx/v8/Colon_Sigmoid:GTEx/v8/Esophagus_Gastroesophageal_Junction:GTEx/v8/Esophagus_Mucosa:G…	+	Yes	Right_Ventricle	2.38074e-241	rs1042146;rs3130980;rs707913;rs1265102;rs1265096;rs1265094;rs112985609;rs2507992;rs1051488;rs2523590;rs2523570;rs2233945;rs28381344;rs9267487;rs2523593;rs116667074;rs622076;rs4151657;rs707939;rs527254;rs41315816;rs28732174;rs2844509;rs2523580;rs1265102:rs2233945	8	N
ENSG00000206344	HCG27	6	31165537	31171745	1	protein_coding	253018	HCG27	NA	NA	0	0	19	1.70439e-35	0	BIOSQTL/BIOS_eQTL_geneLevel:GTEx/v8/Adipose_Subcutaneous:GTEx/v8/Adipose_Visceral_Omentum:GTEx/v8/Adrenal_Gland:GTEx/v8/Whole_Blood:GTEx/v8/Artery_Aorta:GTEx/v8/Artery_Tibial:GTEx/v8/Brain_Caudate_basal_ganglia:GTEx/v8/Brain_Cerebellar_Hemisphere:GTEx/v8/Brain_Cerebellum:GTEx/v8/Brain_Cortex:GTEx/v8/Brain_Frontal_Cortex_BA9:GTEx/v8/Brain_Hypothalamus:GTEx/v8/Brain_Nucleus_accumbens_basal_ganglia:…	-	Yes	Right_Ventricle:GM12878	9.33995e-69	rs1042146;rs3130980;rs707913;rs1265102;rs1265096;rs2233945;rs112985609;rs2507992;rs1051488;rs2523590;rs2523570;rs2844509;rs2523580;rs1265094;rs4151657;rs707939;rs527254;rs114832009;rs1265102:rs2233945:rs9267487;rs28381344	8	N
ENSG00000204525	HLA-C	6	31236526	31239907	-1	protein_coding	3107	HLA-C	9.94564e-10	8.44189	2	13.87	28	1.78924e-84	0	BIOSQTL/BIOS_eQTL_geneLevel:GTEx/v8/Adipose_Subcutaneous:GTEx/v8/Adipose_Visceral_Omentum:GTEx/v8/Adrenal_Gland:GTEx/v8/Cells_EBV-transformed_lymphocytes:GTEx/v8/Whole_Blood:GTEx/v8/Artery_Aorta:GTEx/v8/Artery_Coronary:GTEx/v8/Artery_Tibial:GTEx/v8/Brain_Amygdala:GTEx/v8/Brain_Anterior_cingulate_cortex_BA24:GTEx/v8/Brain_Caudate_basal_ganglia:GTEx/v8/Brain_Cerebellar_Hemisphere:GTEx/v8/Brain_Cere…	+	Yes	Right_Ventricle:GM12878:IMR90:Mesenchymal_Stem_Cell	2.38074e-241	rs112985609;rs1042146;rs3130980;rs707913;rs1265102;rs1265096;rs1265094;rs2523590;rs2523580;rs28381344;rs9267487;rs4151657;rs707939;rs527254;rs2233945;rs2523593;rs116667074;rs622076;rs707938;rs1008438;rs2844509;rs204883;rs6937318;rs2857599;rs1041981;rs2523570;rs1265102:rs2233945	8	N
ENSG00000234745	HLA-B	6	31321649	31324965	-1	protein_coding	3106	HLA-B	0.00266463	10.6253	2	15.7	30	1.71216e-42	0	BIOSQTL/BIOS_eQTL_geneLevel:GTEx/v8/Adipose_Subcutaneous:GTEx/v8/Adipose_Visceral_Omentum:GTEx/v8/Adrenal_Gland:GTEx/v8/Whole_Blood:GTEx/v8/Artery_Aorta:GTEx/v8/Artery_Tibial:GTEx/v8/Brain_Cerebellar_Hemisphere:GTEx/v8/Brain_Cerebellum:GTEx/v8/Breast_Mammary_Tissue:GTEx/v8/Esophagus_Gastroesophageal_Junction:GTEx/v8/Esophagus_Mucosa:GTEx/v8/Esophagus_Muscularis:GTEx/v8/Heart_Left_Ventricle:GTEx/v…	-	No	NA	2.38074e-241	rs2523570;rs28381344;rs2233945;rs2507992;rs1051488;rs2523590;rs2523580;rs1041981;rs1042146;rs3130980;rs1265096;rs9267487;rs28732174;rs41315816;rs707913;rs1265102;rs112985609;rs2523593;rs116667074;rs622076;rs1008438;rs2844509;rs4151657;rs707939;rs527254;rs204883;rs6937318	8	N
ENSG00000204520	MICA	6	31371356	31383092	1	protein_coding	100507436	MICA	0.00037802	2.27712	0	0	19	5.24321e-19	0	BIOSQTL/BIOS_eQTL_geneLevel:GTEx/v8/Adipose_Subcutaneous:GTEx/v8/Adipose_Visceral_Omentum:GTEx/v8/Adrenal_Gland:GTEx/v8/Whole_Blood:GTEx/v8/Artery_Aorta:GTEx/v8/Artery_Tibial:GTEx/v8/Brain_Caudate_basal_ganglia:GTEx/v8/Brain_Cerebellar_Hemisphere:GTEx/v8/Brain_Cerebellum:GTEx/v8/Brain_Cortex:GTEx/v8/Brain_Nucleus_accumbens_basal_ganglia:GTEx/v8/Brain_Putamen_basal_ganglia:GTEx/v8/Breast_Mammary_T…	+	No	NA	2.38074e-241	rs112985609;rs2507992;rs2523580;rs2523570;rs2844509;rs2523593;rs116667074;rs1041981;rs2857599;rs1042146;rs28381344;rs9267487;rs707938;rs2523590;rs1265096;rs622076	8	N
ENSG00000204516	MICB	6	31462658	31478901	1	protein_coding	4277	MICB	0.000284377	0.724392	1	12.65	27	1.19588e-42	0	DICE/Monocyte_non_classical:DICE/T_CD4_TFH:BIOSQTL/BIOS_eQTL_geneLevel:GTEx/v8/Adipose_Subcutaneous:GTEx/v8/Adipose_Visceral_Omentum:GTEx/v8/Adrenal_Gland:GTEx/v8/Whole_Blood:GTEx/v8/Artery_Aorta:GTEx/v8/Artery_Coronary:GTEx/v8/Artery_Tibial:GTEx/v8/Brain_Cerebellar_Hemisphere:GTEx/v8/Brain_Cerebellum:GTEx/v8/Brain_Cortex:GTEx/v8/Brain_Frontal_Cortex_BA9:GTEx/v8/Breast_Mammary_Tissue:GTEx/v8/Colo…	+	Yes	Right_Ventricle	2.38074e-241	rs9267487;rs28381344;rs2844509;rs28732174;rs2507992;rs2523590;rs1042146;rs3130980;rs2523580;rs2523593;rs116667074;rs2857599;rs622076;rs1008438;rs41315816;rs204883;rs6937318;rs2523570;rs707938;rs4151657;rs707939;rs527254;rs2233945;rs1265094;rs1041981;rs707913;rs1265102:rs2233945	8	N
ENSG00000204511	MCCD1	6	31496494	31498009	1	protein_coding	401250	MCCD1	0.00896309	1.44191	0	0	5	6.55067e-11	0	BIOSQTL/BIOS_eQTL_geneLevel	-	Yes	GM12878:IMR90	9.26029e-87	rs2523590;rs2523570;rs1041981;rs2857599;rs1041981:rs707939;rs527254	8	N
ENSG00000254870	ATP6V1G2-DDX39B	6	31497996	31514385	-1	protein_coding	100532737	ATP6V1G2-DDX39B	NA	NA	1	14.35	12	2.99276e-45	0	BIOSQTL/BIOS_eQTL_geneLevel	-	Yes	GM12878:IMR90	2.38074e-241	rs2523593;rs116667074;rs2507992;rs1051488;rs2523590;rs2523570;rs2844509;rs1041981;rs2857599;rs622076;rs707938;rs1041981:rs707939;rs527254	8	N
ENSG00000198563	DDX39B	6	31497996	31510225	-1	protein_coding	7919	DDX39B	0.997728	0.551698	1	14.35	11	2.99276e-45	0	scRNA_eQTLs/PBMC:DICE/T_CD8_naive:DICE/T_CD8_naive_activated:BIOSQTL/BIOS_eQTL_geneLevel:GTEx/v8/Adipose_Subcutaneous:GTEx/v8/Whole_Blood:GTEx/v8/Artery_Aorta:GTEx/v8/Artery_Tibial:GTEx/v8/Brain_Cerebellum:GTEx/v8/Colon_Transverse:GTEx/v8/Esophagus_Gastroesophageal_Junction:GTEx/v8/Heart_Atrial_Appendage:GTEx/v8/Heart_Left_Ventricle:GTEx/v8/Nerve_Tibial:GTEx/v8/Cells_Cultured_fibroblasts:GTEx/v8/…	-	Yes	GM12878:IMR90	2.38074e-241	rs2523593;rs116667074;rs1265094;rs1041981;rs2507992;rs2523590;rs2523570;rs2857599;rs622076;rs28732174;rs1041981:rs707939;rs527254	8	N
ENSG00000213760	ATP6V1G2	6	31512239	31516204	-1	protein_coding	534	ATP6V1G2	0.22479	0.5586	1	14.35	13	4.03435e-63	0	BIOSQTL/BIOS_eQTL_geneLevel:GTEx/v8/Adipose_Subcutaneous:GTEx/v8/Adipose_Visceral_Omentum:GTEx/v8/Adrenal_Gland:GTEx/v8/Cells_EBV-transformed_lymphocytes:GTEx/v8/Whole_Blood:GTEx/v8/Artery_Aorta:GTEx/v8/Artery_Coronary:GTEx/v8/Artery_Tibial:GTEx/v8/Brain_Caudate_basal_ganglia:GTEx/v8/Brain_Nucleus_accumbens_basal_ganglia:GTEx/v8/Brain_Putamen_basal_ganglia:GTEx/v8/Breast_Mammary_Tissue:GTEx/v8/Co…	-	Yes	GM12878:IMR90	2.38074e-241	rs2523593;rs116667074;rs1051488;rs2844509;rs1041981;rs707938;rs1042146;rs2523590;rs114832009;rs707939;rs527254;rs204883;rs6937318;rs3130980;rs1041981:rs707939	8	N
ENSG00000204498	NFKBIL1	6	31514647	31526606	1	protein_coding	4795	NFKBIL1	0.816647	0.117968	1	14.35	6	1.19539e-06	0.000390747	BIOSQTL/BIOS_eQTL_geneLevel:GTEx/v8/Adipose_Subcutaneous:GTEx/v8/Cells_Cultured_fibroblasts	+	Yes	GM12878:IMR90	2.38074e-241	rs2523593;rs116667074;rs2507992;rs1041981;rs622076;rs1041981:rs707939;rs527254	8	N
ENSG00000226979	LTA	6	31539831	31542101	1	protein_coding	4049	LTA	0.743247	0.0526	2	17.89	5	7.53512e-11	0	BIOSQTL/BIOS_eQTL_geneLevel:GTEx/v8/Brain_Cerebellum:GTEx/v8/Muscle_Skeletal:GTEx/v8/Testis	+	Yes	GM12878:IMR90	2.38074e-241	rs1041981;rs2857599;rs28732174;rs2523593;rs116667074	8	N
ENSG00000232810	TNF	6	31543344	31546113	1	protein_coding	7124	TNF	0.272829	-0.462056	2	17.89	5	1.07791e-10	0	BIOSQTL/BIOS_eQTL_geneLevel	-	Yes	GM12878:IMR90	2.38074e-241	rs1041981;rs2844509;rs2857599;rs707938;rs2523593;rs116667074	8	N
ENSG00000227507	LTB	6	31548302	31550299	-1	protein_coding	4050	LTB	1.00563e-05	-0.0657546	2	17.89	0	NA	NA	NA	NA	Yes	GM12878:IMR90	2.38074e-241	rs1041981;rs2523593;rs116667074	8	N
ENSG00000204482	LST1	6	31553901	31556686	1	protein_coding	7940	LST1	0.00253791	0.289221	0	0	6	1.79553e-13	0	DICE/T_CD8_naive:DICE/T_CD4_TH17:BIOSQTL/BIOS_eQTL_geneLevel:GTEx/v8/Cells_Cultured_fibroblasts:GTEx/v8/Spleen	+	Yes	GM12878:IMR90	2.38074e-241	rs1041981;rs1051488;rs1265094;rs28381344;rs9267487;rs2523593;rs116667074	8	N
ENSG00000204475	NCR3	6	31556672	31560762	-1	protein_coding	259197	NCR3	0.00146131	0.872155	0	0	8	4.27319e-25	0	DICE/T_CD4_TFH:BIOSQTL/BIOS_eQTL_geneLevel:GTEx/v8/Whole_Blood:GTEx/v8/Lung:GTEx/v8/Testis	+	No	NA	2.38074e-241	rs2844509;rs1051488;rs2523593;rs116667074;rs1041981;rs622076;rs2857599	8	N
ENSG00000204472	AIF1	6	31582961	31584798	1	protein_coding	199	AIF1	0.0127986	-0.264551	0	0	6	1.6103e-19	0	DICE/T_CD4_naive:DICE/T_CD8_naive:DICE/T_CD8_naive_activated:DICE/T_CD4_TFH:DICE/T_CD4_TH1:DICE/T_CD4_TH1_17:DICE/T_CD4_naive_TREG:BIOSQTL/BIOS_eQTL_geneLevel:GTEx/v8/Whole_Blood:GTEx/v8/Heart_Left_Ventricle	-	No	NA	9.26029e-87	rs707938;rs1008438;rs4151657;rs707939;rs527254;rs1041981;rs2857599	8	N
ENSG00000204469	PRRC2A	6	31588497	31605548	1	protein_coding	7916	PRRC2A	1	NA	0	0	9	5.29258e-24	0	BIOSQTL/BIOS_eQTL_geneLevel:GTEx/v8/Adipose_Subcutaneous:GTEx/v8/Whole_Blood:GTEx/v8/Artery_Aorta:GTEx/v8/Lung:GTEx/v8/Muscle_Skeletal:GTEx/v8/Testis:GTEx/v8/Thyroid	-	No	NA	2.38074e-241	rs2523593;rs116667074;rs2857599;rs622076;rs707938;rs4151657;rs707939;rs527254;rs1008438;rs204883;rs6937318	8	N
ENSG00000204463	BAG6	6	31606805	31620482	-1	protein_coding	7917	BAG6	0.999988	-0.32119	0	0	14	1.67376e-30	1.06714e-62	BIOSQTL/BIOS_eQTL_geneLevel:GTEx/v8/Adipose_Subcutaneous:GTEx/v8/Adipose_Visceral_Omentum:GTEx/v8/Whole_Blood:GTEx/v8/Artery_Aorta:GTEx/v8/Artery_Coronary:GTEx/v8/Artery_Tibial:GTEx/v8/Brain_Amygdala:GTEx/v8/Brain_Anterior_cingulate_cortex_BA24:GTEx/v8/Brain_Caudate_basal_ganglia:GTEx/v8/Brain_Cerebellar_Hemisphere:GTEx/v8/Brain_Cerebellum:GTEx/v8/Brain_Cortex:GTEx/v8/Brain_Frontal_Cortex_BA9:GTE…	-	Yes	Right_Ventricle:Spleen:GM12878:IMR90:Mesenchymal_Stem_Cell	2.38074e-241	rs4151657;rs707939;rs527254;rs2844509;rs707938;rs114832009;rs1008438;rs204883;rs6937318;rs2523590;rs2523580;rs2523593;rs116667074;rs622076;rs112985609;rs116667074:rs2523593;rs622076:rs707939	8	N
ENSG00000204444	APOM	6	31620193	31625987	1	protein_coding	55937	APOM	0.00854308	-0.533737	0	0	7	8.94733e-13	0	BIOSQTL/BIOS_eQTL_geneLevel:GTEx/v8/Adipose_Subcutaneous:GTEx/v8/Colon_Transverse:GTEx/v8/Lung:GTEx/v8/Muscle_Skeletal:GTEx/v8/Pituitary:GTEx/v8/Cells_Cultured_fibroblasts:GTEx/v8/Skin_Sun_Exposed_Lower_leg:GTEx/v8/Stomach:GTEx/v8/Testis	-	Yes	Right_Ventricle:Spleen:GM12878:IMR90:Mesenchymal_Stem_Cell	2.38074e-241	rs2523593;rs116667074;rs622076;rs707938;rs4151657;rs707939;rs527254;rs1008438;rs116667074:rs2523593;rs622076:rs707939	8	N
ENSG00000204439	C6orf47	6	31626075	31628549	-1	protein_coding	57827	C6orf47	0.169848	-0.557276	0	0	0	NA	NA	NA	NA	Yes	Right_Ventricle:Spleen:GM12878:IMR90:Mesenchymal_Stem_Cell	2.38074e-241	rs2523593;rs116667074:rs2523593;rs116667074;rs622076:rs707939;rs527254	8	N
ENSG00000204438	GPANK1	6	31629006	31634060	-1	protein_coding	7918	GPANK1	0.000931901	0.994021	0	0	10	1.35005e-14	0	BIOSQTL/BIOS_eQTL_geneLevel:GTEx/v8/Adipose_Subcutaneous:GTEx/v8/Adipose_Visceral_Omentum:GTEx/v8/Whole_Blood:GTEx/v8/Artery_Tibial:GTEx/v8/Esophagus_Gastroesophageal_Junction:GTEx/v8/Esophagus_Muscularis:GTEx/v8/Lung:GTEx/v8/Muscle_Skeletal:GTEx/v8/Nerve_Tibial:GTEx/v8/Cells_Cultured_fibroblasts:GTEx/v8/Thyroid	-	Yes	Right_Ventricle:Spleen:GM12878:IMR90:Mesenchymal_Stem_Cell	2.38074e-241	rs2523593;rs116667074;rs622076;rs707938;rs1008438;rs28732174;rs13206639;rs4151657;rs707939;rs527254;rs2523570;rs116667074:rs2523593;rs622076:rs707939	8	N
ENSG00000204435	CSNK2B	6	31633013	31638120	1	protein_coding	1460	CSNK2B	0.943857	0.192574	0	0	7	1.35005e-14	0	DICE/T_CD4_memory_TREG:BIOSQTL/BIOS_eQTL_geneLevel:GTEx/v8/Adipose_Subcutaneous:GTEx/v8/Adipose_Visceral_Omentum:GTEx/v8/Whole_Blood:GTEx/v8/Brain_Nucleus_accumbens_basal_ganglia:GTEx/v8/Colon_Sigmoid:GTEx/v8/Esophagus_Gastroesophageal_Junction:GTEx/v8/Esophagus_Muscularis:GTEx/v8/Heart_Atrial_Appendage:GTEx/v8/Heart_Left_Ventricle:GTEx/v8/Lung:GTEx/v8/Muscle_Skeletal:GTEx/v8/Thyroid	+	Yes	Right_Ventricle:Spleen:GM12878:IMR90:Mesenchymal_Stem_Cell	2.38074e-241	rs2857599;rs2523593;rs116667074;rs622076;rs707938;rs4151657;rs707939;rs527254;rs116667074:rs2523593;rs622076:rs707939	8	N
ENSG00000263020	CSNK2B-LY6G5B-1181	6	31633879	31641323	1	protein_coding	NA	NA	0.196071	NA	0	0	7	1.05362e-13	0	BIOSQTL/BIOS_eQTL_geneLevel	+	Yes	Right_Ventricle:Spleen:GM12878:IMR90:Mesenchymal_Stem_Cell	2.38074e-241	rs2523593;rs116667074;rs622076;rs707938;rs4151657;rs707939;rs527254;rs1008438;rs116667074:rs2523593;rs622076:rs707939	8	N
ENSG00000240053	LY6G5B	6	31637944	31641553	1	protein_coding	58496	LY6G5B	0.000871194	0.370528	0	0	16	1.05362e-13	0	DICE/T_CD8_naive:DICE/T_CD4_TFH:DICE/T_CD4_TH1:DICE/T_CD4_TH1_17:DICE/T_CD4_TH2:BIOSQTL/BIOS_eQTL_geneLevel:GTEx/v8/Adipose_Subcutaneous:GTEx/v8/Adipose_Visceral_Omentum:GTEx/v8/Whole_Blood:GTEx/v8/Artery_Aorta:GTEx/v8/Artery_Tibial:GTEx/v8/Breast_Mammary_Tissue:GTEx/v8/Colon_Transverse:GTEx/v8/Esophagus_Gastroesophageal_Junction:GTEx/v8/Esophagus_Mucosa:GTEx/v8/Esophagus_Muscularis:GTEx/v8/Heart…	+	Yes	Right_Ventricle:Spleen:GM12878:IMR90:Mesenchymal_Stem_Cell	2.38074e-241	rs707938;rs1008438;rs2523593;rs116667074;rs622076;rs4151657;rs707939;rs527254;rs1265096;rs114832009;rs12614;rs532098;rs28381344;rs1042146;rs113468765;rs116667074:rs2523593;rs622076:rs707939	8	N
ENSG00000204428	LY6G5C	6	31644461	31651817	-1	protein_coding	80741	LY6G5C	0.61467	0.183113	0	0	11	1.16296e-44	0	DICE/B_cell_naive:DICE/T_CD4_naive:DICE/T_CD4_naive_activated:DICE/T_CD8_naive:DICE/T_CD8_naive_activated:DICE/Monocyte_non_classical:DICE/T_CD4_TFH:DICE/T_CD4_TH1_17:DICE/T_CD4_TH2:DICE/T_CD4_memory_TREG:DICE/T_CD4_naive_TREG:BIOSQTL/BIOS_eQTL_geneLevel:GTEx/v8/Adipose_Subcutaneous:GTEx/v8/Adipose_Visceral_Omentum:GTEx/v8/Whole_Blood:GTEx/v8/Artery_Aorta:GTEx/v8/Brain_Amygdala:GTEx/v8/Brain_Caud…	-	Yes	Right_Ventricle:Spleen:GM12878:IMR90:Mesenchymal_Stem_Cell	2.38074e-241	rs707938;rs1008438;rs2523593;rs116667074;rs622076;rs4151657;rs707939;rs527254;rs1265096;rs3130980;rs532098;rs12614;rs527254:rs2523593	8	N
ENSG00000204427	ABHD16A	6	31654726	31671221	-1	protein_coding	7920	ABHD16A	0.988883	-0.376322	0	0	5	4.55519e-06	1.1135e-10	GTEx/v8/Nerve_Tibial:GTEx/v8/Skin_Sun_Exposed_Lower_leg	-	Yes	Right_Ventricle:Spleen:GM12878:IMR90:Mesenchymal_Stem_Cell	4.86785e-221	rs2523580;rs1008438;rs707938;rs4151657;rs707939;rs527254;rs527254:rs2523593;rs116667074;rs622076	8	N
ENSG00000204422	XXbac-BPG32J3.20	6	31654739	31681849	-1	protein_coding	NA	NA	NA	NA	0	0	0	NA	NA	NA	NA	Yes	Right_Ventricle:Spleen:GM12878:IMR90:Mesenchymal_Stem_Cell:Trophoblast-like_Cell	4.86785e-221	rs2523593;rs116667074;rs622076:rs707939;rs527254:rs12614	8	N
ENSG00000204424	LY6G6F	6	31674640	31685581	1	protein_coding	259215	LY6G6F	2.55909e-06	-0.134424	0	0	2	6.51901e-09	3.84373e-05	GTEx/v8/Esophagus_Mucosa	+	Yes	Right_Ventricle:Spleen:GM12878:IMR90:Mesenchymal_Stem_Cell	4.86785e-221	rs707938;rs1008438;rs707939;rs527254:rs2523593;rs116667074;rs622076	8	N
ENSG00000250641	MEGT1	6	31674681	31685695	1	protein_coding	110599563	LY6G6F-LY6G6D	2.30552e-05	NA	0	0	0	NA	NA	NA	NA	Yes	Right_Ventricle:Spleen:GM12878:IMR90:Mesenchymal_Stem_Cell	4.86785e-221	rs707939;rs527254:rs2523593;rs116667074;rs622076	8	N
ENSG00000255552	LY6G6E	6	31679548	31681842	-1	protein_coding	79136	LY6G6E	NA	NA	0	0	2	7.48781e-07	1.54334e-07	GTEx/v8/Esophagus_Mucosa:GTEx/v8/Skin_Not_Sun_Exposed_Suprapubic	+	Yes	Right_Ventricle:Spleen:GM12878:IMR90:Mesenchymal_Stem_Cell:Trophoblast-like_Cell	4.86785e-221	rs707938;rs1008438;rs2523593;rs116667074;rs622076:rs707939;rs527254:rs12614	8	N
ENSG00000244355	LY6G6D	6	31683133	31685581	1	protein_coding	58530	LY6G6D	0.542858	0.0652801	0	0	1	4.40034e-06	8.84748e-05	GTEx/v8/Esophagus_Mucosa	+	Yes	Right_Ventricle:Spleen:GM12878:IMR90:Mesenchymal_Stem_Cell:Trophoblast-like_Cell	4.86785e-221	rs707938;rs2523593;rs116667074;rs622076:rs707939;rs527254:rs12614	8	N
ENSG00000204420	C6orf25	6	31686371	31694491	1	protein_coding	80739	C6orf25	0.00403769	-0.298211	0	0	8	5.45376e-21	3.85394e-15	GTEx/v8/Brain_Caudate_basal_ganglia:GTEx/v8/Brain_Nucleus_accumbens_basal_ganglia:GTEx/v8/Esophagus_Mucosa:GTEx/v8/Skin_Sun_Exposed_Lower_leg	+	Yes	Right_Ventricle:Spleen:GM12878:IMR90:Mesenchymal_Stem_Cell:Trophoblast-like_Cell	2.38074e-241	rs707938;rs2844509;rs2523593;rs116667074;rs622076;rs4151657;rs707939;rs527254;rs1008438;rs622076:rs707939;rs527254:rs12614	8	N
ENSG00000204421	LY6G6C	6	31686425	31689622	-1	protein_coding	80740	LY6G6C	0.0016527	-0.0629606	0	0	17	5.19806e-53	3.53452e-41	GTEx/v8/Brain_Caudate_basal_ganglia:GTEx/v8/Brain_Nucleus_accumbens_basal_ganglia:GTEx/v8/Esophagus_Mucosa	+	Yes	Right_Ventricle:Spleen:GM12878:IMR90:Mesenchymal_Stem_Cell:Trophoblast-like_Cell	2.38074e-241	rs707938;rs1042146;rs3130980;rs2523570;rs2844509;rs2523593;rs116667074;rs1041981;rs622076;rs4151657;rs707939;rs527254;rs1008438;rs28732174;rs622076:rs707939;rs527254:rs12614	8	N
ENSG00000213722	DDAH2	6	31694815	31698394	-1	protein_coding	23564	DDAH2	0.842139	-0.370986	0	0	8	1.44718e-13	0	BIOSQTL/BIOS_eQTL_geneLevel:GTEx/v8/Adipose_Subcutaneous:GTEx/v8/Adipose_Visceral_Omentum:GTEx/v8/Adrenal_Gland:GTEx/v8/Brain_Cerebellar_Hemisphere:GTEx/v8/Brain_Cerebellum:GTEx/v8/Brain_Cortex:GTEx/v8/Brain_Frontal_Cortex_BA9:GTEx/v8/Brain_Hypothalamus:GTEx/v8/Esophagus_Mucosa:GTEx/v8/Heart_Atrial_Appendage:GTEx/v8/Heart_Left_Ventricle:GTEx/v8/Lung:GTEx/v8/Muscle_Skeletal:GTEx/v8/Nerve_Tibial:GT…	-	Yes	Right_Ventricle:Spleen:GM12878:IMR90:Mesenchymal_Stem_Cell:Trophoblast-like_Cell	4.86785e-221	rs707938;rs1008438;rs1041981;rs2844509;rs2523593;rs116667074;rs622076;rs4151657;rs707939;rs527254;rs622076:rs707939;rs527254:rs12614	8	N
ENSG00000213719	CLIC1	6	31698358	31707540	-1	protein_coding	1192	CLIC1	0.0124562	0.517818	0	0	3	1.56738e-05	9.64035e-06	BIOSQTL/BIOS_eQTL_geneLevel:GTEx/v8/Adipose_Subcutaneous:GTEx/v8/Adipose_Visceral_Omentum:GTEx/v8/Whole_Blood:GTEx/v8/Lung:GTEx/v8/Nerve_Tibial:GTEx/v8/Testis	-	Yes	Right_Ventricle:Spleen:GM12878:IMR90:Mesenchymal_Stem_Cell:Trophoblast-like_Cell	4.86785e-221	rs1008438;rs2523593;rs116667074;rs622076;rs622076:rs707939;rs527254:rs12614	8	N
ENSG00000204410	MSH5	6	31707725	31732622	1	protein_coding	4439	MSH5	6.1388e-08	-0.0743933	1	12.38	12	9.95716e-11	0	BIOSQTL/BIOS_eQTL_geneLevel:GTEx/v8/Adipose_Subcutaneous:GTEx/v8/Artery_Aorta:GTEx/v8/Artery_Tibial:GTEx/v8/Brain_Cerebellar_Hemisphere:GTEx/v8/Brain_Frontal_Cortex_BA9:GTEx/v8/Brain_Putamen_basal_ganglia:GTEx/v8/Esophagus_Mucosa:GTEx/v8/Nerve_Tibial:GTEx/v8/Skin_Not_Sun_Exposed_Suprapubic:GTEx/v8/Skin_Sun_Exposed_Lower_leg:GTEx/v8/Testis:GTEx/v8/Thyroid	-	Yes	Right_Ventricle:Spleen:GM12878:IMR90:Mesenchymal_Stem_Cell:Trophoblast-like_Cell	2.38074e-241	rs2523593;rs116667074;rs622076;rs707938;rs707939;rs527254;rs1041981;rs13206639;rs28381344;rs28732174;rs2844509;rs622076:rs707939;rs527254:rs12614	8	N
ENSG00000255152	MSH5-SAPCD1	6	31707797	31732628	1	protein_coding	100532732	MSH5-SAPCD1	NA	NA	1	12.38	2	9.95716e-11	0	BIOSQTL/BIOS_eQTL_geneLevel	-	Yes	Right_Ventricle:Spleen:GM12878:IMR90:Mesenchymal_Stem_Cell:Trophoblast-like_Cell	4.86785e-221	rs2523593;rs116667074;rs622076;rs707938;rs707939;rs527254;rs622076:rs707939;rs527254:rs12614	8	N
ENSG00000228727	SAPCD1	6	31730576	31732628	1	protein_coding	401251	SAPCD1	2.31956e-07	-0.138259	1	12.38	1	9.95716e-11	0	BIOSQTL/BIOS_eQTL_geneLevel	-	Yes	Right_Ventricle	4.86785e-221	rs2523593;rs116667074;rs622076;rs707938;rs707939;rs527254	8	N
ENSG00000204396	VWA7	6	31733367	31745108	-1	protein_coding	80737	VWA7	4.28881e-07	-0.117039	1	12.38	10	2.62908e-18	0	BIOSQTL/BIOS_eQTL_geneLevel:GTEx/v8/Adipose_Visceral_Omentum:GTEx/v8/Whole_Blood:GTEx/v8/Artery_Aorta:GTEx/v8/Muscle_Skeletal:GTEx/v8/Pancreas:GTEx/v8/Testis	-	Yes	Right_Ventricle	4.86785e-221	rs2523593;rs116667074;rs622076;rs2844509;rs707938;rs4151657;rs707939;rs527254;rs1008438;rs12614;rs1041981;rs112985609	8	N
ENSG00000204394	VARS	6	31745295	31763730	-1	protein_coding	7407	VARS	0.679794	NA	0	0	3	8.73117e-05	0.0109394	GTEx/v8/Nerve_Tibial:GTEx/v8/Pituitary:GTEx/v8/Skin_Not_Sun_Exposed_Suprapubic	+	Yes	Right_Ventricle	4.86785e-221	rs4151657;rs707939;rs527254;rs2523593;rs116667074;rs622076;rs1008438;rs622076:rs707939	8	N
ENSG00000204392	LSM2	6	31765173	31774761	-1	protein_coding	57819	LSM2	0.00596282	-0.429998	0	0	4	3.18047e-08	3.77906e-10	BIOSQTL/BIOS_eQTL_geneLevel:GTEx/v8/Artery_Tibial	+	Yes	Right_Ventricle	4.86785e-221	rs1008438;rs12614;rs112985609;rs2523593;rs116667074;rs622076:rs707939;rs527254	8	N
ENSG00000204390	HSPA1L	6	31777396	31783437	-1	protein_coding	3305	HSPA1L	2.19041e-06	-0.11285	0	0	3	6.53165e-08	5.63222e-05	BIOSQTL/BIOS_eQTL_geneLevel:GTEx/v8/Pancreas:GTEx/v8/Skin_Sun_Exposed_Lower_leg	+	Yes	Right_Ventricle	4.86785e-221	rs4151657;rs707939;rs527254;rs1008438;rs707938;rs2523593;rs116667074;rs622076:rs707939	8	N
ENSG00000204389	HSPA1A	6	31783291	31785723	1	protein_coding	3303	HSPA1A	NA	-0.0681399	0	0	3	4.01311e-05	0.00203204	GTEx/v8/Cells_Cultured_fibroblasts	-	Yes	Right_Ventricle	4.86785e-221	rs707938;rs4151657;rs707939;rs527254;rs1008438;rs2523593;rs116667074;rs622076:rs707939	8	N
ENSG00000204388	HSPA1B	6	31795512	31798031	1	protein_coding	3304	HSPA1B	NA	0.733333	0	0	0	NA	NA	NA	NA	Yes	Right_Ventricle	4.86785e-221	rs2523593;rs116667074;rs622076:rs707939;rs527254	8	N
ENSG00000204387	C6orf48	6	31802385	31807541	1	protein_coding	50854	C6orf48	5.82447e-05	-0.0706833	0	0	12	1.77699e-49	0	DICE/T_CD4_TH1:BIOSQTL/BIOS_eQTL_geneLevel:GTEx/v8/Adipose_Subcutaneous:GTEx/v8/Cells_EBV-transformed_lymphocytes:GTEx/v8/Whole_Blood:GTEx/v8/Artery_Tibial:GTEx/v8/Breast_Mammary_Tissue:GTEx/v8/Esophagus_Muscularis:GTEx/v8/Heart_Left_Ventricle:GTEx/v8/Nerve_Tibial:GTEx/v8/Cells_Cultured_fibroblasts:GTEx/v8/Skin_Not_Sun_Exposed_Suprapubic:GTEx/v8/Skin_Sun_Exposed_Lower_leg:GTEx/v8/Testis	-	Yes	Right_Ventricle:GM12878	2.38074e-241	rs2233945;rs2523593;rs116667074;rs622076;rs707938;rs4151657;rs707939;rs527254;rs1008438;rs204883;rs6937318;rs12614;rs3130980;rs9267487;rs28381344;rs622076:rs2523593	8	N
ENSG00000204386	NEU1	6	31825436	31830683	-1	protein_coding	4758	NEU1	1.93154e-05	-0.509633	1	14.47	6	4.54843e-12	0	BIOSQTL/BIOS_eQTL_geneLevel:GTEx/v8/Whole_Blood:GTEx/v8/Skin_Sun_Exposed_Lower_leg	-	Yes	Right_Ventricle:GM12878	2.38074e-241	rs707939;rs527254;rs2523593;rs116667074;rs622076;rs707938;rs4151657;rs1008438;rs622076:rs2523593	8	N
ENSG00000204385	SLC44A4	6	31830969	31846823	-1	protein_coding	80736	SLC44A4	8.2783e-08	0.141295	1	14.47	9	6.44429e-09	5.33126e-16	BIOSQTL/BIOS_eQTL_geneLevel:GTEx/v8/Esophagus_Mucosa:GTEx/v8/Pancreas:GTEx/v8/Pituitary:GTEx/v8/Thyroid	+	Yes	Right_Ventricle:GM12878:IMR90	2.38074e-241	rs707939;rs527254;rs4151657;rs204883;rs6937318;rs1008438;rs28732174;rs2523593;rs116667074;rs622076;rs527254:rs204883;rs6937318:rs28732174	8	N
ENSG00000204371	EHMT2	6	31847536	31865464	-1	protein_coding	10919	EHMT2	0.0644715	-0.142114	1	14.47	6	1.49045e-11	1.81009e-09	GTEx/v8/Brain_Caudate_basal_ganglia:GTEx/v8/Skin_Not_Sun_Exposed_Suprapubic:GTEx/v8/Skin_Sun_Exposed_Lower_leg:GTEx/v8/Testis	+	Yes	Right_Ventricle:GM12878:IMR90	1.2122e-65	rs707939;rs527254;rs2523580;rs204883;rs6937318;rs4151657;rs1008438;rs707938;rs527254:rs204883;rs6937318:rs28732174	8	N
ENSG00000166278	C2	6	31865562	31913449	1	protein_coding	717	C2	1.37889e-06	-0.608182	1	15.34	9	5.41099e-14	0	BIOSQTL/BIOS_eQTL_geneLevel:GTEx/v8/Whole_Blood:GTEx/v8/Testis	+	Yes	Right_Ventricle:GM12878:IMR90	2.38074e-241	rs12614;rs2523593;rs116667074;rs622076;rs707938;rs1008438;rs28732174;rs4151657;rs707939;rs527254;rs114832009;rs527254:rs204883;rs6937318:rs28732174	8	N
ENSG00000204366	ZBTB12	6	31867384	31869769	-1	protein_coding	221527	ZBTB12	0.807401	NA	0	0	14	1.77505e-62	8.85936e-52	GTEx/v8/Adipose_Subcutaneous:GTEx/v8/Whole_Blood:GTEx/v8/Esophagus_Muscularis:GTEx/v8/Lung:GTEx/v8/Skin_Not_Sun_Exposed_Suprapubic:GTEx/v8/Thyroid	-	Yes	Right_Ventricle:GM12878:IMR90	1.2122e-65	rs28381344;rs3130980;rs1265094;rs2523580;rs9267487;rs41315816;rs28732174;rs532098;rs13206639;rs11575907;rs4151657;rs707939;rs527254;rs1008438;rs707938;rs527254:rs204883;rs6937318:rs28732174	8	N
ENSG00000243649	CFB	6	31895475	31919861	1	protein_coding	629	CFB	0.000978859	-0.355687	1	15.34	5	5.41099e-14	0	BIOSQTL/BIOS_eQTL_geneLevel:GTEx/v8/Muscle_Skeletal	+	Yes	Right_Ventricle	4.86785e-221	rs12614;rs2523593;rs116667074;rs622076;rs707938;rs1008438;rs28732174;rs204883;rs6937318:rs28732174	8	N
ENSG00000244255	CFB	6	31895475	31919825	1	protein_coding	629	CFB	NA	-0.355687	1	15.34	5	5.41099e-14	0	BIOSQTL/BIOS_eQTL_geneLevel	+	Yes	Right_Ventricle	4.86785e-221	rs12614;rs2523593;rs116667074;rs622076;rs707938;rs1008438;rs28732174;rs204883;rs6937318:rs28732174	8	N
ENSG00000204356	NELFE	6	31919864	31926887	-1	protein_coding	7936	NELFE	0.756273	-0.0686102	1	15.34	5	1.05874e-07	5.79848e-22	BIOSQTL/BIOS_eQTL_geneLevel:GTEx/v8/Adipose_Subcutaneous:GTEx/v8/Artery_Aorta:GTEx/v8/Artery_Tibial:GTEx/v8/Lung:GTEx/v8/Muscle_Skeletal:GTEx/v8/Nerve_Tibial:GTEx/v8/Skin_Sun_Exposed_Lower_leg	+	No	NA	6.33354e-23	rs12614;rs4151657;rs707939;rs527254;rs114832009;rs241435	8	N
ENSG00000204351	SKIV2L	6	31926857	31937532	1	protein_coding	6499	SKIV2L	1.11012e-15	-0.360101	1	15.23	16	1.41664e-24	0	BIOSQTL/BIOS_eQTL_geneLevel:GTEx/v8/Adipose_Subcutaneous:GTEx/v8/Adipose_Visceral_Omentum:GTEx/v8/Cells_EBV-transformed_lymphocytes:GTEx/v8/Whole_Blood:GTEx/v8/Artery_Aorta:GTEx/v8/Artery_Tibial:GTEx/v8/Brain_Anterior_cingulate_cortex_BA24:GTEx/v8/Brain_Cerebellum:GTEx/v8/Brain_Cortex:GTEx/v8/Brain_Frontal_Cortex_BA9:GTEx/v8/Brain_Nucleus_accumbens_basal_ganglia:GTEx/v8/Brain_Spinal_cord_cervical…	-	No	NA	2.38074e-241	rs41315816;rs2523593;rs116667074;rs622076;rs12614;rs204883;rs6937318;rs114832009;rs532098;rs13206639;rs241435;rs17587;rs11751439;rs2523590;rs2844509;rs28732174;rs113468765;rs3130980	8	N
ENSG00000204348	DXO	6	31937587	31940069	-1	protein_coding	1797	DXO	4.9848e-10	NA	1	15.23	2	2.85854e-05	6.52087e-14	GTEx/v8/Esophagus_Muscularis:GTEx/v8/Liver	-	No	NA	6.16742e-47	rs41315816;rs114832009;rs204883;rs6937318	8	N
ENSG00000204344	STK19	6	31938868	31950598	1	protein_coding	8859	STK19	0.00461708	-0.316128	1	15.23	11	3.53615e-08	3.77999e-22	GTEx/v8/Adipose_Subcutaneous:GTEx/v8/Whole_Blood:GTEx/v8/Artery_Aorta:GTEx/v8/Artery_Tibial:GTEx/v8/Breast_Mammary_Tissue:GTEx/v8/Colon_Transverse:GTEx/v8/Esophagus_Mucosa:GTEx/v8/Muscle_Skeletal:GTEx/v8/Nerve_Tibial:GTEx/v8/Pancreas:GTEx/v8/Cells_Cultured_fibroblasts:GTEx/v8/Skin_Sun_Exposed_Lower_leg:GTEx/v8/Thyroid	+	No	NA	5.76388e-92	rs41315816;rs2523570;rs28732174;rs13206639;rs9271549;rs2844509;rs1008438;rs1042146;rs2071627	8	N
ENSG00000244731	C4A	6	31949801	31970458	1	protein_coding	720	C4A	NA	-0.318572	1	15.23	22	7.90761e-43	0	BIOSQTL/BIOS_eQTL_geneLevel:GTEx/v8/Adipose_Subcutaneous:GTEx/v8/Adipose_Visceral_Omentum:GTEx/v8/Adrenal_Gland:GTEx/v8/Cells_EBV-transformed_lymphocytes:GTEx/v8/Whole_Blood:GTEx/v8/Artery_Aorta:GTEx/v8/Artery_Coronary:GTEx/v8/Artery_Tibial:GTEx/v8/Brain_Amygdala:GTEx/v8/Brain_Anterior_cingulate_cortex_BA24:GTEx/v8/Brain_Caudate_basal_ganglia:GTEx/v8/Brain_Cerebellar_Hemisphere:GTEx/v8/Brain_Cere…	-	No	NA	2.38074e-241	rs41315816;rs2523593;rs116667074;rs622076;rs4151657;rs707939;rs527254;rs204883;rs6937318;rs28732174;rs1265094;rs1041981;rs707938;rs1008438;rs2071480;rs17587;rs1042146;rs2071627;rs3130980;rs532098;rs113468765	8	N
ENSG00000268923	AL645922.1	6	31973945	31974881	-1	protein_coding	NA	NA	NA	NA	0	0	7	2.5551e-32	0	BIOSQTL/BIOS_eQTL_geneLevel	-	No	NA	4.86785e-221	rs2523593;rs116667074;rs622076;rs707938;rs4151657;rs707939;rs527254;rs1008438;rs204883;rs6937318	8	N
ENSG00000224389	C4B	6	31982539	32003195	1	protein_coding	721	C4B	NA	-0.318572	0	0	20	6.65039e-36	0	DICE/T_CD4_TH17:BIOSQTL/BIOS_eQTL_geneLevel:GTEx/v8/Adipose_Subcutaneous:GTEx/v8/Adipose_Visceral_Omentum:GTEx/v8/Adrenal_Gland:GTEx/v8/Cells_EBV-transformed_lymphocytes:GTEx/v8/Whole_Blood:GTEx/v8/Artery_Aorta:GTEx/v8/Brain_Cerebellar_Hemisphere:GTEx/v8/Brain_Cerebellum:GTEx/v8/Brain_Cortex:GTEx/v8/Brain_Hypothalamus:GTEx/v8/Colon_Sigmoid:GTEx/v8/Esophagus_Gastroesophageal_Junction:GTEx/v8/Esoph…	+	No	NA	2.38074e-241	rs1008438;rs4151657;rs707939;rs527254;rs204883;rs6937318;rs28732174;rs2523593;rs116667074;rs622076;rs707938;rs1265094;rs2523580;rs17587;rs2233945;rs114832009;rs2857599;rs532098;rs1041981	8	N
ENSG00000231852	CYP21A2	6	32006042	32009447	1	protein_coding	1589	CYP21A2	0.672307	0.394527	0	0	18	3.82746e-26	0	DICE/T_CD4_naive:DICE/T_CD4_naive_activated:DICE/T_CD8_naive:DICE/T_CD4_TFH:DICE/T_CD4_TH1:DICE/T_CD4_TH1_17:DICE/T_CD4_TH2:BIOSQTL/BIOS_eQTL_geneLevel:GTEx/v8/Adipose_Subcutaneous:GTEx/v8/Whole_Blood:GTEx/v8/Artery_Aorta:GTEx/v8/Artery_Tibial:GTEx/v8/Brain_Cerebellar_Hemisphere:GTEx/v8/Brain_Cerebellum:GTEx/v8/Brain_Cortex:GTEx/v8/Colon_Sigmoid:GTEx/v8/Colon_Transverse:GTEx/v8/Esophagus_Gastroes…	+	No	NA	2.38074e-241	rs2523593;rs116667074;rs4151657;rs707939;rs527254;rs1008438;rs204883;rs6937318;rs1265094;rs622076;rs2071627;rs17587;rs1041981;rs707913;rs1265102;rs707938;rs2071480;rs3130980;rs532098;rs113468765	8	N
ENSG00000168477	TNXB	6	32008931	32083111	-1	protein_coding	7148	TNXB	0.774154	-0.827101	3	14.83	10	9.2581e-54	0	BIOSQTL/BIOS_eQTL_geneLevel:GTEx/v8/Adrenal_Gland	-	No	NA	9.33995e-69	rs204883;rs6937318;rs28732174;rs4151657;rs707939;rs527254;rs12614;rs1042146;rs41315816	8	N
ENSG00000213676	ATF6B	6	32065953	32096030	-1	protein_coding	1388	ATF6B	1.67701e-06	0.204046	2	13.95	11	5.19248e-29	8.61443e-53	BIOSQTL/BIOS_eQTL_geneLevel:GTEx/v8/Adipose_Subcutaneous:GTEx/v8/Adipose_Visceral_Omentum:GTEx/v8/Adrenal_Gland:GTEx/v8/Artery_Aorta:GTEx/v8/Artery_Tibial:GTEx/v8/Brain_Caudate_basal_ganglia:GTEx/v8/Brain_Frontal_Cortex_BA9:GTEx/v8/Brain_Hippocampus:GTEx/v8/Brain_Putamen_basal_ganglia:GTEx/v8/Brain_Spinal_cord_cervical_c-1:GTEx/v8/Breast_Mammary_Tissue:GTEx/v8/Colon_Sigmoid:GTEx/v8/Colon_Transver…	-	No	NA	1.2122e-65	rs28732174;rs4151657;rs707939;rs527254;rs12614;rs204883;rs6937318;rs1008438;rs707938;rs11751439;rs2523580;rs2844509	8	N
ENSG00000204315	FKBPL	6	32096484	32098068	-1	protein_coding	63943	FKBPL	5.35499e-05	0.348686	0	0	8	2.16209e-13	5.83742e-09	BIOSQTL/BIOS_eQTL_geneLevel:GTEx/v8/Whole_Blood:GTEx/v8/Colon_Transverse:GTEx/v8/Esophagus_Mucosa:GTEx/v8/Skin_Not_Sun_Exposed_Suprapubic:GTEx/v8/Skin_Sun_Exposed_Lower_leg	+	No	NA	6.16742e-47	rs28732174;rs9267487;rs28381344;rs41315816;rs13206639;rs114832009;rs204883;rs6937318;rs11575907	8	N
ENSG00000204314	PRRT1	6	32116136	32122150	-1	protein_coding	80863	PRRT1	0.407946	-0.838939	0	0	8	4.25242e-08	1.45267e-29	BIOSQTL/BIOS_eQTL_geneLevel:GTEx/v8/Adipose_Subcutaneous:GTEx/v8/Breast_Mammary_Tissue:GTEx/v8/Esophagus_Mucosa:GTEx/v8/Nerve_Tibial:GTEx/v8/Cells_Cultured_fibroblasts:GTEx/v8/Skin_Not_Sun_Exposed_Suprapubic:GTEx/v8/Skin_Sun_Exposed_Lower_leg:GTEx/v8/Thyroid	-	No	NA	5.76388e-92	rs28732174;rs4151657;rs707939;rs527254;rs9271549;rs204883;rs6937318;rs13206639;rs114832009	8	N
ENSG00000221988	PPT2	6	32121218	32134011	1	protein_coding	9374	PPT2	0.772683	-0.617997	0	0	3	1.11689e-07	1.10928e-08	BIOSQTL/BIOS_eQTL_geneLevel:GTEx/v8/Cells_Cultured_fibroblasts	-	No	NA	6.03534e-22	rs28732174;rs114832009	8	N
ENSG00000258388	PPT2-EGFL8	6	32121622	32139755	1	protein_coding	100532746	PPT2-EGFL8	NA	NA	0	0	4	1.11689e-07	8.344e-05	BIOSQTL/BIOS_eQTL_geneLevel	-	No	NA	6.16742e-47	rs12614;rs204883;rs6937318;rs28732174	8	N
ENSG00000241404	EGFL8	6	32132360	32136058	1	protein_coding	80864	EGFL8	3.51577e-06	0.257304	0	0	7	2.27381e-07	2.16321e-05	BIOSQTL/BIOS_eQTL_geneLevel:GTEx/v8/Whole_Blood:GTEx/v8/Colon_Transverse:GTEx/v8/Nerve_Tibial	+	No	NA	6.16742e-47	rs12614;rs204883;rs6937318;rs28732174;rs114832009;rs4151657;rs707939;rs527254	8	N
ENSG00000204310	AGPAT1	6	32135989	32145873	-1	protein_coding	10554	AGPAT1	0.984454	-0.0942702	0	0	6	1.29595e-06	2.77394e-16	BIOSQTL/BIOS_eQTL_geneLevel:GTEx/v8/Liver:GTEx/v8/Muscle_Skeletal:GTEx/v8/Nerve_Tibial:GTEx/v8/Thyroid	-	No	NA	6.16742e-47	rs12614;rs204883;rs6937318;rs28732174;rs4151657;rs707939;rs527254;rs41315816	8	N
ENSG00000204308	RNF5	6	32146131	32151930	1	protein_coding	6048	RNF5	0.00299042	0.00681417	0	0	13	2.07845e-21	6.099e-41	GTEx/v8/Adrenal_Gland:GTEx/v8/Cells_EBV-transformed_lymphocytes:GTEx/v8/Artery_Tibial:GTEx/v8/Brain_Cerebellar_Hemisphere:GTEx/v8/Brain_Cerebellum:GTEx/v8/Brain_Spinal_cord_cervical_c-1:GTEx/v8/Colon_Sigmoid:GTEx/v8/Colon_Transverse:GTEx/v8/Esophagus_Muscularis:GTEx/v8/Heart_Atrial_Appendage:GTEx/v8/Heart_Left_Ventricle:GTEx/v8/Liver:GTEx/v8/Lung:GTEx/v8/Muscle_Skeletal:GTEx/v8/Nerve_Tibial:GTEx/…	-	No	NA	2.38074e-241	rs2523593;rs116667074;rs622076;rs41315816;rs28732174;rs28381344;rs9267487;rs4151657;rs707939;rs527254;rs1008438;rs13206639;rs707938	8	N
ENSG00000204305	AGER	6	32148745	32152101	-1	protein_coding	177	AGER	1.46448e-10	-0.301869	0	0	9	3.55828e-08	6.66044e-36	BIOSQTL/BIOS_eQTL_geneLevel:GTEx/v8/Adipose_Subcutaneous:GTEx/v8/Artery_Aorta:GTEx/v8/Artery_Tibial:GTEx/v8/Colon_Transverse:GTEx/v8/Esophagus_Muscularis:GTEx/v8/Heart_Left_Ventricle:GTEx/v8/Nerve_Tibial:GTEx/v8/Cells_Cultured_fibroblasts:GTEx/v8/Skin_Sun_Exposed_Lower_leg:GTEx/v8/Testis	-	No	NA	4.86785e-221	rs28732174;rs41315816;rs114832009;rs13206639;rs2523593;rs116667074;rs622076;rs9271549;rs707939;rs527254;rs532098	8	N
ENSG00000204304	PBX2	6	32152512	32157963	-1	protein_coding	5089	PBX2	0.889707	-0.473698	0	0	2	8.28209e-07	0.000742887	BIOSQTL/BIOS_eQTL_geneLevel:GTEx/v8/Adipose_Subcutaneous:GTEx/v8/Thyroid	-	No	NA	6.16742e-47	rs204883;rs6937318;rs41315816	8	N
ENSG00000213654	GPSM3	6	32158543	32163300	-1	protein_coding	63940	GPSM3	0.609592	-0.739905	0	0	3	1.24474e-05	2.72729e-05	BIOSQTL/BIOS_eQTL_geneLevel:GTEx/v8/Brain_Cerebellum	-	No	NA	6.16742e-47	rs204883;rs6937318;rs41315816;rs28732174	8	N
ENSG00000204301	NOTCH4	6	32162620	32191844	-1	protein_coding	4855	NOTCH4	1.19532e-10	0.0113186	0	0	18	1.4078e-100	6.61378e-91	BIOSQTL/BIOS_eQTL_geneLevel:GTEx/v8/Adipose_Subcutaneous:GTEx/v8/Adipose_Visceral_Omentum:GTEx/v8/Whole_Blood:GTEx/v8/Artery_Aorta:GTEx/v8/Artery_Tibial:GTEx/v8/Brain_Cerebellum:GTEx/v8/Brain_Cortex:GTEx/v8/Breast_Mammary_Tissue:GTEx/v8/Colon_Transverse:GTEx/v8/Esophagus_Gastroesophageal_Junction:GTEx/v8/Esophagus_Mucosa:GTEx/v8/Esophagus_Muscularis:GTEx/v8/Heart_Atrial_Appendage:GTEx/v8/Heart_Le…	-	No	NA	2.38074e-241	rs204883;rs6937318;rs28381344;rs9267487;rs2523593;rs116667074;rs622076;rs1008438;rs41315816;rs28732174;rs2071480;rs112985609;rs707939;rs527254;rs12614;rs707938;rs13206639;rs11575907	8	N
ENSG00000204296	C6orf10	6	32256303	32339684	-1	protein_coding	10665	C6orf10	1.22807e-13	1.35799	0	0	5	9.04885e-09	6.15362e-07	GTEx/v8/Testis	-	No	NA	2.38074e-241	rs2523593;rs116667074;rs622076;rs532098;rs9271549	8	N
ENSG00000204290	BTNL2	6	32361740	32374905	-1	protein_coding	56244	BTNL2	2.02726e-07	NA	0	0	6	2.47371e-07	9.1682e-09	GTEx/v8/Nerve_Tibial:GTEx/v8/Ovary:GTEx/v8/Small_Intestine_Terminal_Ileum	-	Yes	Left_Ventricle:Right_Ventricle:Spleen:GM12878:IMR90:Mesenchymal_Stem_Cell:Mesendoderm:Trophoblast-like_Cell:hESC	2.38074e-241	rs2523593;rs116667074;rs622076;rs11751439;rs532098;rs9271549;rs13206639:rs11751439:rs9271524:rs9271549:rs113468765:rs12614:rs204883;rs6937318:rs28732174:rs17587	8	N
ENSG00000204287	HLA-DRA	6	32407619	32412823	1	protein_coding	3122	HLA-DRA	0.700165	2.60729	0	0	7	4.97736e-10	1.25639e-15	BIOSQTL/BIOS_eQTL_geneLevel:GTEx/v8/Adipose_Subcutaneous:GTEx/v8/Esophagus_Muscularis:GTEx/v8/Muscle_Skeletal:GTEx/v8/Skin_Not_Sun_Exposed_Suprapubic:GTEx/v8/Skin_Sun_Exposed_Lower_leg	-	Yes	GM12878	2.38074e-241	rs11751439;rs113468765;rs13206639;rs9271549;rs241435;rs2523593;rs116667074;rs532098;rs13206639:rs11751439:rs9271524:rs9271549:rs113468765:rs17587	8	N
ENSG00000198502	HLA-DRB5	6	32485120	32498064	-1	protein_coding	3127	HLA-DRB5	0.00322727	NA	0	0	16	1.03562e-77	0	BIOSQTL/BIOS_eQTL_geneLevel:GTEx/v8/Adipose_Subcutaneous:GTEx/v8/Adipose_Visceral_Omentum:GTEx/v8/Adrenal_Gland:GTEx/v8/Cells_EBV-transformed_lymphocytes:GTEx/v8/Whole_Blood:GTEx/v8/Artery_Aorta:GTEx/v8/Artery_Coronary:GTEx/v8/Artery_Tibial:GTEx/v8/Brain_Caudate_basal_ganglia:GTEx/v8/Brain_Hippocampus:GTEx/v8/Brain_Hypothalamus:GTEx/v8/Brain_Nucleus_accumbens_basal_ganglia:GTEx/v8/Breast_Mammary_…	-	No	NA	2.38074e-241	rs532098;rs13206639;rs9271524;rs9271549;rs113468765;rs2523593;rs116667074;rs1041981;rs622076;rs707938;rs1008438;rs11751439;rs2071627;rs2071480;rs17587	8	N
ENSG00000196126	HLA-DRB1	6	32546546	32557625	-1	protein_coding	3123	HLA-DRB1	5.62353e-05	10.1544	0	0	16	8.32447e-126	0	DICE/B_cell_naive:DICE/T_CD4_naive:DICE/T_CD4_naive_activated:DICE/T_CD8_naive:DICE/T_CD8_naive_activated:DICE/Monocyte_classical:DICE/Monocyte_non_classical:DICE/T_CD4_TFH:DICE/T_CD4_TH2:DICE/T_CD4_memory_TREG:DICE/T_CD4_naive_TREG:BIOSQTL/BIOS_eQTL_geneLevel:GTEx/v8/Adipose_Subcutaneous:GTEx/v8/Adipose_Visceral_Omentum:GTEx/v8/Cells_EBV-transformed_lymphocytes:GTEx/v8/Whole_Blood:GTEx/v8/Artery…	+	Yes	GM12878	4.86785e-221	rs532098;rs9271549;rs13206639;rs11751439;rs9271524;rs113468765;rs707939;rs527254;rs204883;rs6937318;rs2523593;rs116667074;rs622076;rs4151657;rs11575907;rs2284190;rs28732174;rs17587;rs13206639:rs11751439:rs9271524:rs9271549:rs113468765	8	N
ENSG00000196735	HLA-DQA1	6	32595956	32614839	1	protein_coding	3117	HLA-DQA1	0.166625	NA	4	15.45	12	4.49946e-152	0	DICE/B_cell_naive:DICE/T_CD4_naive:DICE/T_CD4_naive_activated:DICE/T_CD8_naive:DICE/T_CD8_naive_activated:DICE/Monocyte_classical:DICE/Monocyte_non_classical:DICE/T_CD4_TH1:DICE/T_CD4_TH17:DICE/T_CD4_memory_TREG:DICE/T_CD4_naive_TREG:BIOSQTL/BIOS_eQTL_geneLevel:GTEx/v8/Adipose_Subcutaneous:GTEx/v8/Adipose_Visceral_Omentum:GTEx/v8/Cells_EBV-transformed_lymphocytes:GTEx/v8/Whole_Blood:GTEx/v8/Arter…	+	No	NA	2.0564e-219	rs11751439;rs9271524;rs9271549;rs113468765;rs13206639;rs2071627;rs4151657;rs707939;rs527254;rs204883;rs6937318;rs532098;rs2284190;rs2523593;rs116667074;rs622076	8	N
ENSG00000179344	HLA-DQB1	6	32627244	32636160	-1	protein_coding	3119	HLA-DQB1	0.353015	22.5355	0	0	14	1.0767e-140	0	DICE/B_cell_naive:DICE/T_CD4_naive:DICE/T_CD4_naive_activated:DICE/T_CD8_naive:DICE/T_CD8_naive_activated:DICE/Monocyte_classical:DICE/Monocyte_non_classical:DICE/T_CD4_TH17:DICE/T_CD4_TH2:DICE/T_CD4_memory_TREG:BIOSQTL/BIOS_eQTL_geneLevel:GTEx/v8/Adipose_Subcutaneous:GTEx/v8/Adipose_Visceral_Omentum:GTEx/v8/Cells_EBV-transformed_lymphocytes:GTEx/v8/Whole_Blood:GTEx/v8/Artery_Aorta:GTEx/v8/Artery…	-	Yes	GM12878	4.86785e-221	rs9271524;rs9271549;rs532098;rs13206639;rs11751439;rs113468765;rs2228396;rs2071627;rs17587;rs2523593;rs116667074;rs622076;rs204883;rs6937318;rs2071480;rs1008438;rs13206639:rs11751439:rs9271524:rs9271549:rs113468765	8	N
ENSG00000237541	HLA-DQA2	6	32709119	32714992	1	protein_coding	3118	HLA-DQA2	0.00504406	3.37251	0	0	15	3.27167000000001e-310	0	DICE/B_cell_naive:DICE/T_CD4_naive:DICE/T_CD4_naive_activated:DICE/T_CD8_naive:DICE/T_CD8_naive_activated:DICE/Monocyte_classical:DICE/Monocyte_non_classical:DICE/NK:DICE/T_CD4_TFH:DICE/T_CD4_TH1:DICE/T_CD4_TH17:DICE/T_CD4_TH1_17:DICE/T_CD4_TH2:DICE/T_CD4_memory_TREG:DICE/T_CD4_naive_TREG:BIOSQTL/BIOS_eQTL_geneLevel:GTEx/v8/Adipose_Subcutaneous:GTEx/v8/Adipose_Visceral_Omentum:GTEx/v8/Adrenal_Gla…	-	Yes	Right_Ventricle:GM12878	5.76388e-92	rs532098;rs9271549;rs13206639;rs11751439;rs9271524;rs2228396;rs2071627;rs2284190;rs4151657;rs707939;rs527254;rs204883;rs6937318;rs28732174;rs707938;rs1008438;rs6937318:rs28732174	8	N
ENSG00000232629	HLA-DQB2	6	32723875	32731311	-1	protein_coding	3120	HLA-DQB2	0.00935593	2.05644	0	0	18	3.82436e-220	0	DICE/B_cell_naive:DICE/T_CD4_naive:DICE/T_CD4_naive_activated:DICE/T_CD8_naive:DICE/T_CD8_naive_activated:DICE/Monocyte_classical:DICE/Monocyte_non_classical:DICE/NK:DICE/T_CD4_TFH:DICE/T_CD4_TH1:DICE/T_CD4_TH17:DICE/T_CD4_TH1_17:DICE/T_CD4_TH2:DICE/T_CD4_memory_TREG:DICE/T_CD4_naive_TREG:BIOSQTL/BIOS_eQTL_geneLevel:GTEx/v8/Adipose_Subcutaneous:GTEx/v8/Adipose_Visceral_Omentum:GTEx/v8/Adrenal_Gla…	-	Yes	Right_Ventricle:Spleen	5.76388e-92	rs532098;rs9271549;rs13206639;rs28732174;rs11751439;rs9271524;rs113468765;rs2228396;rs2071627;rs2284190;rs1008438;rs4151657;rs707939;rs527254;rs204883;rs6937318;rs17587;rs114832009;rs241435;rs6937318:rs28732174	8	N
ENSG00000241106	HLA-DOB	6	32780540	32784825	-1	protein_coding	3112	HLA-DOB	9.08752e-05	1.30943	0	0	11	2.03963e-47	0	BIOSQTL/BIOS_eQTL_geneLevel:GTEx/v8/Whole_Blood:GTEx/v8/Artery_Aorta:GTEx/v8/Artery_Tibial:GTEx/v8/Brain_Frontal_Cortex_BA9:GTEx/v8/Breast_Mammary_Tissue:GTEx/v8/Esophagus_Mucosa:GTEx/v8/Muscle_Skeletal:GTEx/v8/Nerve_Tibial:GTEx/v8/Cells_Cultured_fibroblasts:GTEx/v8/Skin_Not_Sun_Exposed_Suprapubic:GTEx/v8/Skin_Sun_Exposed_Lower_leg:GTEx/v8/Spleen:GTEx/v8/Thyroid	-	Yes	Left_Ventricle:Liver:Right_Ventricle:Spleen:GM12878:IMR90:Mesenchymal_Stem_Cell:Mesendoderm:hESC	5.76388e-92	rs532098;rs11751439;rs2071627;rs17587;rs113468765;rs28732174;rs13206639;rs11575907;rs9271549;rs2284190;rs204883;rs6937318:rs28732174:rs12614:rs17587:rs707939;rs527254:rs13206639:rs11751439:rs9271524:rs9271549:rs113468765	8	N
ENSG00000250264	TAP2	6	32781544	32806599	-1	protein_coding	6891	TAP2	NA	1.68723	0	0	8	2.03963e-47	0	BIOSQTL/BIOS_eQTL_geneLevel	-	No	NA	4.57441e-69	rs532098;rs13206639;rs11751439;rs9271524;rs113468765;rs2071627;rs2071480;rs17587	8	N
ENSG00000204267	TAP2	6	32789610	32806557	-1	protein_coding	6891	TAP2	0.00171342	1.68723	0	0	10	2.74475e-28	0	BIOSQTL/BIOS_eQTL_geneLevel:GTEx/v8/Whole_Blood:GTEx/v8/Artery_Aorta:GTEx/v8/Brain_Anterior_cingulate_cortex_BA24:GTEx/v8/Brain_Caudate_basal_ganglia:GTEx/v8/Brain_Cerebellar_Hemisphere:GTEx/v8/Brain_Cerebellum:GTEx/v8/Brain_Cortex:GTEx/v8/Brain_Frontal_Cortex_BA9:GTEx/v8/Brain_Hippocampus:GTEx/v8/Brain_Hypothalamus:GTEx/v8/Brain_Nucleus_accumbens_basal_ganglia:GTEx/v8/Brain_Putamen_basal_ganglia…	+	No	NA	4.57441e-69	rs532098;rs13206639;rs11751439;rs9271524;rs113468765;rs2228396;rs2071627;rs2284190;rs2071480;rs17587	8	N
ENSG00000204264	PSMB8	6	32808494	32812480	-1	protein_coding	5696	PSMB8	0.0120032	-0.438663	0	0	7	1.1913e-21	0	BIOSQTL/BIOS_eQTL_geneLevel:GTEx/v8/Whole_Blood	+	No	NA	5.76388e-92	rs9271524;rs9271549;rs2228396;rs2071627;rs2284190;rs2071480;rs17587	8	N
ENSG00000240065	PSMB9	6	32811913	32827362	1	protein_coding	5698	PSMB9	0.225647	0.235564	1	13.5	10	4.85661e-181	0	DICE/T_CD4_TFH:DICE/T_CD4_TH17:DICE/T_CD4_memory_TREG:BIOSQTL/BIOS_eQTL_geneLevel:GTEx/v8/Adipose_Subcutaneous:GTEx/v8/Adipose_Visceral_Omentum:GTEx/v8/Cells_EBV-transformed_lymphocytes:GTEx/v8/Whole_Blood:GTEx/v8/Artery_Aorta:GTEx/v8/Artery_Coronary:GTEx/v8/Artery_Tibial:GTEx/v8/Brain_Cortex:GTEx/v8/Brain_Nucleus_accumbens_basal_ganglia:GTEx/v8/Breast_Mammary_Tissue:GTEx/v8/Colon_Sigmoid:GTEx/v8…	+	No	NA	5.76388e-92	rs17587;rs2071480;rs13206639;rs11751439;rs9271524;rs9271549;rs113468765;rs2228396;rs2071627;rs2284190	8	N
ENSG00000168394	TAP1	6	32812986	32821755	-1	protein_coding	6890	TAP1	0.28665	0.342219	1	13.5	5	1.69926e-19	0	BIOSQTL/BIOS_eQTL_geneLevel:GTEx/v8/Adipose_Subcutaneous:GTEx/v8/Adipose_Visceral_Omentum:GTEx/v8/Adrenal_Gland:GTEx/v8/Whole_Blood:GTEx/v8/Artery_Aorta:GTEx/v8/Artery_Tibial:GTEx/v8/Breast_Mammary_Tissue:GTEx/v8/Colon_Sigmoid:GTEx/v8/Colon_Transverse:GTEx/v8/Esophagus_Gastroesophageal_Junction:GTEx/v8/Esophagus_Muscularis:GTEx/v8/Heart_Atrial_Appendage:GTEx/v8/Heart_Left_Ventricle:GTEx/v8/Lung:G…	+	No	NA	3.52306e-42	rs17587;rs2071480;rs2284190;rs11575907;rs2071627	8	N
ENSG00000242574	HLA-DMB	6	32902406	32908847	-1	protein_coding	3109	HLA-DMB	0.00490511	0.554261	0	0	4	1.17169e-11	3.68e-44	GTEx/v8/Cells_Cultured_fibroblasts	+	Yes	Right_Ventricle:GM12878	3.52306e-42	rs2284190;rs2071480;rs17587;rs114176380	8	N
ENSG00000248993	XXbac-BPG181M17.5	6	32905141	32920899	-1	protein_coding	NA	NA	NA	NA	0	0	3	2.15719e-17	0	BIOSQTL/BIOS_eQTL_geneLevel	-	Yes	Left_Ventricle:Liver:Right_Ventricle:Spleen:GM12878:IMR90:Mesenchymal_Stem_Cell:Mesendoderm	6.16742e-47	rs2071627;rs2071480;rs17587;rs17587:rs204883;rs6937318:rs28732174:rs3116955	8	N
ENSG00000204257	HLA-DMA	6	32916390	32936871	-1	protein_coding	3108	HLA-DMA	0.687978	0.302076	0	0	5	6.43141e-18	0	BIOSQTL/BIOS_eQTL_geneLevel:GTEx/v8/Brain_Caudate_basal_ganglia:GTEx/v8/Brain_Cerebellar_Hemisphere:GTEx/v8/Brain_Cerebellum:GTEx/v8/Brain_Cortex:GTEx/v8/Brain_Frontal_Cortex_BA9:GTEx/v8/Brain_Hippocampus:GTEx/v8/Brain_Nucleus_accumbens_basal_ganglia:GTEx/v8/Esophagus_Gastroesophageal_Junction:GTEx/v8/Esophagus_Mucosa:GTEx/v8/Heart_Atrial_Appendage:GTEx/v8/Heart_Left_Ventricle:GTEx/v8/Liver:GTEx/…	+	Yes	Left_Ventricle:Liver:Right_Ventricle:Spleen:GM12878:IMR90:Mesenchymal_Stem_Cell:Mesendoderm	6.16742e-47	rs2071627;rs2071480;rs17587;rs114176380;rs204883;rs6937318;rs17587:rs204883;rs6937318:rs28732174:rs3116955	8	N
ENSG00000204256	BRD2	6	32936437	32949282	1	protein_coding	6046	BRD2	0.999531	1.25274	0	0	5	3.99875e-06	0.000302617	BIOSQTL/BIOS_eQTL_geneLevel:GTEx/v8/Artery_Tibial:GTEx/v8/Nerve_Tibial:GTEx/v8/Skin_Not_Sun_Exposed_Suprapubic	+	Yes	Left_Ventricle:Liver:Right_Ventricle:Spleen:GM12878:IMR90:Mesenchymal_Stem_Cell:Mesendoderm	2.8059e-61	rs2071627;rs17587;rs532098;rs28732174;rs17587:rs204883;rs6937318:rs28732174:rs3116955	8	N
ENSG00000231389	HLA-DPA1	6	33032346	33048552	-1	protein_coding	3113	HLA-DPA1	0.000185717	6.04782	0	0	3	9.17955e-23	0	BIOSQTL/BIOS_eQTL_geneLevel:GTEx/v8/Artery_Tibial:GTEx/v8/Heart_Atrial_Appendage:GTEx/v8/Nerve_Tibial:GTEx/v8/Skin_Not_Sun_Exposed_Suprapubic:GTEx/v8/Skin_Sun_Exposed_Lower_leg:GTEx/v8/Thyroid	-	Yes	Right_Ventricle	3.52306e-42	rs3116955;rs114176380;rs17587	8	N
ENSG00000223865	HLA-DPB1	6	33043703	33054978	1	protein_coding	3115	HLA-DPB1	7.18466e-09	7.10368	0	0	2	9.17955e-23	0	BIOSQTL/BIOS_eQTL_geneLevel:GTEx/v8/Adipose_Subcutaneous:GTEx/v8/Cells_Cultured_fibroblasts:GTEx/v8/Testis	-	Yes	Right_Ventricle	3.52306e-42	rs3116955;rs17587	8	N
ENSG00000204248	COL11A2	6	33130458	33160276	-1	protein_coding	1302	COL11A2	0.999999	-0.865131	1	14.42	2	5.98682e-07	1.00549e-14	GTEx/v8/Brain_Caudate_basal_ganglia:GTEx/v8/Brain_Cerebellar_Hemisphere:GTEx/v8/Brain_Cerebellum	-	No	NA	0.0137831	rs3116955	8	N
ENSG00000204231	RXRB	6	33161365	33168630	-1	protein_coding	6257	RXRB	0.997594	-0.117234	1	14.42	1	6.43235e-05	9.29699e-12	GTEx/v8/Brain_Cerebellum	-	No	NA	0.0302986	rs3116955	8	N
ENSG00000112473	SLC39A7	6	33168222	33172216	1	protein_coding	7922	SLC39A7	0.0149908	-0.946036	1	14.42	0	NA	NA	NA	NA	No	NA	0.0302986	rs3116955	8	N
ENSG00000204228	HSD17B8	6	33172419	33174608	1	protein_coding	7923	HSD17B8	0.744498	0.0599447	0	0	2	3.05319e-54	0	BIOSQTL/BIOS_eQTL_geneLevel:GTEx/v8/Adipose_Subcutaneous:GTEx/v8/Adipose_Visceral_Omentum:GTEx/v8/Adrenal_Gland:GTEx/v8/Whole_Blood:GTEx/v8/Artery_Aorta:GTEx/v8/Artery_Coronary:GTEx/v8/Artery_Tibial:GTEx/v8/Brain_Cortex:GTEx/v8/Brain_Frontal_Cortex_BA9:GTEx/v8/Brain_Nucleus_accumbens_basal_ganglia:GTEx/v8/Breast_Mammary_Tissue:GTEx/v8/Colon_Sigmoid:GTEx/v8/Colon_Transverse:GTEx/v8/Esophagus_Gastr…	+	No	NA	0.0137831	rs3116955	8	N
ENSG00000204227	RING1	6	33176272	33180499	1	protein_coding	6015	RING1	0.915792	NA	0	0	2	4.46588e-06	0.00166085	GTEx/v8/Cells_EBV-transformed_lymphocytes:GTEx/v8/Esophagus_Muscularis	-	No	NA	1.36643e-29	rs114176380;rs3116955	8	N
ENSG00000231500	RPS18	6	33239787	33244287	1	protein_coding	6222	RPS18	0.962013	-0.158263	0	0	5	1.82377e-07	1.67644e-97	BIOSQTL/BIOS_eQTL_geneLevel:GTEx/v8/Artery_Aorta:GTEx/v8/Colon_Sigmoid:GTEx/v8/Colon_Transverse:GTEx/v8/Esophagus_Muscularis:GTEx/v8/Lung:GTEx/v8/Nerve_Tibial	+	No	NA	1.36643e-29	rs114176380;rs11575907;rs3116955;rs2284190	8	N
ENSG00000235863	B3GALT4	6	33244917	33252609	1	protein_coding	8705	B3GALT4	0.236709	NA	0	0	1	3.89935e-05	0.00149509	GTEx/v8/Esophagus_Muscularis	-	No	NA	6.75485e-09	rs11575907	8	N
ENSG00000227057	WDR46	6	33246885	33257304	-1	protein_coding	9277	WDR46	8.42035e-06	0.412534	0	0	2	6.76867e-07	4.02078e-13	GTEx/v8/Adipose_Subcutaneous:GTEx/v8/Artery_Aorta:GTEx/v8/Pancreas:GTEx/v8/Cells_Cultured_fibroblasts:GTEx/v8/Skin_Not_Sun_Exposed_Suprapubic:GTEx/v8/Spleen:GTEx/v8/Thyroid	-	No	NA	0.0137831	rs3116955	8	N
ENSG00000204209	DAXX	6	33286335	33297046	-1	protein_coding	1616	DAXX	0.842737	0.0174434	0	0	1	5.00914e-05	0.0291391	BIOSQTL/BIOS_eQTL_geneLevel	+	No	NA	1.36643e-29	rs114176380	8	N
ENSG00000112511	PHF1	6	33378176	33384230	1	protein_coding	5252	PHF1	0.999559	NA	0	0	0	NA	NA	NA	NA	Yes	GM12878:IMR90	1.36643e-29	rs114176380	8	N
ENSG00000112514	CUTA	6	33384219	33386094	-1	protein_coding	51596	CUTA	1.14218e-05	-0.619996	0	0	0	NA	NA	NA	NA	Yes	GM12878:IMR90	1.36643e-29	rs114176380	8	N
ENSG00000197283	SYNGAP1	6	33387847	33421466	1	protein_coding	8831	SYNGAP1	0.999998	-1.10912	1	16.5	0	NA	NA	NA	NA	Yes	GM12878:IMR90	1.36643e-29	rs114176380	8	N
ENSG00000030110	BAK1	6	33540329	33548019	-1	protein_coding	578	BAK1	0.00348655	-0.655757	0	0	2	4.00347e-28	0	BIOSQTL/BIOS_eQTL_geneLevel:GTEx/v8/Whole_Blood:GTEx/v8/Brain_Cortex:GTEx/v8/Esophagus_Mucosa:GTEx/v8/Esophagus_Muscularis:GTEx/v8/Muscle_Skeletal:GTEx/v8/Skin_Not_Sun_Exposed_Suprapubic:GTEx/v8/Skin_Sun_Exposed_Lower_leg:GTEx/v8/Thyroid	+	Yes	GM12878	1.36643e-29	rs114176380;rs11575907	8	N
ENSG00000204188	GGNBP1	6	33551515	33556803	1	protein_coding	449520	GGNBP1	NA	NA	0	0	0	NA	NA	NA	NA	Yes	GM12878	1.36643e-29	rs114176380	8	N
ENSG00000106344	RBM28	7	127937738	127983962	-1	protein_coding	55131	RBM28	2.04684e-09	0.167199	0	0	0	NA	NA	NA	NA	Yes	IMR90	4.21185e-09	rs4731533	11	Y
ENSG00000106348	IMPDH1	7	128032331	128050306	-1	protein_coding	3614	IMPDH1	0.00581186	0.0138056	0	0	0	NA	NA	NA	NA	Yes	GM12878:IMR90	4.21185e-09	rs4731533	11	Y
ENSG00000135245	HILPDA	7	128095903	128098472	1	protein_coding	29923	HILPDA	0.422105	-0.0621279	0	0	0	NA	NA	NA	NA	Yes	IMR90:Mesenchymal_Stem_Cell	4.21185e-09	rs4731533	11	Y
ENSG00000165055	METTL2B	7	128116783	128146656	1	protein_coding	55798	METTL2B	0.0827091	-0.193763	0	0	0	NA	NA	NA	NA	Yes	IMR90:Mesenchymal_Stem_Cell	4.21185e-09	rs4731533	11	Y
ENSG00000135248	FAM71F1	7	128349115	128371797	1	protein_coding	84691	FAM71F1	8.94982e-06	1.12601	0	0	0	NA	NA	NA	NA	Yes	Left_Ventricle:IMR90:Mesenchymal_Stem_Cell	4.21185e-09	rs4731533:rs2070197	11	Y
ENSG00000128595	CALU	7	128379346	128411861	1	protein_coding	813	CALU	0.44714	-0.157876	0	0	0	NA	NA	NA	NA	Yes	Liver:GM12878:IMR90:Mesenchymal_Stem_Cell:Mesendoderm:Trophoblast-like_Cell:hESC	4.21185e-09	rs4731533:rs2070197	11	Y
ENSG00000128591	FLNC	7	128470431	128499328	1	protein_coding	2318	FLNC	0.999504	NA	0	0	0	NA	NA	NA	NA	Yes	Mesenchymal_Stem_Cell	4.21185e-09	rs4731533:rs2070197	11	Y
ENSG00000128604	IRF5	7	128577666	128590089	1	protein_coding	3663	IRF5	0.288476	NA	2	16.34	4	2.26271e-143	0	BIOSQTL/BIOS_eQTL_geneLevel:GTEx/v8/Adipose_Subcutaneous:GTEx/v8/Adipose_Visceral_Omentum:GTEx/v8/Adrenal_Gland:GTEx/v8/Whole_Blood:GTEx/v8/Artery_Aorta:GTEx/v8/Artery_Tibial:GTEx/v8/Breast_Mammary_Tissue:GTEx/v8/Colon_Sigmoid:GTEx/v8/Colon_Transverse:GTEx/v8/Esophagus_Gastroesophageal_Junction:GTEx/v8/Esophagus_Mucosa:GTEx/v8/Esophagus_Muscularis:GTEx/v8/Heart_Atrial_Appendage:GTEx/v8/Heart_Left…	+	Yes	GM12878:IMR90:Mesenchymal_Stem_Cell:Mesendoderm:Trophoblast-like_Cell:hESC	4.21185e-09	rs4731533;rs2070197	11	N
ENSG00000064419	TNPO3	7	128594948	128695198	-1	protein_coding	23534	TNPO3	0.0013892	-0.264685	3	16.34	4	2.86881e-36	0	DICE/NK:BIOSQTL/BIOS_eQTL_geneLevel:GTEx/v8/Whole_Blood:GTEx/v8/Brain_Putamen_basal_ganglia:GTEx/v8/Testis	-	Yes	GM12878:IMR90:Mesenchymal_Stem_Cell	4.21185e-09	rs4731533;rs2070197;rs4731533:rs2070197	11	N
ENSG00000158457	TSPAN33	7	128784712	128808671	1	protein_coding	340348	TSPAN33	0.000103178	0.982621	0	0	0	NA	NA	NA	NA	Yes	GM12878:IMR90:Mesenchymal_Stem_Cell:Mesendoderm	4.21185e-09	rs4731533:rs2070197	11	Y
ENSG00000128602	SMO	7	128828713	128853386	1	protein_coding	6608	SMO	0.0637118	NA	0	0	0	NA	NA	NA	NA	Yes	GM12878:IMR90:Mesenchymal_Stem_Cell:Mesendoderm	4.21185e-09	rs4731533:rs2070197	11	Y
ENSG00000128578	STRIP2	7	129074274	129128240	1	protein_coding	57464	STRIP2	7.35177e-10	-0.301291	0	0	0	NA	NA	NA	NA	Yes	IMR90:Mesenchymal_Stem_Cell:Mesendoderm:hESC	4.21185e-09	rs4731533:rs2070197	11	Y
ENSG00000240204	SMKR1	7	129142320	129152773	1	protein_coding	100287482	SMKR1	NA	NA	0	0	0	NA	NA	NA	NA	Yes	IMR90:Mesenchymal_Stem_Cell	4.21185e-09	rs4731533:rs2070197	11	Y
ENSG00000106459	NRF1	7	129251555	129396922	1	protein_coding	4899	NRF1	0.99697	-0.678128	0	0	0	NA	NA	NA	NA	Yes	IMR90:Mesenchymal_Stem_Cell	4.21185e-09	rs4731533:rs2070197	11	Y
ENSG00000186591	UBE2H	7	129470572	129592789	-1	protein_coding	7328	UBE2H	0.970972	-1.74301	0	0	0	NA	NA	NA	NA	Yes	IMR90:Mesenchymal_Stem_Cell	4.21185e-09	rs4731533:rs2070197	11	Y
ENSG00000106477	CEP41	7	130033612	130082274	-1	protein_coding	95681	CEP41	0.000125629	-0.511706	0	0	0	NA	NA	NA	NA	Yes	IMR90	4.21185e-09	rs4731533	11	Y
ENSG00000174595	KLF14	7	130417401	130418888	-1	protein_coding	136259	KLF14	0.218114	NA	0	0	0	NA	NA	NA	NA	Yes	IMR90:Mesenchymal_Stem_Cell	4.21185e-09	rs2070197:rs4731533	11	Y
ENSG00000126500	FLRT1	11	63870660	63886645	1	protein_coding	23769	FLRT1	0.54632	1.0142	0	0	1	0.00011899	2.78827e-12	GTEx/v8/Skin_Sun_Exposed_Lower_leg	+	No	NA	3.10326e-07	rs663743	14	Y
ENSG00000149781	FERMT3	11	63974150	63991354	1	protein_coding	83706	FERMT3	0.257005	-0.308938	0	0	1	0.000227774	0.00179653	GTEx/v8/Skin_Not_Sun_Exposed_Suprapubic	+	No	NA	7.8823e-08	rs663743	14	Y
ENSG00000110011	DNAJC4	11	63997750	64001758	1	protein_coding	3338	DNAJC4	6.43771e-06	-0.430888	0	0	3	3.24719e-05	0.0197375	BIOSQTL/BIOS_eQTL_geneLevel	+	No	NA	3.10326e-07	rs663743	14	Y
ENSG00000173511	VEGFB	11	64002010	64006259	1	protein_coding	7423	VEGFB	1.52262e-06	NA	1	18.33	4	1.79222e-09	6.07312e-06	BIOSQTL/BIOS_eQTL_geneLevel	-	No	NA	7.8823e-08	rs663743	14	Y
ENSG00000173486	FKBP2	11	64008475	64011604	1	protein_coding	2286	FKBP2	0.30716	-0.905814	1	18.33	4	7.64083e-06	0.00738962	GTEx/v8/Artery_Tibial:GTEx/v8/Muscle_Skeletal	+	No	NA	7.8823e-08	rs663743	14	Y
ENSG00000173457	PPP1R14B	11	64011956	64014413	-1	protein_coding	26472	PPP1R14B	0.709204	NA	1	18.33	4	2.4596e-61	0	BIOSQTL/BIOS_eQTL_geneLevel:GTEx/v8/Adipose_Subcutaneous:GTEx/v8/Adipose_Visceral_Omentum:GTEx/v8/Adrenal_Gland:GTEx/v8/Artery_Aorta:GTEx/v8/Artery_Coronary:GTEx/v8/Artery_Tibial:GTEx/v8/Brain_Cerebellar_Hemisphere:GTEx/v8/Brain_Cerebellum:GTEx/v8/Brain_Cortex:GTEx/v8/Brain_Hypothalamus:GTEx/v8/Brain_Nucleus_accumbens_basal_ganglia:GTEx/v8/Brain_Substantia_nigra:GTEx/v8/Breast_Mammary_Tissue:GTEx…	+	No	NA	7.8823e-08	rs663743	14	N
ENSG00000149782	PLCB3	11	64018995	64036622	1	protein_coding	5331	PLCB3	0.968377	NA	1	18.33	4	1.3593e-10	9.9834e-25	GTEx/v8/Esophagus_Mucosa:GTEx/v8/Skin_Sun_Exposed_Lower_leg	-	No	NA	7.8823e-08	rs663743	14	N
ENSG00000002330	BAD	11	64037302	64052176	-1	protein_coding	572	BAD	0.000414579	-0.403997	0	0	4	1.29674e-09	5.67727e-07	BIOSQTL/BIOS_eQTL_geneLevel:GTEx/v8/Esophagus_Mucosa	-	No	NA	7.8823e-08	rs663743	14	N
ENSG00000219435	TEX40	11	64067863	64072242	1	protein_coding	25858	TEX40	0.477043	NA	0	0	1	0.000109419	3.98793e-06	GTEx/v8/Skin_Not_Sun_Exposed_Suprapubic	-	No	NA	4.72122e-07	rs663743	14	N
ENSG00000173153	ESRRA	11	64073044	64084215	1	protein_coding	2101	ESRRA	0.527244	-0.405327	0	0	4	1.68869e-08	2.3241e-05	BIOSQTL/BIOS_eQTL_geneLevel	-	No	NA	7.8823e-08	rs663743	14	N
ENSG00000173113	TRMT112	11	64083932	64085556	-1	protein_coding	51504	TRMT112	0.141017	0.0659088	0	0	4	1.68869e-08	9.40266e-19	BIOSQTL/BIOS_eQTL_geneLevel:GTEx/v8/Adipose_Subcutaneous	-	No	NA	7.8823e-08	rs663743	14	N
ENSG00000126432	PRDX5	11	64085560	64089283	1	protein_coding	25824	PRDX5	0.00314038	-0.356656	0	0	4	3.68655e-14	0	BIOSQTL/BIOS_eQTL_geneLevel:GTEx/v8/Skin_Sun_Exposed_Lower_leg	-	No	NA	7.8823e-08	rs663743	14	N
ENSG00000168071	CCDC88B	11	64107695	64125006	1	protein_coding	283234	CCDC88B	0.000929045	0.920183	1	13.15	4	1.79952e-46	0	BIOSQTL/BIOS_eQTL_geneLevel:GTEx/v8/Adipose_Subcutaneous:GTEx/v8/Adipose_Visceral_Omentum:GTEx/v8/Whole_Blood:GTEx/v8/Artery_Aorta:GTEx/v8/Artery_Tibial:GTEx/v8/Brain_Caudate_basal_ganglia:GTEx/v8/Brain_Cerebellar_Hemisphere:GTEx/v8/Brain_Cerebellum:GTEx/v8/Brain_Cortex:GTEx/v8/Brain_Frontal_Cortex_BA9:GTEx/v8/Brain_Hippocampus:GTEx/v8/Brain_Nucleus_accumbens_basal_ganglia:GTEx/v8/Brain_Putamen_b…	+	No	NA	7.8823e-08	rs663743	14	N
ENSG00000162302	RPS6KA4	11	64126620	64139687	1	protein_coding	8986	RPS6KA4	0.999475	NA	1	16.99	4	4.16285e-08	2.99091e-05	BIOSQTL/BIOS_eQTL_geneLevel:GTEx/v8/Brain_Caudate_basal_ganglia:GTEx/v8/Esophagus_Mucosa:GTEx/v8/Skin_Not_Sun_Exposed_Suprapubic:GTEx/v8/Skin_Sun_Exposed_Lower_leg	+	No	NA	7.8823e-08	rs663743	14	N
ENSG00000181908	AP003774.4	11	64216546	64219126	1	protein_coding	100996455	LOC100996455	NA	NA	0	0	0	NA	NA	NA	NA	Yes	IMR90:Trophoblast-like_Cell	0.000456273	rs663743	14	Y
ENSG00000110076	NRXN2	11	64373646	64490660	-1	protein_coding	9379	NRXN2	0.999896	NA	0	0	0	NA	NA	NA	NA	Yes	IMR90:Trophoblast-like_Cell	0.000456273	rs663743	14	Y
ENSG00000068831	RASGRP2	11	64494383	64512928	-1	protein_coding	10235	RASGRP2	0.99528	-0.742512	0	0	0	NA	NA	NA	NA	Yes	IMR90:Trophoblast-like_Cell	0.000456273	rs663743	14	Y
ENSG00000184857	TMEM186	16	8874241	8891505	-1	protein_coding	25880	TMEM186	0.00140985	0.182456	0	0	0	NA	NA	NA	NA	Yes	Mesenchymal_Stem_Cell	3.56319e-11	rs725613	16	Y
ENSG00000140650	PMM2	16	8882680	8943188	1	protein_coding	5373	PMM2	4.03083e-10	0.670691	0	0	0	NA	NA	NA	NA	Yes	Mesenchymal_Stem_Cell	3.56319e-11	rs725613	16	Y
ENSG00000038532	CLEC16A	16	11038345	11276046	1	protein_coding	23274	CLEC16A	0.010139	-1.65899	2	16.52	1	7.29319e-06	3.93881e-10	GTEx/v8/Cells_Cultured_fibroblasts:GTEx/v8/Testis:GTEx/v8/Thyroid	-	No	NA	3.56319e-11	rs725613	16	N
ENSG00000175643	RMI2	16	11343476	11445619	1	protein_coding	116028	RMI2	0.0246042	0.381612	0	0	2	1.32006e-07	1.00836e-99	BIOSQTL/BIOS_eQTL_geneLevel:GTEx/v8/Skin_Not_Sun_Exposed_Suprapubic:GTEx/v8/Skin_Sun_Exposed_Lower_leg:GTEx/v8/Thyroid	-	Yes	Left_Ventricle:Spleen:GM12878:IMR90:Mesenchymal_Stem_Cell:Mesendoderm:Trophoblast-like_Cell:hESC	3.56319e-11	rs725613	16	Y
ENSG00000185338	SOCS1	16	11348262	11350036	-1	protein_coding	8651	SOCS1	0.541776	NA	0	0	1	1.60757e-05	0.0250981	GTEx/v8/Artery_Aorta	+	Yes	Left_Ventricle:Spleen:GM12878:IMR90:Mesenchymal_Stem_Cell:Mesendoderm:Trophoblast-like_Cell:hESC	3.56319e-11	rs725613	16	Y
ENSG00000178279	TNP2	16	11361605	11363390	-1	protein_coding	7142	TNP2	0.0439713	-0.0671824	0	0	0	NA	NA	NA	NA	Yes	Left_Ventricle:GM12878:IMR90:Mesenchymal_Stem_Cell:Mesendoderm:Trophoblast-like_Cell:hESC	3.56319e-11	rs725613	16	Y
ENSG00000178257	PRM3	16	11367144	11367452	-1	protein_coding	58531	PRM3	NA	NA	0	0	0	NA	NA	NA	NA	Yes	Left_Ventricle:GM12878:IMR90:Mesenchymal_Stem_Cell:Mesendoderm:Trophoblast-like_Cell:hESC	3.56319e-11	rs725613	16	Y
ENSG00000122304	PRM2	16	11369496	11370337	-1	protein_coding	5620	PRM2	0.108047	0.430165	0	0	0	NA	NA	NA	NA	Yes	Left_Ventricle:GM12878:IMR90:Mesenchymal_Stem_Cell:Mesendoderm:Trophoblast-like_Cell:hESC	3.56319e-11	rs725613	16	Y
ENSG00000175646	PRM1	16	11374693	11375207	-1	protein_coding	5619	PRM1	0.371062	0.0944784	0	0	0	NA	NA	NA	NA	Yes	Left_Ventricle:GM12878:IMR90:Mesenchymal_Stem_Cell:Mesendoderm:Trophoblast-like_Cell:hESC	3.56319e-11	rs725613	16	Y
ENSG00000189067	LITAF	16	11641853	11730237	-1	protein_coding	9516	LITAF	0.313932	-0.107761	0	0	0	NA	NA	NA	NA	Yes	IMR90:Mesenchymal_Stem_Cell	3.56319e-11	rs725613	16	Y
ENSG00000184602	SNN	16	11762270	11773015	1	protein_coding	8303	SNN	0.0202491	0.972466	0	0	0	NA	NA	NA	NA	Yes	Left_Ventricle:GM12878:IMR90:Mesenchymal_Stem_Cell:Mesendoderm:Trophoblast-like_Cell:hESC	3.56319e-11	rs725613	16	Y
ENSG00000153066	TXNDC11	16	11772936	11836734	-1	protein_coding	51061	TXNDC11	0.00317801	NA	0	0	0	NA	NA	NA	NA	Yes	GM12878:IMR90:Mesenchymal_Stem_Cell:Mesendoderm:Trophoblast-like_Cell:hESC	3.56319e-11	rs725613	16	Y
ENSG00000171490	RSL1D1	16	11929056	11945442	-1	protein_coding	26156	RSL1D1	0.000364294	-0.233304	0	0	0	NA	NA	NA	NA	Yes	IMR90	3.56319e-11	rs725613	16	Y
ENSG00000103342	GSPT1	16	11961985	12009939	-1	protein_coding	2935	GSPT1	0.951655	-1.53747	0	0	0	NA	NA	NA	NA	Yes	Left_Ventricle	3.56319e-11	rs725613	16	Y
ENSG00000175595	ERCC4	16	14014014	14046202	1	protein_coding	2072	ERCC4	3.33158e-10	1.19402	0	0	0	NA	NA	NA	NA	Yes	Mesenchymal_Stem_Cell	3.56319e-11	rs725613	16	Y
ENSG00000132600	PRMT7	16	68344877	68392466	1	protein_coding	54496	PRMT7	8.30564e-09	-0.873099	0	0	1	9.46285e-06	1.92473e-59	GTEx/v8/Artery_Tibial:GTEx/v8/Brain_Cerebellar_Hemisphere:GTEx/v8/Brain_Cerebellum:GTEx/v8/Colon_Sigmoid:GTEx/v8/Nerve_Tibial	-	No	NA	8.06344e-07	rs79390277	17	Y
ENSG00000103047	TANGO6	16	68877507	69119083	1	protein_coding	79613	TANGO6	9.71153e-09	-0.883785	0	0	0	NA	NA	NA	NA	Yes	GM12878:IMR90:Mesenchymal_Stem_Cell:Mesendoderm:Trophoblast-like_Cell:hESC	8.06344e-07	rs79390277	17	N
ENSG00000103044	HAS3	16	69139467	69152622	1	protein_coding	3038	HAS3	0.269387	-0.838006	0	0	0	NA	NA	NA	NA	Yes	GM12878:IMR90:Mesenchymal_Stem_Cell:Mesendoderm:Trophoblast-like_Cell:hESC	8.06344e-07	rs79390277	17	N
ENSG00000168802	CHTF8	16	69151913	69166487	-1	protein_coding	54921	CHTF8	0.275817	-0.491897	0	0	0	NA	NA	NA	NA	Yes	Left_Ventricle:Liver:Spleen:GM12878:IMR90:Mesenchymal_Stem_Cell:Mesendoderm:Trophoblast-like_Cell:hESC	8.06344e-07	rs79390277	17	N
ENSG00000263203	CHTF8	16	69152757	69154331	-1	protein_coding	54921	CHTF8	NA	-0.491897	0	0	0	NA	NA	NA	NA	Yes	GM12878:IMR90:Mesenchymal_Stem_Cell:Mesendoderm:Trophoblast-like_Cell:hESC	8.06344e-07	rs79390277	17	N
ENSG00000141076	CIRH1A	16	69165194	69265033	1	protein_coding	84916	CIRH1A	0.0940277	NA	0	0	0	NA	NA	NA	NA	Yes	Left_Ventricle:Liver:Spleen:GM12878:IMR90:Mesenchymal_Stem_Cell:Mesendoderm:Trophoblast-like_Cell:hESC	8.06344e-07	rs79390277	17	N
ENSG00000168807	SNTB2	16	69221032	69342955	1	protein_coding	6645	SNTB2	0.0362183	-1.4171	1	17.36	1	9.91232e-07	1.61226e-34	GTEx/v8/Whole_Blood:GTEx/v8/Brain_Cerebellum:GTEx/v8/Lung:GTEx/v8/Thyroid	-	Yes	IMR90:Mesenchymal_Stem_Cell	8.06344e-07	rs79390277	17	N
ENSG00000260914	RP11-343C2.11	16	69333585	69354614	1	protein_coding	NA	NA	NA	NA	1	17.36	0	NA	NA	NA	NA	No	NA	8.06344e-07	rs79390277	17	N
ENSG00000132612	VPS4A	16	69345259	69358949	1	protein_coding	27183	VPS4A	NA	NA	1	17.36	0	NA	NA	NA	NA	No	NA	8.06344e-07	rs79390277	17	N
ENSG00000258429	PDF	16	69362524	69364498	-1	protein_coding	64146	PDF	0.0503154	-0.0409593	0	0	1	8.41981e-10	7.53057e-37	GTEx/v8/Adipose_Subcutaneous:GTEx/v8/Artery_Tibial:GTEx/v8/Breast_Mammary_Tissue:GTEx/v8/Esophagus_Mucosa:GTEx/v8/Nerve_Tibial:GTEx/v8/Cells_Cultured_fibroblasts:GTEx/v8/Skin_Sun_Exposed_Lower_leg:GTEx/v8/Thyroid	-	No	NA	8.06344e-07	rs79390277	17	N
ENSG00000132604	TERF2	16	69389464	69442474	-1	protein_coding	7014	TERF2	0.927472	-0.576801	0	0	1	1.27977e-05	1.86435e-31	GTEx/v8/Thyroid	-	No	NA	8.06344e-07	rs79390277	17	N
ENSG00000105287	PRKD2	19	47177532	47220384	-1	protein_coding	25865	PRKD2	0.999696	NA	0	0	1	1.99961e-68	0	BIOSQTL/BIOS_eQTL_geneLevel:GTEx/v8/Adipose_Subcutaneous:GTEx/v8/Adipose_Visceral_Omentum:GTEx/v8/Adrenal_Gland:GTEx/v8/Cells_EBV-transformed_lymphocytes:GTEx/v8/Whole_Blood:GTEx/v8/Artery_Aorta:GTEx/v8/Artery_Tibial:GTEx/v8/Brain_Amygdala:GTEx/v8/Brain_Anterior_cingulate_cortex_BA24:GTEx/v8/Brain_Cortex:GTEx/v8/Brain_Hippocampus:GTEx/v8/Brain_Hypothalamus:GTEx/v8/Brain_Nucleus_accumbens_basal_ga…	-	No	NA	1.67508e-08	rs112445263	19	N
ENSG00000090372	STRN4	19	47222764	47250251	-1	protein_coding	29888	STRN4	0.999575	-0.598775	0	0	1	4.7735e-09	7.69541e-26	GTEx/v8/Whole_Blood:GTEx/v8/Esophagus_Mucosa:GTEx/v8/Skin_Not_Sun_Exposed_Suprapubic:GTEx/v8/Skin_Sun_Exposed_Lower_leg	-	No	NA	1.67508e-08	rs112445263	19	N
ENSG00000181027	FKRP	19	47249303	47280245	1	protein_coding	79147	FKRP	0.0003828	-1.19601	0	0	1	1.05044e-62	0	BIOSQTL/BIOS_eQTL_geneLevel:GTEx/v8/Adipose_Subcutaneous:GTEx/v8/Adipose_Visceral_Omentum:GTEx/v8/Adrenal_Gland:GTEx/v8/Cells_EBV-transformed_lymphocytes:GTEx/v8/Whole_Blood:GTEx/v8/Artery_Aorta:GTEx/v8/Artery_Coronary:GTEx/v8/Artery_Tibial:GTEx/v8/Brain_Cerebellar_Hemisphere:GTEx/v8/Brain_Cerebellum:GTEx/v8/Brain_Cortex:GTEx/v8/Brain_Hippocampus:GTEx/v8/Brain_Hypothalamus:GTEx/v8/Brain_Putamen_b…	-	No	NA	1.67508e-08	rs112445263	19	N
ENSG00000105281	SLC1A5	19	47278140	47291851	-1	protein_coding	6510	SLC1A5	0.0518112	-0.14107	0	0	1	2.83468e-08	4.69719e-42	GTEx/v8/Artery_Tibial:GTEx/v8/Cells_Cultured_fibroblasts	-	No	NA	1.67508e-08	rs112445263	19	Y
ENSG00000157540	DYRK1A	21	38738092	38889753	1	protein_coding	1859	DYRK1A	0.999585	-0.189243	0	0	0	NA	NA	NA	NA	Yes	Left_Ventricle	2.2111e-21	rs4817988;rs2242944:rs378108	20	Y
ENSG00000157551	KCNJ15	21	39529128	39679279	1	protein_coding	3772	KCNJ15	0.150462	-0.0344617	0	0	0	NA	NA	NA	NA	Yes	Mesenchymal_Stem_Cell:Mesendoderm	2.2111e-21	rs4817988;rs2242944:rs378108	20	Y
ENSG00000157557	ETS2	21	40177231	40196879	1	protein_coding	2114	ETS2	0.99335	-0.120506	0	0	1	6.0656e-13	1.83967e-16	GTEx/v8/Whole_Blood	+	Yes	Left_Ventricle:Liver:Spleen:IMR90:Mesenchymal_Stem_Cell:Mesendoderm:Trophoblast-like_Cell:hESC	2.2111e-21	rs4817988;rs2242944;rs2242944:rs378108	20	Y
