# Supplementary material for: Multitrait genome-wide analyses identify new susceptibility loci and candidate drugs to primary sclerosing cholangitis
Source: Nat Commun. 2023 Feb 24;14:1069. doi: 10.1038/s41467-023-36678-8 (PMC9958016; doi:10.1038/s41467-023-36678-8)
Supplement: Supplementary file 10 — Supplementary Data 7 [file 41467_2023_36678_MOESM10_ESM.xlsx]

## Sheet: Table S7
Supplementary Table 7. Immune-related genes prioritized by functional annotation and mapping of genomic risk loci of the European panels from MTAG PSC-specific GWAS using InnateDB (https://www.innatedb.com/redirect.do?go=resourcesGeneLists). ensg, ENSG ID; Symbol, gene symbol; chr, chromosome; start, starting position of the gene; end, ending position of the gene; strand, strand of gene; type, ge…
ensg	symbol	chr	start	end	strand	type	minGwasP	IndSigSNPs	GenomicLocus	id	species	fullname	synonym	signature	cytoband	goTerms	function	goLocalizations	nrIntxsValidated	nrIntxsPredicted
ENSG00000178562	CD28	2	204571198	204603635	1	protein_coding	3.67817e-07	rs62184020	4	79183	Homo sapiens	CD28 molecule	Tp44	CD28|IDBG-79183|ENSG00000178562|940	q33.2	GO:0001772|immunological synapse|cellular_component#GO:0002020|protease binding|molecular_function#GO:0002863|positive regulation of inflammatory response to antigenic stimulus|biological_process#GO:0005070|SH3/SH2 adaptor activity|molecular_function#GO:0005515|protein binding|molecular_function#GO:0005829|cytosol|cellular_component#GO:0005886|plasma membrane|cellular_component#GO:0005887|integra…	identical protein binding	GO:0002020: protease binding,GO:0005070: SH3/SH2 adaptor activity,GO:0005515: protein binding,GO:0015026: coreceptor activity,GO:0042802: identical protein binding	24	2
ENSG00000163599	CTLA4	2	204732509	204738683	1	protein_coding	3.67817e-07	rs62184020	4	79215	Homo sapiens	cytotoxic T-lymphocyte-associated protein 4	CD|CD152|CELIAC3|CTLA-4|GRD4|GSE|IDDM12	CTLA4|IDBG-79215|ENSG00000163599|1493	q33.2	GO:0005515|protein binding|molecular_function#GO:0005794|Golgi apparatus|cellular_component#GO:0005886|plasma membrane|cellular_component#GO:0005887|integral component of plasma membrane|cellular_component#GO:0006955|immune response|biological_process#GO:0006974|cellular response to DNA damage stimulus|biological_process#GO:0009897|external side of plasma membrane|cellular_component#GO:0030889|ne…	protein binding	GO:0005515: protein binding	26	4
ENSG00000164045	CDC25A	3	48198636	48229892	-1	protein_coding	7.39023e-08	rs6787808	5	32204	Homo sapiens	cell division cycle 25 homolog A (S. pombe)	CDC25A2	CDC25A|IDBG-32204|ENSG00000164045|993	p21.31	GO:0000079|regulation of cyclin-dependent protein serine/threonine kinase activity|biological_process#GO:0000082|G1/S transition of mitotic cell cycle|biological_process#GO:0000086|G2/M transition of mitotic cell cycle|biological_process#GO:0000087|mitotic M phase|biological_process#GO:0000278|mitotic cell cycle|biological_process#GO:0004725|protein tyrosine phosphatase activity|molecular_functio…	protein kinase binding	GO:0004725: protein tyrosine phosphatase activity,GO:0005515: protein binding,GO:0019901: protein kinase binding	87	0
ENSG00000164048	ZNF589	3	48282590	48340743	1	protein_coding	3.22148e-09	rs6787808;rs56735597	5	32371	Homo sapiens	zinc finger protein 589		ZNF589|IDBG-32371|ENSG00000164048|51385	p21.31	GO:0003676|nucleic acid binding|molecular_function#GO:0003677|DNA binding|molecular_function#GO:0005622|intracellular|cellular_component#GO:0005634|nucleus|cellular_component#GO:0006355|regulation of transcription, DNA-templated|biological_process#GO:0046872|metal ion binding|molecular_function	metal ion binding	GO:0003676: nucleic acid binding,GO:0003677: DNA binding,GO:0046872: metal ion binding	1	0
ENSG00000172113	NME6	3	48334754	48343175	-1	protein_coding	7.18192e-09	rs6787808;rs56735597	5	32416	Homo sapiens	NME/NM23 nucleoside diphosphate kinase 6	IPIA-ALPHA|NDK 6|NM23-H6	NME6|IDBG-32416|ENSG00000172113|10201	p21.31	GO:0004550|nucleoside diphosphate kinase activity|molecular_function#GO:0005524|ATP binding|molecular_function#GO:0005739|mitochondrion|cellular_component#GO:0006165|nucleoside diphosphate phosphorylation|biological_process#GO:0006183|GTP biosynthetic process|biological_process#GO:0006228|UTP biosynthetic process|biological_process#GO:0006241|CTP biosynthetic process|biological_process#GO:0006915…	metal ion binding	GO:0004550: nucleoside diphosphate kinase activity,GO:0005524: ATP binding,GO:0046872: metal ion binding	3	0
ENSG00000164054	SHISA5	3	48509197	48542259	-1	protein_coding	3.22148e-09	rs56735597;rs6787808	5	32953	Homo sapiens	shisa homolog 5 (Xenopus laevis)		SHISA5|IDBG-32953|ENSG00000164054|51246	p21.31	GO:0004871|signal transducer activity|molecular_function#GO:0005515|protein binding|molecular_function#GO:0005635|nuclear envelope|cellular_component#GO:0005783|endoplasmic reticulum|cellular_component#GO:0005789|endoplasmic reticulum membrane|cellular_component#GO:0016021|integral component of membrane|cellular_component#GO:0031965|nuclear membrane|cellular_component#GO:0042771|intrinsic apoptot…	WW domain binding	GO:0004871: signal transducer activity,GO:0005515: protein binding,GO:0050699: WW domain binding	8	0
ENSG00000114270	COL7A1	3	48601506	48632700	-1	protein_coding	3.22148e-09	rs56735597	5	33085	Homo sapiens	collagen, type VII, alpha 1	EBD1|EBDCT|EBR1	COL7A1|IDBG-33085|ENSG00000114270|1294	p21.31	GO:0004867|serine-type endopeptidase inhibitor activity|molecular_function#GO:0005515|protein binding|molecular_function#GO:0005576|extracellular region|cellular_component#GO:0005590|collagen type VII|cellular_component#GO:0005604|basement membrane|cellular_component#GO:0005615|extracellular space|cellular_component#GO:0005788|endoplasmic reticulum lumen|cellular_component#GO:0007155|cell adhesio…	identical protein binding	GO:0004867: serine-type endopeptidase inhibitor activity,GO:0005515: protein binding,GO:0042802: identical protein binding	9	0
ENSG00000010256	UQCRC1	3	48636435	48648409	-1	protein_coding	3.22148e-09	rs56735597	5	33257	Homo sapiens	ubiquinol-cytochrome c reductase core protein I	D3S3191|QCR1|UQCR1	UQCRC1|IDBG-33257|ENSG00000010256|7384	p21.31	GO:0003824|catalytic activity|molecular_function#GO:0005515|protein binding|molecular_function#GO:0005739|mitochondrion|cellular_component#GO:0005743|mitochondrial inner membrane|cellular_component#GO:0005746|mitochondrial respiratory chain|cellular_component#GO:0005750|mitochondrial respiratory chain complex III|cellular_component#GO:0006119|oxidative phosphorylation|biological_process#GO:000612…	metal ion binding	GO:0003824: catalytic activity,GO:0005515: protein binding,GO:0008121: ubiquinol-cytochrome-c reductase activity,GO:0032403: protein complex binding,GO:0046872: metal ion binding	36	3
ENSG00000225697	SLC26A6	3	48663156	48672926	-1	protein_coding	1.24267e-21	rs56735597;rs4855835;rs34762726	5	304554	Homo sapiens	solute carrier family 26, member 6		SLC26A6|IDBG-304554|ENSG00000225697|102465495,65010	p21.31	GO:0005254|chloride channel activity|molecular_function#GO:0005515|protein binding|molecular_function#GO:0005783|endoplasmic reticulum|cellular_component#GO:0005886|plasma membrane|cellular_component#GO:0006811|ion transport|biological_process#GO:0006820|anion transport|biological_process#GO:0006821|chloride transport|biological_process#GO:0008271|secondary active sulfate transmembrane transporte…	PDZ domain binding	GO:0005254: chloride channel activity,GO:0005515: protein binding,GO:0008271: secondary active sulfate transmembrane transporter activity,GO:0015106: bicarbonate transmembrane transporter activity,GO:0015108: chloride transmembrane transporter activity,GO:0015116: sulfate transmembrane transporter activity,GO:0015301: anion:anion antiporter activity,GO:0015499: formate transmembrane transporter a…	2	0
ENSG00000008300	CELSR3	3	48673902	48700348	-1	protein_coding	3.22148e-09	rs56735597;rs6787808	5	33330	Homo sapiens	cadherin, EGF LAG seven-pass G-type receptor 3 (flamingo homolog, Drosophila)	CDHF11|EGFL1|FMI1|HFMI1|MEGF2|RESDA1	CELSR3|IDBG-33330|ENSG00000008300|1951	p21.31	GO:0001764|neuron migration|biological_process#GO:0004888|transmembrane signaling receptor activity|molecular_function#GO:0004930|G-protein coupled receptor activity|molecular_function#GO:0005509|calcium ion binding|molecular_function#GO:0005515|protein binding|molecular_function#GO:0005886|plasma membrane|cellular_component#GO:0007156|homophilic cell adhesion|biological_process#GO:0007166|cell s…	protein binding	GO:0004888: transmembrane signaling receptor activity,GO:0004930: G-protein coupled receptor activity,GO:0005509: calcium ion binding,GO:0005515: protein binding	5	0
ENSG00000068745	IP6K2	3	48725436	48777786	-1	protein_coding	1.24267e-21	rs56735597;rs34762726;rs4855835;rs6446297	5	33661	Homo sapiens	inositol hexakisphosphate kinase 2		IP6K2|IDBG-33661|ENSG00000068745|51447	p21.31	GO:0000832|inositol hexakisphosphate 5-kinase activity|molecular_function#GO:0005524|ATP binding|molecular_function#GO:0005634|nucleus|cellular_component#GO:0005654|nucleoplasm|cellular_component#GO:0006817|phosphate ion transport|biological_process#GO:0008440|inositol-1,4,5-trisphosphate 3-kinase activity|molecular_function#GO:0016310|phosphorylation|biological_process#GO:0019221|cytokine-mediat…	inositol-1	GO:0000832: inositol hexakisphosphate 5-kinase activity,GO:0005524: ATP binding,GO:0008440: inositol-1,4,5-trisphosphate 3-kinase activity,GO:0052723: inositol hexakisphosphate 1-kinase activity,GO:0052724: inositol hexakisphosphate 3-kinase activity	11	1
ENSG00000114302	PRKAR2A	3	48782030	48885279	-1	protein_coding	3.22148e-09	rs56735597;rs6787808	5	33721	Homo sapiens	protein kinase, cAMP-dependent, regulatory, type II, alpha	PKR2|PRKAR2	PRKAR2A|IDBG-33721|ENSG00000114302|5576	p21.31	GO:0001932|regulation of protein phosphorylation|biological_process#GO:0004862|cAMP-dependent protein kinase inhibitor activity|molecular_function#GO:0005515|protein binding|molecular_function#GO:0005737|cytoplasm|cellular_component#GO:0005813|centrosome|cellular_component#GO:0005829|cytosol|cellular_component#GO:0005886|plasma membrane|cellular_component#GO:0005952|cAMP-dependent protein kinase …	protein kinase A catalytic subunit binding	GO:0004862: cAMP-dependent protein kinase inhibitor activity,GO:0005515: protein binding,GO:0008603: cAMP-dependent protein kinase regulator activity,GO:0016301: kinase activity,GO:0030552: cAMP binding,GO:0031625: ubiquitin protein ligase binding,GO:0034236: protein kinase A catalytic subunit binding	56	1
ENSG00000177479	ARIH2	3	48956254	49023815	1	protein_coding	1.9856e-09	rs6787808;rs56735597;rs4855835	5	33854	Homo sapiens	ariadne homolog 2 (Drosophila)	ARI2|TRIAD1	ARIH2|IDBG-33854|ENSG00000177479|10425	p21.31	GO:0000209|protein polyubiquitination|biological_process#GO:0003676|nucleic acid binding|molecular_function#GO:0004842|ubiquitin-protein transferase activity|molecular_function#GO:0005515|protein binding|molecular_function#GO:0005634|nucleus|cellular_component#GO:0005737|cytoplasm|cellular_component#GO:0006511|ubiquitin-dependent protein catabolic process|biological_process#GO:0007275|multicellul…	ligase activity	GO:0003676: nucleic acid binding,GO:0004842: ubiquitin-protein transferase activity,GO:0005515: protein binding,GO:0008270: zinc ion binding,GO:0016874: ligase activity	70	4
ENSG00000178252	WDR6	3	49044495	49053386	1	protein_coding	1.24267e-21	rs56735597;rs6787808;rs4855835;rs34762726	5	33969	Homo sapiens	WD repeat domain 6		WDR6|IDBG-33969|ENSG00000178252|11180	p21.31	GO:0005515|protein binding|molecular_function#GO:0005737|cytoplasm|cellular_component#GO:0005886|plasma membrane|cellular_component#GO:0007050|cell cycle arrest|biological_process#GO:0008180|COP9 signalosome|cellular_component#GO:0008285|negative regulation of cell proliferation|biological_process#GO:0010507|negative regulation of autophagy|biological_process#GO:0043234|protein complex|cellular_c…	poly(A) RNA binding	GO:0005515: protein binding,GO:0043560: insulin receptor substrate binding,GO:0044822: poly(A) RNA binding	19	0
ENSG00000178035	IMPDH2	3	49061758	49066841	-1	protein_coding	8.439e-09	rs56735597	5	34157	Homo sapiens	IMP (inosine 5'-monophosphate) dehydrogenase 2	IMPD2|IMPDH-II	IMPDH2|IDBG-34157|ENSG00000178035|3615	p21.31	GO:0000166|nucleotide binding|molecular_function#GO:0003677|DNA binding|molecular_function#GO:0003723|RNA binding|molecular_function#GO:0003824|catalytic activity|molecular_function#GO:0003938|IMP dehydrogenase activity|molecular_function#GO:0005634|nucleus|cellular_component#GO:0005737|cytoplasm|cellular_component#GO:0005778|peroxisomal membrane|cellular_component#GO:0005829|cytosol|cellular_com…	N-acylglucosamine-6-phosphate 2-epimerase activity	GO:0000166: nucleotide binding,GO:0003677: DNA binding,GO:0003723: RNA binding,GO:0003824: catalytic activity,GO:0003938: IMP dehydrogenase activity,GO:0016491: oxidoreductase activity,GO:0018580: nitronate monooxygenase activity,GO:0030554: adenyl nucleotide binding,GO:0046872: metal ion binding,GO:0047465: N-acylglucosamine-6-phosphate 2-epimerase activity	40	1
ENSG00000198218	QRICH1	3	49067140	49131796	-1	protein_coding	1.24267e-21	rs6787808;rs34762726;rs4855835;rs6446297;rs56735597:rs6787808:rs34762726:rs4855835	5	34195	Homo sapiens	glutamine-rich 1		QRICH1|IDBG-34195|ENSG00000198218|54870	p21.31	GO:0003674|molecular_function|molecular_function#GO:0005575|cellular_component|cellular_component#GO:0005622|intracellular|cellular_component#GO:0005634|nucleus|cellular_component#GO:0008150|biological_process|biological_process#GO:0042981|regulation of apoptotic process|biological_process	molecular_function	GO:0003674: molecular_function	10	0
ENSG00000172053	QARS	3	49133365	49142553	-1	protein_coding	3.50804e-21	rs56735597:rs6787808:rs34762726:rs4855835	5	34287	Homo sapiens	glutaminyl-tRNA synthetase	GLNRS|MSCCA|PRO2195	QARS|IDBG-34287|ENSG00000172053|102465536,5859	p21.31	GO:0000166|nucleotide binding|molecular_function#GO:0004812|aminoacyl-tRNA ligase activity|molecular_function#GO:0004819|glutamine-tRNA ligase activity|molecular_function#GO:0005524|ATP binding|molecular_function#GO:0005737|cytoplasm|cellular_component#GO:0005759|mitochondrial matrix|cellular_component#GO:0005829|cytosol|cellular_component#GO:0006412|translation|biological_process#GO:0006418|tRNA…	ligase activity	GO:0000166: nucleotide binding,GO:0004812: aminoacyl-tRNA ligase activity,GO:0004819: glutamine-tRNA ligase activity,GO:0005524: ATP binding,GO:0016876: ligase activity, forming aminoacyl-tRNA and related compounds	120	0
ENSG00000172037	LAMB2	3	49158547	49170551	-1	protein_coding	3.22148e-09	rs56735597;rs6787808	5	34423	Homo sapiens	laminin, beta 2 (laminin S)	LAMS|NPHS5	LAMB2|IDBG-34423|ENSG00000172037|3913	p21.31	GO:0000904|cell morphogenesis involved in differentiation|biological_process#GO:0005178|integrin binding|molecular_function#GO:0005198|structural molecule activity|molecular_function#GO:0005515|protein binding|molecular_function#GO:0005576|extracellular region|cellular_component#GO:0005604|basement membrane|cellular_component#GO:0005605|basal lamina|cellular_component#GO:0005608|laminin-3 complex…	protein binding	GO:0005178: integrin binding,GO:0005198: structural molecule activity,GO:0005515: protein binding	13	0
ENSG00000114316	USP4	3	49315264	49378145	-1	protein_coding	7.79024e-09	rs56735597;rs4855835;rs6787808	5	34595	Homo sapiens	ubiquitin specific peptidase 4 (proto-oncogene)	UNP|Unph	USP4|IDBG-34595|ENSG00000114316|102724426,7375	p21.31	GO:0004221|ubiquitin thiolesterase activity|molecular_function#GO:0004843|ubiquitin-specific protease activity|molecular_function#GO:0005515|protein binding|molecular_function#GO:0005634|nucleus|cellular_component#GO:0005737|cytoplasm|cellular_component#GO:0005764|lysosome|cellular_component#GO:0005886|plasma membrane|cellular_component#GO:0006511|ubiquitin-dependent protein catabolic process|bio…	metal ion binding	GO:0004221: ubiquitin thiolesterase activity,GO:0004843: ubiquitin-specific protease activity,GO:0005515: protein binding,GO:0031685: adenosine receptor binding,GO:0036459: ubiquitinyl hydrolase activity,GO:0042802: identical protein binding,GO:0046872: metal ion binding	102	1
ENSG00000233276	GPX1	3	49394609	49396033	-1	protein_coding	1.24267e-21	rs56735597;rs34762726;rs4855835;rs6787808	5	305033	Homo sapiens	glutathione peroxidase 1	GPXD|GSHPX1	GPX1|IDBG-305033|ENSG00000233276|2876	p21.31	GO:0000302|response to reactive oxygen species|biological_process#GO:0001659|temperature homeostasis|biological_process#GO:0001885|endothelial cell development|biological_process#GO:0002862|negative regulation of inflammatory response to antigenic stimulus|biological_process#GO:0004602|glutathione peroxidase activity|molecular_function#GO:0005515|protein binding|molecular_function#GO:0005634|nucl…	phospholipid-hydroperoxide glutathione peroxidase activity	GO:0004602: glutathione peroxidase activity,GO:0005515: protein binding,GO:0008430: selenium binding,GO:0017124: SH3 domain binding,GO:0043295: glutathione binding,GO:0047066: phospholipid-hydroperoxide glutathione peroxidase activity	13	0
ENSG00000067560	RHOA	3	49396578	49450431	-1	protein_coding	1.24267e-21	rs6787808;rs34762726;rs56735597	5	34732	Homo sapiens	ras homolog family member A	ARH12|ARHA|RHO12|RHOH12	RHOA|IDBG-34732|ENSG00000067560|387	p21.31	GO:0003924|GTPase activity|molecular_function#GO:0005515|protein binding|molecular_function#GO:0005525|GTP binding|molecular_function#GO:0005622|intracellular|cellular_component#GO:0005829|cytosol|cellular_component#GO:0005856|cytoskeleton|cellular_component#GO:0005886|plasma membrane|cellular_component#GO:0005938|cell cortex|cellular_component#GO:0006184|GTP catabolic process|biological_process#…	myosin binding	GO:0003924: GTPase activity,GO:0005515: protein binding,GO:0005525: GTP binding,GO:0017022: myosin binding	171	12
ENSG00000145022	TCTA	3	49449639	49453908	1	protein_coding	1.24267e-21	rs6787808;rs34762726;rs6446297;rs4855835;rs56735597	5	34809	Homo sapiens	T-cell leukemia translocation altered		TCTA|IDBG-34809|ENSG00000145022|6988	p21.31	GO:0016021|integral component of membrane|cellular_component			3	0
ENSG00000173402	DAG1	3	49506146	49573048	1	protein_coding	1.24267e-21	rs4855835;rs6787808;rs34762726;rs56735597;rs6446297	5	34876	Homo sapiens	dystroglycan 1 (dystrophin-associated glycoprotein 1)	156DAG|A3a|AGRNR|DAG|MDDGC7|MDDGC9	DAG1|IDBG-34876|ENSG00000173402|1605	p21.31	GO:0001618|virus receptor activity|molecular_function#GO:0002011|morphogenesis of an epithelial sheet|biological_process#GO:0002162|dystroglycan binding|molecular_function#GO:0003779|actin binding|molecular_function#GO:0005509|calcium ion binding|molecular_function#GO:0005515|protein binding|molecular_function#GO:0005576|extracellular region|cellular_component#GO:0005604|basement membrane|cellula…	alpha-actinin binding	GO:0001618: virus receptor activity,GO:0002162: dystroglycan binding,GO:0003779: actin binding,GO:0005509: calcium ion binding,GO:0005515: protein binding,GO:0008307: structural constituent of muscle,GO:0015631: tubulin binding,GO:0017166: vinculin binding,GO:0032403: protein complex binding,GO:0042169: SH2 domain binding,GO:0043237: laminin-1 binding,GO:0051393: alpha-actinin binding	50	9
ENSG00000164062	APEH	3	49711435	49721396	1	protein_coding	1.24267e-21	rs4855835;rs6446297;rs34762726;rs56735597;rs6787808;rs4855835:rs6787808:rs34762726:rs56735597	5	34955	Homo sapiens	N-acylaminoacyl-peptide hydrolase	AARE|ACPH|APH|D3F15S2|D3S48E|DNF15S2|OPH	APEH|IDBG-34955|ENSG00000164062|327	p21.31	GO:0004252|serine-type endopeptidase activity|molecular_function#GO:0005737|cytoplasm|cellular_component#GO:0006508|proteolysis|biological_process#GO:0008236|serine-type peptidase activity|molecular_function#GO:0008242|omega peptidase activity|molecular_function#GO:0016787|hydrolase activity|molecular_function#GO:0031965|nuclear membrane|cellular_component#GO:0044822|poly(A) RNA binding|molecular…	poly(A) RNA binding	GO:0004252: serine-type endopeptidase activity,GO:0008236: serine-type peptidase activity,GO:0008242: omega peptidase activity,GO:0016787: hydrolase activity,GO:0044822: poly(A) RNA binding	36	0
ENSG00000173531	MST1	3	49721380	49726934	-1	protein_coding	1.24267e-21	rs34762726;rs4855835;rs6446297;rs56735597;rs6787808	5	35033	Homo sapiens	macrophage stimulating 1 (hepatocyte growth factor-like)	D3F15S2|DNF15S2|HGFL|MSP|NF15S2	MST1|IDBG-35033|ENSG00000173531|4485	p21.31	GO:0003674|molecular_function|molecular_function#GO:0003824|catalytic activity|molecular_function#GO:0004252|serine-type endopeptidase activity|molecular_function#GO:0006508|proteolysis|biological_process#GO:0007283|spermatogenesis|biological_process#GO:0007566|embryo implantation|biological_process#GO:0008150|biological_process|biological_process#GO:0030317|sperm motility|biological_process#GO:0…	serine-type endopeptidase activity	GO:0003674: molecular_function,GO:0003824: catalytic activity,GO:0004252: serine-type endopeptidase activity	15	1
ENSG00000176020	AMIGO3	3	49754267	49761349	-1	protein_coding	3.99423e-21	rs56735597;rs6787808;rs34762726;rs4855835;rs6446297;rs4855835:rs6787808:rs34762726	5	35347	Homo sapiens	adhesion molecule with Ig-like domain 3		AMIGO3|IDBG-35347|ENSG00000176020|386724	p21.31	GO:0005515|protein binding|molecular_function#GO:0007157|heterophilic cell-cell adhesion|biological_process#GO:0016021|integral component of membrane|cellular_component	protein binding	GO:0005515: protein binding	3	0
ENSG00000187492	CDHR4	3	49828165	49837268	-1	protein_coding	1.24267e-21	rs34762726;rs4855835;rs6787808;rs6446297	5	35463	Homo sapiens	cadherin-related family member 4		CDHR4|IDBG-35463|ENSG00000187492|389118	p21.31	GO:0005509|calcium ion binding|molecular_function#GO:0005886|plasma membrane|cellular_component#GO:0007156|homophilic cell adhesion|biological_process#GO:0016020|membrane|cellular_component#GO:0016021|integral component of membrane|cellular_component	calcium ion binding	GO:0005509: calcium ion binding	0	0
ENSG00000183763	TRAIP	3	49866034	49894007	-1	protein_coding	1.9856e-09	rs6787808;rs4855835	5	35609	Homo sapiens	TRAF interacting protein	RNF206|TRIP	TRAIP|IDBG-35609|ENSG00000183763|10293	p21.31	GO:0004842|ubiquitin-protein transferase activity|molecular_function#GO:0005057|receptor signaling protein activity|molecular_function#GO:0005515|protein binding|molecular_function#GO:0005730|nucleolus|cellular_component#GO:0006915|apoptotic process|biological_process#GO:0007165|signal transduction|biological_process#GO:0008270|zinc ion binding|molecular_function#GO:0008283|cell proliferation|bio…	metal ion binding	GO:0004842: ubiquitin-protein transferase activity,GO:0005057: receptor signaling protein activity,GO:0005515: protein binding,GO:0008270: zinc ion binding,GO:0016874: ligase activity,GO:0046872: metal ion binding	43	5
ENSG00000164078	MST1R	3	49924435	49941299	-1	protein_coding	1.24267e-21	rs56735597;rs34762726;rs4855835;rs6446297	5	35720	Homo sapiens	macrophage stimulating 1 receptor (c-met-related tyrosine kinase)	CD136|CDw136|PTK8|RON	MST1R|IDBG-35720|ENSG00000164078|4486	p21.31	GO:0001725|stress fiber|cellular_component#GO:0004672|protein kinase activity|molecular_function#GO:0004713|protein tyrosine kinase activity|molecular_function#GO:0004714|transmembrane receptor protein tyrosine kinase activity|molecular_function#GO:0004872|receptor activity|molecular_function#GO:0005011|macrophage colony-stimulating factor receptor activity|molecular_function#GO:0005515|protein b…	transferase activity	GO:0004672: protein kinase activity,GO:0004713: protein tyrosine kinase activity,GO:0004714: transmembrane receptor protein tyrosine kinase activity,GO:0004872: receptor activity,GO:0005011: macrophage colony-stimulating factor receptor activity,GO:0005515: protein binding,GO:0005524: ATP binding,GO:0016772: transferase activity, transferring phosphorus-containing groups,GO:0019899: enzyme binding	30	1
ENSG00000001617	SEMA3F	3	50192478	50226508	1	protein_coding	1.24267e-21	rs34762726;rs56735597;rs4855835	5	35942	Homo sapiens	sema domain, immunoglobulin domain (Ig), short basic domain, secreted, (semaphorin) 3F	SEMA-IV|SEMA4|SEMAK	SEMA3F|IDBG-35942|ENSG00000001617|6405	p21.31	GO:0001755|neural crest cell migration|biological_process#GO:0004872|receptor activity|molecular_function#GO:0005515|protein binding|molecular_function#GO:0005615|extracellular space|cellular_component#GO:0007275|multicellular organismal development|biological_process#GO:0007411|axon guidance|biological_process#GO:0016020|membrane|cellular_component#GO:0021612|facial nerve structural organization…	chemorepellent activity	GO:0004872: receptor activity,GO:0005515: protein binding,GO:0045499: chemorepellent activity	5	0
ENSG00000114737	CISH	3	50643921	50649262	-1	protein_coding	1.9856e-09	rs4855835	5	37175	Homo sapiens	cytokine inducible SH2-containing protein	BACTS2|CIS|CIS-1|G18|SOCS	CISH|IDBG-37175|ENSG00000114737|1154	p21.2	GO:0001558|regulation of cell growth|biological_process#GO:0003674|molecular_function|molecular_function#GO:0005515|protein binding|molecular_function#GO:0005575|cellular_component|cellular_component#GO:0005829|cytosol|cellular_component#GO:0005886|plasma membrane|cellular_component#GO:0007205|protein kinase C-activating G-protein coupled receptor signaling pathway|biological_process#GO:0009968|n…	protein binding	GO:0003674: molecular_function,GO:0005515: protein binding	38	10
ENSG00000114738	MAPKAPK3	3	50648951	50686720	1	protein_coding	3.85094e-18	rs34762726	5	37235	Homo sapiens	mitogen-activated protein kinase-activated protein kinase 3	3PK|MAPKAP-K3|MAPKAP3|MAPKAPK-3|MK-3	MAPKAPK3|IDBG-37235|ENSG00000114738|7867	p21.2	GO:0000187|activation of MAPK activity|biological_process#GO:0002224|toll-like receptor signaling pathway|biological_process#GO:0002755|MyD88-dependent toll-like receptor signaling pathway|biological_process#GO:0002756|MyD88-independent toll-like receptor signaling pathway|biological_process#GO:0004672|protein kinase activity|molecular_function#GO:0004674|protein serine/threonine kinase activity|…	transferase activity	GO:0004672: protein kinase activity,GO:0004674: protein serine/threonine kinase activity,GO:0004708: MAP kinase kinase activity,GO:0004713: protein tyrosine kinase activity,GO:0005515: protein binding,GO:0005524: ATP binding,GO:0016772: transferase activity, transferring phosphorus-containing groups,GO:0016773: phosphotransferase activity, alcohol group as acceptor	32	1
ENSG00000088538	DOCK3	3	50712672	51421629	1	protein_coding	3.85094e-18	rs34762726;rs56735597	5	37292	Homo sapiens	dedicator of cytokinesis 3	MOCA|PBP	DOCK3|IDBG-37292|ENSG00000088538|1795	p21.2	GO:0005085|guanyl-nucleotide exchange factor activity|molecular_function#GO:0005488|binding|molecular_function#GO:0005515|protein binding|molecular_function#GO:0005737|cytoplasm|cellular_component#GO:0007264|small GTPase mediated signal transduction|biological_process#GO:0017124|SH3 domain binding|molecular_function#GO:0043547|positive regulation of GTPase activity|biological_process	SH3 domain binding	GO:0005085: guanyl-nucleotide exchange factor activity,GO:0005488: binding,GO:0005515: protein binding,GO:0017124: SH3 domain binding	4	3
ENSG00000164113	ADAD1	4	123300121	123350957	1	protein_coding	2.53319e-11	rs34135604;rs34880409:rs6833591;rs34880409:rs34135604	7	36845	Homo sapiens	adenosine deaminase domain containing 1 (testis-specific)		ADAD1|IDBG-36845|ENSG00000164113|132612	q27	GO:0003723|RNA binding|molecular_function#GO:0004000|adenosine deaminase activity|molecular_function#GO:0005634|nucleus|cellular_component#GO:0006396|RNA processing|biological_process#GO:0007275|multicellular organismal development|biological_process#GO:0007286|spermatid development|biological_process#GO:0045087|innate immune response|biological_process	adenosine deaminase activity	GO:0003723: RNA binding,GO:0004000: adenosine deaminase activity	0	0
ENSG00000109471	IL2	4	123372625	123377880	-1	protein_coding	2.53319e-11	rs6833591;rs34880409:rs34135604	7	36892	Homo sapiens	interleukin 2	IL-2|lymphokine|TCGF	IL2|IDBG-36892|ENSG00000109471|3558	q27	GO:0001933|negative regulation of protein phosphorylation|biological_process#GO:0001934|positive regulation of protein phosphorylation|biological_process#GO:0002903|negative regulation of B cell apoptotic process|biological_process#GO:0005125|cytokine activity|molecular_function#GO:0005134|interleukin-2 receptor binding|molecular_function#GO:0005576|extracellular region|cellular_component#GO:0005…	glycosphingolipid binding	GO:0005125: cytokine activity,GO:0005134: interleukin-2 receptor binding,GO:0008083: growth factor activity,GO:0019209: kinase activator activity,GO:0030246: carbohydrate binding,GO:0031851: kappa-type opioid receptor binding,GO:0043208: glycosphingolipid binding	51	11
ENSG00000138684	IL21	4	123533783	123542224	-1	protein_coding	2.53319e-11	rs34135604;rs34880409:rs6833591;rs34880409	7	36977	Homo sapiens	interleukin 21		IL21|IDBG-36977|ENSG00000138684|59067	q27	GO:0002729|positive regulation of natural killer cell cytokine production|biological_process#GO:0005125|cytokine activity|molecular_function#GO:0005126|cytokine receptor binding|molecular_function#GO:0005134|interleukin-2 receptor binding|molecular_function#GO:0005576|extracellular region|cellular_component#GO:0005615|extracellular space|cellular_component#GO:0006955|immune response|biological_pr…	interleukin-2 receptor binding	GO:0005125: cytokine activity,GO:0005126: cytokine receptor binding,GO:0005134: interleukin-2 receptor binding	11	5
ENSG00000138685	FGF2	4	123747863	123819391	1	protein_coding	1.09661e-10	rs34135604	7	37039	Homo sapiens	fibroblast growth factor 2 (basic)	BFGF|FGF-2|FGFB|HBGF-2	FGF2|IDBG-37039|ENSG00000138685|2247	q28.1	GO:0000186|activation of MAPKK activity|biological_process#GO:0000187|activation of MAPK activity|biological_process#GO:0001525|angiogenesis|biological_process#GO:0001658|branching involved in ureteric bud morphogenesis|biological_process#GO:0001759|organ induction|biological_process#GO:0001934|positive regulation of protein phosphorylation|biological_process#GO:0001938|positive regulation of end…	chemoattractant activity	GO:0005104: fibroblast growth factor receptor binding,GO:0005125: cytokine activity,GO:0005515: protein binding,GO:0008083: growth factor activity,GO:0008201: heparin binding,GO:0030374: ligand-dependent nuclear receptor transcription coactivator activity,GO:0042056: chemoattractant activity	34	3
ENSG00000196159	FAT4	4	126237554	126414087	1	protein_coding	1.09661e-10	rs34135604	7	37298	Homo sapiens	FAT tumor suppressor homolog 4 (Drosophila)		FAT4|IDBG-37298|ENSG00000196159|79633	q28.1	GO:0001658|branching involved in ureteric bud morphogenesis|biological_process#GO:0001822|kidney development|biological_process#GO:0003007|heart morphogenesis|biological_process#GO:0005509|calcium ion binding|molecular_function#GO:0005515|protein binding|molecular_function#GO:0005886|plasma membrane|cellular_component#GO:0007009|plasma membrane organization|biological_process#GO:0007156|homophili…	protein binding	GO:0005509: calcium ion binding,GO:0005515: protein binding	2	0
ENSG00000146038	DCDC2	6	24171984	24358280	-1	protein_coding	1.47286e-49	rs6932536;rs1980449:rs28360595;rs4712972	8	64753	Homo sapiens	doublecortin domain containing 2		DCDC2|IDBG-64753|ENSG00000146038|51473	p22.3	GO:0001764|neuron migration|biological_process#GO:0006968|cellular defense response|biological_process#GO:0008542|visual learning|biological_process#GO:0035556|intracellular signal transduction|biological_process#GO:0048813|dendrite morphogenesis|biological_process			3	0
ENSG00000112294	ALDH5A1	6	24495080	24537435	1	protein_coding	1.06416e-07	rs188567	8	65286	Homo sapiens	aldehyde dehydrogenase 5 family, member A1	SSADH|SSDH	ALDH5A1|IDBG-65286|ENSG00000112294|7915	p22.3	GO:0004777|succinate-semialdehyde dehydrogenase (NAD+) activity|molecular_function#GO:0005739|mitochondrion|cellular_component#GO:0005759|mitochondrial matrix|cellular_component#GO:0006006|glucose metabolic process|biological_process#GO:0006083|acetate metabolic process|biological_process#GO:0006105|succinate metabolic process|biological_process#GO:0006536|glutamate metabolic process|biological_p…	protein homodimerization activity	GO:0004777: succinate-semialdehyde dehydrogenase (NAD+) activity,GO:0009013: succinate-semialdehyde dehydrogenase [NAD(P)+] activity,GO:0016491: oxidoreductase activity,GO:0042803: protein homodimerization activity	9	0
ENSG00000111802	TDP2	6	24650205	24667261	-1	protein_coding	3.60542e-14	rs2024874:rs6932536;rs1980449	8	65484	Homo sapiens	tyrosyl-DNA phosphodiesterase 2		TDP2|IDBG-65484|ENSG00000111802|51567	p22.3	GO:0000287|magnesium ion binding|molecular_function#GO:0003697|single-stranded DNA binding|molecular_function#GO:0003714|transcription corepressor activity|molecular_function#GO:0004518|nuclease activity|molecular_function#GO:0005515|protein binding|molecular_function#GO:0005634|nucleus|cellular_component#GO:0005730|nucleolus|cellular_component#GO:0005737|cytoplasm|cellular_component#GO:0006302|d…	5'-tyrosyl-DNA phosphodiesterase activity	GO:0000287: magnesium ion binding,GO:0003697: single-stranded DNA binding,GO:0003714: transcription corepressor activity,GO:0004518: nuclease activity,GO:0005515: protein binding,GO:0030145: manganese ion binding,GO:0036317: tyrosyl-RNA phosphodiesterase activity,GO:0070260: 5'-tyrosyl-DNA phosphodiesterase activity	39	1
ENSG00000112308	C6orf62	6	24705089	24721064	-1	protein_coding	3.60542e-14	rs2024874:rs6932536;rs1980449	8	65585	Homo sapiens	chromosome 6 open reading frame 62		C6orf62|IDBG-65585|ENSG00000112308|81688	p22.3	GO:0003674|molecular_function|molecular_function#GO:0005622|intracellular|cellular_component#GO:0008150|biological_process|biological_process	molecular_function	GO:0003674: molecular_function	0	0
ENSG00000112343	TRIM38	6	25963030	25987384	1	protein_coding	3.05973e-95	rs9393672;rs3903852;rs28360595;rs4712972;rs9393692;rs35400317;rs9348721;rs2451729;rs6456785:rs13197176:rs13197176;rs35400317:rs9468225:rs200991:rs200966:rs6932536;rs1980449:rs9393672:rs28360595	8	66673	Homo sapiens	tripartite motif containing 38	RNF15|RORET	TRIM38|IDBG-66673|ENSG00000112343|10475	p22.2	GO:0004871|signal transducer activity|molecular_function#GO:0005515|protein binding|molecular_function#GO:0005575|cellular_component|cellular_component#GO:0005622|intracellular|cellular_component#GO:0007165|signal transduction|biological_process#GO:0008270|zinc ion binding|molecular_function#GO:0032648|regulation of interferon-beta production|biological_process#GO:0043123|positive regulation of I…	zinc ion binding	GO:0004871: signal transducer activity,GO:0005515: protein binding,GO:0008270: zinc ion binding	20	0
ENSG00000010704	HFE	6	26087509	26098571	1	protein_coding	3.05973e-95	rs2451729;rs3903852;rs9468225:rs13197176:rs200966:rs28360595;rs4712972:rs6456785:rs200991:rs67575965:rs9393692:rs7773004	8	67372	Homo sapiens	hemochromatosis	HFE1|HH|HLA-H|MVCD7|TFQTL2	HFE|IDBG-67372|ENSG00000010704|3077	p22.2	GO:0001916|positive regulation of T cell mediated cytotoxicity|biological_process#GO:0002474|antigen processing and presentation of peptide antigen via MHC class I|biological_process#GO:0005102|receptor binding|molecular_function#GO:0005515|protein binding|molecular_function#GO:0005769|early endosome|cellular_component#GO:0005886|plasma membrane|cellular_component#GO:0005887|integral component of…	peptide antigen binding	GO:0005102: receptor binding,GO:0005515: protein binding,GO:0042605: peptide antigen binding	16	0
ENSG00000180596	HIST1H2BC	6	26115101	26124154	-1	protein_coding	4.88614e-46	rs28360595;rs4712972	8	67850	Homo sapiens	histone cluster 1, H2bc		HIST1H2BC|IDBG-67850|ENSG00000180596|8339,8343,8344,8346,8347	p22.2	GO:0000786|nucleosome|cellular_component#GO:0002227|innate immune response in mucosa|biological_process#GO:0003677|DNA binding|molecular_function#GO:0005615|extracellular space|cellular_component#GO:0005622|intracellular|cellular_component#GO:0005634|nucleus|cellular_component#GO:0005654|nucleoplasm|cellular_component#GO:0006325|chromatin organization|biological_process#GO:0006334|nucleosome asse…	protein heterodimerization activity	GO:0003677: DNA binding,GO:0043565: sequence-specific DNA binding,GO:0046982: protein heterodimerization activity	24	0
ENSG00000158373	HIST1H2BD	6	26158349	26171577	1	protein_coding	1.43886e-53	rs28360595;rs4712972;rs9393692;rs7773004;rs35400317;rs11966360;rs3903852	8	68028	Homo sapiens	histone cluster 1, H2bd	dJ221C16.6|H2B.1B|H2B/b|H2BFB|HIRIP2	HIST1H2BD|IDBG-68028|ENSG00000158373|3017	p22.2	GO:0000786|nucleosome|cellular_component#GO:0003674|molecular_function|molecular_function#GO:0003677|DNA binding|molecular_function#GO:0005622|intracellular|cellular_component#GO:0005634|nucleus|cellular_component#GO:0005654|nucleoplasm|cellular_component#GO:0006325|chromatin organization|biological_process#GO:0006334|nucleosome assembly|biological_process#GO:0043565|sequence-specific DNA binding…	protein heterodimerization activity	GO:0003674: molecular_function,GO:0003677: DNA binding,GO:0043565: sequence-specific DNA binding,GO:0046982: protein heterodimerization activity	21	0
ENSG00000197409	HIST1H3D	6	26197068	26199521	-1	protein_coding	3.05973e-95	rs67575965;rs9393692;rs13197176:rs200966:rs9468225:rs200991:rs9393692:rs67575965:rs35400317;rs11966360:rs9461273;rs1535276:rs7773004	8	68256	Homo sapiens	histone cluster 1, H3d		HIST1H3D|IDBG-68256|ENSG00000197409|8350,8351,8352,8353,8354,8355,8356,8357,8358,8968	p22.2	GO:0000228|nuclear chromosome|cellular_component#GO:0000786|nucleosome|cellular_component#GO:0003677|DNA binding|molecular_function#GO:0005515|protein binding|molecular_function#GO:0005576|extracellular region|cellular_component#GO:0005634|nucleus|cellular_component#GO:0005654|nucleoplasm|cellular_component#GO:0006325|chromatin organization|biological_process#GO:0006335|DNA replication-dependent …	protein heterodimerization activity	GO:0003677: DNA binding,GO:0005515: protein binding,GO:0046982: protein heterodimerization activity	218	0
ENSG00000186470	BTN3A2	6	26365387	26378546	1	protein_coding	3.05973e-95	rs35400317;rs11966360;rs9348721;rs28360595;rs4712972;rs9393692;rs7773004;rs6932536;rs1980449;rs2451729;rs13197176;rs34569203;rs2893911;rs2024874;rs9461273;rs1535276;rs726830;rs12664996;rs1543603;rs1535276:rs13197176:rs35400317:rs35400317;rs9348721:rs9393692:rs7773004:rs35400317;rs11966360:rs9348721:rs9468225:rs200966	8	69145	Homo sapiens	butyrophilin, subfamily 3, member A2	BT3.2|BTF4|BTN3.2|CD277	BTN3A2|IDBG-69145|ENSG00000186470|11118	p22.2	GO:0002456|T cell mediated immunity|biological_process#GO:0005515|protein binding|molecular_function#GO:0005886|plasma membrane|cellular_component#GO:0016020|membrane|cellular_component#GO:0016021|integral component of membrane|cellular_component#GO:0045087|innate immune response|biological_process#GO:0072643|interferon-gamma secretion|biological_process	protein binding	GO:0005515: protein binding	2	0
ENSG00000124508	BTN2A2	6	26383324	26395102	1	protein_coding	3.05973e-95	rs9393692;rs7773004;rs35400317;rs11966360;rs9348721;rs9461273;rs1535276;rs9393672;rs2893911;rs13197176;rs2024874;rs3903852;rs34569203;rs1535276:rs13197176:rs35400317:rs35400317;rs9348721:rs9393692:rs7773004:rs35400317;rs11966360:rs9348721:rs9468225:rs200966	8	69203	Homo sapiens	butyrophilin, subfamily 2, member A2	BT2.2|BTF2|BTN2.2	BTN2A2|IDBG-69203|ENSG00000124508|10385	p22.2	GO:0005515|protein binding|molecular_function#GO:0016021|integral component of membrane|cellular_component#GO:0031324|negative regulation of cellular metabolic process|biological_process#GO:0046007|negative regulation of activated T cell proliferation|biological_process#GO:0050710|negative regulation of cytokine secretion|biological_process#GO:0070062|extracellular vesicular exosome|cellular_comp…	protein binding	GO:0005515: protein binding	2	0
ENSG00000026950	BTN3A1	6	26402465	26415444	1	protein_coding	2.79746e-82	rs35400317;rs11966360;rs9348721;rs9461273;rs1535276;rs2024874;rs2893911;rs35400317:rs35400317;rs9348721:rs35400317;rs11966360:rs9461273	8	69277	Homo sapiens	butyrophilin, subfamily 3, member A1	BT3.1|BTF5|BTN3.1|CD277	BTN3A1|IDBG-69277|ENSG00000026950|11119	p22.2	GO:0005515|protein binding|molecular_function#GO:0005886|plasma membrane|cellular_component#GO:0016021|integral component of membrane|cellular_component#GO:0045087|innate immune response|biological_process#GO:0050663|cytokine secretion|biological_process#GO:0050798|activated T cell proliferation|biological_process#GO:0050852|T cell receptor signaling pathway|biological_process#GO:0072643|interfer…	protein binding	GO:0005515: protein binding	4	0
ENSG00000111801	BTN3A3	6	26440700	26453643	1	protein_coding	2.79746e-82	rs35400317;rs11966360;rs9348721;rs9461273;rs1535276;rs13197176;rs34569203;rs11966360:rs9461273;rs1535276:rs9468225:rs9393692:rs67575965:rs7773004:rs13197176:rs200991	8	69364	Homo sapiens	butyrophilin, subfamily 3, member A3	BTF3|BTN3.3	BTN3A3|IDBG-69364|ENSG00000111801|10384	p22.2	GO:0002456|T cell mediated immunity|biological_process#GO:0005515|protein binding|molecular_function#GO:0005730|nucleolus|cellular_component#GO:0005737|cytoplasm|cellular_component#GO:0005794|Golgi apparatus|cellular_component#GO:0005886|plasma membrane|cellular_component#GO:0016020|membrane|cellular_component#GO:0016021|integral component of membrane|cellular_component#GO:0045087|innate immune r…	protein binding	GO:0005515: protein binding	5	0
ENSG00000112763	BTN2A1	6	26458150	26476849	1	protein_coding	2.79746e-82	rs35400317;rs9348721;rs9461273;rs1535276;rs11966360;rs13197176;rs34569203;rs726830;rs11966360:rs9461273;rs1535276:rs9468225:rs9393692:rs67575965:rs7773004:rs13197176:rs200991	8	69496	Homo sapiens	butyrophilin, subfamily 2, member A1	BK14H9.1|BT2.1|BTF1|BTN2.1|DJ3E1.1	BTN2A1|IDBG-69496|ENSG00000112763|11120	p22.2	GO:0003674|molecular_function|molecular_function#GO:0005515|protein binding|molecular_function#GO:0005887|integral component of plasma membrane|cellular_component#GO:0006629|lipid metabolic process|biological_process#GO:0070062|extracellular vesicular exosome|cellular_component	protein binding	GO:0003674: molecular_function,GO:0005515: protein binding	3	0
ENSG00000124557	BTN1A1	6	26501449	26510650	1	protein_coding	3.05973e-95	rs9348721;rs2451729;rs9393692:rs7773004:rs35400317;rs11966360:rs35400317:rs35400317;rs9348721:rs9461273;rs1535276:rs67575965:rs13197176:rs200991:rs200966:rs9468225	8	69573	Homo sapiens	butyrophilin, subfamily 1, member A1	BT|BTN|BTN1	BTN1A1|IDBG-69573|ENSG00000124557|696	p22.2	GO:0004872|receptor activity|molecular_function#GO:0005515|protein binding|molecular_function#GO:0005615|extracellular space|cellular_component#GO:0005887|integral component of plasma membrane|cellular_component	protein binding	GO:0004872: receptor activity,GO:0005515: protein binding	2	0
ENSG00000182952	HMGN4	6	26538633	26546482	1	protein_coding	9.26236e-98	rs9461273;rs1535276;rs2451729;rs13197176;rs35400317;rs34569203;rs67575965;rs9393692;rs2893911;rs9348721;rs726830;rs6456785;rs11966360;rs9393692:rs7773004:rs35400317;rs11966360:rs6456785:rs9468225:rs144447022;rs9380069:rs35400317:rs35400317;rs9348721:rs13197176:rs200991:rs200966:rs67575965:rs9348721:rs9461273;rs1535276:rs13197176;rs35400317:rs13197176	8	69608	Homo sapiens	high mobility group nucleosomal binding domain 4	HMG17L3|NHC	HMGN4|IDBG-69608|ENSG00000182952|10473	p22.2	GO:0000785|chromatin|cellular_component#GO:0005634|nucleus|cellular_component#GO:0031492|nucleosomal DNA binding|molecular_function	nucleosomal DNA binding	GO:0031492: nucleosomal DNA binding	7	0
ENSG00000112812	PRSS16	6	27215480	27224403	1	protein_coding	2.9836e-95	rs2893911;rs13197176;rs35400317;rs726830;rs6456785;rs9348721;rs2451729;rs34569203;rs200991;rs9380069;rs9461273;rs1535276;rs9468225;rs2056923;rs11966360;rs200966;rs6456785:rs9468225:rs13197176;rs35400317:rs13197176:rs200966:rs13197176;rs34569203:rs2893911:rs726830;rs6456785:rs200991;rs9468225:rs200991:rs6932536;rs1980449:rs9393672:rs28360595;rs4712972:rs9393692:rs7773004:rs35400317	8	70167	Homo sapiens	protease, serine, 16 (thymus)	TSSP	PRSS16|IDBG-70167|ENSG00000112812|10279	p22.1	GO:0005764|lysosome|cellular_component#GO:0005768|endosome|cellular_component#GO:0006508|proteolysis|biological_process#GO:0008236|serine-type peptidase activity|molecular_function#GO:0016023|cytoplasmic membrane-bounded vesicle|cellular_component#GO:0030163|protein catabolic process|biological_process	serine-type peptidase activity	GO:0008236: serine-type peptidase activity	0	0
ENSG00000213886	UBD	6	29523292	29527702	-1	protein_coding	2.9836e-95	rs6456785:rs13197176:rs7766356:rs7766356;rs213230:rs13207208	8	236915	Homo sapiens	ubiquitin D	FAT10|GABBR1|UBD-3	UBD|IDBG-236915|ENSG00000213886|10537	p22.1	GO:0005515|protein binding|molecular_function#GO:0005634|nucleus|cellular_component#GO:0005737|cytoplasm|cellular_component#GO:0006508|proteolysis|biological_process#GO:0006511|ubiquitin-dependent protein catabolic process|biological_process#GO:0010243|response to organonitrogen compound|biological_process#GO:0016235|aggresome|cellular_component#GO:0016567|protein ubiquitination|biological_proces…	proteasome binding	GO:0005515: protein binding,GO:0070628: proteasome binding	663	2
ENSG00000204655	MOG	6	29624758	29640149	1	protein_coding	1.88163e-47	rs3129058	8	73515	Homo sapiens	myelin oligodendrocyte glycoprotein	BTN6|BTNL11|MOGIG2|NRCLP7	MOG|IDBG-73515|ENSG00000204655|4340	p22.1	GO:0005515|protein binding|molecular_function#GO:0005886|plasma membrane|cellular_component#GO:0007155|cell adhesion|biological_process#GO:0007417|central nervous system development|biological_process#GO:0016021|integral component of membrane|cellular_component#GO:0034126|positive regulation of MyD88-dependent toll-like receptor signaling pathway|biological_process	protein binding	GO:0005515: protein binding	1	2
ENSG00000204644	ZFP57	6	29640169	29648887	-1	protein_coding	1.88163e-47	rs3129058	8	73686	Homo sapiens	zinc finger protein 57 homolog (mouse)		ZFP57|IDBG-73686|ENSG00000204644|346171	p22.1	GO:0000122|negative regulation of transcription from RNA polymerase II promoter|biological_process#GO:0003676|nucleic acid binding|molecular_function#GO:0003677|DNA binding|molecular_function#GO:0005515|protein binding|molecular_function#GO:0005622|intracellular|cellular_component#GO:0005634|nucleus|cellular_component#GO:0005720|nuclear heterochromatin|cellular_component#GO:0006349|regulation of …	metal ion binding	GO:0003676: nucleic acid binding,GO:0003677: DNA binding,GO:0005515: protein binding,GO:0046872: metal ion binding	4	0
ENSG00000204642	HLA-F	6	29690552	29706305	1	protein_coding	1.88163e-47	rs3129058	8	73753	Homo sapiens	major histocompatibility complex, class I, F	CDA12|HLA-5.4|HLA-CDA12|HLAF	HLA-F|IDBG-73753|ENSG00000204642|3134	p22.1	GO:0000139|Golgi membrane|cellular_component#GO:0001916|positive regulation of T cell mediated cytotoxicity|biological_process#GO:0002474|antigen processing and presentation of peptide antigen via MHC class I|biological_process#GO:0002479|antigen processing and presentation of exogenous peptide antigen via MHC class I, TAP-dependent|biological_process#GO:0002480|antigen processing and presentatio…	TAP2 binding	GO:0005515: protein binding,GO:0042605: peptide antigen binding,GO:0046978: TAP1 binding,GO:0046979: TAP2 binding	8	0
ENSG00000204632	HLA-G	6	29794744	29798902	1	protein_coding	1.88163e-47	rs3129058	8	298543	Homo sapiens	major histocompatibility complex, class I, G	MHC-G	HLA-G|IDBG-298543|ENSG00000204632|3135	p22.1	GO:0000139|Golgi membrane|cellular_component#GO:0001916|positive regulation of T cell mediated cytotoxicity|biological_process#GO:0002474|antigen processing and presentation of peptide antigen via MHC class I|biological_process#GO:0002479|antigen processing and presentation of exogenous peptide antigen via MHC class I, TAP-dependent|biological_process#GO:0002480|antigen processing and presentatio…	protein homodimerization activity	GO:0005102: receptor binding,GO:0005515: protein binding,GO:0042605: peptide antigen binding,GO:0042803: protein homodimerization activity	17	0
ENSG00000206503	HLA-A	6	29909037	29913661	1	protein_coding	1.88163e-47	rs3129058	8	298637	Homo sapiens	major histocompatibility complex, class I, A	HLAA	HLA-A|IDBG-298637|ENSG00000206503|3105	p22.1	GO:0000139|Golgi membrane|cellular_component#GO:0001916|positive regulation of T cell mediated cytotoxicity|biological_process#GO:0002474|antigen processing and presentation of peptide antigen via MHC class I|biological_process#GO:0002479|antigen processing and presentation of exogenous peptide antigen via MHC class I, TAP-dependent|biological_process#GO:0002480|antigen processing and presentatio…	TAP binding	GO:0005515: protein binding,GO:0030881: beta-2-microglobulin binding,GO:0042605: peptide antigen binding,GO:0046977: TAP binding	46	0
ENSG00000241370	RPP21	6	30312908	30314661	1	protein_coding	9.33995e-69	rs1042146	8	402444	Homo sapiens	ribonuclease P/MRP 21kDa subunit		RPP21|IDBG-402444|ENSG00000241370|79897	p22.1	GO:0004526|ribonuclease P activity|molecular_function#GO:0005730|nucleolus|cellular_component#GO:0008033|tRNA processing|biological_process#GO:0042493|response to drug|biological_process#GO:0046872|metal ion binding|molecular_function#GO:0090502|RNA phosphodiester bond hydrolysis, endonucleolytic|biological_process	metal ion binding	GO:0004526: ribonuclease P activity,GO:0046872: metal ion binding	4	0
ENSG00000204592	HLA-E	6	30457244	30461982	1	protein_coding	1.88163e-47	rs1265094;rs1265096;rs3129058	8	125081	Homo sapiens	major histocompatibility complex, class I, E	EA1.2|EA2.1|HLA-6.2|MHC|QA1	HLA-E|IDBG-125081|ENSG00000204592|3133	p22.1	GO:0001916|positive regulation of T cell mediated cytotoxicity|biological_process#GO:0002474|antigen processing and presentation of peptide antigen via MHC class I|biological_process#GO:0005515|protein binding|molecular_function#GO:0006955|immune response|biological_process#GO:0016020|membrane|cellular_component#GO:0016021|integral component of membrane|cellular_component#GO:0019882|antigen proce…	peptide antigen binding	GO:0005515: protein binding,GO:0042605: peptide antigen binding	16	0
ENSG00000204574	ABCF1	6	30539153	30564956	1	protein_coding	1.88163e-47	rs707913;rs1265102;rs1265096;rs1265094;rs3129058	8	76321	Homo sapiens	ATP-binding cassette, sub-family F (GCN20), member 1	ABC27|ABC50	ABCF1|IDBG-76321|ENSG00000204574|102723826,23	p21.33	GO:0005515|protein binding|molecular_function#GO:0005524|ATP binding|molecular_function#GO:0005635|nuclear envelope|cellular_component#GO:0005654|nucleoplasm|cellular_component#GO:0005737|cytoplasm|cellular_component#GO:0005840|ribosome|cellular_component#GO:0006200|ATP catabolic process|biological_process#GO:0006412|translation|biological_process#GO:0006413|translational initiation|biological_pr…	translation factor activity	GO:0005515: protein binding,GO:0005524: ATP binding,GO:0008135: translation factor activity, nucleic acid binding,GO:0008494: translation activator activity,GO:0016887: ATPase activity,GO:0043022: ribosome binding,GO:0044822: poly(A) RNA binding	48	0
ENSG00000137337	MDC1	6	30667584	30685666	-1	protein_coding	1.6777e-22	rs2844509;rs707913;rs1265102:rs2233945	8	76700	Homo sapiens	mediator of DNA-damage checkpoint 1	NFBD1	MDC1|IDBG-76700|ENSG00000137337|9656	p21.33	GO:0000724|double-strand break repair via homologous recombination|biological_process#GO:0005515|protein binding|molecular_function#GO:0005634|nucleus|cellular_component#GO:0005654|nucleoplasm|cellular_component#GO:0005694|chromosome|cellular_component#GO:0005925|focal adhesion|cellular_component#GO:0006281|DNA repair|biological_process#GO:0006302|double-strand break repair|biological_process#GO:…	FHA domain binding	GO:0005515: protein binding,GO:0008022: protein C-terminus binding,GO:0070975: FHA domain binding	225	4
ENSG00000196230	TUBB	6	30687978	30693203	1	protein_coding	1.6777e-22	rs707913;rs1265102:rs2233945	8	76778	Homo sapiens	tubulin, beta class I		TUBB|IDBG-76778|ENSG00000196230|203068	p21.33	GO:0000086|G2/M transition of mitotic cell cycle|biological_process#GO:0000278|mitotic cell cycle|biological_process#GO:0003924|GTPase activity|molecular_function#GO:0005198|structural molecule activity|molecular_function#GO:0005200|structural constituent of cytoskeleton|molecular_function#GO:0005515|protein binding|molecular_function#GO:0005525|GTP binding|molecular_function#GO:0005634|nucleus|c…	MHC class I protein binding	GO:0003924: GTPase activity,GO:0005198: structural molecule activity,GO:0005200: structural constituent of cytoskeleton,GO:0005515: protein binding,GO:0005525: GTP binding,GO:0019904: protein domain specific binding,GO:0032403: protein complex binding,GO:0032794: GTPase activating protein binding,GO:0042288: MHC class I protein binding	213	11
ENSG00000137312	FLOT1	6	30695486	30710510	-1	protein_coding	2.38074e-241	rs1042146;rs2523593;rs116667074;rs2523580;rs1265096;rs2233945;rs2523590;rs2844509;rs1041981;rs707913;rs1265102:rs2233945	8	125412	Homo sapiens	flotillin 1		FLOT1|IDBG-125412|ENSG00000137312|10211	p21.33	GO:0002020|protease binding|molecular_function#GO:0005515|protein binding|molecular_function#GO:0005765|lysosomal membrane|cellular_component#GO:0005768|endosome|cellular_component#GO:0005815|microtubule organizing center|cellular_component#GO:0005886|plasma membrane|cellular_component#GO:0005901|caveola|cellular_component#GO:0007409|axonogenesis|biological_process#GO:0008180|COP9 signalosome|cel…	ionotropic glutamate receptor binding	GO:0002020: protease binding,GO:0005515: protein binding,GO:0035255: ionotropic glutamate receptor binding	94	6
ENSG00000137331	IER3	6	30710976	30712331	-1	protein_coding	1.6777e-22	rs28381344;rs9267487;rs1265096;rs707913;rs1265102:rs2233945	8	76842	Homo sapiens	immediate early response 3	DIF-2|DIF2|GLY96|IEX-1|IEX-1L|IEX1|PRG1	IER3|IDBG-76842|ENSG00000137331|8870	p21.33	GO:0001562|response to protozoan|biological_process#GO:0003085|negative regulation of systemic arterial blood pressure|biological_process#GO:0005515|protein binding|molecular_function#GO:0005634|nucleus|cellular_component#GO:0006282|regulation of DNA repair|biological_process#GO:0006915|apoptotic process|biological_process#GO:0007095|mitotic G2 DNA damage checkpoint|biological_process#GO:0008630|…	protein binding	GO:0005515: protein binding	19	1
ENSG00000204580	DDR1	6	30844198	30867933	1	protein_coding	9.33995e-69	rs1042146;rs28381344;rs9267487	8	76157	Homo sapiens	discoidin domain receptor tyrosine kinase 1	CAK|CD167|DDR|EDDR1|HGK2|MCK10|NEP|NTRK4|PTK3|PTK3A|RTK6|TRKE	DDR1|IDBG-76157|ENSG00000204580|100616237,780	p21.33	GO:0001558|regulation of cell growth|biological_process#GO:0001952|regulation of cell-matrix adhesion|biological_process#GO:0004672|protein kinase activity|molecular_function#GO:0004713|protein tyrosine kinase activity|molecular_function#GO:0004714|transmembrane receptor protein tyrosine kinase activity|molecular_function#GO:0005515|protein binding|molecular_function#GO:0005518|collagen binding|m…	transferase activity	GO:0004672: protein kinase activity,GO:0004713: protein tyrosine kinase activity,GO:0004714: transmembrane receptor protein tyrosine kinase activity,GO:0005515: protein binding,GO:0005518: collagen binding,GO:0005524: ATP binding,GO:0016772: transferase activity, transferring phosphorus-containing groups,GO:0038062: protein tyrosine kinase collagen receptor activity,GO:0046872: metal ion binding	19	1
ENSG00000204539	CDSN	6	31082867	31088223	-1	protein_coding	9.33995e-69	rs1265094;rs1042146;rs3130980;rs112985609;rs28381344;rs9267487;rs41315816;rs28732174	8	77127	Homo sapiens	corneodesmosin	D6S586E|HTSS|HTSS1|HYPT2|PSS|S	CDSN|IDBG-77127|ENSG00000204539|1041	p21.33	GO:0043589|skin morphogenesis|biological_process			8	0
ENSG00000206344	HCG27	6	31165537	31171745	1	protein_coding	9.33995e-69	rs1042146;rs3130980;rs707913;rs1265102;rs1265096;rs2233945;rs112985609;rs2507992;rs1051488;rs2523590;rs2523570;rs2844509;rs2523580;rs1265094;rs4151657;rs707939;rs527254;rs114832009;rs1265102:rs2233945:rs9267487;rs28381344	8	124932	Homo sapiens	HLA complex group 27 (non-protein coding)		HCG27|IDBG-124932|ENSG00000206344|253018	p21.33				0	0
ENSG00000204525	HLA-C	6	31236526	31239907	-1	protein_coding	2.38074e-241	rs112985609;rs1042146;rs3130980;rs707913;rs1265102;rs1265096;rs1265094;rs2523590;rs2523580;rs28381344;rs9267487;rs4151657;rs707939;rs527254;rs2233945;rs2523593;rs116667074;rs622076;rs707938;rs1008438;rs2844509;rs204883;rs6937318;rs2857599;rs1041981;rs2523570;rs1265102:rs2233945	8	77290	Homo sapiens	major histocompatibility complex, class I, C	D6S204|HLA-JY3|HLC-C|PSORS1	HLA-C|IDBG-77290|ENSG00000204525|3107	p21.33	GO:0000139|Golgi membrane|cellular_component#GO:0001916|positive regulation of T cell mediated cytotoxicity|biological_process#GO:0002474|antigen processing and presentation of peptide antigen via MHC class I|biological_process#GO:0002479|antigen processing and presentation of exogenous peptide antigen via MHC class I, TAP-dependent|biological_process#GO:0002480|antigen processing and presentatio…	peptide antigen binding	GO:0005515: protein binding,GO:0042605: peptide antigen binding	29	0
ENSG00000234745	HLA-B	6	31321649	31324965	-1	protein_coding	2.38074e-241	rs2523570;rs28381344;rs2233945;rs2507992;rs1051488;rs2523590;rs2523580;rs1041981;rs1042146;rs3130980;rs1265096;rs9267487;rs28732174;rs41315816;rs707913;rs1265102;rs112985609;rs2523593;rs116667074;rs622076;rs1008438;rs2844509;rs4151657;rs707939;rs527254;rs204883;rs6937318	8	299578	Homo sapiens	major histocompatibility complex, class I, B	AS|HLAB|SPDA1	HLA-B|IDBG-299578|ENSG00000234745|3106	p21.33	GO:0000139|Golgi membrane|cellular_component#GO:0001916|positive regulation of T cell mediated cytotoxicity|biological_process#GO:0002474|antigen processing and presentation of peptide antigen via MHC class I|biological_process#GO:0002479|antigen processing and presentation of exogenous peptide antigen via MHC class I, TAP-dependent|biological_process#GO:0002480|antigen processing and presentatio…	peptide antigen binding	GO:0005102: receptor binding,GO:0005515: protein binding,GO:0042605: peptide antigen binding	35	0
ENSG00000204520	MICA	6	31371356	31383092	1	protein_coding	2.38074e-241	rs112985609;rs2507992;rs2523580;rs2523570;rs2844509;rs2523593;rs116667074;rs1041981;rs2857599;rs1042146;rs28381344;rs9267487;rs707938;rs2523590;rs1265096;rs622076	8	77578	Homo sapiens	MHC class I polypeptide-related sequence A		MICA|IDBG-77578|ENSG00000204520|100507436	p21.33	GO:0005515|protein binding|molecular_function#GO:0006955|immune response|biological_process#GO:0016020|membrane|cellular_component#GO:0016021|integral component of membrane|cellular_component#GO:0019882|antigen processing and presentation|biological_process#GO:0045087|innate immune response|biological_process	protein binding	GO:0005515: protein binding	3	0
ENSG00000204516	MICB	6	31462658	31478901	1	protein_coding	2.38074e-241	rs9267487;rs28381344;rs2844509;rs28732174;rs2507992;rs2523590;rs1042146;rs3130980;rs2523580;rs2523593;rs116667074;rs2857599;rs622076;rs1008438;rs41315816;rs204883;rs6937318;rs2523570;rs707938;rs4151657;rs707939;rs527254;rs2233945;rs1265094;rs1041981;rs707913;rs1265102:rs2233945	8	77697	Homo sapiens	MHC class I polypeptide-related sequence B	PERB11.2	MICB|IDBG-77697|ENSG00000204516|4277	p21.33	GO:0002429|immune response-activating cell surface receptor signaling pathway|biological_process#GO:0005515|protein binding|molecular_function#GO:0005886|plasma membrane|cellular_component#GO:0006955|immune response|biological_process#GO:0006979|response to oxidative stress|biological_process#GO:0009408|response to heat|biological_process#GO:0009986|cell surface|cellular_component#GO:0016021|inte…	natural killer cell lectin-like receptor binding	GO:0005515: protein binding,GO:0046703: natural killer cell lectin-like receptor binding	5	0
ENSG00000198563	DDX39B	6	31497996	31510225	-1	protein_coding	2.38074e-241	rs2523593;rs116667074;rs1265094;rs1041981;rs2507992;rs2523590;rs2523570;rs2857599;rs622076;rs28732174;rs1041981:rs707939;rs527254	8	77725	Homo sapiens	DEAD (Asp-Glu-Ala-Asp) box polypeptide 39B	BAT1|D6S81E|UAP56	DDX39B|IDBG-77725|ENSG00000198563|692199,7919	p21.33	GO:0000245|spliceosomal complex assembly|biological_process#GO:0000346|transcription export complex|cellular_component#GO:0000398|mRNA splicing, via spliceosome|biological_process#GO:0003676|nucleic acid binding|molecular_function#GO:0003677|DNA binding|molecular_function#GO:0004004|ATP-dependent RNA helicase activity|molecular_function#GO:0004386|helicase activity|molecular_function#GO:0005515|p…	poly(A) RNA binding	GO:0003676: nucleic acid binding,GO:0003677: DNA binding,GO:0004004: ATP-dependent RNA helicase activity,GO:0004386: helicase activity,GO:0005515: protein binding,GO:0005524: ATP binding,GO:0008186: RNA-dependent ATPase activity,GO:0016787: hydrolase activity,GO:0017070: U6 snRNA binding,GO:0030621: U4 snRNA binding,GO:0043008: ATP-dependent protein binding,GO:0044822: poly(A) RNA binding	100	3
ENSG00000213760	ATP6V1G2	6	31512239	31516204	-1	protein_coding	2.38074e-241	rs2523593;rs116667074;rs1051488;rs2844509;rs1041981;rs707938;rs1042146;rs2523590;rs114832009;rs707939;rs527254;rs204883;rs6937318;rs3130980;rs1041981:rs707939	8	238100	Homo sapiens	ATPase, H+ transporting, lysosomal 13kDa, V1 subunit G2	ATP6G|ATP6G2|NG38|VMA10	ATP6V1G2|IDBG-238100|ENSG00000213760|534	p21.33	GO:0005829|cytosol|cellular_component#GO:0006879|cellular iron ion homeostasis|biological_process#GO:0008286|insulin receptor signaling pathway|biological_process#GO:0015992|proton transport|biological_process#GO:0016471|vacuolar proton-transporting V-type ATPase complex|cellular_component#GO:0016820|hydrolase activity, acting on acid anhydrides, catalyzing transmembrane movement of substances|mo…	hydrolase activity	GO:0016820: hydrolase activity, acting on acid anhydrides, catalyzing transmembrane movement of substances	3	2
ENSG00000204498	NFKBIL1	6	31514647	31526606	1	protein_coding	2.38074e-241	rs2523593;rs116667074;rs2507992;rs1041981;rs622076;rs1041981:rs707939;rs527254	8	77826	Homo sapiens	nuclear factor of kappa light polypeptide gene enhancer in B-cells inhibitor-like 1	IKBL|LST1|NFKBIL	NFKBIL1|IDBG-77826|ENSG00000204498|4795	p21.33	GO:0005515|protein binding|molecular_function#GO:0005634|nucleus|cellular_component#GO:0005829|cytosol|cellular_component#GO:0007249|I-kappaB kinase/NF-kappaB signaling|biological_process#GO:0031665|negative regulation of lipopolysaccharide-mediated signaling pathway|biological_process#GO:0032088|negative regulation of NF-kappaB transcription factor activity|biological_process#GO:0032720|negative…	protein binding	GO:0005515: protein binding	27	0
ENSG00000226979	LTA	6	31539831	31542101	1	protein_coding	2.38074e-241	rs1041981;rs2857599;rs28732174;rs2523593;rs116667074	8	302490	Homo sapiens	lymphotoxin alpha (TNF superfamily, member 1)	LT|TNFB|TNFSF1	LTA|IDBG-302490|ENSG00000226979|4049	p21.33	GO:0001666|response to hypoxia|biological_process#GO:0002876|positive regulation of chronic inflammatory response to antigenic stimulus|biological_process#GO:0002925|positive regulation of humoral immune response mediated by circulating immunoglobulin|biological_process#GO:0005102|receptor binding|molecular_function#GO:0005125|cytokine activity|molecular_function#GO:0005164|tumor necrosis factor …	protein binding	GO:0005102: receptor binding,GO:0005125: cytokine activity,GO:0005164: tumor necrosis factor receptor binding,GO:0005515: protein binding	18	0
ENSG00000232810	TNF	6	31543344	31546113	1	protein_coding	2.38074e-241	rs1041981;rs2844509;rs2857599;rs707938;rs2523593;rs116667074	8	300259	Homo sapiens	tumor necrosis factor	DIF|TNF-alpha|TNFA|TNFSF2	TNF|IDBG-300259|ENSG00000232810|7124	p21.33	GO:0000060|protein import into nucleus, translocation|biological_process#GO:0000122|negative regulation of transcription from RNA polymerase II promoter|biological_process#GO:0000165|MAPK cascade|biological_process#GO:0000185|activation of MAPKKK activity|biological_process#GO:0000187|activation of MAPK activity|biological_process#GO:0001666|response to hypoxia|biological_process#GO:0001775|cell …	transcription regulatory region DNA binding	GO:0002020: protease binding,GO:0005125: cytokine activity,GO:0005164: tumor necrosis factor receptor binding,GO:0005515: protein binding,GO:0042802: identical protein binding,GO:0044212: transcription regulatory region DNA binding	122	42
ENSG00000227507	LTB	6	31548302	31550299	-1	protein_coding	2.38074e-241	rs1041981;rs2523593;rs116667074	8	302504	Homo sapiens	lymphotoxin beta (TNF superfamily, member 3)	p33|TNFC|TNFSF3	LTB|IDBG-302504|ENSG00000227507|4050	p21.33	GO:0005102|receptor binding|molecular_function#GO:0005125|cytokine activity|molecular_function#GO:0005164|tumor necrosis factor receptor binding|molecular_function#GO:0005515|protein binding|molecular_function#GO:0005575|cellular_component|cellular_component#GO:0005615|extracellular space|cellular_component#GO:0006955|immune response|biological_process#GO:0007165|signal transduction|biological_pr…	protein binding	GO:0005102: receptor binding,GO:0005125: cytokine activity,GO:0005164: tumor necrosis factor receptor binding,GO:0005515: protein binding	4	3
ENSG00000204482	LST1	6	31553901	31556686	1	protein_coding	2.38074e-241	rs1041981;rs1051488;rs1265094;rs28381344;rs9267487;rs2523593;rs116667074	8	77937	Homo sapiens	leukocyte specific transcript 1	B144|D6S49E|LST-1	LST1|IDBG-77937|ENSG00000204482|7940	p21.33	GO:0000139|Golgi membrane|cellular_component#GO:0000902|cell morphogenesis|biological_process#GO:0005737|cytoplasm|cellular_component#GO:0005794|Golgi apparatus|cellular_component#GO:0006955|immune response|biological_process#GO:0008360|regulation of cell shape|biological_process#GO:0009653|anatomical structure morphogenesis|biological_process#GO:0016020|membrane|cellular_component#GO:0016021|int…			4	0
ENSG00000204475	NCR3	6	31556672	31560762	-1	protein_coding	2.38074e-241	rs2844509;rs1051488;rs2523593;rs116667074;rs1041981;rs622076;rs2857599	8	78112	Homo sapiens	natural cytotoxicity triggering receptor 3		NCR3|IDBG-78112|ENSG00000204475|259197	p21.33	GO:0005515|protein binding|molecular_function#GO:0005887|integral component of plasma membrane|cellular_component#GO:0006954|inflammatory response|biological_process#GO:0006955|immune response|biological_process#GO:0008037|cell recognition|biological_process#GO:0045954|positive regulation of natural killer cell mediated cytotoxicity|biological_process	protein binding	GO:0005515: protein binding	4	0
ENSG00000204472	AIF1	6	31582961	31584798	1	protein_coding	9.26029e-87	rs707938;rs1008438;rs4151657;rs707939;rs527254;rs1041981;rs2857599	8	78190	Homo sapiens	allograft inflammatory factor 1	AIF-1|IBA1|IRT-1|IRT1	AIF1|IDBG-78190|ENSG00000204472|199	p21.33	GO:0001726|ruffle|cellular_component#GO:0001774|microglial cell activation|biological_process#GO:0001891|phagocytic cup|cellular_component#GO:0001934|positive regulation of protein phosphorylation|biological_process#GO:0003674|molecular_function|molecular_function#GO:0005509|calcium ion binding|molecular_function#GO:0005515|protein binding|molecular_function#GO:0005634|nucleus|cellular_component#…	actin filament binding	GO:0003674: molecular_function,GO:0005509: calcium ion binding,GO:0005515: protein binding,GO:0051015: actin filament binding	4	1
ENSG00000204469	PRRC2A	6	31588497	31605548	1	protein_coding	2.38074e-241	rs2523593;rs116667074;rs2857599;rs622076;rs707938;rs4151657;rs707939;rs527254;rs1008438;rs204883;rs6937318	8	300232	Homo sapiens	proline-rich coiled-coil 2A	BAT2|D6S51|D6S51E|G2	PRRC2A|IDBG-300232|ENSG00000204469|7916	p21.33	GO:0005515|protein binding|molecular_function#GO:0005634|nucleus|cellular_component#GO:0005737|cytoplasm|cellular_component#GO:0016020|membrane|cellular_component#GO:0044822|poly(A) RNA binding|molecular_function#GO:0070062|extracellular vesicular exosome|cellular_component	poly(A) RNA binding	GO:0005515: protein binding,GO:0044822: poly(A) RNA binding	49	3
ENSG00000204463	BAG6	6	31606805	31620482	-1	protein_coding	2.38074e-241	rs4151657;rs707939;rs527254;rs2844509;rs707938;rs114832009;rs1008438;rs204883;rs6937318;rs2523590;rs2523580;rs2523593;rs116667074;rs622076;rs112985609;rs116667074:rs2523593;rs622076:rs707939	8	125033	Homo sapiens	BCL2-associated athanogene 6	BAG-6|BAT3|D6S52E|G3	BAG6|IDBG-125033|ENSG00000204463|7917	p21.33	GO:0001822|kidney development|biological_process#GO:0002376|immune system process|biological_process#GO:0005515|protein binding|molecular_function#GO:0005634|nucleus|cellular_component#GO:0005737|cytoplasm|cellular_component#GO:0005829|cytosol|cellular_component#GO:0006511|ubiquitin-dependent protein catabolic process|biological_process#GO:0006810|transport|biological_process#GO:0007130|synaptone…	proteasome binding	GO:0005515: protein binding,GO:0030544: Hsp70 protein binding,GO:0031593: polyubiquitin binding,GO:0043022: ribosome binding,GO:0070628: proteasome binding	164	6
ENSG00000204438	GPANK1	6	31629006	31634060	-1	protein_coding	2.38074e-241	rs2523593;rs116667074;rs622076;rs707938;rs1008438;rs28732174;rs13206639;rs4151657;rs707939;rs527254;rs2523570;rs116667074:rs2523593;rs622076:rs707939	8	78501	Homo sapiens	G patch domain and ankyrin repeats 1	ANKRD59|BAT4|D6S54E|G5|GPATCH10	GPANK1|IDBG-78501|ENSG00000204438|7918	p21.33	GO:0003676|nucleic acid binding|molecular_function#GO:0005515|protein binding|molecular_function	protein binding	GO:0003676: nucleic acid binding,GO:0005515: protein binding	10	1
ENSG00000204435	CSNK2B	6	31633013	31638120	1	protein_coding	2.38074e-241	rs2857599;rs2523593;rs116667074;rs622076;rs707938;rs4151657;rs707939;rs527254;rs116667074:rs2523593;rs622076:rs707939	8	78569	Homo sapiens	casein kinase 2, beta polypeptide	CK2B|CK2N|CSK2B|G5A	CSNK2B|IDBG-78569|ENSG00000204435|102724007,1460	p21.33	GO:0000278|mitotic cell cycle|biological_process#GO:0004674|protein serine/threonine kinase activity|molecular_function#GO:0005102|receptor binding|molecular_function#GO:0005515|protein binding|molecular_function#GO:0005634|nucleus|cellular_component#GO:0005737|cytoplasm|cellular_component#GO:0005829|cytosol|cellular_component#GO:0005886|plasma membrane|cellular_component#GO:0005956|protein kinas…	metal ion binding	GO:0004674: protein serine/threonine kinase activity,GO:0005102: receptor binding,GO:0005515: protein binding,GO:0008134: transcription factor binding,GO:0016301: kinase activity,GO:0019887: protein kinase regulator activity,GO:0019904: protein domain specific binding,GO:0042802: identical protein binding,GO:0046872: metal ion binding	365	5
ENSG00000263020	CSNK2B-LY6G5B-1181	6	31633879	31641323	1	protein_coding	2.38074e-241	rs2523593;rs116667074;rs622076;rs707938;rs4151657;rs707939;rs527254;rs1008438;rs116667074:rs2523593;rs622076:rs707939	8	711378	Homo sapiens	Lymphocyte antigen 6 complex, locus G5B		CSNK2B|IDBG-711378|ENSG00000263020|	p21.33	GO:0005956|protein kinase CK2 complex|cellular_component#GO:0019887|protein kinase regulator activity|molecular_function#GO:0045859|regulation of protein kinase activity|biological_process	protein kinase regulator activity	GO:0019887: protein kinase regulator activity	0	0
ENSG00000240053	LY6G5B	6	31637944	31641553	1	protein_coding	2.38074e-241	rs707938;rs1008438;rs2523593;rs116667074;rs622076;rs4151657;rs707939;rs527254;rs1265096;rs114832009;rs12614;rs532098;rs28381344;rs1042146;rs113468765;rs116667074:rs2523593;rs622076:rs707939	8	402661	Homo sapiens	lymphocyte antigen 6 complex, locus G5B		LY6G5B|IDBG-402661|ENSG00000240053|58496	p21.33	GO:0003674|molecular_function|molecular_function#GO:0005575|cellular_component|cellular_component#GO:0005576|extracellular region|cellular_component#GO:0008150|biological_process|biological_process	molecular_function	GO:0003674: molecular_function	7	0
ENSG00000204428	LY6G5C	6	31644461	31651817	-1	protein_coding	2.38074e-241	rs707938;rs1008438;rs2523593;rs116667074;rs622076;rs4151657;rs707939;rs527254;rs1265096;rs3130980;rs532098;rs12614;rs527254:rs2523593	8	78686	Homo sapiens	lymphocyte antigen 6 complex, locus G5C		LY6G5C|IDBG-78686|ENSG00000204428|80741	p21.33	GO:0005576|extracellular region|cellular_component			0	0
ENSG00000204427	ABHD16A	6	31654726	31671221	-1	protein_coding	4.86785e-221	rs2523580;rs1008438;rs707938;rs4151657;rs707939;rs527254;rs527254:rs2523593;rs116667074;rs622076	8	78700	Homo sapiens	abhydrolase domain containing 16A	BAT5|D6S82E|NG26|PP199	ABHD16A|IDBG-78700|ENSG00000204427|7920	p21.33	GO:0008152|metabolic process|biological_process#GO:0016021|integral component of membrane|cellular_component#GO:0016787|hydrolase activity|molecular_function	hydrolase activity	GO:0016787: hydrolase activity	19	0
ENSG00000204422	XXbac-BPG32J3.20	6	31654739	31681849	-1	protein_coding	4.86785e-221	rs2523593;rs116667074;rs622076:rs707939;rs527254:rs12614	8	78761	Homo sapiens	lymphocyte antigen 6 complex, locus G6E (pseudogene)		LY6G6E|IDBG-78761|ENSG00000204422|	p21.33				0	0
ENSG00000204424	LY6G6F	6	31674640	31685581	1	protein_coding	4.86785e-221	rs707938;rs1008438;rs707939;rs527254:rs2523593;rs116667074;rs622076	8	78734	Homo sapiens	lymphocyte antigen 6 complex, locus G6F		LY6G6F|IDBG-78734|ENSG00000204424|259215	p21.33	GO:0005515|protein binding|molecular_function#GO:0005886|plasma membrane|cellular_component#GO:0016021|integral component of membrane|cellular_component	protein binding	GO:0005515: protein binding	6	0
ENSG00000255552	LY6G6E	6	31679548	31681842	-1	protein_coding	4.86785e-221	rs707938;rs1008438;rs2523593;rs116667074;rs622076:rs707939;rs527254:rs12614	8	546122	Homo sapiens	lymphocyte antigen 6 complex, locus G6E (pseudogene)		LY6G6E|IDBG-546122|ENSG00000255552|	p21.33				0	0
ENSG00000244355	LY6G6D	6	31683133	31685581	1	protein_coding	4.86785e-221	rs707938;rs2523593;rs116667074;rs622076:rs707939;rs527254:rs12614	8	402982	Homo sapiens	lymphocyte antigen 6 complex, locus G6D		LY6G6D|IDBG-402982|ENSG00000244355|58530	p21.33	GO:0005886|plasma membrane|cellular_component#GO:0030175|filopodium|cellular_component#GO:0031225|anchored component of membrane|cellular_component			0	0
ENSG00000204421	LY6G6C	6	31686425	31689622	-1	protein_coding	2.38074e-241	rs707938;rs1042146;rs3130980;rs2523570;rs2844509;rs2523593;rs116667074;rs1041981;rs622076;rs4151657;rs707939;rs527254;rs1008438;rs28732174;rs622076:rs707939;rs527254:rs12614	8	78766	Homo sapiens	lymphocyte antigen 6 complex, locus G6C		LY6G6C|IDBG-78766|ENSG00000204421|80740	p21.33	GO:0005886|plasma membrane|cellular_component#GO:0031225|anchored component of membrane|cellular_component			1	0
ENSG00000213722	DDAH2	6	31694815	31698394	-1	protein_coding	4.86785e-221	rs707938;rs1008438;rs1041981;rs2844509;rs2523593;rs116667074;rs622076;rs4151657;rs707939;rs527254;rs622076:rs707939;rs527254:rs12614	8	238590	Homo sapiens	dimethylarginine dimethylaminohydrolase 2	DDAH|DDAHII|G6a|HEL-S-277|NG30	DDAH2|IDBG-238590|ENSG00000213722|23564	p21.33	GO:0000052|citrulline metabolic process|biological_process#GO:0003824|catalytic activity|molecular_function#GO:0005515|protein binding|molecular_function#GO:0005737|cytoplasm|cellular_component#GO:0005739|mitochondrion|cellular_component#GO:0006525|arginine metabolic process|biological_process#GO:0006527|arginine catabolic process|biological_process#GO:0006809|nitric oxide biosynthetic process|bi…	hydrolase activity	GO:0003824: catalytic activity,GO:0005515: protein binding,GO:0016403: dimethylargininase activity,GO:0016597: amino acid binding,GO:0016813: hydrolase activity, acting on carbon-nitrogen (but not peptide) bonds, in linear amidines	44	0
ENSG00000213719	CLIC1	6	31698358	31707540	-1	protein_coding	4.86785e-221	rs1008438;rs2523593;rs116667074;rs622076;rs622076:rs707939;rs527254:rs12614	8	125351	Homo sapiens	chloride intracellular channel 1	G6|NCC27	CLIC1|IDBG-125351|ENSG00000213719|1192	p21.33	GO:0005247|voltage-gated chloride channel activity|molecular_function#GO:0005254|chloride channel activity|molecular_function#GO:0005515|protein binding|molecular_function#GO:0005615|extracellular space|cellular_component#GO:0005634|nucleus|cellular_component#GO:0005635|nuclear envelope|cellular_component#GO:0005737|cytoplasm|cellular_component#GO:0005739|mitochondrion|cellular_component#GO:00058…	protein binding	GO:0005247: voltage-gated chloride channel activity,GO:0005254: chloride channel activity,GO:0005515: protein binding	36	1
ENSG00000204392	LSM2	6	31765173	31774761	-1	protein_coding	4.86785e-221	rs1008438;rs12614;rs112985609;rs2523593;rs116667074;rs622076:rs707939;rs527254	8	79227	Homo sapiens	LSM2 homolog, U6 small nuclear RNA associated (S. cerevisiae)		LSM2|IDBG-79227|ENSG00000204392|57819	p21.33	GO:0000288|nuclear-transcribed mRNA catabolic process, deadenylation-dependent decay|biological_process#GO:0000398|mRNA splicing, via spliceosome|biological_process#GO:0005515|protein binding|molecular_function#GO:0005654|nucleoplasm|cellular_component#GO:0005829|cytosol|cellular_component#GO:0006397|mRNA processing|biological_process#GO:0008380|RNA splicing|biological_process#GO:0010467|gene exp…	poly(A) RNA binding	GO:0005515: protein binding,GO:0017070: U6 snRNA binding,GO:0019901: protein kinase binding,GO:0044822: poly(A) RNA binding	67	1
ENSG00000204390	HSPA1L	6	31777396	31783437	-1	protein_coding	4.86785e-221	rs4151657;rs707939;rs527254;rs1008438;rs707938;rs2523593;rs116667074;rs622076:rs707939	8	79249	Homo sapiens	heat shock 70kDa protein 1-like	HSP70-1L|HSP70-HOM|HSP70T|hum70t	HSPA1L|IDBG-79249|ENSG00000204390|3305	p21.33	GO:0000902|cell morphogenesis|biological_process#GO:0002199|zona pellucida receptor complex|cellular_component#GO:0005524|ATP binding|molecular_function#GO:0005739|mitochondrion|cellular_component#GO:0005759|mitochondrial matrix|cellular_component#GO:0005829|cytosol|cellular_component#GO:0006986|response to unfolded protein|biological_process#GO:0007339|binding of sperm to zona pellucida|biologic…	unfolded protein binding	GO:0005524: ATP binding,GO:0051082: unfolded protein binding	115	3
ENSG00000204389	HSPA1A	6	31783291	31785723	1	protein_coding	4.86785e-221	rs707938;rs4151657;rs707939;rs527254;rs1008438;rs2523593;rs116667074;rs622076:rs707939	8	79274	Homo sapiens	heat shock 70kDa protein 1A		HSPA1A|IDBG-79274|ENSG00000204389|3303,3304	p21.33	GO:0000902|cell morphogenesis|biological_process#GO:0001618|virus receptor activity|molecular_function#GO:0003725|double-stranded RNA binding|molecular_function#GO:0005515|protein binding|molecular_function#GO:0005524|ATP binding|molecular_function#GO:0005634|nucleus|cellular_component#GO:0005737|cytoplasm|cellular_component#GO:0005739|mitochondrion|cellular_component#GO:0005783|endoplasmic retic…	ATPase activity	GO:0001618: virus receptor activity,GO:0003725: double-stranded RNA binding,GO:0005515: protein binding,GO:0005524: ATP binding,GO:0016887: ATPase activity,GO:0019899: enzyme binding,GO:0031072: heat shock protein binding,GO:0031625: ubiquitin protein ligase binding,GO:0042623: ATPase activity, coupled,GO:0044183: protein binding involved in protein folding,GO:0044822: poly(A) RNA binding,GO:0047…	199	0
ENSG00000204388	HSPA1B	6	31795512	31798031	1	protein_coding	4.86785e-221	rs2523593;rs116667074;rs622076:rs707939;rs527254	8	79309	Homo sapiens	heat shock 70kDa protein 1B	HEL-S-103|HSP70-1|HSP70-1A|HSP70-1B|HSP70-2|HSP70I|HSP72|HSPA1	HSPA1B|IDBG-79309|ENSG00000204388|3303,3304	p21.33	GO:0000902|cell morphogenesis|biological_process#GO:0001618|virus receptor activity|molecular_function#GO:0003725|double-stranded RNA binding|molecular_function#GO:0005515|protein binding|molecular_function#GO:0005524|ATP binding|molecular_function#GO:0005634|nucleus|cellular_component#GO:0005737|cytoplasm|cellular_component#GO:0005739|mitochondrion|cellular_component#GO:0005783|endoplasmic retic…	ATPase activity	GO:0001618: virus receptor activity,GO:0003725: double-stranded RNA binding,GO:0005515: protein binding,GO:0005524: ATP binding,GO:0016887: ATPase activity,GO:0019899: enzyme binding,GO:0031072: heat shock protein binding,GO:0031625: ubiquitin protein ligase binding,GO:0042623: ATPase activity, coupled,GO:0044183: protein binding involved in protein folding,GO:0044822: poly(A) RNA binding,GO:0047…	116	0
ENSG00000204387	C6orf48	6	31802385	31807541	1	protein_coding	2.38074e-241	rs2233945;rs2523593;rs116667074;rs622076;rs707938;rs4151657;rs707939;rs527254;rs1008438;rs204883;rs6937318;rs12614;rs3130980;rs9267487;rs28381344;rs622076:rs2523593	8	79336	Homo sapiens	chromosome 6 open reading frame 48		C6orf48|IDBG-79336|ENSG00000204387|50854	p21.33				0	0
ENSG00000204371	EHMT2	6	31847536	31865464	-1	protein_coding	1.2122e-65	rs707939;rs527254;rs2523580;rs204883;rs6937318;rs4151657;rs1008438;rs707938;rs527254:rs204883;rs6937318:rs28732174	8	79489	Homo sapiens	euchromatic histone-lysine N-methyltransferase 2	BAT8|C6orf30|G9A|GAT8|KMT1C|NG36	EHMT2|IDBG-79489|ENSG00000204371|102724277,10919	p21.33	GO:0000122|negative regulation of transcription from RNA polymerase II promoter|biological_process#GO:0002039|p53 binding|molecular_function#GO:0005515|protein binding|molecular_function#GO:0005634|nucleus|cellular_component#GO:0005654|nucleoplasm|cellular_component#GO:0005694|chromosome|cellular_component#GO:0006275|regulation of DNA replication|biological_process#GO:0006306|DNA methylation|biol…	C2H2 zinc finger domain binding	GO:0002039: p53 binding,GO:0005515: protein binding,GO:0008270: zinc ion binding,GO:0016279: protein-lysine N-methyltransferase activity,GO:0018024: histone-lysine N-methyltransferase activity,GO:0046974: histone methyltransferase activity (H3-K9 specific),GO:0046976: histone methyltransferase activity (H3-K27 specific),GO:0070742: C2H2 zinc finger domain binding	117	12
ENSG00000166278	C2	6	31865562	31913449	1	protein_coding	2.38074e-241	rs12614;rs2523593;rs116667074;rs622076;rs707938;rs1008438;rs28732174;rs4151657;rs707939;rs527254;rs114832009;rs527254:rs204883;rs6937318:rs28732174	8	124824	Homo sapiens	complement component 2	ARMD14|CO2	C2|IDBG-124824|ENSG00000166278|101928623,717	p21.33	GO:0003824|catalytic activity|molecular_function#GO:0004252|serine-type endopeptidase activity|molecular_function#GO:0005515|protein binding|molecular_function#GO:0005576|extracellular region|cellular_component#GO:0005615|extracellular space|cellular_component#GO:0006508|proteolysis|biological_process#GO:0006956|complement activation|biological_process#GO:0006958|complement activation, classical …	protein binding	GO:0003824: catalytic activity,GO:0004252: serine-type endopeptidase activity,GO:0005515: protein binding	8	0
ENSG00000243649	CFB	6	31895475	31919861	1	protein_coding	4.86785e-221	rs12614;rs2523593;rs116667074;rs622076;rs707938;rs1008438;rs28732174;rs204883;rs6937318:rs28732174	8	79667	Homo sapiens	complement factor B	AHUS4|ARMD14|BF|BFD|CFAB|CFBD|FB|FBI12|GBG|H2-Bf|PBF2	CFB|IDBG-79667|ENSG00000243649|629	p21.33	GO:0001848|complement binding|molecular_function#GO:0003824|catalytic activity|molecular_function#GO:0004252|serine-type endopeptidase activity|molecular_function#GO:0005576|extracellular region|cellular_component#GO:0005615|extracellular space|cellular_component#GO:0005886|plasma membrane|cellular_component#GO:0006508|proteolysis|biological_process#GO:0006956|complement activation|biological_pro…	serine-type endopeptidase activity	GO:0001848: complement binding,GO:0003824: catalytic activity,GO:0004252: serine-type endopeptidase activity	12	0
ENSG00000244255	CFB	6	31895475	31919825	1	protein_coding	4.86785e-221	rs12614;rs2523593;rs116667074;rs622076;rs707938;rs1008438;rs28732174;rs204883;rs6937318:rs28732174	8	406598	Homo sapiens	Complement factor B Ba fragment; Uncharacterized protein; cDNA FLJ55673, highly similar to Complement factor B		CFB|IDBG-406598|ENSG00000244255|	p21.33	GO:0003824|catalytic activity|molecular_function#GO:0004252|serine-type endopeptidase activity|molecular_function#GO:0006508|proteolysis|biological_process	serine-type endopeptidase activity	GO:0003824: catalytic activity,GO:0004252: serine-type endopeptidase activity	0	0
ENSG00000204351	SKIV2L	6	31926857	31937532	1	protein_coding	2.38074e-241	rs41315816;rs2523593;rs116667074;rs622076;rs12614;rs204883;rs6937318;rs114832009;rs532098;rs13206639;rs241435;rs17587;rs11751439;rs2523590;rs2844509;rs28732174;rs113468765;rs3130980	8	79738	Homo sapiens	superkiller viralicidic activity 2-like (S. cerevisiae)	170A|DDX13|HLP|SKI2|SKI2W|SKIV2|THES2	SKIV2L|IDBG-79738|ENSG00000204351|6499	p21.33	GO:0003676|nucleic acid binding|molecular_function#GO:0003723|RNA binding|molecular_function#GO:0004004|ATP-dependent RNA helicase activity|molecular_function#GO:0004386|helicase activity|molecular_function#GO:0005524|ATP binding|molecular_function#GO:0005634|nucleus|cellular_component#GO:0006200|ATP catabolic process|biological_process#GO:0008152|metabolic process|biological_process#GO:0016817|h…	hydrolase activity	GO:0003676: nucleic acid binding,GO:0003723: RNA binding,GO:0004004: ATP-dependent RNA helicase activity,GO:0004386: helicase activity,GO:0005524: ATP binding,GO:0016817: hydrolase activity, acting on acid anhydrides,GO:0016818: hydrolase activity, acting on acid anhydrides, in phosphorus-containing anhydrides	18	0
ENSG00000244731	C4A	6	31949801	31970458	1	protein_coding	2.38074e-241	rs41315816;rs2523593;rs116667074;rs622076;rs4151657;rs707939;rs527254;rs204883;rs6937318;rs28732174;rs1265094;rs1041981;rs707938;rs1008438;rs2071480;rs17587;rs1042146;rs2071627;rs3130980;rs532098;rs113468765	8	125942	Homo sapiens	complement component 4A (Rodgers blood group)	C4|C4A2|C4A3|C4A4|C4A6|C4AD|C4S|CO4|CPAMD2|RG	C4A|IDBG-125942|ENSG00000244731|720	p21.33	GO:0001849|complement component C1q binding|molecular_function#GO:0004866|endopeptidase inhibitor activity|molecular_function#GO:0005515|protein binding|molecular_function#GO:0005576|extracellular region|cellular_component#GO:0005615|extracellular space|cellular_component#GO:0005886|plasma membrane|cellular_component#GO:0006954|inflammatory response|biological_process#GO:0006956|complement activa…	protein binding	GO:0001849: complement component C1q binding,GO:0004866: endopeptidase inhibitor activity,GO:0005515: protein binding	9	0
ENSG00000224389	C4B	6	31982539	32003195	1	protein_coding	2.38074e-241	rs1008438;rs4151657;rs707939;rs527254;rs204883;rs6937318;rs28732174;rs2523593;rs116667074;rs622076;rs707938;rs1265094;rs2523580;rs17587;rs2233945;rs114832009;rs2857599;rs532098;rs1041981	8	301132	Homo sapiens	complement component 4B (Chido blood group)	C4B_2|C4B1|C4B12|C4B2|C4B3|C4B5|C4BD|C4F|CH|CO4|CPAMD3	C4B|IDBG-301132|ENSG00000224389|100293534,721	p21.33	GO:0001848|complement binding|molecular_function#GO:0004866|endopeptidase inhibitor activity|molecular_function#GO:0005515|protein binding|molecular_function#GO:0005576|extracellular region|cellular_component#GO:0005615|extracellular space|cellular_component#GO:0005886|plasma membrane|cellular_component#GO:0006954|inflammatory response|biological_process#GO:0006956|complement activation|biologica…	carbohydrate binding	GO:0001848: complement binding,GO:0004866: endopeptidase inhibitor activity,GO:0005515: protein binding,GO:0030246: carbohydrate binding	9	0
ENSG00000168477	TNXB	6	32008931	32083111	-1	protein_coding	9.33995e-69	rs204883;rs6937318;rs28732174;rs4151657;rs707939;rs527254;rs12614;rs1042146;rs41315816	8	79909	Homo sapiens	tenascin XB	EDS3|HXBL|TENX|TN-X|TNX|TNXB1|TNXB2|TNXBS|VUR8|XB|XBS	TNXB|IDBG-79909|ENSG00000168477|7148	p21.32	GO:0005178|integrin binding|molecular_function#GO:0005515|protein binding|molecular_function#GO:0005518|collagen binding|molecular_function#GO:0005576|extracellular region|cellular_component#GO:0005578|proteinaceous extracellular matrix|cellular_component#GO:0005583|fibrillar collagen trimer|cellular_component#GO:0005615|extracellular space|cellular_component#GO:0005622|intracellular|cellular_com…	heparin binding	GO:0005178: integrin binding,GO:0005515: protein binding,GO:0005518: collagen binding,GO:0008201: heparin binding	5	0
ENSG00000204315	FKBPL	6	32096484	32098068	-1	protein_coding	6.16742e-47	rs28732174;rs9267487;rs28381344;rs41315816;rs13206639;rs114832009;rs204883;rs6937318;rs11575907	8	80270	Homo sapiens	FK506 binding protein like		FKBPL|IDBG-80270|ENSG00000204315|63943	p21.32	GO:0000413|protein peptidyl-prolyl isomerization|biological_process#GO:0003755|peptidyl-prolyl cis-trans isomerase activity|molecular_function#GO:0005515|protein binding|molecular_function#GO:0005528|FK506 binding|molecular_function#GO:0005789|endoplasmic reticulum membrane|cellular_component#GO:0009314|response to radiation|biological_process#GO:0061077|chaperone-mediated protein folding|biologi…	FK506 binding	GO:0003755: peptidyl-prolyl cis-trans isomerase activity,GO:0005515: protein binding,GO:0005528: FK506 binding	53	3
ENSG00000204310	AGPAT1	6	32135989	32145873	-1	protein_coding	6.16742e-47	rs12614;rs204883;rs6937318;rs28732174;rs4151657;rs707939;rs527254;rs41315816	8	80399	Homo sapiens	1-acylglycerol-3-phosphate O-acyltransferase 1 (lysophosphatidic acid acyltransferase, alpha)	1-AGPAT1|G15|LPAAT-alpha|LPAATA	AGPAT1|IDBG-80399|ENSG00000204310|10554	p21.32	GO:0001819|positive regulation of cytokine production|biological_process#GO:0001961|positive regulation of cytokine-mediated signaling pathway|biological_process#GO:0003841|1-acylglycerol-3-phosphate O-acyltransferase activity|molecular_function#GO:0005783|endoplasmic reticulum|cellular_component#GO:0005789|endoplasmic reticulum membrane|cellular_component#GO:0006112|energy reserve metabolic proc…	transferase activity	GO:0003841: 1-acylglycerol-3-phosphate O-acyltransferase activity,GO:0016746: transferase activity, transferring acyl groups	6	0
ENSG00000204305	AGER	6	32148745	32152101	-1	protein_coding	4.86785e-221	rs28732174;rs41315816;rs114832009;rs13206639;rs2523593;rs116667074;rs622076;rs9271549;rs707939;rs527254;rs532098	8	80463	Homo sapiens	advanced glycosylation end product-specific receptor	RAGE	AGER|IDBG-80463|ENSG00000204305|177	p21.32	GO:0004872|receptor activity|molecular_function#GO:0004888|transmembrane signaling receptor activity|molecular_function#GO:0005515|protein binding|molecular_function#GO:0005576|extracellular region|cellular_component#GO:0005886|plasma membrane|cellular_component#GO:0005887|integral component of plasma membrane|cellular_component#GO:0006954|inflammatory response|biological_process#GO:0007166|cell …	S100 protein binding	GO:0004872: receptor activity,GO:0004888: transmembrane signaling receptor activity,GO:0005515: protein binding,GO:0042802: identical protein binding,GO:0044548: S100 protein binding	21	1
ENSG00000204304	PBX2	6	32152512	32157963	-1	protein_coding	6.16742e-47	rs204883;rs6937318;rs41315816	8	80565	Homo sapiens	pre-B-cell leukemia homeobox 2	G17|HOX12|PBX2MHC	PBX2|IDBG-80565|ENSG00000204304|5089	p21.32	GO:0003677|DNA binding|molecular_function#GO:0003682|chromatin binding|molecular_function#GO:0003700|sequence-specific DNA binding transcription factor activity|molecular_function#GO:0005515|protein binding|molecular_function#GO:0005634|nucleus|cellular_component#GO:0005667|transcription factor complex|cellular_component#GO:0006351|transcription, DNA-templated|biological_process#GO:0008134|transc…	transcription factor binding	GO:0003677: DNA binding,GO:0003682: chromatin binding,GO:0003700: sequence-specific DNA binding transcription factor activity,GO:0005515: protein binding,GO:0008134: transcription factor binding	24	8
ENSG00000213654	GPSM3	6	32158543	32163300	-1	protein_coding	6.16742e-47	rs204883;rs6937318;rs41315816;rs28732174	8	239563	Homo sapiens	G-protein signaling modulator 3		GPSM3|IDBG-239563|ENSG00000213654|63940	p21.32	GO:0003674|molecular_function|molecular_function#GO:0005092|GDP-dissociation inhibitor activity|molecular_function#GO:0005575|cellular_component|cellular_component#GO:0005737|cytoplasm|cellular_component#GO:0008150|biological_process|biological_process#GO:0008277|regulation of G-protein coupled receptor protein signaling pathway|biological_process#GO:0030695|GTPase regulator activity|molecular_fu…	GTPase regulator activity	GO:0003674: molecular_function,GO:0005092: GDP-dissociation inhibitor activity,GO:0030695: GTPase regulator activity	4	0
ENSG00000204301	NOTCH4	6	32162620	32191844	-1	protein_coding	2.38074e-241	rs204883;rs6937318;rs28381344;rs9267487;rs2523593;rs116667074;rs622076;rs1008438;rs41315816;rs28732174;rs2071480;rs112985609;rs707939;rs527254;rs12614;rs707938;rs13206639;rs11575907	8	80593	Homo sapiens	notch 4	INT3	NOTCH4|IDBG-80593|ENSG00000204301|4855	p21.32	GO:0000139|Golgi membrane|cellular_component#GO:0001569|patterning of blood vessels|biological_process#GO:0001709|cell fate determination|biological_process#GO:0001763|morphogenesis of a branching structure|biological_process#GO:0001886|endothelial cell morphogenesis|biological_process#GO:0004872|receptor activity|molecular_function#GO:0005509|calcium ion binding|molecular_function#GO:0005515|pro…	protein heterodimerization activity	GO:0004872: receptor activity,GO:0005509: calcium ion binding,GO:0005515: protein binding,GO:0046982: protein heterodimerization activity	12	4
ENSG00000204290	BTNL2	6	32361740	32374905	-1	protein_coding	2.38074e-241	rs2523593;rs116667074;rs622076;rs11751439;rs532098;rs9271549;rs13206639:rs11751439:rs9271524:rs9271549:rs113468765:rs12614:rs204883;rs6937318:rs28732174:rs17587	8	80783	Homo sapiens	butyrophilin-like 2 (MHC class II associated)		BTNL2|IDBG-80783|ENSG00000204290|56244	p21.32	GO:0005102|receptor binding|molecular_function#GO:0005515|protein binding|molecular_function#GO:0016021|integral component of membrane|cellular_component#GO:0042102|positive regulation of T cell proliferation|biological_process#GO:0050860|negative regulation of T cell receptor signaling pathway|biological_process#GO:1900042|positive regulation of interleukin-2 secretion|biological_process	protein binding	GO:0005102: receptor binding,GO:0005515: protein binding	1	0
ENSG00000204287	HLA-DRA	6	32407619	32412823	1	protein_coding	2.38074e-241	rs11751439;rs113468765;rs13206639;rs9271549;rs241435;rs2523593;rs116667074;rs532098;rs13206639:rs11751439:rs9271524:rs9271549:rs113468765:rs17587	8	80796	Homo sapiens	major histocompatibility complex, class II, DR alpha	HLA-DRA1|MLRW	HLA-DRA|IDBG-80796|ENSG00000204287|3122	p21.32	GO:0000139|Golgi membrane|cellular_component#GO:0002503|peptide antigen assembly with MHC class II protein complex|biological_process#GO:0002504|antigen processing and presentation of peptide or polysaccharide antigen via MHC class II|biological_process#GO:0002506|polysaccharide assembly with MHC class II protein complex|biological_process#GO:0005515|protein binding|molecular_function#GO:0005764|…	peptide antigen binding	GO:0005515: protein binding,GO:0023026: MHC class II protein complex binding,GO:0032395: MHC class II receptor activity,GO:0042605: peptide antigen binding	29	0
ENSG00000198502	HLA-DRB5	6	32485120	32498064	-1	protein_coding	2.38074e-241	rs532098;rs13206639;rs9271524;rs9271549;rs113468765;rs2523593;rs116667074;rs1041981;rs622076;rs707938;rs1008438;rs11751439;rs2071627;rs2071480;rs17587	8	80827	Homo sapiens	major histocompatibility complex, class II, DR beta 5	HLA-DRB	HLA-DRB5|IDBG-80827|ENSG00000198502|3127	p21.32	GO:0000139|Golgi membrane|cellular_component#GO:0005515|protein binding|molecular_function#GO:0005765|lysosomal membrane|cellular_component#GO:0005886|plasma membrane|cellular_component#GO:0006955|immune response|biological_process#GO:0012507|ER to Golgi transport vesicle membrane|cellular_component#GO:0016020|membrane|cellular_component#GO:0019221|cytokine-mediated signaling pathway|biological_p…	peptide antigen binding	GO:0005515: protein binding,GO:0042605: peptide antigen binding	10	0
ENSG00000196126	HLA-DRB1	6	32546546	32557625	-1	protein_coding	4.86785e-221	rs532098;rs9271549;rs13206639;rs11751439;rs9271524;rs113468765;rs707939;rs527254;rs204883;rs6937318;rs2523593;rs116667074;rs622076;rs4151657;rs11575907;rs2284190;rs28732174;rs17587;rs13206639:rs11751439:rs9271524:rs9271549:rs113468765	8	80863	Homo sapiens	major histocompatibility complex, class II, DR beta 1	DRB1|DRw10|HLA-DR1B|HLA-DRB|SS1	HLA-DRB1|IDBG-80863|ENSG00000196126|100996809,3123	p21.32	GO:0000139|Golgi membrane|cellular_component#GO:0002381|immunoglobulin production involved in immunoglobulin mediated immune response|biological_process#GO:0002437|inflammatory response to antigenic stimulus|biological_process#GO:0002455|humoral immune response mediated by circulating immunoglobulin|biological_process#GO:0002506|polysaccharide assembly with MHC class II protein complex|biological…	peptide antigen binding	GO:0005515: protein binding,GO:0023026: MHC class II protein complex binding,GO:0032395: MHC class II receptor activity,GO:0042605: peptide antigen binding	23	1
ENSG00000196735	HLA-DQA1	6	32595956	32614839	1	protein_coding	2.0564e-219	rs11751439;rs9271524;rs9271549;rs113468765;rs13206639;rs2071627;rs4151657;rs707939;rs527254;rs204883;rs6937318;rs532098;rs2284190;rs2523593;rs116667074;rs622076	8	81099	Homo sapiens	major histocompatibility complex, class II, DQ alpha 1		HLA-DQA1|IDBG-81099|ENSG00000196735|100509457,102723931,102724794,3117	p21.32	GO:0000139|Golgi membrane|cellular_component#GO:0002504|antigen processing and presentation of peptide or polysaccharide antigen via MHC class II|biological_process#GO:0005515|protein binding|molecular_function#GO:0005765|lysosomal membrane|cellular_component#GO:0005886|plasma membrane|cellular_component#GO:0005887|integral component of plasma membrane|cellular_component#GO:0006955|immune respons…	peptide antigen binding	GO:0005515: protein binding,GO:0032395: MHC class II receptor activity,GO:0042605: peptide antigen binding	11	1
ENSG00000179344	HLA-DQB1	6	32627244	32636160	-1	protein_coding	4.86785e-221	rs9271524;rs9271549;rs532098;rs13206639;rs11751439;rs113468765;rs2228396;rs2071627;rs17587;rs2523593;rs116667074;rs622076;rs204883;rs6937318;rs2071480;rs1008438;rs13206639:rs11751439:rs9271524:rs9271549:rs113468765	8	81203	Homo sapiens	major histocompatibility complex, class II, DQ beta 1	CELIAC1|HLA-DQB|IDDM1	HLA-DQB1|IDBG-81203|ENSG00000179344|101060835,3119	p21.32	GO:0002474|antigen processing and presentation of peptide antigen via MHC class I|biological_process#GO:0002504|antigen processing and presentation of peptide or polysaccharide antigen via MHC class II|biological_process#GO:0005515|protein binding|molecular_function#GO:0006955|immune response|biological_process#GO:0016020|membrane|cellular_component#GO:0016021|integral component of membrane|cellu…	protein binding	GO:0005515: protein binding	2	2
ENSG00000237541	HLA-DQA2	6	32709119	32714992	1	protein_coding	5.76388e-92	rs532098;rs9271549;rs13206639;rs11751439;rs9271524;rs2228396;rs2071627;rs2284190;rs4151657;rs707939;rs527254;rs204883;rs6937318;rs28732174;rs707938;rs1008438;rs6937318:rs28732174	8	303864	Homo sapiens	major histocompatibility complex, class II, DQ alpha 2	CD|CELIAC1|DQ-A1|DX-ALPHA|GSE|HLA-DQA|HLA-DXA	HLA-DQA2|IDBG-303864|ENSG00000237541|3117,3118	p21.32	GO:0000139|Golgi membrane|cellular_component#GO:0005515|protein binding|molecular_function#GO:0005765|lysosomal membrane|cellular_component#GO:0005886|plasma membrane|cellular_component#GO:0005887|integral component of plasma membrane|cellular_component#GO:0006955|immune response|biological_process#GO:0010008|endosome membrane|cellular_component#GO:0012507|ER to Golgi transport vesicle membrane|c…	MHC class II receptor activity	GO:0005515: protein binding,GO:0032395: MHC class II receptor activity	2	0
ENSG00000232629	HLA-DQB2	6	32723875	32731311	-1	protein_coding	5.76388e-92	rs532098;rs9271549;rs13206639;rs28732174;rs11751439;rs9271524;rs113468765;rs2228396;rs2071627;rs2284190;rs1008438;rs4151657;rs707939;rs527254;rs204883;rs6937318;rs17587;rs114832009;rs241435;rs6937318:rs28732174	8	303869	Homo sapiens	major histocompatibility complex, class II, DQ beta 2	HLA-DQB1|HLA-DXB	HLA-DQB2|IDBG-303869|ENSG00000232629|3120	p21.32	GO:0000139|Golgi membrane|cellular_component#GO:0002504|antigen processing and presentation of peptide or polysaccharide antigen via MHC class II|biological_process#GO:0005515|protein binding|molecular_function#GO:0005765|lysosomal membrane|cellular_component#GO:0005886|plasma membrane|cellular_component#GO:0006955|immune response|biological_process#GO:0010008|endosome membrane|cellular_component…	MHC class II receptor activity	GO:0005515: protein binding,GO:0032395: MHC class II receptor activity	1	0
ENSG00000241106	HLA-DOB	6	32780540	32784825	-1	protein_coding	5.76388e-92	rs532098;rs11751439;rs2071627;rs17587;rs113468765;rs28732174;rs13206639;rs11575907;rs9271549;rs2284190;rs204883;rs6937318:rs28732174:rs12614:rs17587:rs707939;rs527254:rs13206639:rs11751439:rs9271524:rs9271549:rs113468765	8	403007	Homo sapiens	major histocompatibility complex, class II, DO beta	DOB	HLA-DOB|IDBG-403007|ENSG00000241106|3112	p21.32	GO:0002587|negative regulation of antigen processing and presentation of peptide antigen via MHC class II|biological_process#GO:0005515|protein binding|molecular_function#GO:0005622|intracellular|cellular_component#GO:0005764|lysosome|cellular_component#GO:0005765|lysosomal membrane|cellular_component#GO:0006955|immune response|biological_process#GO:0007165|signal transduction|biological_process#…	MHC class II receptor activity	GO:0005515: protein binding,GO:0023026: MHC class II protein complex binding,GO:0032395: MHC class II receptor activity	5	0
ENSG00000250264	TAP2	6	32781544	32806599	-1	protein_coding	4.57441e-69	rs532098;rs13206639;rs11751439;rs9271524;rs113468765;rs2071627;rs2071480;rs17587	8	403192	Homo sapiens	Uncharacterized protein		TAP2|IDBG-403192|ENSG00000250264|	p21.32	GO:0002481|antigen processing and presentation of exogenous protein antigen via MHC class Ib, TAP-dependent|biological_process#GO:0002485|antigen processing and presentation of endogenous peptide antigen via MHC class I via ER pathway, TAP-dependent|biological_process#GO:0002489|antigen processing and presentation of endogenous peptide antigen via MHC class Ib via ER pathway, TAP-dependent|biolog…	ATPase activity	GO:0005215: transporter activity,GO:0005515: protein binding,GO:0005524: ATP binding,GO:0015197: peptide transporter activity,GO:0016887: ATPase activity,GO:0042626: ATPase activity, coupled to transmembrane movement of substances	0	0
ENSG00000204267	TAP2	6	32789610	32806557	-1	protein_coding	4.57441e-69	rs532098;rs13206639;rs11751439;rs9271524;rs113468765;rs2228396;rs2071627;rs2284190;rs2071480;rs17587	8	81449	Homo sapiens	transporter 2, ATP-binding cassette, sub-family B (MDR/TAP)	ABC18|ABCB3|APT2|D6S217E|PSF-2|PSF2|RING11	TAP2|IDBG-81449|ENSG00000204267|6891	p21.32	GO:0002474|antigen processing and presentation of peptide antigen via MHC class I|biological_process#GO:0002479|antigen processing and presentation of exogenous peptide antigen via MHC class I, TAP-dependent|biological_process#GO:0002481|antigen processing and presentation of exogenous protein antigen via MHC class Ib, TAP-dependent|biological_process#GO:0002485|antigen processing and presentatio…	ATPase activity	GO:0005215: transporter activity,GO:0005515: protein binding,GO:0005524: ATP binding,GO:0015197: peptide transporter activity,GO:0015433: peptide antigen-transporting ATPase activity,GO:0016887: ATPase activity,GO:0023029: MHC class Ib protein binding,GO:0042626: ATPase activity, coupled to transmembrane movement of substances,GO:0046978: TAP1 binding,GO:0046980: tapasin binding	18	2
ENSG00000204264	PSMB8	6	32808494	32812480	-1	protein_coding	5.76388e-92	rs9271524;rs9271549;rs2228396;rs2071627;rs2284190;rs2071480;rs17587	8	81522	Homo sapiens	proteasome (prosome, macropain) subunit, beta type, 8 (large multifunctional peptidase 7)	ALDD|D6S216|D6S216E|JMP|LMP7|NKJO|PSMB5i|RING10	PSMB8|IDBG-81522|ENSG00000204264|5696	p21.32	GO:0000082|G1/S transition of mitotic cell cycle|biological_process#GO:0000209|protein polyubiquitination|biological_process#GO:0000278|mitotic cell cycle|biological_process#GO:0000502|proteasome complex|cellular_component#GO:0002474|antigen processing and presentation of peptide antigen via MHC class I|biological_process#GO:0002479|antigen processing and presentation of exogenous peptide antigen…	protein binding	GO:0004298: threonine-type endopeptidase activity,GO:0005515: protein binding	56	3
ENSG00000240065	PSMB9	6	32811913	32827362	1	protein_coding	5.76388e-92	rs17587;rs2071480;rs13206639;rs11751439;rs9271524;rs9271549;rs113468765;rs2228396;rs2071627;rs2284190	8	403299	Homo sapiens	proteasome (prosome, macropain) subunit, beta type, 9 (large multifunctional peptidase 2)	beta1i|LMP2|PSMB6i|RING12	PSMB9|IDBG-403299|ENSG00000240065|5698	p21.32	GO:0000082|G1/S transition of mitotic cell cycle|biological_process#GO:0000209|protein polyubiquitination|biological_process#GO:0000278|mitotic cell cycle|biological_process#GO:0000502|proteasome complex|cellular_component#GO:0002474|antigen processing and presentation of peptide antigen via MHC class I|biological_process#GO:0002479|antigen processing and presentation of exogenous peptide antigen…	protein binding	GO:0004298: threonine-type endopeptidase activity,GO:0005515: protein binding	28	3
ENSG00000168394	TAP1	6	32812986	32821755	-1	protein_coding	3.52306e-42	rs17587;rs2071480;rs2284190;rs11575907;rs2071627	8	81568	Homo sapiens	transporter 1, ATP-binding cassette, sub-family B (MDR/TAP)	ABC17|ABCB2|APT1|D6S114E|PSF-1|PSF1|RING4|TAP1*0102N|TAP1N	TAP1|IDBG-81568|ENSG00000168394|6890	p21.32	GO:0002474|antigen processing and presentation of peptide antigen via MHC class I|biological_process#GO:0002479|antigen processing and presentation of exogenous peptide antigen via MHC class I, TAP-dependent|biological_process#GO:0005215|transporter activity|molecular_function#GO:0005515|protein binding|molecular_function#GO:0005524|ATP binding|molecular_function#GO:0005739|mitochondrion|cellular…	ATPase activity	GO:0005215: transporter activity,GO:0005515: protein binding,GO:0005524: ATP binding,GO:0015197: peptide transporter activity,GO:0016887: ATPase activity,GO:0023029: MHC class Ib protein binding,GO:0042288: MHC class I protein binding,GO:0042605: peptide antigen binding,GO:0042626: ATPase activity, coupled to transmembrane movement of substances,GO:0042803: protein homodimerization activity,GO:00…	45	6
ENSG00000242574	HLA-DMB	6	32902406	32908847	-1	protein_coding	3.52306e-42	rs2284190;rs2071480;rs17587;rs114176380	8	403749	Homo sapiens	major histocompatibility complex, class II, DM beta	D6S221E|RING7	HLA-DMB|IDBG-403749|ENSG00000242574|3109	p21.32	GO:0002399|MHC class II protein complex assembly|biological_process#GO:0002503|peptide antigen assembly with MHC class II protein complex|biological_process#GO:0005515|protein binding|molecular_function#GO:0005765|lysosomal membrane|cellular_component#GO:0006955|immune response|biological_process#GO:0016020|membrane|cellular_component#GO:0016021|integral component of membrane|cellular_component#G…	MHC class II protein complex binding	GO:0005515: protein binding,GO:0023026: MHC class II protein complex binding	9	1
ENSG00000248993	XXbac-BPG181M17.5	6	32905141	32920899	-1	protein_coding	6.16742e-47	rs2071627;rs2071480;rs17587;rs17587:rs204883;rs6937318:rs28732174:rs3116955	8	404321	Homo sapiens	Major histocompatibility complex, class II, DM beta		HLA-DMB|IDBG-404321|ENSG00000248993|	p21.32	GO:0002504|antigen processing and presentation of peptide or polysaccharide antigen via MHC class II|biological_process#GO:0006955|immune response|biological_process#GO:0016020|membrane|cellular_component#GO:0016021|integral component of membrane|cellular_component#GO:0019882|antigen processing and presentation|biological_process#GO:0042613|MHC class II protein complex|cellular_component			0	0
ENSG00000204257	HLA-DMA	6	32916390	32936871	-1	protein_coding	6.16742e-47	rs2071627;rs2071480;rs17587;rs114176380;rs204883;rs6937318;rs17587:rs204883;rs6937318:rs28732174:rs3116955	8	81652	Homo sapiens	major histocompatibility complex, class II, DM alpha	D6S222E|DMA|HLADM|RING6	HLA-DMA|IDBG-81652|ENSG00000204257|3108	p21.32	GO:0002474|antigen processing and presentation of peptide antigen via MHC class I|biological_process#GO:0002503|peptide antigen assembly with MHC class II protein complex|biological_process#GO:0002504|antigen processing and presentation of peptide or polysaccharide antigen via MHC class II|biological_process#GO:0005515|protein binding|molecular_function#GO:0005622|intracellular|cellular_component…	MHC class II protein complex binding	GO:0005515: protein binding,GO:0023026: MHC class II protein complex binding	10	1
ENSG00000231389	HLA-DPA1	6	33032346	33048552	-1	protein_coding	3.52306e-42	rs3116955;rs114176380;rs17587	8	81778	Homo sapiens	major histocompatibility complex, class II, DP alpha 1	DP(W3)|DP(W4)|HLA-DP1A|HLADP|HLASB|PLT1	HLA-DPA1|IDBG-81778|ENSG00000231389|3113	p21.32	GO:0000139|Golgi membrane|cellular_component#GO:0002504|antigen processing and presentation of peptide or polysaccharide antigen via MHC class II|biological_process#GO:0005515|protein binding|molecular_function#GO:0005765|lysosomal membrane|cellular_component#GO:0005886|plasma membrane|cellular_component#GO:0005887|integral component of plasma membrane|cellular_component#GO:0006955|immune respons…	peptide antigen binding	GO:0005515: protein binding,GO:0032395: MHC class II receptor activity,GO:0042605: peptide antigen binding	2	0
ENSG00000223865	HLA-DPB1	6	33043703	33054978	1	protein_coding	3.52306e-42	rs3116955;rs17587	8	230487	Homo sapiens	major histocompatibility complex, class II, DP beta 1	DPB1|HLA-DP|HLA-DP1B|HLA-DPB	HLA-DPB1|IDBG-230487|ENSG00000223865|3115	p21.32	GO:0000139|Golgi membrane|cellular_component#GO:0002504|antigen processing and presentation of peptide or polysaccharide antigen via MHC class II|biological_process#GO:0005515|protein binding|molecular_function#GO:0005765|lysosomal membrane|cellular_component#GO:0005886|plasma membrane|cellular_component#GO:0006955|immune response|biological_process#GO:0009986|cell surface|cellular_component#GO:0…	peptide antigen binding	GO:0005515: protein binding,GO:0042605: peptide antigen binding	6	0
ENSG00000204248	COL11A2	6	33130458	33160276	-1	protein_coding	0.0137831	rs3116955	8	82068	Homo sapiens	collagen, type XI, alpha 2	DFNA13|DFNB53|FBCG2|HKE5|PARP|STL3	COL11A2|IDBG-82068|ENSG00000204248|1302	p21.32	GO:0001501|skeletal system development|biological_process#GO:0001503|ossification|biological_process#GO:0001894|tissue homeostasis|biological_process#GO:0002062|chondrocyte differentiation|biological_process#GO:0005201|extracellular matrix structural constituent|molecular_function#GO:0005515|protein binding|molecular_function#GO:0005576|extracellular region|cellular_component#GO:0005581|collagen …	protein binding	GO:0005201: extracellular matrix structural constituent,GO:0005515: protein binding,GO:0030020: extracellular matrix structural constituent conferring tensile strength,GO:0030674: protein binding, bridging,GO:0046872: metal ion binding	8	0
ENSG00000204231	RXRB	6	33161365	33168630	-1	protein_coding	0.0302986	rs3116955	8	82238	Homo sapiens	retinoid X receptor, beta	DAUDI6|H-2RIIBP|NR2B2|RCoR-1	RXRB|IDBG-82238|ENSG00000204231|6257	p21.32	GO:0000977|RNA polymerase II regulatory region sequence-specific DNA binding|molecular_function#GO:0000980|RNA polymerase II distal enhancer sequence-specific DNA binding|molecular_function#GO:0001228|RNA polymerase II transcription regulatory region sequence-specific DNA binding transcription factor activity involved in positive regulation of transcription|molecular_function#GO:0001701|in utero …	transcription regulatory region DNA binding	GO:0000977: RNA polymerase II regulatory region sequence-specific DNA binding,GO:0000980: RNA polymerase II distal enhancer sequence-specific DNA binding,GO:0001228: RNA polymerase II transcription regulatory region sequence-specific DNA binding transcription factor activity involved in positive regulation of transcription,GO:0003700: sequence-specific DNA binding transcription factor activity,GO…	35	2
ENSG00000231500	RPS18	6	33239787	33244287	1	protein_coding	1.36643e-29	rs114176380;rs11575907;rs3116955;rs2284190	8	304152	Homo sapiens	ribosomal protein S18	D6S218E|HKE3|KE-3|KE3|S18	RPS18|IDBG-304152|ENSG00000231500|6222	p21.32	GO:0000184|nuclear-transcribed mRNA catabolic process, nonsense-mediated decay|biological_process#GO:0003676|nucleic acid binding|molecular_function#GO:0003723|RNA binding|molecular_function#GO:0003735|structural constituent of ribosome|molecular_function#GO:0005515|protein binding|molecular_function#GO:0005581|collagen trimer|cellular_component#GO:0005622|intracellular|cellular_component#GO:0005…	poly(A) RNA binding	GO:0003676: nucleic acid binding,GO:0003723: RNA binding,GO:0003735: structural constituent of ribosome,GO:0005515: protein binding,GO:0019843: rRNA binding,GO:0044822: poly(A) RNA binding	104	2
ENSG00000204209	DAXX	6	33286335	33297046	-1	protein_coding	1.36643e-29	rs114176380	8	82726	Homo sapiens	death-domain associated protein	BING2|DAP6|EAP1	DAXX|IDBG-82726|ENSG00000204209|102723452,1616	p21.32	GO:0000281|mitotic cytokinesis|biological_process#GO:0000775|chromosome, centromeric region|cellular_component#GO:0000792|heterochromatin|cellular_component#GO:0001934|positive regulation of protein phosphorylation|biological_process#GO:0002039|p53 binding|molecular_function#GO:0003714|transcription corepressor activity|molecular_function#GO:0005057|receptor signaling protein activity|molecular_f…	androgen receptor binding	GO:0002039: p53 binding,GO:0003714: transcription corepressor activity,GO:0005057: receptor signaling protein activity,GO:0005515: protein binding,GO:0008134: transcription factor binding,GO:0019899: enzyme binding,GO:0019901: protein kinase binding,GO:0030295: protein kinase activator activity,GO:0031072: heat shock protein binding,GO:0031625: ubiquitin protein ligase binding,GO:0042393: histone…	177	12
ENSG00000112514	CUTA	6	33384219	33386094	-1	protein_coding	1.36643e-29	rs114176380	8	82867	Homo sapiens	cutA divalent cation tolerance homolog (E. coli)		CUTA|IDBG-82867|ENSG00000112514|51596	p21.32	GO:0005515|protein binding|molecular_function#GO:0008104|protein localization|biological_process#GO:0010038|response to metal ion|biological_process#GO:0016020|membrane|cellular_component#GO:0019899|enzyme binding|molecular_function#GO:0070062|extracellular vesicular exosome|cellular_component	enzyme binding	GO:0005515: protein binding,GO:0019899: enzyme binding	8	0
ENSG00000030110	BAK1	6	33540329	33548019	-1	protein_coding	1.36643e-29	rs114176380;rs11575907	8	82944	Homo sapiens	BCL2-antagonist/killer 1	BAK|BAK-LIKE|BCL2L7|CDN1	BAK1|IDBG-82944|ENSG00000030110|578	p21.31	GO:0001776|leukocyte homeostasis|biological_process#GO:0001782|B cell homeostasis|biological_process#GO:0001783|B cell apoptotic process|biological_process#GO:0001836|release of cytochrome c from mitochondria|biological_process#GO:0001974|blood vessel remodeling|biological_process#GO:0002262|myeloid cell homeostasis|biological_process#GO:0002352|B cell negative selection|biological_process#GO:000…	BH domain binding	GO:0005515: protein binding,GO:0031072: heat shock protein binding,GO:0042802: identical protein binding,GO:0042803: protein homodimerization activity,GO:0046872: metal ion binding,GO:0046982: protein heterodimerization activity,GO:0051087: chaperone binding,GO:0051400: BH domain binding	63	2
ENSG00000128604	IRF5	7	128577666	128590089	1	protein_coding	4.21185e-09	rs4731533;rs2070197	11	40393	Homo sapiens	interferon regulatory factor 5	SLEB10	IRF5|IDBG-40393|ENSG00000128604|3663	q32.1	GO:0000975|regulatory region DNA binding|molecular_function#GO:0003700|sequence-specific DNA binding transcription factor activity|molecular_function#GO:0005515|protein binding|molecular_function#GO:0005634|nucleus|cellular_component#GO:0005737|cytoplasm|cellular_component#GO:0005829|cytosol|cellular_component#GO:0006351|transcription, DNA-templated|biological_process#GO:0006355|regulation of tra…	protein binding	GO:0000975: regulatory region DNA binding,GO:0003700: sequence-specific DNA binding transcription factor activity,GO:0005515: protein binding	74	9
ENSG00000128602	SMO	7	128828713	128853386	1	protein_coding	4.21185e-09	rs4731533:rs2070197	11	40669	Homo sapiens	smoothened, frizzled family receptor	FZD11|Gx|SMOH	SMO|IDBG-40669|ENSG00000128602|6608	q32.1	GO:0000122|negative regulation of transcription from RNA polymerase II promoter|biological_process#GO:0001503|ossification|biological_process#GO:0001570|vasculogenesis|biological_process#GO:0001649|osteoblast differentiation|biological_process#GO:0001701|in utero embryonic development|biological_process#GO:0001708|cell fate specification|biological_process#GO:0001755|neural crest cell migration|b…	Wnt-activated receptor activity	GO:0004888: transmembrane signaling receptor activity,GO:0004930: G-protein coupled receptor activity,GO:0005113: patched binding,GO:0005515: protein binding,GO:0008144: drug binding,GO:0017147: Wnt-protein binding,GO:0030165: PDZ domain binding,GO:0042813: Wnt-activated receptor activity	12	1
ENSG00000186591	UBE2H	7	129470572	129592789	-1	protein_coding	4.21185e-09	rs4731533:rs2070197	11	40928	Homo sapiens	ubiquitin-conjugating enzyme E2H	E2-20K|GID3|UBC8|UBCH|UBCH2	UBE2H|IDBG-40928|ENSG00000186591|7328	q32.2	GO:0004842|ubiquitin-protein transferase activity|molecular_function#GO:0005515|protein binding|molecular_function#GO:0005524|ATP binding|molecular_function#GO:0006511|ubiquitin-dependent protein catabolic process|biological_process#GO:0008152|metabolic process|biological_process#GO:0016881|acid-amino acid ligase activity|molecular_function#GO:0070936|protein K48-linked ubiquitination|biological_…	acid-amino acid ligase activity	GO:0004842: ubiquitin-protein transferase activity,GO:0005515: protein binding,GO:0005524: ATP binding,GO:0016881: acid-amino acid ligase activity	80	0
ENSG00000126500	FLRT1	11	63870660	63886645	1	protein_coding	3.10326e-07	rs663743	14	53074	Homo sapiens	fibronectin leucine rich transmembrane protein 1	SPG68	FLRT1|IDBG-53074|ENSG00000126500|23769	q13.1	GO:0005057|receptor signaling protein activity|molecular_function#GO:0005515|protein binding|molecular_function#GO:0005578|proteinaceous extracellular matrix|cellular_component#GO:0005615|extracellular space|cellular_component#GO:0005887|integral component of plasma membrane|cellular_component#GO:0007155|cell adhesion|biological_process#GO:0008150|biological_process|biological_process#GO:0030674|…	protein binding	GO:0005057: receptor signaling protein activity,GO:0005515: protein binding,GO:0030674: protein binding, bridging	2	0
ENSG00000149781	FERMT3	11	63974150	63991354	1	protein_coding	7.8823e-08	rs663743	14	53150	Homo sapiens	fermitin family member 3		FERMT3|IDBG-53150|ENSG00000149781|83706	q13.1	GO:0002102|podosome|cellular_component#GO:0005178|integrin binding|molecular_function#GO:0005515|protein binding|molecular_function#GO:0007159|leukocyte cell-cell adhesion|biological_process#GO:0007229|integrin-mediated signaling pathway|biological_process#GO:0016020|membrane|cellular_component#GO:0030054|cell junction|cellular_component#GO:0033622|integrin activation|biological_process#GO:003363…	protein binding	GO:0005178: integrin binding,GO:0005515: protein binding	8	0
ENSG00000173511	VEGFB	11	64002010	64006259	1	protein_coding	7.8823e-08	rs663743	14	53284	Homo sapiens	vascular endothelial growth factor B	VEGFL|VRF	VEGFB|IDBG-53284|ENSG00000173511|7423	q13.1	GO:0001525|angiogenesis|biological_process#GO:0001938|positive regulation of endothelial cell proliferation|biological_process#GO:0002576|platelet degranulation|biological_process#GO:0005515|protein binding|molecular_function#GO:0005576|extracellular region|cellular_component#GO:0005615|extracellular space|cellular_component#GO:0005622|intracellular|cellular_component#GO:0006493|protein O-linked …	protein heterodimerization activity	GO:0005515: protein binding,GO:0008083: growth factor activity,GO:0008201: heparin binding,GO:0042056: chemoattractant activity,GO:0042803: protein homodimerization activity,GO:0043183: vascular endothelial growth factor receptor 1 binding,GO:0046982: protein heterodimerization activity	5	0
ENSG00000173486	FKBP2	11	64008475	64011604	1	protein_coding	7.8823e-08	rs663743	14	53311	Homo sapiens	FK506 binding protein 2, 13kDa	FKBP-13|PPIase	FKBP2|IDBG-53311|ENSG00000173486|2286	q13.1	GO:0000413|protein peptidyl-prolyl isomerization|biological_process#GO:0003755|peptidyl-prolyl cis-trans isomerase activity|molecular_function#GO:0005515|protein binding|molecular_function#GO:0005528|FK506 binding|molecular_function#GO:0005783|endoplasmic reticulum|cellular_component#GO:0005789|endoplasmic reticulum membrane|cellular_component#GO:0006457|protein folding|biological_process#GO:0061…	FK506 binding	GO:0003755: peptidyl-prolyl cis-trans isomerase activity,GO:0005515: protein binding,GO:0005528: FK506 binding	19	0
ENSG00000149782	PLCB3	11	64018995	64036622	1	protein_coding	7.8823e-08	rs663743	14	53348	Homo sapiens	phospholipase C, beta 3 (phosphatidylinositol-specific)		PLCB3|IDBG-53348|ENSG00000149782|5331	q13.1	GO:0003073|regulation of systemic arterial blood pressure|biological_process#GO:0004435|phosphatidylinositol phospholipase C activity|molecular_function#GO:0004629|phospholipase C activity|molecular_function#GO:0004871|signal transducer activity|molecular_function#GO:0005509|calcium ion binding|molecular_function#GO:0005515|protein binding|molecular_function#GO:0005516|calmodulin binding|molecula…	phosphoric diester hydrolase activity	GO:0004435: phosphatidylinositol phospholipase C activity,GO:0004629: phospholipase C activity,GO:0004871: signal transducer activity,GO:0005509: calcium ion binding,GO:0005515: protein binding,GO:0005516: calmodulin binding,GO:0008081: phosphoric diester hydrolase activity	18	1
ENSG00000002330	BAD	11	64037302	64052176	-1	protein_coding	7.8823e-08	rs663743	14	53423	Homo sapiens	BCL2-associated agonist of cell death	BBC2|BCL2L8	BAD|IDBG-53423|ENSG00000002330|572	q13.1	GO:0001666|response to hypoxia|biological_process#GO:0001836|release of cytochrome c from mitochondria|biological_process#GO:0005515|protein binding|molecular_function#GO:0005543|phospholipid binding|molecular_function#GO:0005737|cytoplasm|cellular_component#GO:0005739|mitochondrion|cellular_component#GO:0005741|mitochondrial outer membrane|cellular_component#GO:0005829|cytosol|cellular_component…	protein heterodimerization activity	GO:0005515: protein binding,GO:0005543: phospholipid binding,GO:0008289: lipid binding,GO:0008656: cysteine-type endopeptidase activator activity involved in apoptotic process,GO:0019901: protein kinase binding,GO:0019903: protein phosphatase binding,GO:0030346: protein phosphatase 2B binding,GO:0043422: protein kinase B binding,GO:0046982: protein heterodimerization activity	61	11
ENSG00000173153	ESRRA	11	64073044	64084215	1	protein_coding	7.8823e-08	rs663743	14	53564	Homo sapiens	estrogen-related receptor alpha	ERR1|ERRa|ERRalpha|ESRL1|NR3B1	ESRRA|IDBG-53564|ENSG00000173153|2101	q13.1	GO:0000122|negative regulation of transcription from RNA polymerase II promoter|biological_process#GO:0000978|RNA polymerase II core promoter proximal region sequence-specific DNA binding|molecular_function#GO:0001077|RNA polymerase II core promoter proximal region sequence-specific DNA binding transcription factor activity involved in positive regulation of transcription|molecular_function#GO:00…	sequence-specific DNA binding	GO:0000978: RNA polymerase II core promoter proximal region sequence-specific DNA binding,GO:0001077: RNA polymerase II core promoter proximal region sequence-specific DNA binding transcription factor activity involved in positive regulation of transcription,GO:0001078: RNA polymerase II core promoter proximal region sequence-specific DNA binding transcription factor activity involved in negative…	56	7
ENSG00000126432	PRDX5	11	64085560	64089283	1	protein_coding	7.8823e-08	rs663743	14	53649	Homo sapiens	peroxiredoxin 5	ACR1|AOEB166|B166|HEL-S-55|PLP|PMP20|PRDX6|prx-V|PRXV	PRDX5|IDBG-53649|ENSG00000126432|25824	q13.1	GO:0001016|RNA polymerase III regulatory region DNA binding|molecular_function#GO:0004601|peroxidase activity|molecular_function#GO:0005102|receptor binding|molecular_function#GO:0005615|extracellular space|cellular_component#GO:0005634|nucleus|cellular_component#GO:0005737|cytoplasm|cellular_component#GO:0005739|mitochondrion|cellular_component#GO:0005759|mitochondrial matrix|cellular_component#…	peroxynitrite reductase activity	GO:0001016: RNA polymerase III regulatory region DNA binding,GO:0004601: peroxidase activity,GO:0005102: receptor binding,GO:0016209: antioxidant activity,GO:0016491: oxidoreductase activity,GO:0043027: cysteine-type endopeptidase inhibitor activity involved in apoptotic process,GO:0046983: protein dimerization activity,GO:0051920: peroxiredoxin activity,GO:0072541: peroxynitrite reductase activi…	39	2
ENSG00000162302	RPS6KA4	11	64126620	64139687	1	protein_coding	7.8823e-08	rs663743	14	53886	Homo sapiens	ribosomal protein S6 kinase, 90kDa, polypeptide 4	MSK2|RSK-B	RPS6KA4|IDBG-53886|ENSG00000162302|8986	q13.1	GO:0000287|magnesium ion binding|molecular_function#GO:0001818|negative regulation of cytokine production|biological_process#GO:0004672|protein kinase activity|molecular_function#GO:0004674|protein serine/threonine kinase activity|molecular_function#GO:0004711|ribosomal protein S6 kinase activity|molecular_function#GO:0004713|protein tyrosine kinase activity|molecular_function#GO:0005515|protein …	transferase activity	GO:0000287: magnesium ion binding,GO:0004672: protein kinase activity,GO:0004674: protein serine/threonine kinase activity,GO:0004711: ribosomal protein S6 kinase activity,GO:0004713: protein tyrosine kinase activity,GO:0005515: protein binding,GO:0005524: ATP binding,GO:0016772: transferase activity, transferring phosphorus-containing groups,GO:0016773: phosphotransferase activity, alcohol group…	18	1
ENSG00000110076	NRXN2	11	64373646	64490660	-1	protein_coding	0.000456273	rs663743	14	54301	Homo sapiens	neurexin 2		NRXN2|IDBG-54301|ENSG00000110076|9379	q13.1	GO:0005246|calcium channel regulator activity|molecular_function#GO:0005515|protein binding|molecular_function#GO:0007158|neuron cell-cell adhesion|biological_process#GO:0007268|synaptic transmission|biological_process#GO:0007269|neurotransmitter secretion|biological_process#GO:0007416|synapse assembly|biological_process#GO:0016021|integral component of membrane|cellular_component#GO:0030534|adul…	neuroligin family protein binding	GO:0005246: calcium channel regulator activity,GO:0005515: protein binding,GO:0046872: metal ion binding,GO:0050839: cell adhesion molecule binding,GO:0097109: neuroligin family protein binding	6	0
ENSG00000068831	RASGRP2	11	64494383	64512928	-1	protein_coding	0.000456273	rs663743	14	54498	Homo sapiens	RAS guanyl releasing protein 2 (calcium and DAG-regulated)	CALDAG-GEFI|CDC25L	RASGRP2|IDBG-54498|ENSG00000068831|10235	q13.1	GO:0001558|regulation of cell growth|biological_process#GO:0005085|guanyl-nucleotide exchange factor activity|molecular_function#GO:0005509|calcium ion binding|molecular_function#GO:0005622|intracellular|cellular_component#GO:0005829|cytosol|cellular_component#GO:0005886|plasma membrane|cellular_component#GO:0007165|signal transduction|biological_process#GO:0007264|small GTPase mediated signal tr…	diacylglycerol binding	GO:0005085: guanyl-nucleotide exchange factor activity,GO:0005509: calcium ion binding,GO:0008289: lipid binding,GO:0019992: diacylglycerol binding	6	0
ENSG00000185338	SOCS1	16	11348262	11350036	-1	protein_coding	3.56319e-11	rs725613	16	14621	Homo sapiens	suppressor of cytokine signaling 1	CIS1|CISH1|JAB|SOCS-1|SSI-1|SSI1|TIP3	SOCS1|IDBG-14621|ENSG00000185338|8651	p13.13	GO:0001932|regulation of protein phosphorylation|biological_process#GO:0004860|protein kinase inhibitor activity|molecular_function#GO:0005159|insulin-like growth factor receptor binding|molecular_function#GO:0005515|protein binding|molecular_function#GO:0005634|nucleus|cellular_component#GO:0005737|cytoplasm|cellular_component#GO:0005829|cytosol|cellular_component#GO:0006469|negative regulation …	protein kinase binding	GO:0004860: protein kinase inhibitor activity,GO:0005159: insulin-like growth factor receptor binding,GO:0005515: protein binding,GO:0019210: kinase inhibitor activity,GO:0019901: protein kinase binding	84	32
ENSG00000189067	LITAF	16	11641853	11730237	-1	protein_coding	3.56319e-11	rs725613	16	14752	Homo sapiens	lipopolysaccharide-induced TNF factor	PIG7|SIMPLE|TP53I7	LITAF|IDBG-14752|ENSG00000189067|9516	p13.13	GO:0001817|regulation of cytokine production|biological_process#GO:0004871|signal transducer activity|molecular_function#GO:0005515|protein binding|molecular_function#GO:0005634|nucleus|cellular_component#GO:0005737|cytoplasm|cellular_component#GO:0005765|lysosomal membrane|cellular_component#GO:0005794|Golgi apparatus|cellular_component#GO:0005886|plasma membrane|cellular_component#GO:0006351|tr…	WW domain binding	GO:0004871: signal transducer activity,GO:0005515: protein binding,GO:0050699: WW domain binding	10	3
ENSG00000184602	SNN	16	11762270	11773015	1	protein_coding	3.56319e-11	rs725613	16	14813	Homo sapiens	stannin		SNN|IDBG-14813|ENSG00000184602|8303	p13.13	GO:0005741|mitochondrial outer membrane|cellular_component#GO:0006950|response to stress|biological_process#GO:0009628|response to abiotic stimulus|biological_process#GO:0016021|integral component of membrane|cellular_component			1	1
ENSG00000171490	RSL1D1	16	11929056	11945442	-1	protein_coding	3.56319e-11	rs725613	16	14949	Homo sapiens	ribosomal L1 domain containing 1		RSL1D1|IDBG-14949|ENSG00000171490|26156	p13.13	GO:0001649|osteoblast differentiation|biological_process#GO:0003723|RNA binding|molecular_function#GO:0005515|protein binding|molecular_function#GO:0005730|nucleolus|cellular_component#GO:0016020|membrane|cellular_component#GO:0032880|regulation of protein localization|biological_process#GO:0044822|poly(A) RNA binding|molecular_function	poly(A) RNA binding	GO:0003723: RNA binding,GO:0005515: protein binding,GO:0044822: poly(A) RNA binding	53	0
ENSG00000103342	GSPT1	16	11961985	12009939	-1	protein_coding	3.56319e-11	rs725613	16	15002	Homo sapiens	G1 to S phase transition 1	551G9.2|eRF3a|ETF3A|GST1	GSPT1|IDBG-15002|ENSG00000103342|2935	p13.13	GO:0000082|G1/S transition of mitotic cell cycle|biological_process#GO:0000184|nuclear-transcribed mRNA catabolic process, nonsense-mediated decay|biological_process#GO:0003747|translation release factor activity|molecular_function#GO:0003924|GTPase activity|molecular_function#GO:0005515|protein binding|molecular_function#GO:0005525|GTP binding|molecular_function#GO:0005622|intracellular|cellular…	poly(A) RNA binding	GO:0003747: translation release factor activity,GO:0003924: GTPase activity,GO:0005515: protein binding,GO:0005525: GTP binding,GO:0044822: poly(A) RNA binding	37	1
ENSG00000175595	ERCC4	16	14014014	14046202	1	protein_coding	3.56319e-11	rs725613	16	15169	Homo sapiens	excision repair cross-complementing rodent repair deficiency, complementation group 4	ERCC11|FANCQ|RAD1|XPF	ERCC4|IDBG-15169|ENSG00000175595|102725420,2072	p13.12	GO:0000014|single-stranded DNA endodeoxyribonuclease activity|molecular_function#GO:0000109|nucleotide-excision repair complex|cellular_component#GO:0000110|nucleotide-excision repair factor 1 complex|cellular_component#GO:0000712|resolution of meiotic recombination intermediates|biological_process#GO:0000718|nucleotide-excision repair, DNA damage removal|biological_process#GO:0000723|telomere ma…	protein N-terminus binding	GO:0000014: single-stranded DNA endodeoxyribonuclease activity,GO:0001094: TFIID-class transcription factor binding,GO:0003676: nucleic acid binding,GO:0003677: DNA binding,GO:0003684: damaged DNA binding,GO:0003697: single-stranded DNA binding,GO:0004518: nuclease activity,GO:0004519: endonuclease activity,GO:0004520: endodeoxyribonuclease activity,GO:0005515: protein binding,GO:0008022: protein…	26	0
ENSG00000103044	HAS3	16	69139467	69152622	1	protein_coding	8.06344e-07	rs79390277	17	38833	Homo sapiens	hyaluronan synthase 3		HAS3|IDBG-38833|ENSG00000103044|3038	q22.1	GO:0005886|plasma membrane|cellular_component#GO:0005887|integral component of plasma membrane|cellular_component#GO:0005975|carbohydrate metabolic process|biological_process#GO:0016021|integral component of membrane|cellular_component#GO:0030203|glycosaminoglycan metabolic process|biological_process#GO:0030212|hyaluronan metabolic process|biological_process#GO:0030213|hyaluronan biosynthetic pro…	hyaluronan synthase activity	GO:0050501: hyaluronan synthase activity	2	0
ENSG00000168807	SNTB2	16	69221032	69342955	1	protein_coding	8.06344e-07	rs79390277	17	38937	Homo sapiens	syntrophin, beta 2 (dystrophin-associated protein A1, 59kDa, basic component 2)	D16S2531E|EST25263|SNT2B2|SNT3|SNTL	SNTB2|IDBG-38937|ENSG00000168807|6645	q22.1	GO:0003779|actin binding|molecular_function#GO:0005515|protein binding|molecular_function#GO:0005516|calmodulin binding|molecular_function#GO:0005737|cytoplasm|cellular_component#GO:0005874|microtubule|cellular_component#GO:0016010|dystrophin-associated glycoprotein complex|cellular_component#GO:0016020|membrane|cellular_component#GO:0030054|cell junction|cellular_component#GO:0030658|transport v…	poly(A) RNA binding	GO:0003779: actin binding,GO:0005515: protein binding,GO:0005516: calmodulin binding,GO:0044822: poly(A) RNA binding	24	2
ENSG00000132612	VPS4A	16	69345259	69358949	1	protein_coding	8.06344e-07	rs79390277	17	39000	Homo sapiens	vacuolar protein sorting 4 homolog A (S. cerevisiae)		VPS4A|IDBG-39000|ENSG00000132612|27183	q22.1	GO:0000815|ESCRT III complex|cellular_component#GO:0000910|cytokinesis|biological_process#GO:0005515|protein binding|molecular_function#GO:0005524|ATP binding|molecular_function#GO:0005737|cytoplasm|cellular_component#GO:0005829|cytosol|cellular_component#GO:0006200|ATP catabolic process|biological_process#GO:0006281|DNA repair|biological_process#GO:0006310|DNA recombination|biological_process#GO…	ATPase activity	GO:0005515: protein binding,GO:0005524: ATP binding,GO:0008022: protein C-terminus binding,GO:0009378: four-way junction helicase activity,GO:0016887: ATPase activity,GO:0019904: protein domain specific binding,GO:0042623: ATPase activity, coupled	25	0
ENSG00000105287	PRKD2	19	47177532	47220384	-1	protein_coding	1.67508e-08	rs112445263	19	58915	Homo sapiens	protein kinase D2	nPKC-D2|PKD2	PRKD2|IDBG-58915|ENSG00000105287|25865	q13.32	GO:0001525|angiogenesis|biological_process#GO:0001938|positive regulation of endothelial cell proliferation|biological_process#GO:0004672|protein kinase activity|molecular_function#GO:0004674|protein serine/threonine kinase activity|molecular_function#GO:0004697|protein kinase C activity|molecular_function#GO:0004713|protein tyrosine kinase activity|molecular_function#GO:0005515|protein binding|m…	transferase activity	GO:0004672: protein kinase activity,GO:0004674: protein serine/threonine kinase activity,GO:0004697: protein kinase C activity,GO:0004713: protein tyrosine kinase activity,GO:0005515: protein binding,GO:0005524: ATP binding,GO:0016772: transferase activity, transferring phosphorus-containing groups,GO:0016773: phosphotransferase activity, alcohol group as acceptor,GO:0046872: metal ion binding	52	0
ENSG00000090372	STRN4	19	47222764	47250251	-1	protein_coding	1.67508e-08	rs112445263	19	58963	Homo sapiens	striatin, calmodulin binding protein 4		STRN4|IDBG-58963|ENSG00000090372|29888	q13.32	GO:0000159|protein phosphatase type 2A complex|cellular_component#GO:0005515|protein binding|molecular_function#GO:0005516|calmodulin binding|molecular_function#GO:0005737|cytoplasm|cellular_component#GO:0008150|biological_process|biological_process#GO:0016020|membrane|cellular_component#GO:0019904|protein domain specific binding|molecular_function#GO:0032403|protein complex binding|molecular_fun…	armadillo repeat domain binding	GO:0005515: protein binding,GO:0005516: calmodulin binding,GO:0019904: protein domain specific binding,GO:0032403: protein complex binding,GO:0051721: protein phosphatase 2A binding,GO:0070016: armadillo repeat domain binding	81	1
ENSG00000157540	DYRK1A	21	38738092	38889753	1	protein_coding	2.2111e-21	rs4817988;rs2242944:rs378108	20	3163	Homo sapiens	dual-specificity tyrosine-(Y)-phosphorylation regulated kinase 1A	DYRK|DYRK1|HP86|MNB|MNBH|MRD7	DYRK1A|IDBG-3163|ENSG00000157540|1859	q22.13	GO:0000278|mitotic cell cycle|biological_process#GO:0000381|regulation of alternative mRNA splicing, via spliceosome|biological_process#GO:0004672|protein kinase activity|molecular_function#GO:0004674|protein serine/threonine kinase activity|molecular_function#GO:0004712|protein serine/threonine/tyrosine kinase activity|molecular_function#GO:0004713|protein tyrosine kinase activity|molecular_func…	transferase activity	GO:0004672: protein kinase activity,GO:0004674: protein serine/threonine kinase activity,GO:0004712: protein serine/threonine/tyrosine kinase activity,GO:0004713: protein tyrosine kinase activity,GO:0004715: non-membrane spanning protein tyrosine kinase activity,GO:0005515: protein binding,GO:0005524: ATP binding,GO:0016772: transferase activity, transferring phosphorus-containing groups,GO:00428…	71	4
ENSG00000157551	KCNJ15	21	39529128	39679279	1	protein_coding	2.2111e-21	rs4817988;rs2242944:rs378108	20	3255	Homo sapiens	potassium inwardly-rectifying channel, subfamily J, member 15	IRKK|KIR1.3|KIR4.2	KCNJ15|IDBG-3255|ENSG00000157551|3772	q22.13	GO:0005242|inward rectifier potassium channel activity|molecular_function#GO:0005267|potassium channel activity|molecular_function#GO:0005515|protein binding|molecular_function#GO:0005886|plasma membrane|cellular_component#GO:0005887|integral component of plasma membrane|cellular_component#GO:0006813|potassium ion transport|biological_process#GO:0007268|synaptic transmission|biological_process#GO…	protein binding	GO:0005242: inward rectifier potassium channel activity,GO:0005267: potassium channel activity,GO:0005515: protein binding	6	2
ENSG00000157557	ETS2	21	40177231	40196879	1	protein_coding	2.2111e-21	rs4817988;rs2242944;rs2242944:rs378108	20	3306	Homo sapiens	v-ets erythroblastosis virus E26 oncogene homolog 2 (avian)	ETS2IT1	ETS2|IDBG-3306|ENSG00000157557|2114	q22.2	GO:0000122|negative regulation of transcription from RNA polymerase II promoter|biological_process#GO:0000977|RNA polymerase II regulatory region sequence-specific DNA binding|molecular_function#GO:0000978|RNA polymerase II core promoter proximal region sequence-specific DNA binding|molecular_function#GO:0000981|sequence-specific DNA binding RNA polymerase II transcription factor activity|molecul…	sequence-specific DNA binding	GO:0000977: RNA polymerase II regulatory region sequence-specific DNA binding,GO:0000978: RNA polymerase II core promoter proximal region sequence-specific DNA binding,GO:0000981: sequence-specific DNA binding RNA polymerase II transcription factor activity,GO:0001078: RNA polymerase II core promoter proximal region sequence-specific DNA binding transcription factor activity involved in negative …	42	6
