# Supplementary material for: Multitrait genome-wide analyses identify new susceptibility loci and candidate drugs to primary sclerosing cholangitis
Source: Nat Commun. 2023 Feb 24;14:1069. doi: 10.1038/s41467-023-36678-8 (PMC9958016; doi:10.1038/s41467-023-36678-8)
Supplement: Supplementary file 11 — Supplementary Data 8 [file 41467_2023_36678_MOESM11_ESM.xlsx]

## Sheet: Table S8
Supplementary Table 8. Description of headers for Supplementary Table 9 (https://favor.genohub.org/).
Block Name	Annotation Name	Explanation	Type
Basic	Variant (VCF)	The unique identifier of the given variant. Reported as chr-pos-ref-alt format.	String
Basic	rsID	The rsID of the given variant (if exists).	String
ClinVar	Clinical Significance	Clinical significance for this single variant. (Landrum et al., 2017, 2013)	String
ClinVar	Disease Name	ClinVar’s preferred disease name for the concept specified by disease identifiers in CLNDISDB. (Landrum et al., 2017, 2013)	String
ClinVar	Allele Origin	Allele origin. One or more of the following values may be added: 0 - unknown; 1 - germline; 2 - somatic; 4 - inherited; 8 - paternal; 16 - maternal; 32 - de-novo; 64 - biparental; 128 - uniparental; 256 - not-tested; 512 - tested-inconclusive. (Landrum et al., 2017, 2013)	String
ClinVar	Disease Database ID	Tag-value pairs of disease database name and identifier, e.g. OMIM:NNNNNN. (Landrum et al., 2017, 2013)	String
ClinVar	Gene Reported	Gene(s) for the variant reported as gene symbol:gene id. The gene symbol and id are delimited by a colon (:) and each pair is delimited by a vertical bar (|). (Landrum et al., 2017, 2013)	String
Variant Category	Gencode Comprehensive Info	Identify whether variants cause protein coding changes using Gencode genes definition systems, it will label the gene name of the variants has impact, if it is intergenic region, the nearby gene name will be labeled in the annotation. (Frankish et al., 2018; Harrow et al., 2012)	String
Variant Category	Gencode Comprehensive Category	Identify whether variants cause protein coding changes using Gencode genes definition systems, it will label the gene name of the variants has impact, if it is intergenic region, the nearby gene name will be labeled in the annotation. (Frankish et al., 2018; Harrow et al., 2012)	String
Variant Category	Disruptive Missense	Identify whether the variant is a disruptive missense variant, defined as “disruptive” by the ensemble MetaSVM annotation. (Dong et al., 2014)	Factor
Variant Category	CAGE Promoter	CAGE defined promoter sites from Fantom 5. (Forrest et al., 2014)	String
Variant Category	CAGE Enhancer	CAGE defined permissive Enhancer sites from Fantom 5. (Andersson et al., 2014)	String
Variant Category	GeneHancer	Predicted human enhancer sites from the GeneHancer database. (Fishilevich et al., 2017)	String
Variant Category	SuperEnhancer	Predicted super-enhancer sites and targets in a range of human cell types. (Hnisz et al., 2013)	String
Variant Category	Gencode Comprehensive Exonic Category	Identify variants impact using Gencode exonic definition, and only label exonic categorical information like, synonymous, non-synonymous, frame-shifts indels, etc. (Frankish et al., 2018; Harrow et al., 2012)	String
Variant Category	Gencode Comprehensive Exonic Info	Identify variants cause protein coding changes using Gencode genes definition, and gives out detail annotation information of which exons of the variant has impacts on and how the impacts causes changes in amino acid changes. (Frankish et al., 2018; Harrow et al., 2012)	String
Variant Category	UCSC Info	Identify whether variants cause protein coding changes using UCSC genes definition systems, it will label the gene name of the variants has impact, if it is intergenic region, the nearby gene name will be labeled in the annotation.	String
Integrative Score	aPC-Protein-Function	Protein function annotation PC: the first PC of the standardized scores of “SIFTval, PolyPhenVal, Grantham, Polyphen2_HDIV_score, Polyphen2_HVAR_score, MutationTaster_score, MutationAssessor_score” in PHRED scale. Range: [2.974, 86.238]. (Li et al., 2020)	num (+)
Integrative Score	aPC-Conservation	Conservation annotation PC: the first PC of the standardized scores of “GerpN, GerpS, priPhCons, mamPhCons, verPhCons, priPhyloP, mamPhyloP, verPhyloP” in PHRED scale. Range: [0, 75.824]. (Li et al., 2020)	num (+)
Integrative Score	aPC-Epigenetics-Active	Active Epigenetic annotation PC: the first PC of the standardized scores of “EncodeH3K4me1.max, EncodeH3K4me2.max, EncodeH3K4me3.max, EncodeH3K9ac.max, EncodeH3K27ac.max, EncodeH4K20me1.max，EncodeH2AFZ.max,” in PHRED scale.Range: [0, 86.238]. (Li et al., 2020)	num (+)
Integrative Score	aPC-Epigenetics-Repressed	Repressed Epigenetic annotation PC: the first PC of the standardized scores of “EncodeH3K9me3.max, EncodeH3K27me3.max” in PHRED scale. Range: [0, 86.238]. (Li et al., 2020)	num (+)
Integrative Score	aPC-Epigenetics-Transcription	Transcription Epigenetic annotation PC: the first PC of the standardized scores of “EncodeH3K36me3.max, EncodeH3K79me2.max” in PHRED scale. Range: [0, 86.238]. (Li et al., 2020)	num (+)
Integrative Score	aPC-Local-Nucleotide-Diversity	Local nucleotide diversity annotation PC: the first PC of the standardized scores of “bStatistic, RecombinationRate, NuclearDiversity” in PHRED scale. Range: [0, 86.238]. (Li et al., 2020)	num
Integrative Score	aPC-Mutation-Density	Mutation density annotation PC: the first PC of the standardized scores of “Common100bp, Rare100bp, Sngl100bp, Common1000bp, Rare1000bp, Sngl1000bp, Common10000bp, Rare10000bp, Sngl10000bp” in PHRED scale. Range: [0, 84.477]. (Li et al., 2020)	num
Integrative Score	aPC-Transcription-Factor	Transcription factor annotation PC: the first PC of the standardized scores of “RemapOverlapTF, RemapOverlapCL” in PHRED scale. Range: [1.185, 86.238]. (Li et al., 2020)	num (+)
Integrative Score	aPC-Mappability	Mappability annotation PC: the first PC of the standardized scores of “umap_k100, bismap_k100, umap_k50, bismap_k50, umap_k36, bismap_k36, umap_k24, bismap_k24” in PHRED scale. Range: [0.007, 22.966]. (Li et al., 2020)	num (+)
Integrative Score	CADD RawScore	The CADD raw score (integrative score). A higher CADD score indicates more deleterious. Range: [-5.039, 17.796]. (Kircher et al., 2014; Rentzsch et al., 2018)	num (+)
Integrative Score	CADD PHRED	The CADD score in PHRED scale (integrative score). A higher CADD score indicates more deleterious. Range: [0.001, 84]. (Kircher et al., 2014; Rentzsch et al., 2018)	num (+)
Integrative Score	LINSIGHT	The LINSIGHT score (integrative score). A higher LINSIGHT score indicates more functionality. (Huang et al., 2017)	num (+)
Integrative Score	FATHMM-XF (coding)	The FATHMM-XF score for coding variants (integrative score). A higher FATHMM-XF score indicates more functionality. Range: [0.001, 0.999]. (Rogers et al., 2017)	num (+)
Integrative Score	FATHMM-XF (noncoding)	The FATHMM-XF score for noncoding variants (integrative score). A higher FATHMM-XF score indicates more functionality. Range: [0.003, 1]. (Rogers et al., 2017)	num (+)
Integrative Score	Funseq Value (impact score)	A flexible framework to prioritize regulatory mutations from cancer genome sequencing (integrative score). (Fu et al., 2014)	num (+)
Integrative Score	Funseq Description (annotation)	Funseq annotation pints out whether given mutation falls in coding or non-coding region (integrative score). (Fu et al., 2014)	String
Integrative Score	Aloft Value (impact score)	ALoFT provides extensive annotations to putative loss-of-function variants (LoF) in protein-coding genes including functional, evolutionary and network features (integrative score). (Balasubramanian et al., 2017)	num (+)
Integrative Score	Aloft Description (annotation)	ALoFT annotation can predict the impact of premature stop variants and classify them as dominant disease-causing, recessive disease-causing and benign variants (integrative score). (Balasubramanian et al., 2017)	String
Protein Function	PolyPhenCat	PolyPhen category of change. (Adzhubei et al., 2010)	Factor
Protein Function	PolyPhenVal	PolyPhen score: It predicts the functional significance of an allele replacement from its individual features. Range: [0, 1] (default: 0). (Adzhubei et al., 2010)	num (+)
Protein Function	Polyphen2_HDIV	Predicts possible impact of an amino acid substitution on the structure and function of a human protein using straightforward physical and comparative considerations. HumDiv is Mendelian disease variants vs. divergence from close mammalian homologs of human proteins (>=95% sequence identity). Range: [0, 1] (default: 0). (Adzhubei et al., 2010)	num (+)
Protein Function	Polyphen2_HVAR	Predicts possible impact of an amino acid substitution on the structure and function of a human protein using straightforward physical and comparative considerations. HumVar is all human variants associated with some disease (except cancer mutations) or loss of activity/function vs. common (minor allele frequency >1%) human polymorphism with no reported association with a disease of other effect.…	num (+)
Protein Function	Grantham	Grantham score: oAA, nAA. It attempts to predict the distance between two amino acids, in an evolutionary sense. A lower Grantham score reflects less evolutionary distance. A higher Grantham score reflects a greater evolutionary distance, and is considered more deleterious. Range: [0, 215] (default: 0). (Grantham, 1974)	num (+)
Protein Function	MutationTaster	MutationTaster is a free web-based application to evaluate DNA sequence variants for their disease-causing potential. The software performs a battery of in silico tests to estimate the impact of the variant on the gene product/protein. Range: [0, 1] (default: 0). (Schwarz et al., 2014)	num (+)
Protein Function	MutationAssessor	Predicts the functional impact of amino-acid substitutions in proteins, such as mutations discovered in cancer or missense polymorphisms. Range: [-5.135, 6.125] (default: -5.545). (Reva et al., 2011)	num (+)
Protein Function	SIFTcat	SIFT category of change. (Ng and Henikoff, 2003)	Factor
Protein Function	SIFTval	SIFT score, ranges from 0.0 (deleterious) to 1.0 (tolerated). Range: [0, 1] (default: 1). (Ng and Henikoff, 2003)	num (-)
Conservation	priPhCons	Primate phastCons conservation score (excl. human). A higher score means the region is more conserved. PhastCons considers n species rather than two. It considers the phylogeny by which these species are related, and instead of measuring similarity/divergence simply in terms of percent identity. It uses statistical models of nucleotide substitution that allow for multiple substitutions per site a…	num (+)
Conservation	mamPhCons	Mammalian phastCons conservation score (excl. human). A higher score means the region is more conserved. PhastCons considers n species rather than two. It considers the phylogeny by which these species are related, and instead of measuring similarity/divergence simply in terms of percent identity. It uses statistical models of nucleotide substitution that allow for multiple substitutions per site…	num (+)
Conservation	verPhCons	Vertebrate phastCons conservation score (excl. human). A higher score means the region is more conserved. PhastCons considers n species rather than two. It considers the phylogeny by which these species are related, and instead of measuring similarity/divergence simply in terms of percent identity. It uses statistical models of nucleotide substitution that allow for multiple substitutions per sit…	num (+)
Conservation	priPhyloP	Primate phyloP score (excl. human). A higher score means the region is more conserved. PhyloP scores measure evolutionary conservation at individual alignment sites. The scores are calculated by comparing with the evolution expected under neutral drift. Positive scores: measure conservation, i.e., slower evolution than expected, at sites that are predicted to be conserved. Negative scores: measur…	num (+)
Conservation	mamPhyloP	Mammalian phyloP score (excl. human). A higher score means the region is more conserved. PhyloP scores measure evolutionary conservation at individual alignment sites. The scores are calculated by comparing with the evolution expected under neutral drift. Positive scores: measure conservation, i.e., slower evolution than expected, at sites that are predicted to be conserved. Negative scores: meas…	num (+)
Conservation	verPhyloP	Vertebrate phyloP score (excl. human). A higher score means the region is more conserved. PhyloP scores measure evolutionary conservation at individual alignment sites. The scores are calculated by comparing with the evolution expected under neutral drift. Positive scores: measure conservation, i.e., slower evolution than expected, at sites that are predicted to be conserved. Negative scores: mea…	num (+)
Conservation	GerpN	Neutral evolution score defined by GERP++. A higher score means the region is more conserved. Range: [0, 19.8] (default: 3.0). (Davydov et al., 2010)	num (+)
Conservation	GerpS	Rejected Substitution score defined by GERP++. A higher score means the region is more conserved. GERP (Genomic Evolutionary Rate Profiling) identifies constrained elements in multiple alignments by quantifying substitution deficits. These deficits represent substitutions that would have occurred if the element were neutral DNA, but did not occur because the element has been under functional cons…	num (+)
Epigenetics	DNase	Maximum Encode DNase-seq level over 12 cell lines. Range: [0.001, 118672] (default: 0.0). (ENCODE Project Consortium, 2012)	num (+)
Epigenetics	H3K27ac	Maximum Encode H3K27ac level over 14 cell lines. Range: [0.013, 288.608] (default: 0.36). (ENCODE Project Consortium, 2012)	num (+)
Epigenetics	H3K4me1	Maximum Encode H3K4me1 level over 13 cell lines. Range: [0.015, 91.954] (default: 0.37). (ENCODE Project Consortium, 2012)	num (+)
Epigenetics	H3K4me2	Maximum Encode H3K4me2 level over 14 cell lines. Range: [0.024, 148.887] (default: 0.37). (ENCODE Project Consortium, 2012)	num (+)
Epigenetics	H3K4me3	Maximum Encode H3K4me3 level over 14 cell lines. Range: [0.012, 239.512] (default: 0.38). (ENCODE Project Consortium, 2012)	num (+)
Epigenetics	H3K9ac	Maximum Encode H3K9ac level over 13 cell lines. Range: [0.019, 281.187] (default: 0.41). (ENCODE Project Consortium, 2012)	num (+)
Epigenetics	H4K20me1	Maximum Encode H4K20me1 level over 11 cell lines. Range: [0.054, 73.230] (default: 0.47). (ENCODE Project Consortium, 2012)	num (+)
Epigenetics	H2AFZ	Maximum Encode H2AFZ level over 13 cell lines. Range: [0.031, 96.072] (default: 0.42). (ENCODE Project Consortium, 2012)	num (+)
Epigenetics	H3K9me3	Maximum Encode H3K9me3 level over 14 cell lines. Range: [0.011, 58.712] (default: 0.38). (ENCODE Project Consortium, 2012)	num (+)
Epigenetics	H3K27me3	Maximum Encode H3K27me3 level over 14 cell lines. Range: [0.014, 87.122] (default: 0.47). (ENCODE Project Consortium, 2012)	num (+)
Epigenetics	H3K36me3	Maximum Encode H3K36me3 level over 10 cell lines. Range: [0.009, 56.176] (default: 0.39). (ENCODE Project Consortium, 2012)	num (+)
Epigenetics	H3K79me2	Maximum Encode H3K79me2 level over 13 cell lines. Range: [0.015, 118.706] (default: 0.34). (ENCODE Project Consortium, 2012)	num (+)
Epigenetics	totalRNA	Maximum Encode totalRNA-seq level over 10 cell lines (minus and plus strand separately). Range: [0, 92282.7] (default: 0.0). (ENCODE Project Consortium, 2012)	num (+)
Epigenetics	GC	Percent GC in a window of +/- 75bp. Range: [0, 1] (default: 0.42).	num (+)
Epigenetics	CpG	Percent CpG in a window of +/- 75bp. Range: [0, 0.6] (default: 0.02).	num (+)
Transcription Factors	RemapOverlapTF	Remap number of different transcription factors binding. Range: [1, 350] (default: -0.5).	int (+)
Transcription Factors	RemapOverlapCL	Remap number of different transcription factor - cell line combinations binding. Range: [1, 1068] (default: -0.5).	int (+)
Chromatin States	cHmm E1	Number of 48 cell types in chromHMM state E1_poised. (default: 1.92). (Ernst and Kellis, 2015)	num
Chromatin States	cHmm E2	Number of 48 cell types in chromHMM state E2_repressed. (default: 1.92). (Ernst and Kellis, 2015)	num
Chromatin States	cHmm E3	Number of 48 cell types in chromHMM state E3_dead. (default: 1.92). (Ernst and Kellis, 2015)	num
Chromatin States	cHmm E4	Number of 48 cell types in chromHMM state E4_dead. (default: 1.92). (Ernst and Kellis, 2015)	num
Chromatin States	cHmm E5	Number of 48 cell types in chromHMM state E5_repressed. (default: 1.92). (Ernst and Kellis, 2015)	num
Chromatin States	cHmm E6	Number of 48 cell types in chromHMM state E6_repressed. (default: 1.92). (Ernst and Kellis, 2015)	num
Chromatin States	cHmm E7	Number of 48 cell types in chromHMM state E7_weak. (default: 1.92). (Ernst and Kellis, 2015)	num
Chromatin States	cHmm E8	Number of 48 cell types in chromHMM state E8_gene. (default: 1.92). (Ernst and Kellis, 2015)	num
Chromatin States	cHmm E9	Number of 48 cell types in chromHMM state E9_gene. (default: 1.92). (Ernst and Kellis, 2015)	num
Chromatin States	cHmm E10	Number of 48 cell types in chromHMM state E10_gene. (default: 1.92). (Ernst and Kellis, 2015)	num
Chromatin States	cHmm E11	Number of 48 cell types in chromHMM state E11_gene. (default: 1.92). (Ernst and Kellis, 2015)	num
Chromatin States	cHmm E12	Number of 48 cell types in chromHMM state E12_distal. (default: 1.92). (Ernst and Kellis, 2015)	num
Chromatin States	cHmm E13	Number of 48 cell types in chromHMM state E13_distal. (default: 1.92). (Ernst and Kellis, 2015)	num
Chromatin States	cHmm E14	Number of 48 cell types in chromHMM state E14_distal. (default: 1.92). (Ernst and Kellis, 2015)	num
Chromatin States	cHmm E15	Number of 48 cell types in chromHMM state E15_weak. (default: 1.92). (Ernst and Kellis, 2015)	num
Chromatin States	cHmm E16	Number of 48 cell types in chromHMM state E16_tss. (default: 1.92). (Ernst and Kellis, 2015)	num
Chromatin States	cHmm E17	Number of 48 cell types in chromHMM state E17_proximal. (default: 1.92). (Ernst and Kellis, 2015)	num
Chromatin States	cHmm E18	Number of 48 cell types in chromHMM state E18_proximal. (default: 1.92). (Ernst and Kellis, 2015)	num
Chromatin States	cHmm E19	Number of 48 cell types in chromHMM state E19_tss. (default: 1.92). (Ernst and Kellis, 2015)	num
Chromatin States	cHmm E20	Number of 48 cell types in chromHMM state E20_poised. (default: 1.92). (Ernst and Kellis, 2015)	num
Chromatin States	cHmm E21	Number of 48 cell types in chromHMM state E21_dead. (default: 1.92). (Ernst and Kellis, 2015)	num
Chromatin States	cHmm E22	Number of 48 cell types in chromHMM state E22_repressed. (default: 1.92). (Ernst and Kellis, 2015)	num
Chromatin States	cHmm E23	Number of 48 cell types in chromHMM state E23_weak. (default: 1.92). (Ernst and Kellis, 2015)	num
Chromatin States	cHmm E24	Number of 48 cell types in chromHMM state E24_distal. (default: 1.92). (Ernst and Kellis, 2015)	num
Chromatin States	cHmm E25	Number of 48 cell types in chromHMM state E25_distal. (default: 1.92). (Ernst and Kellis, 2015)	num
Local Nucleotide Diversity	RecombinationRate	Recombination rate measures the probability of how likely the region tends to undergo recombination. Range: [0, 54.96] (default: 0). (Gazal et al., 2017)	num (+)
Local Nucleotide Diversity	NuclearDiversity	Nuclear diversity measures the probability of how likely the region diversify. Range: [0.05, 60.25] (default: 0). (Gazal et al., 2017)	num (+)
Local Nucleotide Diversity	bStatistic	Background selection score. A background selection (B) value for each position in the genome. B indicates the expected fraction of neutral diversity that is present at a site, with values close to 0 representing near complete removal of diversity as a result of selection and values near 1000 indicating little effect of selection. Range: [0, 1000] (default: 800). (McVicker et al., 2009)	int (+)
Mutation Density	Common100bp	Number of common (MAF > 0.05) BRAVO SNVs in the nearby 100 bp window (default: 0). A higher value indicates more mutations happen in the region and a higher likelihood of mutations. Scores range from 0 to 100. Range: [0, 13] (default: 0).	int (+)
Mutation Density	Rare100bp	Number of rare (MAF < 0.05) BRAVO SNVs in the nearby 100 bp window (default: 0). A higher value indicates more mutations happen in the region and a higher likelihood of mutations. Scores range from 0 to 100. Range: [0, 31] (default: 0).	int (+)
Mutation Density	Sngl100bp	Number of single occurrence of BRAVO SNVs in the nearby 100 bp window (default: 0). A higher value indicates more mutations happen in the region and a higher likelihood of mutation. Scores range from 0 to 100. Range: [0, 99] (default: 0).	int (+)
Mutation Density	Common1000bp	Number of common (MAF > 0.05) BRAVO SNVs in the nearby1000 bp window (default: 0). A higher value indicates more mutations happen in the region and a higher likelihood of mutations. Scores range from 0 to 1000. Range: [0, 73] (default: 0).	int (+)
Mutation Density	Rare1000bp	Number of rare (MAF < 0.05) BRAVO SNVs in the nearby 1000 bp window (default: 0). A higher value indicates more mutations happen in the region and a higher likelihood of mutations. Scores range from 0 to 1000. Range: [0, 74] (default: 0).	int (+)
Mutation Density	Sngl1000bp	Number of single occurrence of BRAVO SNVs in the nearby 1000 bp window (default: 0). A higher value indicates more mutations happen in the region and a higher likelihood of mutation. Scores range from 0 to 1000. Range: [0, 658] (default: 0).	int (+)
Mutation Density	Common10000bp	Number of common (MAF > 0.05) BRAVO SNVs in the nearby 10000 bp window (default: 0). A higher value indicates more mutations happen in the region and a higher likelihood of mutations. Scores range from 0 to 10000. Range: [0, 443] (default: 0).	int (+)
Mutation Density	Rare10000bp	Number of rare (MAF < 0.05) BRAVO SNVs in the nearby 10000 bp window (default: 0). A higher value indicates more mutations happen in the region and a higher likelihood of mutations. Scores range from 0 to 10000. Range: [0, 355] (default: 0).	int (+)
Mutation Density	Sngl10000bp	Number of single occurrence of BRAVO SNVs in the nearby 10000 bp window (default: 0). A higher value indicates more mutations happen in the region and a higher likelihood of mutation. Scores range from 0 to 10000. Range: [0, 4749] (default: 0).	int (+)
Mappability	Umap (k100, k50, k36, k24)	Mappability of unconverted genome. It measures the extent to which a position can be uniquely mapped by sequence reads. Lower mappability means the estimates of genomic and epigenomic characteristics from sequencing assays are less reliable, and the region has increased susceptibility to spurious mapping from reads from other regions of the genome with sequencing errors or unexpected genetic vari…	num (+)
Mappability	Bismap (k100, k50, k36, k24)	Mappability of the bisulfite-converted genome. Bisulfite sequencing approaches used to identify DNA methylation introduce large numbers of reads that map to multiple regions. This annotation identifies mappability of the bisulfite-converted genome. Range: [0, 1] (default: 0). (Karimzadeh et al., 2018)	num (+)
Proximity Table	minDistTSS	Distance to closest Transcribed Sequence Start (TSS). Range: [1, 3604058] (default: 1e7).	num (-)
Proximity Table	minDistTSE	Distance to closest Transcribed Sequence End (TSE). Range: [1, 3610636] (default: 1e7).	num (-)
