# Supplementary material for: Multitrait genome-wide analyses identify new susceptibility loci and candidate drugs to primary sclerosing cholangitis
Source: Nat Commun. 2023 Feb 24;14:1069. doi: 10.1038/s41467-023-36678-8 (PMC9958016; doi:10.1038/s41467-023-36678-8)
Supplement: Supplementary file 12 — Supplementary Data 9 [file 41467_2023_36678_MOESM12_ESM.xlsx]

## Sheet: Table S9
Supplementary Table 9. Functional annotation of independent significant SNPs in genomic risk loci of the European panels from MTAG PSC-specific GWAS using FAVOR (https://favor.genohub.org/). Details of headers are described in Supplementary Table 8.
Variant (VCF)	Chromosome	Position(hg38)	rsID	Genecode Comprehensive Category	Genecode Comprehensive Info	Genecode Comprehensive Exonic Category	Genecode Comprehensive Exonic Info	UCSC Info	Polyphen2 HDIV	Polyphen2 HVAR	MutationTaster	MutationAssessor	Disruptive Missense	CAGE Promoter	CAGE Enhancer	GeneHancer	SuperEnhancer	Clinical Significance	Disease Name	Allele Origin	Disease Database ID	Gene Reported	LINSIGHT	Fathmm XF (coding/noncoding)	GC	CpG	minDistTSS	minDistTSE	SIFTcat	SIFTval	PolyPhenCat	PolyPhenVal	priPhCons	mamPhCons	verPhCons	priPhyloP	mamPhyloP	verPhyloP	bStatistic	cHmm E1	cHmm E2	cHmm E3	cHmm E4	cHmm E5	cHmm E6	cHmm E7	cHmm E8	cHmm E9	cHmm E10
1-2791865-G-A	1	2791865	rs10909839	intronic	TTC34			ENST00000401095.8															3.09105	1.84632	0.45	0.08	9853	155889					0.002	0.002	0.001	0.595	0.431	0.38	952	0	5	7	8	8	0	0	0	0	0
2-60940626-A-G	2	60940626	rs1053862	UTR3	PUS10(ENST00000316752.11:c.*1769T>C)			ENST00000602599.1															8.97836	0.45762	0.298	0.013	77634	404					0.106	0.001	0	0.595	-0.103	-0.227	520	0	0	1	4	0	0	14	0	0	0
2-60977506-A-C	2	60977506	rs7608697	intronic	PUS10			ENST00000602599.1									SE_60545						10.9113	0.424839	0.331	0.04	39688	35281					0.141	0	0	0.199	0.71	0.727	408	0	0	0	20	0	0	1	1	0	0
2-111094789-A-G	2	111094789	rs56308728	ncRNA_intronic	MIR4435-2HG			ENST00000645030.1															6.91017	2.59193	0.457	0	107591	445					0.008	0	0	0.475	0.01	0.017	783	0	0	0	19	0	0	1	0	0	0
2-111175424-G-T	2	111175424	rs72837826	ncRNA_intronic	MIR4435-2HG			ENST00000642191.1,ENST00000645030.1,ENST00000645051.1									SE_58584						2.47634	8.48993	0.397	0	319534	12653					0.002	0.25	0.171	-0.313	1.269	1.184	788	0	0	0	3	0	0	0	0	0	0
2-203769281-C-T	2	203769281	rs62184020	intergenic	CD28(dist=30369),RNU6-474P(dist=12756)			ENST00000415349.1(dist=3688),ENST00000438918.1(dist=3350)									SE_45606						3.56078	3.78916	0.623	0.133	3688	3351					0.021	0.021	0.021	0.101	0.102	0.103	169	0	0	4	20	0	0	0	0	0	0
2-203784553-G-C	2	203784553	rs3116499	intergenic	RNU6-474P(dist=2410),CTLA4(dist=83218)			ENST00000384243.1(dist=2410),ENST00000648405.1(dist=83218)								me=1.57;genehancer_id=GH02I203781;connected_gene=RNU6-474P;score=550.77;connected_gene=GC02P203783;score=550.77;connected_gene=RAPH1;score=10.68;connected_gene=KRT18P39;score=6.80;connected_gene=CD28;score=5.98;connected_gene=CYP20A1;score=4.27;connected_gene=CTLA4;score=0.18	SE_37097,SE_35660,SE_45606,SE_51743,SE_63530						4.42911	4.54859	0.503	0.107	2516	2410					0.016	0.016	0.016	0.263	0.261	0.253	169	0	0	0	6	0	0	1	0	0	0
2-203784553-G-A	2	203784553	rs3116499	intergenic	RNU6-474P(dist=2410),CTLA4(dist=83218)			ENST00000384243.1(dist=2410),ENST00000648405.1(dist=83218)								me=1.57;genehancer_id=GH02I203781;connected_gene=RNU6-474P;score=550.77;connected_gene=GC02P203783;score=550.77;connected_gene=RAPH1;score=10.68;connected_gene=KRT18P39;score=6.80;connected_gene=CD28;score=5.98;connected_gene=CYP20A1;score=4.27;connected_gene=CTLA4;score=0.18	SE_37097,SE_35660,SE_45606,SE_51743,SE_63530						4.42911	3.87375	0.503	0.107	2516	2410					0.016	0.016	0.016	0.263	0.261	0.253	169	0	0	0	6	0	0	1	0	0	0
3-48518906-G-A	3	48518906	rs2267846	UTR3	PFKFB4(ENST00000232375.8:c.*841C>T)			ENST00000232375.7(ENST00000232375.7:c.*841C>T)															7.9233	2.18603	0.636	0.053	37985	769					0.382	0	0	-0.189	-0.128	-0.19	17	0	1	0	3	0	1	15	3	2	0
3-48727735-A-G	3	48727735	rs56735597	intronic	IP6K2			ENST00000433104.2															5.57701	0.604231	0.576	0.013	12619	34279											3	0	0	0	6	0	0	0	0	0	0
3-48727735-A-T	3	48727735	rs56735597	intronic	IP6K2			ENST00000433104.2															5.57701	0.604231	0.576	0.013	12619	34279											3	0	0	0	6	0	0	0	0	0	0
3-49041672-T-A	3	49041672	rs6787808	intronic	QRICH1			ENST00000479449.1,ENST00000489642.5,ENST00000498440.5															3.96892	0.539748	0.536	0.027	2771	8589					0.015	0.015	0.014	0.269	0.272	0.275	0	0	0	0	0	0	0	16	28	2	0
3-49041672-T-G	3	49041672	rs6787808	intronic	QRICH1			ENST00000479449.1,ENST00000489642.5,ENST00000498440.5															3.96892	0.539748	0.536	0.027	2771	8589					0.015	0.015	0.014	0.269	0.272	0.275	0	0	0	0	0	0	0	16	28	2	0
3-49041672-T-C	3	49041672	rs6787808	intronic	QRICH1			ENST00000479449.1,ENST00000489642.5,ENST00000498440.5															3.96892	0.430854	0.536	0.027	2771	8589					0.015	0.015	0.014	0.269	0.272	0.275	0	0	0	0	0	0	0	16	28	2	0
3-49312600-A-C	3	49312600	rs35446411	exonic	USP4	nonsynonymous SNV	USP4:ENST00000416417.5:exon7:c.T709G:p.L237V,	ENST00000416417.5			1		T										0.214926	2.68059	0.483	0.053	264	815					0.006	0.001	0.001	0.263	0.501	0.504	1	0	0	0	0	0	1	31	12	0	0
3-49610388-G-T	3	49610388	rs4855835	intronic	BSN			ENST00000296452.4															3.03804	2.19135	0.444	0.027	55899	61158					0.005	0.002	0.001	0.566	1.488	1.428	1	0	0	1	18	0	0	1	0	0	0
3-49610388-G-A	3	49610388	rs4855835	intronic	BSN			ENST00000296452.4															3.03804	2.61238	0.444	0.027	55899	61158					0.005	0.002	0.001	0.566	1.488	1.428	1	0	0	1	18	0	0	1	0	0	0
3-49651777-G-A	3	49651777	rs34762726	exonic	BSN	nonsynonymous SNV	BSN:ENST00000296452.5:exon5:c.G2221A:p.A741T,	ENST00000296452.4	0.003	0.006	1	1.385	T										0.214926	8.97586	0.669	0.08	8748	428	tolerated	0.66	benign	0.006	0.062	0.047	0.094	0.588	2.918	3.067	1	0	0	1	12	0	0	3	0	0	0
3-49816925-A-G	3	49816925	rs6446297	intergenic	UBA7(dist=2972),TRAIP(dist=11676)			ENST00000333486.3(dist=2979),ENST00000331456.6(dist=11674)															10.2014	3.45687	0.424	0.013	2979	4477					0.001	0.001	0.001	-0.503	-0.504	-0.526	1	0	0	0	3	0	0	1	0	0	0
3-49816925-A-T	3	49816925	rs6446297	intergenic	UBA7(dist=2972),TRAIP(dist=11676)			ENST00000333486.3(dist=2979),ENST00000331456.6(dist=11674)															10.2014	3.55295	0.424	0.013	2979	4477					0.001	0.001	0.001	-0.503	-0.504	-0.526	1	0	0	0	3	0	0	1	0	0	0
3-49816925-A-C	3	49816925	rs6446297	intergenic	UBA7(dist=2972),TRAIP(dist=11676)			ENST00000333486.3(dist=2979),ENST00000331456.6(dist=11674)															10.2014	3.97228	0.424	0.013	2979	4477					0.001	0.001	0.001	-0.503	-0.504	-0.526	1	0	0	0	3	0	0	1	0	0	0
3-49826050-C-T	3	49826050	rs73079014	intergenic	UBA7(dist=12097),TRAIP(dist=2551)			ENST00000333486.3(dist=12104),ENST00000331456.6(dist=2549)															6.75937	6.32243	0.517	0.04	3725	2550					0.002	0.002	0.002	0.413	1.258	1.272	1	0	0	0	4	0	0	4	0	0	0
4-102657480-G-T	4	102657480	rs228614	intronic	MANBA			ENST00000514430.5															10.1756	1.22128	0.384	0.027	65446	25492					0.027	0.001	0.001	0.475	0.515	0.248	952	0	0	0	2	0	0	11	1	0	0
4-102657480-G-A	4	102657480	rs228614	intronic	MANBA			ENST00000514430.5										Benign	not_provided	germline	MedGen:CN517202	MANBA:4126	10.1756	0.424016	0.384	0.027	65446	25492					0.027	0.001	0.001	0.475	0.515	0.248	952	0	0	0	2	0	0	11	1	0	0
4-122362838-G-A	4	122362838	rs34135604	downstream	KIAA1109			ENST00000264501.8,ENST00000306802.8,ENST00000388738.7,ENST00000438707.5															1.4989	7.06114	0.364	0.013	38374	80					0.365	0	0.025	0.504	0.006	0.459	895	0	0	0	2	0	0	17	3	0	0
4-122481971-G-A	4	122481971	rs34880409	intergenic	IL2(dist=25246),IL21(dist=128137)			ENST00000226730.4(dist=25246),ENST00000648588.1(dist=128137)							chr4:122481666-122482020								5.32839	3.99594	0.397	0.027	25246	30253					0.075	0.074	0.07	0.404	0.401	0.387	888	0	0	0	35	0	0	0	0	0	0
4-122625127-A-G	4	122625127	rs6833591	ncRNA_intronic	IL21-AS1			ENST00000417927.1															9.91853	1.26559	0.358	0.013	6144	64030					0.142	0.018	0.02	0.475	-0.112	-0.103	818	0	0	0	21	0	0	0	0	0	0
6-25112979-C-T	6	25112979	rs188567	ncRNA_intronic	AL133268.4			ENST00000377989.8,ENST00000377993.8,ENST00000458373.6,ENST00000642554.1,ENST00000643807.1,ENST00000648291.1															4.42911	0.786279	0.397	0.013	25103	715					0.006	0.001	0.001	0.274	0.941	0.856	839	0	0	0	10	0	0	9	7	0	0
6-25171298-T-C	6	25171298	rs79207397	intergenic	AL133268.4(dist=36327),CARMIL1(dist=107780)			ENST00000642554.1,ENST00000643481.1,ENST00000643807.1								me=1.6;genehancer_id=GH06I025169;connected_gene=LOC100533655;score=12.19;connected_gene=CMAHP;score=7.52;connected_gene=C6orf62;score=4.71;connected_gene=GC06M025165;score=0.77;connected_gene=ENSG00000217805;score=0.44	SE_43966,SE_39504,SE_37547						1.17103	3.89721	0.43	0	61311	57605					0.07	0	0	0.4	-0.714	-0.753	906	0	0	0	12	0	0	0	0	0	0
6-25207925-C-G	6	25207925	rs144143828	intergenic	AL133268.4(dist=72954),CARMIL1(dist=71153)			ENST00000642554.1,ENST00000643481.1,ENST00000643807.1															5.32841	4.96047	0.629	0.027	24684	94232					0.187	0.186	0.184	0.124	0.125	0.126	906	1	0	3	17	0	0	0	0	0	0
6-25207925-C-T	6	25207925	rs144143828	intergenic	AL133268.4(dist=72954),CARMIL1(dist=71153)			ENST00000642554.1,ENST00000643481.1,ENST00000643807.1															5.32841	4.29067	0.629	0.027	24684	94232					0.187	0.186	0.184	0.124	0.125	0.126	906	1	0	3	17	0	0	0	0	0	0
6-25365660-C-T	6	25365660	rs116418977	intronic	CARMIL1			ENST00000643807.1,ENST00000647050.1															3.03804	0.73451	0.503	0.013	86232	15053					0.052	0.053	0.053	0.274	0.277	0.28	887	0	0	0	5	0	0	0	0	0	0
6-25412759-T-C	6	25412759	rs927984	intronic	CARMIL1			ENST00000643807.1,ENST00000646922.1,ENST00000647050.1									SE_43526						2.47634	0.682808	0.437	0	39426	24588					0	0	0	-2.981	0.011	0.026	851	0	0	0	11	0	0	1	0	0	0
6-25413694-A-T	6	25413694	rs1543603	intronic	CARMIL1			ENST00000643807.1,ENST00000646922.1,ENST00000647050.1								me=0.58;genehancer_id=GH06I025413;connected_gene=GC06M025400;score=0.77;connected_gene=GC06P025439;score=0.31;connected_gene=CARMIL1;score=0.12	SE_43526						25.1215	11.6882	0.477	0	38491	25523					0.967	1	1	0.475	0.997	1.302	835	0	0	0	10	0	0	1	0	0	0
6-25413694-A-G	6	25413694	rs1543603	intronic	CARMIL1			ENST00000643807.1,ENST00000646922.1,ENST00000647050.1								me=0.58;genehancer_id=GH06I025413;connected_gene=GC06M025400;score=0.77;connected_gene=GC06P025439;score=0.31;connected_gene=CARMIL1;score=0.12	SE_43526						25.1215	12.3738	0.477	0	38491	25523					0.967	1	1	0.475	0.997	1.302	835	0	0	0	10	0	0	1	0	0	0
6-25422141-A-T	6	25422141	rs6921589	intronic	CARMIL1			ENST00000643807.1,ENST00000646922.1,ENST00000647050.1															2.47634	0.441755	0.391	0	30044	30457					0.003	0	0	0.357	-0.052	-0.041	793	0	0	1	14	0	0	0	0	0	0
6-25422141-A-C	6	25422141	rs6921589	intronic	CARMIL1			ENST00000643807.1,ENST00000646922.1,ENST00000647050.1															2.47634	0.423443	0.391	0	30044	30457					0.003	0	0	0.357	-0.052	-0.041	793	0	0	1	14	0	0	0	0	0	0
6-25422141-A-G	6	25422141	rs6921589	intronic	CARMIL1			ENST00000643807.1,ENST00000646922.1,ENST00000647050.1															2.47634	2.05781	0.391	0	30044	30457					0.003	0	0	0.357	-0.052	-0.041	793	0	0	1	14	0	0	0	0	0	0
6-25422172-A-G	6	25422172	rs6921603	intronic	CARMIL1			ENST00000643807.1,ENST00000646922.1,ENST00000647050.1															3.03804	0.460456	0.444	0.027	30013	30426					0.001	0	0	-0.279	-0.125	-0.166	793	0	0	1	14	0	0	0	0	0	0
6-25434290-G-A	6	25434290	rs1028885	intronic	CARMIL1			ENST00000643807.1,ENST00000646724.1,ENST00000646922.1,ENST00000647050.1															3.03804	0.521933	0.358	0.013	17895	1383					0.004	0	0	0.475	-0.199	-0.207	777	0	0	0	13	0	0	2	0	0	0
6-25434290-G-C	6	25434290	rs1028885	intronic	CARMIL1			ENST00000643807.1,ENST00000646724.1,ENST00000646922.1,ENST00000647050.1															3.03804	2.56558	0.358	0.013	17895	1383					0.004	0	0	0.475	-0.199	-0.207	777	0	0	0	13	0	0	2	0	0	0
6-25434290-G-T	6	25434290	rs1028885	intronic	CARMIL1			ENST00000643807.1,ENST00000646724.1,ENST00000646922.1,ENST00000647050.1															3.03804	2.35144	0.358	0.013	17895	1383					0.004	0	0	0.475	-0.199	-0.207	777	0	0	0	13	0	0	2	0	0	0
6-25468597-G-A	6	25468597	rs2769703	intronic	CARMIL1			ENST00000497227.1															2.48622	0.564758	0.338	0.013	3061	4035					0.001	0	0	-0.433	-1.022	-0.804	757	0	0	0	6	0	0	4	0	0	0
6-25485786-T-C	6	25485786	rs13217797	intronic	CARMIL1			ENST00000329474.6															3.05969	1.00822	0.305	0.013	206358	134745					0.026	0	0	0.469	-0.192	-0.181	748	0	0	0	6	0	0	10	0	0	0
6-25513951-G-A	6	25513951	rs35789010	intronic	CARMIL1			ENST00000329474.6,ENST00000635618.1															3.56078	1.35417	0.43	0	18830	105743					0.007	0	0	-0.215	0.351	0.283	635	0	0	0	11	0	0	8	0	0	0
6-25513951-G-T	6	25513951	rs35789010	intronic	CARMIL1			ENST00000329474.6,ENST00000635618.1															3.56078	1.82863	0.43	0	18830	105743					0.007	0	0	-0.215	0.351	0.283	635	0	0	0	11	0	0	8	0	0	0
6-25588587-C-G	6	25588587	rs13212936	intronic	CARMIL1			ENST00000329474.6,ENST00000635618.1															5.71461	1.45391	0.47	0.027	93466	31107					0.002	0	0	-1.238	-0.421	-0.392	617	1	0	0	13	0	1	13	0	0	0
6-25588587-C-T	6	25588587	rs13212936	intronic	CARMIL1			ENST00000329474.6,ENST00000635618.1															5.71461	0.450833	0.47	0.027	93466	31107					0.002	0	0	-1.238	-0.421	-0.392	617	1	0	0	13	0	1	13	0	0	0
6-25613818-A-C	6	25613818	rs2024874	intronic	CARMIL1			ENST00000476458.1								me=0.52;genehancer_id=GH06I025613;connected_gene=SCGN;score=18.23;connected_gene=GC06M025617;score=0.77;connected_gene=GC06M025592;score=0.34;connected_gene=CARMIL1;score=0.06	SE_33711						8.93086	1.42511	0.424	0	3696	5876					0.002	0	0	-1.947	-1.202	-1.143	599	0	0	0	17	0	0	7	0	0	0
6-25613818-A-T	6	25613818	rs2024874	intronic	CARMIL1			ENST00000476458.1								me=0.52;genehancer_id=GH06I025613;connected_gene=SCGN;score=18.23;connected_gene=GC06M025617;score=0.77;connected_gene=GC06M025592;score=0.34;connected_gene=CARMIL1;score=0.06	SE_33711						8.93086	0.442303	0.424	0	3696	5876					0.002	0	0	-1.947	-1.202	-1.143	599	0	0	0	17	0	0	7	0	0	0
6-25613818-A-G	6	25613818	rs2024874	intronic	CARMIL1			ENST00000476458.1								me=0.52;genehancer_id=GH06I025613;connected_gene=SCGN;score=18.23;connected_gene=GC06M025617;score=0.77;connected_gene=GC06M025592;score=0.34;connected_gene=CARMIL1;score=0.06	SE_33711						8.93086	0.445917	0.424	0	3696	5876					0.002	0	0	-1.947	-1.202	-1.143	599	0	0	0	17	0	0	7	0	0	0
6-25629430-T-A	6	25629430	rs1980449	intergenic	CARMIL1(dist=8900),AL022170.1(dist=3243)			ENST00000329474.6(dist=8900),ENST00000612225.4(dist=22771)									SE_33711						6.30264	4.06801	0.497	0.013	19308	8900					0	0	0	-0.44	-0.167	-0.15	642	0	0	1	16	0	0	0	0	0	0
6-25629430-T-C	6	25629430	rs1980449	intergenic	CARMIL1(dist=8900),AL022170.1(dist=3243)			ENST00000329474.6(dist=8900),ENST00000612225.4(dist=22771)									SE_33711						6.30264	3.36812	0.497	0.013	19308	8900					0	0	0	-0.44	-0.167	-0.15	642	0	0	1	16	0	0	0	0	0	0
6-25629430-T-G	6	25629430	rs1980449	intergenic	CARMIL1(dist=8900),AL022170.1(dist=3243)			ENST00000329474.6(dist=8900),ENST00000612225.4(dist=22771)									SE_33711						6.30264	3.59559	0.497	0.013	19308	8900					0	0	0	-0.44	-0.167	-0.15	642	0	0	1	16	0	0	0	0	0	0
6-25677087-G-T	6	25677087	rs6932536	intronic	SCGN			ENST00000334979.6,ENST00000377961.2,ENST00000612225.4															5.38924	0.59166	0.45	0.027	24683	24249					0	0	0	-0.617	-0.11	-0.1	687	0	0	0	30	0	0	0	0	0	0
6-25677087-G-A	6	25677087	rs6932536	intronic	SCGN			ENST00000334979.6,ENST00000377961.2,ENST00000612225.4															5.38924	0.427537	0.45	0.027	24683	24249					0	0	0	-0.617	-0.11	-0.1	687	0	0	0	30	0	0	0	0	0	0
6-25706943-G-C	6	25706943	rs9379780	intergenic	SCGN(dist=5160),HIST1H2AA(dist=19189)			ENST00000377961.2(dist=5160),ENST00000297012.4(dist=19189)															8.503	3.21033	0.417	0	54539	5160					0.001	0	0	-1.842	-2.543	-2.56	645	0	0	0	23	0	0	0	0	0	0
6-25706943-G-A	6	25706943	rs9379780	intergenic	SCGN(dist=5160),HIST1H2AA(dist=19189)			ENST00000377961.2(dist=5160),ENST00000297012.4(dist=19189)															8.503	3.44897	0.417	0	54539	5160					0.001	0	0	-1.842	-2.543	-2.56	645	0	0	0	23	0	0	0	0	0	0
6-25727693-C-A	6	25727693	rs17320614	downstream	HIST1H2BA			ENST00000274764.4															7.58245	5.01867	0.55	0.093	916	401					0.041	0.04	0.263	0.164	0.166	0.845	646	1	0	3	20	0	0	0	0	0	0
6-25727693-C-T	6	25727693	rs17320614	downstream	HIST1H2BA			ENST00000274764.4															7.58245	4.85709	0.55	0.093	916	401					0.041	0.04	0.263	0.164	0.166	0.845	646	1	0	3	20	0	0	0	0	0	0
6-25770011-A-T	6	25770011	rs2328893	intronic	SLC17A4			ENST00000377905.8,ENST00000397076.2,ENST00000439485.6															10.0748	2.99011	0.391	0	8088	9490					0.066	0.002	0.005	0.475	0.741	1.324	593	0	0	0	24	0	0	2	0	0	0
6-25770011-A-G	6	25770011	rs2328893	intronic	SLC17A4			ENST00000377905.8,ENST00000397076.2,ENST00000439485.6															10.0748	3.0826	0.391	0	8088	9490					0.066	0.002	0.005	0.475	0.741	1.324	593	0	0	0	24	0	0	2	0	0	0
6-25770011-A-C	6	25770011	rs2328893	intronic	SLC17A4			ENST00000377905.8,ENST00000397076.2,ENST00000439485.6															10.0748	2.9091	0.391	0	8088	9490					0.066	0.002	0.005	0.475	0.741	1.324	593	0	0	0	24	0	0	2	0	0	0
6-25771819-A-T	6	25771819	rs4712972	intronic	SLC17A4			ENST00000377905.8,ENST00000397076.2,ENST00000439485.6															8.84485	0.680801	0.404	0	9896	7682					0.007	0	0	-0.241	-0.494	-0.55	593	0	0	0	27	0	0	2	0	0	0
6-25771819-A-C	6	25771819	rs4712972	intronic	SLC17A4			ENST00000377905.8,ENST00000397076.2,ENST00000439485.6															8.84485	1.70475	0.404	0	9896	7682					0.007	0	0	-0.241	-0.494	-0.55	593	0	0	0	27	0	0	2	0	0	0
6-25771819-A-G	6	25771819	rs4712972	intronic	SLC17A4			ENST00000377905.8,ENST00000397076.2,ENST00000439485.6															8.84485	0.454089	0.404	0	9896	7682					0.007	0	0	-0.241	-0.494	-0.55	593	0	0	0	27	0	0	2	0	0	0
6-25787589-G-A	6	25787589	rs2096386	intronic	SLC17A1			ENST00000244527.8,ENST00000377886.6															1.18323	0.414318	0.424	0.013	44408	4463					0.037	0.037	0.038	0.225	0.223	0.223	595	0	0	1	28	0	0	0	0	0	0
6-25842377-T-A	6	25842377	rs9393672	intronic	SLC17A3			ENST00000481949.6,ENST00000505420.5															2.47634	2.70123	0.444	0.027	7018	1072					0.043	0.003	0.003	0.32	1.411	1.434	574	0	0	0	27	0	0	0	0	0	0
6-25842377-T-G	6	25842377	rs9393672	intronic	SLC17A3			ENST00000481949.6,ENST00000505420.5															2.47634	2.85134	0.444	0.027	7018	1072					0.043	0.003	0.003	0.32	1.411	1.434	574	0	0	0	27	0	0	0	0	0	0
6-25842377-T-C	6	25842377	rs9393672	intronic	SLC17A3			ENST00000481949.6,ENST00000505420.5															2.47634	2.70123	0.444	0.027	7018	1072					0.043	0.003	0.003	0.32	1.411	1.434	574	0	0	0	27	0	0	0	0	0	0
6-25856653-T-G	6	25856653	rs1186313	intronic	SLC17A3			ENST00000308453.5,ENST00000503922.5,ENST00000509714.5															1.14224	0.51824	0.483	0.053	11803	5880					0.013	0.013	0.013	-0.681	-0.674	-0.665	551	0	0	0	30	0	0	1	0	0	0
6-25856653-T-C	6	25856653	rs1186313	intronic	SLC17A3			ENST00000308453.5,ENST00000503922.5,ENST00000509714.5															1.14224	0.430544	0.483	0.053	11803	5880					0.013	0.013	0.013	-0.681	-0.674	-0.665	551	0	0	0	30	0	0	1	0	0	0
6-25872351-A-G	6	25872351	rs972087	intronic	SLC17A3			ENST00000503922.5															2.48358	0.520391	0.325	0.027	1862	22173					0.003	0	0	-0.661	-0.282	-0.262	561	0	0	0	29	0	0	0	0	0	0
6-25877742-G-A	6	25877742	rs603089	intronic	SLC17A3			ENST00000360657.7															2.5329	1.15037	0.272	0	4545	32642					0.011	0.057	0.083	0.395	0.63	0.582	565	0	0	0	23	0	0	0	0	0	0
6-25914919-G-C	6	25914919	rs3903852	intronic	SLC17A2			ENST00000265425.3,ENST00000360488.7,ENST00000377850.7															4.42911	0.436932	0.543	0.04	10899	1602					0.006	0	0	-1.146	-1.485	-1.43	492	0	0	0	25	0	0	0	0	0	0
6-25914919-G-T	6	25914919	rs3903852	intronic	SLC17A2			ENST00000265425.3,ENST00000360488.7,ENST00000377850.7															4.42911	0.421676	0.543	0.04	10899	1602					0.006	0	0	-1.146	-1.485	-1.43	492	0	0	0	25	0	0	0	0	0	0
6-25914919-G-A	6	25914919	rs3903852	intronic	SLC17A2			ENST00000265425.3,ENST00000360488.7,ENST00000377850.7															4.42911	0.595666	0.543	0.04	10899	1602					0.006	0	0	-1.146	-1.485	-1.43	492	0	0	0	25	0	0	0	0	0	0
6-26008259-C-G	6	26008259	rs9356996	intergenic	U91328.1(dist=6484),U91328.3(dist=4982)			ENST00000606723.2(dist=6484),ENST00000608919.1(dist=4982)															9.93419	2.67808	0.305	0	4983	5499					0.03	0.027	0.096	0.3	0.525	0.939	480	0	0	0	4	0	0	2	0	0	0
6-26008259-C-T	6	26008259	rs9356996	intergenic	U91328.1(dist=6484),U91328.3(dist=4982)			ENST00000606723.2(dist=6484),ENST00000608919.1(dist=4982)															9.93419	3.32758	0.305	0	4983	5499					0.03	0.027	0.096	0.3	0.525	0.939	480	0	0	0	4	0	0	2	0	0	0
6-26008259-C-A	6	26008259	rs9356996	intergenic	U91328.1(dist=6484),U91328.3(dist=4982)			ENST00000606723.2(dist=6484),ENST00000608919.1(dist=4982)															9.93419	2.40651	0.305	0	4983	5499					0.03	0.027	0.096	0.3	0.525	0.939	480	0	0	0	4	0	0	2	0	0	0
6-26029816-A-G	6	26029816	rs28360595	intergenic	HIST1H4B(dist=2564),HIST1H3B(dist=1778)			ENST00000377745.3(dist=2564),ENST00000621411.1(dist=1834)								me=2.69;genehancer_id=GH06I026019;connected_gene=HIST1H3A;score=552.19;connected_gene=HIST1H3B;score=550.77;connected_gene=HIST1H4B;score=550.77;connected_gene=HIST1H2AB;score=550.44;connected_gene=HIST1H4A;score=550.44;connected_gene=ABT1;score=79.41;connected_gene=HMGN4;score=60.22;connected_gene=BTN2A1;score=59.84;connected_gene=BTN2A3P;score=52.04;connected_gene=BTN2A2;score=39.70;connected_g…	SE_25461,SE_13722,SE_14545,SE_20846,SE_30905,SE_47316,SE_62032,SE_33166,SE_39996						5.77481	3.05529	0.325	0	2245	1835					0.025	0.005	0.001	0.475	0.36	0.192	472	0	0	0	0	0	0	0	0	0	0
6-26067557-C-T	6	26067557	rs1935234	intergenic	HIST1H1C(dist=11129),HFE(dist=19724)			ENST00000343677.3(dist=11129),ENST00000353147.9(dist=19724)								me=0.59;genehancer_id=GH06I026067;connected_gene=ENSG00000272462;score=12.82;connected_gene=HIST1H2APS5;score=10.13;connected_gene=HIST1H1C;score=0.39;connected_gene=GC06P026086;score=0.37;connected_gene=GC06P025915;score=0.10							7.32375	3.07801	0.457	0.04	11129	11770					0.001	0.001	0.001	-0.617	-0.581	-0.554	479	0	0	0	12	0	0	1	0	0	0
6-26091108-T-C	6	26091108	rs2071303	intronic	HFE			ENST00000483782.1										Benign/Likely_benign	Hereditary_hemochromatosis|Hemochromatosis_type_1|not_specified|not_provided	germline	MONDO:MONDO:0006507,MedGen:C0392514,OMIM:PS235200,SNOMED_CT:35400008|MONDO:MONDO:0021001,MedGen:C3469186,OMIM:235200,Orphanet:ORPHA465508|MedGen:CN169374|MedGen:CN517202	HFE:3077	15.9893	13.8375	0.47	0	3669	1875					0.937	0	0	0.469	-3.182	-2.154	497	0	0	0	0	0	0	9	1	0	0
6-26122705-G-C	6	26122705	rs198823	intronic	HIST1H2BC			ENST00000314332.5								me=2.85;genehancer_id=GH06I026120;connected_gene=HIST1H2AC;score=552.85;connected_gene=PIR44445;score=550.77;connected_gene=HIST1H2BC;score=550.77;connected_gene=PIR32750;score=550.77;connected_gene=PIR33095;score=550.77;connected_gene=ABT1;score=61.93;connected_gene=HMGN4;score=48.11;connected_gene=BTN2A3P;score=41.78;connected_gene=BTN2A1;score=40.03;connected_gene=BTN2A2;score=31.27;connected_…	SE_29424,SE_36632,SE_30963,SE_55311,SE_20858,SE_35388,SE_29776,SE_53574,SE_62656,SE_28310,SE_23370,SE_40078,SE_32453,SE_43323,SE_16560,SE_15875,SE_21611,SE_14457,SE_13777,SE_53124,SE_26318,SE_15444,SE_22066						7.6086	0.41886	0.437	0.027	1206	652					0	0	0	-0.346	-0.909	-0.945	499	0	0	0	1	0	0	0	0	0	0
6-26122705-G-T	6	26122705	rs198823	intronic	HIST1H2BC			ENST00000314332.5								me=2.85;genehancer_id=GH06I026120;connected_gene=HIST1H2AC;score=552.85;connected_gene=PIR44445;score=550.77;connected_gene=HIST1H2BC;score=550.77;connected_gene=PIR32750;score=550.77;connected_gene=PIR33095;score=550.77;connected_gene=ABT1;score=61.93;connected_gene=HMGN4;score=48.11;connected_gene=BTN2A3P;score=41.78;connected_gene=BTN2A1;score=40.03;connected_gene=BTN2A2;score=31.27;connected_…	SE_29424,SE_36632,SE_30963,SE_55311,SE_20858,SE_35388,SE_29776,SE_53574,SE_62656,SE_28310,SE_23370,SE_40078,SE_32453,SE_43323,SE_16560,SE_15875,SE_21611,SE_14457,SE_13777,SE_53124,SE_26318,SE_15444,SE_22066						7.6086	0.415164	0.437	0.027	1206	652					0	0	0	-0.346	-0.909	-0.945	499	0	0	0	1	0	0	0	0	0	0
6-26157851-A-C	6	26157851	rs7749823	upstream;downstream	HIST1H2BD;HIST1H1E			ENST00000289316.2,ENST00000377777.5;ENST00000304218.5								me=2.33;genehancer_id=GH06I026154;connected_gene=HIST1H2BD;score=558.71;connected_gene=PIR51284;score=550.77;connected_gene=HIST1H1E;score=550.77;connected_gene=PIR46250;score=550.77;connected_gene=GC06P027072;score=550.77;connected_gene=PIR52206;score=550.77;connected_gene=PIR33327;score=550.77;connected_gene=ABT1;score=29.49;connected_gene=BTN2A3P;score=21.69;connected_gene=BTN2A2;score=21.68;c…	SE_17748,SE_12258,SE_16410,SE_26174,SE_52776,SE_28057,SE_40402,SE_20947,SE_15814,SE_62340,SE_32034,SE_35754,SE_65079,SE_61788,SE_29032,SE_21497,SE_21986,SE_29729,SE_20332,SE_27280,SE_15406,SE_31041,SE_50620,SE_53423,SE_42987,SE_14489,SE_22908						7.99633	32.0351	0.411	0.04	296	744					0.001	0.002	0.008	0.3	0.771	1.995	642	0	0	0	0	0	0	0	0	0	0
6-26171022-T-C	6	26171022	rs1059490	ncRNA_intronic	AL353759.1			ENST00000635439.1								me=1.74;genehancer_id=GH06I026170;connected_gene=ENSG00000283064;score=550.77;connected_gene=HIST1H2BE;score=550.77;connected_gene=BTN3A2;score=11.79;connected_gene=TRIM38;score=11.14;connected_gene=HIST1H2BD;score=9.60;connected_gene=ENSG00000272462;score=9.28;connected_gene=HIST1H2AE;score=5.46;connected_gene=HIST1H3E;score=4.95;connected_gene=LOC102724851;score=4.16;connected_gene=GC06P027078;…	SE_17748,SE_12258,SE_16410,SE_26174,SE_52776,SE_28057,SE_40402,SE_15814,SE_62340,SE_32034,SE_65079,SE_61788,SE_29032,SE_21497,SE_21986,SE_29729,SE_20332,SE_27280,SE_15406,SE_50620,SE_53423,SE_42987,SE_22908						7.04879	5.90635	0.371	0	1781	328					0.003	0.001	0.001	-1.613	0.317	0.326	655	0	0	0	0	0	0	0	0	0	0
6-26196365-A-G	6	26196365	rs67575965	UTR3	AL031777.3(ENST00000650491.1:c.*777T>C)			ENST00000404269.2								me=2.35;genehancer_id=GH06I026193;connected_gene=HIST1H2AD;score=550.77;connected_gene=RPS10P1;score=550.77;connected_gene=HIST1H4E;score=550.77;connected_gene=HIST1H3D;score=550.77;connected_gene=HIST1H2BF;score=550.77;connected_gene=ENSG00000282988;score=550.77;connected_gene=ABT1;score=69.38;connected_gene=HMGN4;score=55.25;connected_gene=BTN2A3P;score=45.73;connected_gene=BTN2A1;score=44.00;c…	SE_20936,SE_23538,SE_15944,SE_15519,SE_25528,SE_21713,SE_35634,SE_16697,SE_40543,SE_30060,SE_14414,SE_53828,SE_30983,SE_62551,SE_33063,SE_22134,SE_29429						8.20638	11.6626	0.563	0.093	811	269					0.004	0.018	0.003	-0.208	-0.26	-0.127	684	1	0	0	0	0	0	0	0	0	0
6-26267527-A-G	6	26267527	rs7773004	intergenic	HIST1H2BH(dist=13817),HIST1H3G(dist=1878)			ENST00000619466.2(dist=13817),ENST00000614378.1(dist=1878)															5.59735	2.09198	0.417	0	4289	1879					0.31	0.274	0.264	0.404	0.401	0.387	735	0	0	0	3	0	0	0	0	0	0
6-26267527-A-T	6	26267527	rs7773004	intergenic	HIST1H2BH(dist=13817),HIST1H3G(dist=1878)			ENST00000619466.2(dist=13817),ENST00000614378.1(dist=1878)															5.59735	2.619	0.417	0	4289	1879					0.31	0.274	0.264	0.404	0.401	0.387	735	0	0	0	3	0	0	0	0	0	0
6-26267527-A-C	6	26267527	rs7773004	intergenic	HIST1H2BH(dist=13817),HIST1H3G(dist=1878)			ENST00000619466.2(dist=13817),ENST00000614378.1(dist=1878)															5.59735	2.89586	0.417	0	4289	1879					0.31	0.274	0.264	0.404	0.401	0.387	735	0	0	0	3	0	0	0	0	0	0
6-26276422-A-C	6	26276422	rs9393692	intergenic	HIST1H2BI(dist=3066),HIST1H4H(dist=1187)			ENST00000377733.3(dist=3066),ENST00000634956.1(dist=1187)								me=0.49;genehancer_id=GH06I026275;connected_gene=HIST1H3E;score=7.03;connected_gene=HIST1H2AE;score=5.93;connected_gene=HIST1H4H;score=5.79;connected_gene=HIST1H2BI;score=0.77;connected_gene=LOC105374985;score=0.44							4.94183	4.37933	0.384	0	3446	1188					0.3	0.001	0	-0.78	-0.617	-0.895	735	0	0	0	1	0	0	0	0	0	0
6-26276422-A-T	6	26276422	rs9393692	intergenic	HIST1H2BI(dist=3066),HIST1H4H(dist=1187)			ENST00000377733.3(dist=3066),ENST00000634956.1(dist=1187)								me=0.49;genehancer_id=GH06I026275;connected_gene=HIST1H3E;score=7.03;connected_gene=HIST1H2AE;score=5.93;connected_gene=HIST1H4H;score=5.79;connected_gene=HIST1H2BI;score=0.77;connected_gene=LOC105374985;score=0.44							4.94183	4.37933	0.384	0	3446	1188					0.3	0.001	0	-0.78	-0.617	-0.895	735	0	0	0	1	0	0	0	0	0	0
6-26276422-A-G	6	26276422	rs9393692	intergenic	HIST1H2BI(dist=3066),HIST1H4H(dist=1187)			ENST00000377733.3(dist=3066),ENST00000634956.1(dist=1187)								me=0.49;genehancer_id=GH06I026275;connected_gene=HIST1H3E;score=7.03;connected_gene=HIST1H2AE;score=5.93;connected_gene=HIST1H4H;score=5.79;connected_gene=HIST1H2BI;score=0.77;connected_gene=LOC105374985;score=0.44							4.94183	3.3585	0.384	0	3446	1188					0.3	0.001	0	-0.78	-0.617	-0.895	735	0	0	0	1	0	0	0	0	0	0
6-26316754-A-G	6	26316754	rs11966360	intergenic	HIST1H4H(dist=31116),AL021917.1(dist=7951)			ENST00000634956.1(dist=31116),ENST00000404612.1(dist=5122)									SE_39857,SE_13464						1.50669	3.15038	0.417	0	5539	5123					0.032	0.032	0.031	0.301	0.299	0.299	740	0	0	0	0	0	0	1	0	0	0
6-26340802-C-T	6	26340802	rs9358928	intergenic	AL021917.1(dist=8902),BTN3A2(dist=24357)			ENST00000404612.1(dist=18510),ENST00000532865.5(dist=24357)									SE_39857,SE_43581						1.4989	4.7466	0.298	0	18510	18926					0.003	0.005	0.026	-0.346	-0.233	-0.215	749	0	0	0	3	0	0	0	0	0	0
6-26340802-C-G	6	26340802	rs9358928	intergenic	AL021917.1(dist=8902),BTN3A2(dist=24357)			ENST00000404612.1(dist=18510),ENST00000532865.5(dist=24357)									SE_39857,SE_43581						1.4989	5.85082	0.298	0	18510	18926					0.003	0.005	0.026	-0.346	-0.233	-0.215	749	0	0	0	3	0	0	0	0	0	0
6-26350337-A-T	6	26350337	rs6936006	intergenic	AL021917.1(dist=18437),BTN3A2(dist=14822)			ENST00000404612.1(dist=28045),ENST00000532865.5(dist=14822)								me=1.43;genehancer_id=GH06I026349;connected_gene=BTN2A2;score=22.45;connected_gene=BTN2A1;score=22.40;connected_gene=BTN2A3P;score=22.38;connected_gene=BTN3A2;score=19.49;connected_gene=BTN3A1;score=19.40;connected_gene=BTN3A3;score=16.94;connected_gene=ABT1;score=15.42;connected_gene=HMGN4;score=12.42;connected_gene=ENSG00000272312;score=4.93;connected_gene=LOC101928743;score=0.37	SE_39857,SE_43581						10.013	3.16404	0.464	0.04	14823	18393					0.004	0.006	0.007	-0.322	-0.338	-0.342	721	0	0	0	6	0	0	0	0	0	0
6-26350337-A-G	6	26350337	rs6936006	intergenic	AL021917.1(dist=18437),BTN3A2(dist=14822)			ENST00000404612.1(dist=28045),ENST00000532865.5(dist=14822)								me=1.43;genehancer_id=GH06I026349;connected_gene=BTN2A2;score=22.45;connected_gene=BTN2A1;score=22.40;connected_gene=BTN2A3P;score=22.38;connected_gene=BTN3A2;score=19.49;connected_gene=BTN3A1;score=19.40;connected_gene=BTN3A3;score=16.94;connected_gene=ABT1;score=15.42;connected_gene=HMGN4;score=12.42;connected_gene=ENSG00000272312;score=4.93;connected_gene=LOC101928743;score=0.37	SE_39857,SE_43581						10.013	3.51533	0.464	0.04	14823	18393					0.004	0.006	0.007	-0.322	-0.338	-0.342	721	0	0	0	6	0	0	0	0	0	0
6-26360369-A-G	6	26360369	rs9348711	intergenic	AL021917.1(dist=28469),BTN3A2(dist=4790)			ENST00000404612.1(dist=38077),ENST00000532865.5(dist=4790)									SE_22823,SE_43581,SE_39728						4.56243	3.34886	0.53	0.04	4791	8361					0.022	0	0	0.24	-0.569	-0.559	712	0	0	0	3	0	0	1	0	0	0
6-26360369-A-C	6	26360369	rs9348711	intergenic	AL021917.1(dist=28469),BTN3A2(dist=4790)			ENST00000404612.1(dist=38077),ENST00000532865.5(dist=4790)									SE_22823,SE_43581,SE_39728						4.56243	4.03247	0.53	0.04	4791	8361					0.022	0	0	0.24	-0.569	-0.559	712	0	0	0	3	0	0	1	0	0	0
6-26376640-A-G	6	26376640	rs9393716	UTR3	BTN3A2(ENST00000396934.7:c.*878A>G,ENST00000508906.6:c.*878A>G,ENST00000377708.7:c.*878A>G,ENST00000356386.6:c.*146A>G)			ENST00000356386.6(ENST00000356386.6:c.*146A>G),ENST00000396934.7(ENST00000396934.7:c.*878A>G),ENST00000508906.6(ENST00000508906.6:c.*878A>G)									SE_22823,SE_43581						6.70603	3.31995	0.51	0.027	3947	404					0.007	0	0	-0.898	-1.844	-0.707	702	0	0	0	1	0	0	15	11	2	0
6-26404730-G-A	6	26404730	rs10456045	intronic	BTN3A1			ENST00000082468.11															7.28225	0.671383	0.404	0.013	2422	175					0.001	0.002	0.002	-0.19	0.217	0.189	684	0	0	0	1	0	0	9	0	0	2
6-26465807-A-C	6	26465807	rs2273558	intronic	BTN2A1			ENST00000312541.9,ENST00000377600.7,ENST00000429381.5,ENST00000469185.5,ENST00000480218.1,ENST00000541522.5								me=0.6;genehancer_id=GH06I026463;connected_gene=PIR45294;score=550.77;connected_gene=BTN2A2;score=22.75;connected_gene=BTN2A1;score=19.35;connected_gene=BTN3A2;score=19.18;connected_gene=HMGN4;score=15.34;connected_gene=BTN2A3P;score=15.29;connected_gene=BTN3A1;score=12.37;connected_gene=BTN1A1;score=11.79;connected_gene=LOC102724851;score=7.93;connected_gene=HCG11;score=4.71	SE_11578,SE_17653,SE_18065,SE_09616						6.48968	0.516267	0.444	0.013	580	3831					0.003	0	0	0.418	-0.73	-0.76	645	0	0	0	0	0	0	5	40	1	1
6-26465807-A-G	6	26465807	rs2273558	intronic	BTN2A1			ENST00000312541.9,ENST00000377600.7,ENST00000429381.5,ENST00000469185.5,ENST00000480218.1,ENST00000541522.5								me=0.6;genehancer_id=GH06I026463;connected_gene=PIR45294;score=550.77;connected_gene=BTN2A2;score=22.75;connected_gene=BTN2A1;score=19.35;connected_gene=BTN3A2;score=19.18;connected_gene=HMGN4;score=15.34;connected_gene=BTN2A3P;score=15.29;connected_gene=BTN3A1;score=12.37;connected_gene=BTN1A1;score=11.79;connected_gene=LOC102724851;score=7.93;connected_gene=HCG11;score=4.71	SE_11578,SE_17653,SE_18065,SE_09616						6.48968	1.9099	0.444	0.013	580	3831					0.003	0	0	0.418	-0.73	-0.76	645	0	0	0	0	0	0	5	40	1	1
6-26482820-G-T	6	26482820	rs7755997	intergenic	BTN2A1(dist=6199),BTN1A1(dist=18401)			ENST00000641935.1(dist=4287),ENST00000244513.10(dist=18401)									SE_61936						2.47634	6.40165	0.457	0.04	4948	4287					0.422	0.418	0.401	0.402	0.399	0.385	616	0	0	0	21	1	0	1	0	0	0
6-26482820-G-C	6	26482820	rs7755997	intergenic	BTN2A1(dist=6199),BTN1A1(dist=18401)			ENST00000641935.1(dist=4287),ENST00000244513.10(dist=18401)									SE_61936						2.47634	6.61249	0.457	0.04	4948	4287					0.422	0.418	0.401	0.402	0.399	0.385	616	0	0	0	21	1	0	1	0	0	0
6-26482820-G-A	6	26482820	rs7755997	intergenic	BTN2A1(dist=6199),BTN1A1(dist=18401)			ENST00000641935.1(dist=4287),ENST00000244513.10(dist=18401)									SE_61936						2.47634	5.89163	0.457	0.04	4948	4287					0.422	0.418	0.401	0.402	0.399	0.385	616	0	0	0	21	1	0	1	0	0	0
6-26485345-A-G	6	26485345	rs9348721	intergenic	BTN2A1(dist=8724),BTN1A1(dist=15876)			ENST00000641935.1(dist=6812),ENST00000244513.10(dist=15876)									SE_61936						1.18323	6.20255	0.437	0.04	7473	6812					0.006	0	0	-0.663	-1.543	-1.495	616	0	0	2	20	0	0	0	0	0	0
6-26496688-G-A	6	26496688	rs9379880	intergenic	BTN2A1(dist=20067),BTN1A1(dist=4533)			ENST00000641935.1(dist=18155),ENST00000244513.10(dist=4533)															10.1791	3.40433	0.503	0.053	4534	13248					0.033	0.022	0.021	0.395	0.392	0.379	603	2	0	0	13	0	0	0	0	0	0
6-26520713-T-A	6	26520713	rs1535276	upstream	HCG11			ENST00000411553.3								me=1.93;genehancer_id=GH06I026520;connected_gene=GC06P027056;score=550.77;connected_gene=TRL-CAG1-7;score=550.77;connected_gene=GC06P027047;score=550.77;connected_gene=PIR62171;score=550.77;connected_gene=HCG11;score=550.77;connected_gene=ZNF322;score=26.93;connected_gene=LOC102724851;score=25.53;connected_gene=HMGN4;score=18.10;connected_gene=BTN1A1;score=11.23;connected_gene=GUSBP2;score=11.05;…							8.46096	8.97501	0.417	0.053	997	6692					0.001	0	0	-0.51	-0.961	-0.932	563	0	0	0	0	0	0	0	0	0	0
6-26520713-T-C	6	26520713	rs1535276	upstream	HCG11			ENST00000411553.3								me=1.93;genehancer_id=GH06I026520;connected_gene=GC06P027056;score=550.77;connected_gene=TRL-CAG1-7;score=550.77;connected_gene=GC06P027047;score=550.77;connected_gene=PIR62171;score=550.77;connected_gene=HCG11;score=550.77;connected_gene=ZNF322;score=26.93;connected_gene=LOC102724851;score=25.53;connected_gene=HMGN4;score=18.10;connected_gene=BTN1A1;score=11.23;connected_gene=GUSBP2;score=11.05;…							8.46096	8.91626	0.417	0.053	997	6692					0.001	0	0	-0.51	-0.961	-0.932	563	0	0	0	0	0	0	0	0	0	0
6-26520713-T-G	6	26520713	rs1535276	upstream	HCG11			ENST00000411553.3								me=1.93;genehancer_id=GH06I026520;connected_gene=GC06P027056;score=550.77;connected_gene=TRL-CAG1-7;score=550.77;connected_gene=GC06P027047;score=550.77;connected_gene=PIR62171;score=550.77;connected_gene=HCG11;score=550.77;connected_gene=ZNF322;score=26.93;connected_gene=LOC102724851;score=25.53;connected_gene=HMGN4;score=18.10;connected_gene=BTN1A1;score=11.23;connected_gene=GUSBP2;score=11.05;…							8.46096	9.23844	0.417	0.053	997	6692					0.001	0	0	-0.51	-0.961	-0.932	563	0	0	0	0	0	0	0	0	0	0
6-26584298-G-A	6	26584298	rs9461273	intergenic	AL121936.1(dist=9600),ABT1(dist=12655)			ENST00000641660.1(dist=9600),ENST00000274849.2(dist=12654)															3.96892	2.98969	0.523	0.027	14974	9600					0.001	0.001	0.001	0.15	0.149	0.149	549	0	0	0	2	2	0	0	0	0	0
6-26584298-G-T	6	26584298	rs9461273	intergenic	AL121936.1(dist=9600),ABT1(dist=12655)			ENST00000641660.1(dist=9600),ENST00000274849.2(dist=12654)															3.96892	3.14917	0.523	0.027	14974	9600					0.001	0.001	0.001	0.15	0.149	0.149	549	0	0	0	2	2	0	0	0	0	0
6-26584298-G-C	6	26584298	rs9461273	intergenic	AL121936.1(dist=9600),ABT1(dist=12655)			ENST00000641660.1(dist=9600),ENST00000274849.2(dist=12654)															3.96892	3.05745	0.523	0.027	14974	9600					0.001	0.001	0.001	0.15	0.149	0.149	549	0	0	0	2	2	0	0	0	0	0
6-26593047-C-T	6	26593047	rs35400317	intergenic	AL121936.1(dist=18349),ABT1(dist=3906)			ENST00000641660.1(dist=18349),ENST00000274849.2(dist=3905)															3.60153	5.35053	0.338	0.027	3906	7698					0.054	0.001	0.001	-0.681	-0.771	-0.692	527	0	0	0	2	0	0	0	0	0	0
6-26593047-C-A	6	26593047	rs35400317	intergenic	AL121936.1(dist=18349),ABT1(dist=3906)			ENST00000641660.1(dist=18349),ENST00000274849.2(dist=3905)															3.60153	5.60187	0.338	0.027	3906	7698					0.054	0.001	0.001	-0.681	-0.771	-0.692	527	0	0	0	2	0	0	0	0	0	0
6-26705630-C-G	6	26705630	rs2451729	intergenic	AL513548.1(dist=17666),LINC00240(dist=251302)			ENST00000562904.1(dist=17666),ENST00000479900.5(dist=165854)								me=0.59;genehancer_id=GH06I026705;connected_gene=LOC105374990;score=550.77;connected_gene=GC06P027073;score=550.77;connected_gene=LOC102724851;score=19.10;connected_gene=ZNF322;score=13.08;connected_gene=LOC105374991;score=0.37							4.66205	6.23364	0.457	0	19389	17666					0.003	0.005	0.006	0.464	0.952	0.967	637	0	0	1	7	2	0	0	0	0	0
6-26705630-C-T	6	26705630	rs2451729	intergenic	AL513548.1(dist=17666),LINC00240(dist=251302)			ENST00000562904.1(dist=17666),ENST00000479900.5(dist=165854)								me=0.59;genehancer_id=GH06I026705;connected_gene=LOC105374990;score=550.77;connected_gene=GC06P027073;score=550.77;connected_gene=LOC102724851;score=19.10;connected_gene=ZNF322;score=13.08;connected_gene=LOC105374991;score=0.37							4.66205	4.37003	0.457	0	19389	17666					0.003	0.005	0.006	0.464	0.952	0.967	637	0	0	1	7	2	0	0	0	0	0
6-26954459-T-A	6	26954459	rs4476823	intergenic	AL513548.1(dist=266495),LINC00240(dist=2473)			ENST00000479900.5															9.73656	0.461795	0.331	0.027	2096	82975					0.109	0.108	0.109	-1.444	-1.391	-1.296	669	0	0	1	9	0	0	0	0	0	0
6-26954459-T-C	6	26954459	rs4476823	intergenic	AL513548.1(dist=266495),LINC00240(dist=2473)			ENST00000479900.5															9.73656	0.535542	0.331	0.027	2096	82975					0.109	0.108	0.109	-1.444	-1.391	-1.296	669	0	0	1	9	0	0	0	0	0	0
6-26985766-A-G	6	26985766	rs6910264	ncRNA_intronic	LINC00240			ENST00000606878.1															2.47634	1.08435	0.285	0	28773	38159					0.047	0.047	0.048	0.312	0.311	0.31	662	0	0	0	28	0	0	0	0	0	0
6-26985766-A-T	6	26985766	rs6910264	ncRNA_intronic	LINC00240			ENST00000606878.1															2.47634	1.08435	0.285	0	28773	38159					0.047	0.047	0.048	0.312	0.311	0.31	662	0	0	0	28	0	0	0	0	0	0
6-27066402-A-G	6	27066402	rs7764984	intergenic	LINC00240(dist=6653),RNU2-62P(dist=43388)			ENST00000406212.1(dist=5153),ENST00000407795.1(dist=16878)															2.47634	3.67794	0.397	0	5153	6037					0.026	0.009	0.02	-0.772	-1.402	-1.359	671	0	0	0	14	0	0	0	0	0	0
6-27071454-T-C	6	27071454	rs12215773	intergenic	LINC00240(dist=11705),RNU2-62P(dist=38336)			ENST00000406212.1(dist=10205),ENST00000407795.1(dist=11826)															0.822777	3.73202	0.318	0.013	10205	11089					0.217	0.041	0.043	0.2	-0.616	-0.606	671	0	0	0	11	0	0	0	0	0	0
6-27160528-T-G	6	27160528	rs4713069	intergenic	MIR3143(dist=12840),PRSS16(dist=87173)			ENST00000584253.1(dist=12840),ENST00000310599.3(dist=50716)															1.14224	3.3441	0.391	0.013	12902	12840					0.003	0	0	0.566	0.167	0.136	662	0	0	0	5	0	0	0	0	0	0
6-27186205-A-C	6	27186205	rs34569203	intergenic	MIR3143(dist=38517),PRSS16(dist=61496)			ENST00000584253.1(dist=38517),ENST00000310599.3(dist=25039)															2.47634	3.62615	0.444	0.027	25040	25709					0.245	0.244	0.243	0.222	0.22	0.22	649	0	0	1	0	0	0	0	0	0	0
6-27273177-C-T	6	27273177	rs7759694	intergenic	PRSS16(dist=16557),POM121L2(dist=12726)			ENST00000604325.1(dist=3948),ENST00000429945.1(dist=12726)															0.822777	3.35863	0.556	0.04	5064	3948					0.002	0	0	0.321	0.937	0.953	636	0	0	1	1	1	0	0	0	0	0
6-27286696-G-A	6	27286696	rs35454259	intronic	POM121L2			ENST00000429945.1															0.822777	0.432215	0.45	0.053	24617	793					0.165	0	0	0.566	-0.218	-0.208	640	0	0	4	1	0	0	0	0	0	0
6-27310241-C-A	6	27310241	rs16897515	exonic	POM121L2	nonsynonymous SNV	POM121L2:ENST00000444565.1:exon1:c.G1930T:p.G644C,	ENST00000444565.1	1	0.982	1	1.675	T										0.214926	7.54481	0.497	0.027	1072	1178	deleterious	0.03	probably_damaging	0.982	0.773	0	0.001	-0.393	0.567	0.945	624	0	0	0	3	0	0	0	0	0	0
6-27315524-G-A	6	27315524	rs2893911	intergenic	POM121L2(dist=3354),ZNF391(dist=73194)			ENST00000444565.1(dist=3354),ENST00000447106.1(dist=9370)															6.37895	3.52593	0.311	0.013	3354	6461					0.105	0.106	0.105	0.395	0.395	0.395	616	0	0	1	8	0	0	0	0	0	0
6-27342754-G-A	6	27342754	rs9461366	intergenic	POM121L2(dist=30584),ZNF391(dist=45964)			ENST00000447106.1(dist=16986),ENST00000416749.1(dist=15071)															3.56078	3.26474	0.305	0	17468	15072					0.042	0.044	0.046	-0.777	-0.73	-0.648	592	0	0	3	26	0	0	1	0	0	0
6-27395865-A-C	6	27395865	rs12664996	intronic	ZNF391			ENST00000477999.5															3.56078	2.45791	0.298	0	6873	3684					0.014	0.005	0.001	0.404	-0.116	0.01	564	0	0	12	16	0	0	10	0	0	0
6-27395865-A-G	6	27395865	rs12664996	intronic	ZNF391			ENST00000477999.5															3.56078	1.97167	0.298	0	6873	3684					0.014	0.005	0.001	0.404	-0.116	0.01	564	0	0	12	16	0	0	10	0	0	0
6-27422620-T-C	6	27422620	rs6456785	intergenic	AL031118.1(dist=15656),ZNF184(dist=28123)			ENST00000417812.1(dist=14624),ENST00000211936.10(dist=28123)															4.49838	11.5962	0.404	0.013	14923	14624					0.047	0.001	0.06	0.463	-0.755	-0.331	568	1	1	9	19	2	0	0	0	0	0
6-27422620-T-G	6	27422620	rs6456785	intergenic	AL031118.1(dist=15656),ZNF184(dist=28123)			ENST00000417812.1(dist=14624),ENST00000211936.10(dist=28123)															4.49838	11.5962	0.404	0.013	14923	14624					0.047	0.001	0.06	0.463	-0.755	-0.331	568	1	1	9	19	2	0	0	0	0	0
6-27422620-T-A	6	27422620	rs6456785	intergenic	AL031118.1(dist=15656),ZNF184(dist=28123)			ENST00000417812.1(dist=14624),ENST00000211936.10(dist=28123)															4.49838	10.9616	0.404	0.013	14923	14624					0.047	0.001	0.06	0.463	-0.755	-0.331	568	1	1	9	19	2	0	0	0	0	0
6-27455411-G-C	6	27455411	rs726830	ncRNA_intronic	AL021918.4			ENST00000648356.1															9.91312	2.88988	0.258	0	843	2165					0.076	0	0.025	0.328	0.023	0.803	568	0	1	1	0	0	17	12	16	0	0
6-27455411-G-A	6	27455411	rs726830	ncRNA_intronic	AL021918.4			ENST00000648356.1															9.91312	0.456222	0.258	0	843	2165					0.076	0	0.025	0.328	0.023	0.803	568	0	1	1	0	0	17	12	16	0	0
6-27688311-G-T	6	27688311	rs9348772	intergenic	AL009179.3(dist=7756),AL009179.1(dist=5724)			ENST00000404273.2(dist=35486),ENST00000628328.2(dist=5724)								me=1.56;genehancer_id=GH06I027687;connected_gene=TRI-AAT2-1;score=550.77;connected_gene=ZKSCAN8;score=38.85;connected_gene=ZSCAN23;score=34.78;connected_gene=ZKSCAN3;score=28.01;connected_gene=ZSCAN12;score=25.10;connected_gene=LINC00240;score=19.44;connected_gene=ZSCAN31;score=19.11;connected_gene=ENSG00000261839;score=14.35;connected_gene=ZNF603P;score=14.25;connected_gene=ZNF391;score=14.12;co…							8.51419	2.06287	0.497	0.12	5725	14403					0	0	0	0.306	0.307	0.312	576	0	0	0	0	0	0	0	0	0	0
6-27688311-G-A	6	27688311	rs9348772	intergenic	AL009179.3(dist=7756),AL009179.1(dist=5724)			ENST00000404273.2(dist=35486),ENST00000628328.2(dist=5724)								me=1.56;genehancer_id=GH06I027687;connected_gene=TRI-AAT2-1;score=550.77;connected_gene=ZKSCAN8;score=38.85;connected_gene=ZSCAN23;score=34.78;connected_gene=ZKSCAN3;score=28.01;connected_gene=ZSCAN12;score=25.10;connected_gene=LINC00240;score=19.44;connected_gene=ZSCAN31;score=19.11;connected_gene=ENSG00000261839;score=14.35;connected_gene=ZNF603P;score=14.25;connected_gene=ZNF391;score=14.12;co…							8.51419	2.63829	0.497	0.12	5725	14403					0	0	0	0.306	0.307	0.312	576	0	0	0	0	0	0	0	0	0	0
6-27688311-G-C	6	27688311	rs9348772	intergenic	AL009179.3(dist=7756),AL009179.1(dist=5724)			ENST00000404273.2(dist=35486),ENST00000628328.2(dist=5724)								me=1.56;genehancer_id=GH06I027687;connected_gene=TRI-AAT2-1;score=550.77;connected_gene=ZKSCAN8;score=38.85;connected_gene=ZSCAN23;score=34.78;connected_gene=ZKSCAN3;score=28.01;connected_gene=ZSCAN12;score=25.10;connected_gene=LINC00240;score=19.44;connected_gene=ZSCAN31;score=19.11;connected_gene=ENSG00000261839;score=14.35;connected_gene=ZNF603P;score=14.25;connected_gene=ZNF391;score=14.12;co…							8.51419	2.63829	0.497	0.12	5725	14403					0	0	0	0.306	0.307	0.312	576	0	0	0	0	0	0	0	0	0	0
6-27722160-T-C	6	27722160	rs2056923	intergenic	AL009179.1(dist=8808),AL009179.2(dist=37710)			ENST00000628328.2(dist=11938),ENST00000407924.2(dist=14840)															1.4989	7.31882	0.397	0.013	16335	11938					0.625	0.005	0.005	0.469	-0.17	-0.143	546	0	0	0	6	0	0	0	0	0	0
6-27777940-T-A	6	27777940	rs9468225	intergenic	AL009179.2(dist=14756),HIST1H2BL(dist=29504)			ENST00000407924.2(dist=39446),ENST00000404972.2(dist=2679)							chr6:27777850-27777944	me=1.17;genehancer_id=GH06I027776;connected_gene=TRX-CAT2-1;score=550.77;connected_gene=GC06P027803;score=550.77;connected_gene=PIR58221;score=550.77;connected_gene=ZKSCAN8;score=27.89;connected_gene=ZSCAN12;score=25.10;connected_gene=ZKSCAN3;score=18.94;connected_gene=ZNF603P;score=17.38;connected_gene=ZSCAN23;score=12.28;connected_gene=ZSCAN9;score=12.23;connected_gene=HIST1H4PS1;score=11.33;co…							15.5335	15.4843	0.503	0.08	3172	2680					0.728	0.999	0.999	0.595	1.881	1.803	462	0	0	0	1	1	0	0	0	0	0
6-27777940-T-G	6	27777940	rs9468225	intergenic	AL009179.2(dist=14756),HIST1H2BL(dist=29504)			ENST00000407924.2(dist=39446),ENST00000404972.2(dist=2679)							chr6:27777850-27777944	me=1.17;genehancer_id=GH06I027776;connected_gene=TRX-CAT2-1;score=550.77;connected_gene=GC06P027803;score=550.77;connected_gene=PIR58221;score=550.77;connected_gene=ZKSCAN8;score=27.89;connected_gene=ZSCAN12;score=25.10;connected_gene=ZKSCAN3;score=18.94;connected_gene=ZNF603P;score=17.38;connected_gene=ZSCAN23;score=12.28;connected_gene=ZSCAN9;score=12.23;connected_gene=HIST1H4PS1;score=11.33;co…							15.5335	3.77882	0.503	0.08	3172	2680					0.728	0.999	0.999	0.595	1.881	1.803	462	0	0	0	1	1	0	0	0	0	0
6-27777940-T-C	6	27777940	rs9468225	intergenic	AL009179.2(dist=14756),HIST1H2BL(dist=29504)			ENST00000407924.2(dist=39446),ENST00000404972.2(dist=2679)							chr6:27777850-27777944	me=1.17;genehancer_id=GH06I027776;connected_gene=TRX-CAT2-1;score=550.77;connected_gene=GC06P027803;score=550.77;connected_gene=PIR58221;score=550.77;connected_gene=ZKSCAN8;score=27.89;connected_gene=ZSCAN12;score=25.10;connected_gene=ZKSCAN3;score=18.94;connected_gene=ZNF603P;score=17.38;connected_gene=ZSCAN23;score=12.28;connected_gene=ZSCAN9;score=12.23;connected_gene=HIST1H4PS1;score=11.33;co…							15.5335	14.8698	0.503	0.08	3172	2680					0.728	0.999	0.999	0.595	1.881	1.803	462	0	0	0	1	1	0	0	0	0	0
6-27847716-C-T	6	27847716	rs200991	intronic	HIST1H2BN			ENST00000396980.4,ENST00000449538.3,ENST00000606613.1															8.69017	0.78837	0.411	0.027	9054	4489					0.115	0.001	0.001	0.326	-0.508	-0.454	464	0	0	0	12	0	0	4	0	0	0
6-27847716-C-A	6	27847716	rs200991	intronic	HIST1H2BN			ENST00000396980.4,ENST00000449538.3,ENST00000606613.1															8.69017	0.494445	0.411	0.027	9054	4489					0.115	0.001	0.001	0.326	-0.508	-0.454	464	0	0	0	12	0	0	4	0	0	0
6-27879739-G-A	6	27879739	rs510987	intergenic	HIST1H4L(dist=6229),HIST1H3J(dist=10643)			ENST00000618305.1(dist=6229),ENST00000359303.3(dist=10643)															4.25825	2.93127	0.47	0	6229	6540					0.013	0.017	0.004	-1.529	-1.485	-1.571	482	0	0	0	4	0	0	4	0	0	0
6-27879739-G-C	6	27879739	rs510987	intergenic	HIST1H4L(dist=6229),HIST1H3J(dist=10643)			ENST00000618305.1(dist=6229),ENST00000359303.3(dist=10643)															4.25825	3.00287	0.47	0	6229	6540					0.013	0.017	0.004	-1.529	-1.485	-1.571	482	0	0	0	4	0	0	4	0	0	0
6-27894374-T-C	6	27894374	rs200966	downstream	HIST1H2BO			ENST00000616182.1								me=2.61;genehancer_id=GH06I027887;connected_gene=HIST1H2AM;score=555.44;connected_gene=HIST1H2BO;score=554.74;connected_gene=HIST1H3J;score=554.68;connected_gene=PIR62073;score=550.77;connected_gene=PIR50251;score=550.77;connected_gene=PIR61297;score=550.77;connected_gene=PIR45952;score=550.77;connected_gene=GC06M028114;score=550.77;connected_gene=ZKSCAN8;score=56.48;connected_gene=ZKSCAN3;score=…	SE_40140,SE_14843,SE_25697,SE_55585,SE_21107,SE_35620,SE_31009,SE_30169						7.49592	10.8774	0.523	0.16	911	531					0.003	0	0	-1.428	-1.723	-1.747	473	0	0	0	0	0	0	0	0	0	0
6-28118700-A-G	6	28118700	rs6905516	ncRNA_intronic	ZSCAN16-AS1			ENST00000405929.1(dist=2149),ENST00000600652.1(dist=3095)															5.5533	6.32717	0.444	0.013	3072	2149					0.015	0	0	-0.268	-0.314	-0.332	437	0	0	0	1	0	0	27	12	0	0
6-28161454-C-T	6	28161454	rs13197176	intergenic	ZKSCAN8(dist=1994),AL022393.1(dist=9391)			ENST00000440790.6,ENST00000562227.2,ENST00000570042.5,ENST00000570126.1								me=1.47;genehancer_id=GH06I028161;connected_gene=ZNF192P1;score=550.77;connected_gene=ZNF603P;score=71.85;connected_gene=ZNF602P;score=28.44;connected_gene=ZSCAN16;score=10.71;connected_gene=ZKSCAN4;score=10.22;connected_gene=NKAPL;score=10.22;connected_gene=ZSCAN12;score=10.06;connected_gene=ZKSCAN3;score=9.84;connected_gene=ZSCAN31;score=9.84;connected_gene=ZNF165;score=9.79;connected_gene=OR2B…							6.06268	4.98052	0.43	0.04	316	2058					0.027	0.001	0.001	0.398	0.874	1.154	474	4	0	0	0	0	0	0	0	0	0
6-28200255-A-G	6	28200255	rs1150691	intergenic	AL022393.1(dist=27734),ZSCAN9(dist=24631)			ENST00000402215.2(dist=10823),ENST00000469761.1(dist=17388)															0.822777	3.3641	0.417	0.013	12205	10823					0.035	0.034	0.032	-0.923	-0.918	-0.911	484	0	0	4	15	0	0	0	0	0	0
6-28235522-A-G	6	28235522	rs9380069	intergenic	ZSCAN9(dist=2040),ZKSCAN4(dist=6175)			ENST00000531979.5(dist=2040),ENST00000377294.2(dist=9101)															3.56078	3.06826	0.371	0.013	8510	2040					0.107	0	0.001	-0.607	-1.237	-0.603	464	0	0	0	0	0	0	28	0	0	0
6-28240757-T-G	6	28240757	rs1150711	downstream	ZKSCAN4			ENST00000531979.5(dist=7275),ENST00000377294.2(dist=3866)															8.09856	9.27313	0.437	0.013	11468	3867					0	0	0	-1.929	-2.025	-2.037	467	0	0	0	0	0	0	6	0	0	0
6-28240757-T-C	6	28240757	rs1150711	downstream	ZKSCAN4			ENST00000531979.5(dist=7275),ENST00000377294.2(dist=3866)															8.09856	8.91207	0.437	0.013	11468	3867					0	0	0	-1.929	-2.025	-2.037	467	0	0	0	0	0	0	6	0	0	0
6-28242910-C-T	6	28242910	rs967005	UTR3	ZKSCAN4(ENST00000377294.3:c.*2206G>A)			ENST00000531979.5(dist=9428),ENST00000377294.2(dist=1713)															6.43034	4.47089	0.397	0.013	9315	1714					0.959	0.008	0.006	0.418	-0.114	0.055	466	0	0	0	0	0	0	11	0	0	0
6-28362487-A-G	6	28362487	rs213230	intronic	ZKSCAN3			ENST00000252211.6,ENST00000341464.9,ENST00000377255.3															4.46375	2.34759	0.391	0.013	12537	4260					0.003	0	0.001	0.475	0.413	0.886	580	0	0	0	0	0	0	37	1	0	0
6-28391393-A-G	6	28391393	rs2859348	exonic	ZSCAN12	synonymous SNV	ZSCAN12:ENST00000361028.5:exon4:c.T897C:p.D299D,ZSCAN12:ENST00000396827.3:exon4:c.T897C:p.D299D,	ENST00000361028.5,ENST00000396827.3															0.214926	0.405411	0.43	0.053	8339	12174					0.055	0.845	0.03	-0.94	-0.196	-0.849	584	0	0	0	0	0	1	10	33	1	0
6-28391393-A-C	6	28391393	rs2859348	exonic	ZSCAN12	nonsynonymous SNV	ZSCAN12:ENST00000361028.5:exon4:c.T897G:p.D299E,ZSCAN12:ENST00000396827.3:exon4:c.T897G:p.D299E,	ENST00000361028.5,ENST00000396827.3	0.198	0.054	0.946	-1.605	T										0.214926	1.22603	0.43	0.053	8339	12174	tolerated	1	benign	0.033	0.055	0.845	0.03	-0.94	-0.196	-0.849	584	0	0	0	0	0	1	10	33	1	0
6-28432761-T-C	6	28432761	rs7766356	UTR3	ZSCAN23(ENST00000289788.4:c.*1704A>G)			ENST00000289788.4(ENST00000289788.4:c.*1704A>G)															3.56078	13.1095	0.272	0	10707	106					0.024	0.518	0.677	0.467	0.734	0.758	624	0	0	0	7	0	0	13	0	0	0
6-28445810-A-C	6	28445810	rs13207208	intergenic	ZSCAN23(dist=2330),Z98745.2(dist=31186)			ENST00000486481.1(dist=2308),ENST00000489116.1(dist=1163)															3.69424	3.72659	0.272	0.013	1164	1998					0.008	0.001	0.001	-0.521	-0.099	-0.081	628	0	0	2	1	0	0	0	0	0	0
6-29178746-T-C	6	29178746	rs9257574	intergenic	OR2J2(dist=2935),OR14J1(dist=122955)			ENST00000641417.1(dist=2935),ENST00000453647.1(dist=2764)															1.98359	5.41925	0.344	0.013	2765	2935					0.232	0.232	0.005	0.102	0.102	0.611	759	0	0	4	35	1	0	0	0	0	0
6-29195276-T-C	6	29195276	rs3749973	intergenic	OR2J2(dist=19465),OR14J1(dist=106425)			ENST00000453647.1(dist=12831),ENST00000642091.1(dist=17610)															4.81664	4.45818	0.457	0	13766	12831					0.002	0	0	0.447	0.119	0.125	759	0	0	2	36	1	0	0	0	0	0
6-29276442-G-T	6	29276442	rs144447022	intergenic	OR2J2(dist=100631),OR14J1(dist=25259)			ENST00000606648.1															2.47634	1.08435	0.371	0	52442	13999					0.036	0.036	0.036	0.167	0.166	0.161	769	0	0	8	32	0	0	0	0	0	0
6-29276442-G-C	6	29276442	rs144447022	intergenic	OR2J2(dist=100631),OR14J1(dist=25259)			ENST00000606648.1															2.47634	1.40293	0.371	0	52442	13999					0.036	0.036	0.036	0.167	0.166	0.161	769	0	0	8	32	0	0	0	0	0	0
6-29396344-C-T	6	29396344	rs4713215	intronic	OR12D2,OR5V1			ENST00000377154.1,ENST00000642051.1															4.69194	0.534039	0.411	0.013	212	1280					0.005	0	0	0.385	-1.678	-2.272	814	0	0	1	36	0	0	0	0	0	0
6-29680422-C-T	6	29680422	rs3129058	intronic	ZFP57			ENST00000376883.1								me=0.99;genehancer_id=GH06I029676;connected_gene=ZFP57;score=75.40;connected_gene=RPL23AP1;score=22.95;connected_gene=IFITM4P;score=21.77;connected_gene=HLA-H;score=12.07;connected_gene=ZNRD1;score=11.56;connected_gene=ZNRD1ASP;score=10.42;connected_gene=HLA-J;score=10.32;connected_gene=MICE;score=8.18;connected_gene=MICD;score=5.39;connected_gene=MOG;score=0.34;connected_gene=GC06M029612;score=0…							7.97283	2.03788	0.536	0.067	689	7939					0.002	0	0	-0.475	-1.03	-1.042	856	0	0	0	9	2	0	0	0	0	1
6-29680729-G-A	6	29680729	rs2747430	intronic	ZFP57			ENST00000376883.1								me=0.99;genehancer_id=GH06I029676;connected_gene=ZFP57;score=75.40;connected_gene=RPL23AP1;score=22.95;connected_gene=IFITM4P;score=21.77;connected_gene=HLA-H;score=12.07;connected_gene=ZNRD1;score=11.56;connected_gene=ZNRD1ASP;score=10.42;connected_gene=HLA-J;score=10.32;connected_gene=MICE;score=8.18;connected_gene=MICD;score=5.39;connected_gene=MOG;score=0.34;connected_gene=GC06M029612;score=0…							8.9708	1.16526	0.576	0.12	382	8246					0.008	0	0	0.313	-0.357	-0.538	856	1	0	0	9	2	0	0	0	0	0
6-29681164-A-G	6	29681164	rs416571	upstream	ZFP57			ENST00000376883.1						chr6:29681112..29681166,-		me=0.99;genehancer_id=GH06I029676;connected_gene=ZFP57;score=75.40;connected_gene=RPL23AP1;score=22.95;connected_gene=IFITM4P;score=21.77;connected_gene=HLA-H;score=12.07;connected_gene=ZNRD1;score=11.56;connected_gene=ZNRD1ASP;score=10.42;connected_gene=HLA-J;score=10.32;connected_gene=MICE;score=8.18;connected_gene=MICD;score=5.39;connected_gene=MOG;score=0.34;connected_gene=GC06M029612;score=0…							6.74966	5.61217	0.748	0.187	54	8681					0.212	0	0	0.566	-0.103	0.179	856	1	0	1	9	0	0	1	0	0	0
6-29681164-A-C	6	29681164	rs416571	upstream	ZFP57			ENST00000376883.1						chr6:29681112..29681166,-		me=0.99;genehancer_id=GH06I029676;connected_gene=ZFP57;score=75.40;connected_gene=RPL23AP1;score=22.95;connected_gene=IFITM4P;score=21.77;connected_gene=HLA-H;score=12.07;connected_gene=ZNRD1;score=11.56;connected_gene=ZNRD1ASP;score=10.42;connected_gene=HLA-J;score=10.32;connected_gene=MICE;score=8.18;connected_gene=MICD;score=5.39;connected_gene=MOG;score=0.34;connected_gene=GC06M029612;score=0…							6.74966	8.62958	0.748	0.187	54	8681					0.212	0	0	0.566	-0.103	0.179	856	1	0	1	9	0	0	1	0	0	0
6-29681279-C-T	6	29681279	rs3129054	upstream	ZFP57			ENST00000376883.1															9.86345	3.67877	0.589	0.08	169	8796					0.001	0	0	-1.562	-0.514	-0.648	856	1	0	1	11	0	0	1	0	0	0
6-29720724-A-C	6	29720724	rs2517910	intergenic	ZFP57(dist=39614),HLA-F(dist=2051)			ENST00000435787.1(dist=12177),ENST00000376861.5(dist=2051)									SE_22617,SE_20405						5.85213	2.37462	0.47	0.013	2052	2258					0.004	0.002	0.002	0.252	0.58	0.588	856	0	0	2	3	2	0	1	0	0	0
6-29723242-G-A	6	29723242	rs1362126	intronic	HLA-F			ENST00000427340.1								me=2.11;genehancer_id=GH06I029722;connected_gene=HLA-F;score=598.55;connected_gene=HLA-J;score=43.28;connected_gene=ZFP57;score=27.02;connected_gene=ZNRD1;score=25.53;connected_gene=HLA-H;score=23.98;connected_gene=HCG4P5;score=21.72;connected_gene=IFITM4P;score=21.42;connected_gene=HLA-F-AS1;score=15.85;connected_gene=DHX16;score=15.42;connected_gene=MICE;score=15.25;connected_gene=TRIM39;score=…	SE_22617,SE_20405						10.766	1.01507	0.609	0.04	38	261					0.002	0.001	0	0.566	0.558	0.694	856	1	0	0	0	0	0	0	0	0	0
6-29784221-C-T	6	29784221	rs143525179	intergenic	AL645939.5(dist=20926),HLA-G(dist=42746)			ENST00000604495.1(dist=20829),ENST00000446817.1(dist=6733)															1.4989	5.02427	0.364	0.013	6734	7533					0.16	0.16	0.158	0.16	0.162	0.163	856	0	0	2	15	0	0	0	0	0	0
6-29958772-C-G	6	29958772	rs114600011	intergenic	HLA-A(dist=12888),HCG9(dist=16340)			ENST00000439514.1															3.96892	6.23771	0.43	0	2176	202					0.06	0.002	0.002	0.341	0.162	0.174	862	0	0	0	1	0	0	0	0	0	0
6-29958772-C-T	6	29958772	rs114600011	intergenic	HLA-A(dist=12888),HCG9(dist=16340)			ENST00000439514.1															3.96892	6.17747	0.43	0	2176	202					0.06	0.002	0.002	0.341	0.162	0.174	862	0	0	0	1	0	0	0	0	0	0
6-30432986-G-A	6	30432986	rs149543464	intergenic	RPP21(dist=86129),AL662873.1(dist=18153)			ENST00000445710.1(dist=13667),ENST00000424642.1(dist=33466)															1.14224	4.25476	0.391	0.027	18271	13667					0	0	0	0	0	0	846	0	0	5	4	1	0	0	0	0	0
6-30432986-G-T	6	30432986	rs149543464	intergenic	RPP21(dist=86129),AL662873.1(dist=18153)			ENST00000445710.1(dist=13667),ENST00000424642.1(dist=33466)															1.14224	4.25476	0.391	0.027	18271	13667					0	0	0	0	0	0	846	0	0	5	4	1	0	0	0	0	0
6-30808448-G-A	6	30808448	rs114514827	ncRNA_intronic	LINC00243			ENST00000419357.5									SE_33790,SE_34510,SE_37990,SE_31499,SE_48770						4.42911	0.436336	0.583	0.093	22212	9794					0	0	0	-0.918	-0.923	-0.941	917	0	0	0	4	0	0	1	0	0	0
6-30997648-A-G	6	30997648	rs114310831	intergenic	MUC21(dist=7745),MUC22(dist=12826)			ENST00000376296.3(dist=7745),ENST00000561890.1(dist=12826)															7.89201	6.17779	0.424	0	13930	7745					0.05	0.051	0.05	0.384	0.384	0.384	923	0	0	0	13	0	0	1	0	0	0
6-30997648-A-C	6	30997648	rs114310831	intergenic	MUC21(dist=7745),MUC22(dist=12826)			ENST00000376296.3(dist=7745),ENST00000561890.1(dist=12826)															7.89201	6.17779	0.424	0	13930	7745					0.05	0.051	0.05	0.384	0.384	0.384	923	0	0	0	13	0	0	1	0	0	0
6-31042270-C-G	6	31042270	rs150180633	intergenic	MUC22(dist=6868),HCG22(dist=11180)			ENST00000561890.1(dist=6868),ENST00000565192.1(dist=11180)															2.47634	3.45537	0.57	0.08	31796	6868					0	0	0	-3.845	-3.808	-3.814	929	0	0	0	8	0	0	1	0	0	0
6-31042270-C-T	6	31042270	rs150180633	intergenic	MUC22(dist=6868),HCG22(dist=11180)			ENST00000561890.1(dist=6868),ENST00000565192.1(dist=11180)															2.47634	3.21475	0.57	0.08	31796	6868					0	0	0	-3.845	-3.808	-3.814	929	0	0	0	8	0	0	1	0	0	0
6-31110480-C-A	6	31110480	rs1265061	downstream	C6orf15			ENST00000259870.3															4.99966	6.28004	0.556	0.053	2080	744					0.159	0	0	-0.512	-0.709	-0.69	929	0	0	0	4	0	0	0	0	0	0
6-31111027-G-A	6	31111027	rs3734852	downstream	C6orf15			ENST00000259870.3															13.3268	9.46029	0.563	0.027	1533	197					0.008	0.004	0.003	-0.242	0.472	0.386	929	0	0	0	3	0	0	0	0	0	0
6-31111027-G-C	6	31111027	rs3734852	downstream	C6orf15			ENST00000259870.3															13.3268	9.46029	0.563	0.027	1533	197					0.008	0.004	0.003	-0.242	0.472	0.386	929	0	0	0	3	0	0	0	0	0	0
6-31113275-A-G	6	31113275	rs2233960	upstream	C6orf15			ENST00000259870.3															7.23596	4.86526	0.49	0	716	2052					0.04	0	0	0.579	-0.212	-0.267	929	0	0	0	2	0	0	0	0	0	0
6-31113275-A-T	6	31113275	rs2233960	upstream	C6orf15			ENST00000259870.3															7.23596	6.24793	0.49	0	716	2052					0.04	0	0	0.579	-0.212	-0.267	929	0	0	0	2	0	0	0	0	0	0
6-31113288-T-C	6	31113288	rs2233959	upstream	C6orf15			ENST00000259870.3															7.23596	6.65294	0.483	0	729	2065					0	0	0	-1.49	-0.973	-0.933	929	0	0	0	2	0	0	0	0	0	0
6-31113428-T-C	6	31113428	rs2233956	upstream	C6orf15			ENST00000259870.3															7.52877	4.10143	0.457	0.013	869	2205					0.001	0	0	-0.717	0.084	0.109	929	0	0	0	2	0	0	0	0	0	0
6-31113474-G-A	6	31113474	rs2233955	upstream	C6orf15			ENST00000259870.3															7.52877	3.54897	0.45	0.027	915	2251					0.006	0	0	0.463	0.553	0.558	929	0	0	0	2	0	0	0	0	0	0
6-31113632-T-G	6	31113632	rs1265048	intergenic	C6orf15(dist=1073),PSORS1C1(dist=1199)			ENST00000259870.3(dist=1073),ENST00000467107.1(dist=1118)															6.89508	7.23796	0.444	0	1073	1459					0.021	0	0	-0.954	-1.142	-1.094	929	0	0	0	2	0	0	0	0	0	0
6-31113632-T-C	6	31113632	rs1265048	intergenic	C6orf15(dist=1073),PSORS1C1(dist=1199)			ENST00000259870.3(dist=1073),ENST00000467107.1(dist=1118)															6.89508	3.8399	0.444	0	1073	1459					0.021	0	0	-0.954	-1.142	-1.094	929	0	0	0	2	0	0	0	0	0	0
6-31113687-A-G	6	31113687	rs1265047	intergenic	C6orf15(dist=1128),PSORS1C1(dist=1144)			ENST00000259870.3(dist=1128),ENST00000467107.1(dist=1063)								me=1.49;genehancer_id=GH06I031113;connected_gene=PSORS1C1;score=604.32;connected_gene=HCG22;score=25.69;connected_gene=MICB;score=10.95;connected_gene=ENSG00000272501;score=10.28;connected_gene=POU5F1;score=10.08;connected_gene=HLA-C;score=8.58;connected_gene=TRIM10;score=5.27;connected_gene=TCF19;score=4.68;connected_gene=CDSN;score=0.44							8.22251	3.8399	0.444	0.013	1064	1404					0.001	0	0	-1.452	-0.114	-0.17	929	0	0	0	2	0	0	0	0	0	0
6-31113687-A-T	6	31113687	rs1265047	intergenic	C6orf15(dist=1128),PSORS1C1(dist=1144)			ENST00000259870.3(dist=1128),ENST00000467107.1(dist=1063)								me=1.49;genehancer_id=GH06I031113;connected_gene=PSORS1C1;score=604.32;connected_gene=HCG22;score=25.69;connected_gene=MICB;score=10.95;connected_gene=ENSG00000272501;score=10.28;connected_gene=POU5F1;score=10.08;connected_gene=HLA-C;score=8.58;connected_gene=TRIM10;score=5.27;connected_gene=TCF19;score=4.68;connected_gene=CDSN;score=0.44							8.22251	6.09605	0.444	0.013	1064	1404					0.001	0	0	-1.452	-0.114	-0.17	929	0	0	0	2	0	0	0	0	0	0
6-31113969-C-T	6	31113969	rs3823403	upstream	PSORS1C1			ENST00000259881.9,ENST00000467107.1,ENST00000479581.5,ENST00000493289.1,ENST00000548049.1,ENST00000550838.1,ENST00000552747.1								me=1.49;genehancer_id=GH06I031113;connected_gene=PSORS1C1;score=604.32;connected_gene=HCG22;score=25.69;connected_gene=MICB;score=10.95;connected_gene=ENSG00000272501;score=10.28;connected_gene=POU5F1;score=10.08;connected_gene=HLA-C;score=8.58;connected_gene=TRIM10;score=5.27;connected_gene=TCF19;score=4.68;connected_gene=CDSN;score=0.44							7.91976	3.56188	0.517	0	782	3331					0.014	0	0	-0.582	-1.377	-1.337	929	0	0	0	2	0	0	0	0	0	0
6-31113969-C-A	6	31113969	rs3823403	upstream	PSORS1C1			ENST00000259881.9,ENST00000467107.1,ENST00000479581.5,ENST00000493289.1,ENST00000548049.1,ENST00000550838.1,ENST00000552747.1								me=1.49;genehancer_id=GH06I031113;connected_gene=PSORS1C1;score=604.32;connected_gene=HCG22;score=25.69;connected_gene=MICB;score=10.95;connected_gene=ENSG00000272501;score=10.28;connected_gene=POU5F1;score=10.08;connected_gene=HLA-C;score=8.58;connected_gene=TRIM10;score=5.27;connected_gene=TCF19;score=4.68;connected_gene=CDSN;score=0.44							7.91976	4.47211	0.517	0	782	3331					0.014	0	0	-0.582	-1.377	-1.337	929	0	0	0	2	0	0	0	0	0	0
6-31113969-C-G	6	31113969	rs3823403	upstream	PSORS1C1			ENST00000259881.9,ENST00000467107.1,ENST00000479581.5,ENST00000493289.1,ENST00000548049.1,ENST00000550838.1,ENST00000552747.1								me=1.49;genehancer_id=GH06I031113;connected_gene=PSORS1C1;score=604.32;connected_gene=HCG22;score=25.69;connected_gene=MICB;score=10.95;connected_gene=ENSG00000272501;score=10.28;connected_gene=POU5F1;score=10.08;connected_gene=HLA-C;score=8.58;connected_gene=TRIM10;score=5.27;connected_gene=TCF19;score=4.68;connected_gene=CDSN;score=0.44							7.91976	3.98344	0.517	0	782	3331					0.014	0	0	-0.582	-1.377	-1.337	929	0	0	0	2	0	0	0	0	0	0
6-31114304-G-A	6	31114304	rs17190526	upstream;downstream	PSORS1C1;CDSN			ENST00000259881.9,ENST00000467107.1,ENST00000479581.5,ENST00000493289.1,ENST00000548049.1,ENST00000550838.1,ENST00000552747.1;ENST00000376288.2								me=1.49;genehancer_id=GH06I031113;connected_gene=PSORS1C1;score=604.32;connected_gene=HCG22;score=25.69;connected_gene=MICB;score=10.95;connected_gene=ENSG00000272501;score=10.28;connected_gene=POU5F1;score=10.08;connected_gene=HLA-C;score=8.58;connected_gene=TRIM10;score=5.27;connected_gene=TCF19;score=4.68;connected_gene=CDSN;score=0.44							7.2134	4.8752	0.556	0	447	787					0.014	0.001	0	0.579	0.634	0.549	929	0	0	0	1	0	0	0	0	0	0
6-31114508-A-G	6	31114508	rs3130553	upstream;downstream	PSORS1C1;CDSN			ENST00000259881.9,ENST00000467107.1,ENST00000479581.5,ENST00000493289.1,ENST00000548049.1,ENST00000550838.1,ENST00000552747.1;ENST00000376288.2								me=1.49;genehancer_id=GH06I031113;connected_gene=PSORS1C1;score=604.32;connected_gene=HCG22;score=25.69;connected_gene=MICB;score=10.95;connected_gene=ENSG00000272501;score=10.28;connected_gene=POU5F1;score=10.08;connected_gene=HLA-C;score=8.58;connected_gene=TRIM10;score=5.27;connected_gene=TCF19;score=4.68;connected_gene=CDSN;score=0.44							7.20556	2.80242	0.563	0.027	243	583					0.002	0	0	0.579	0.102	0.058	929	0	0	0	0	0	0	0	0	0	0
6-31114627-C-T	6	31114627	rs3130980	upstream;downstream	PSORS1C1;CDSN			ENST00000259881.9,ENST00000467107.1,ENST00000479581.5,ENST00000493289.1,ENST00000548049.1,ENST00000550838.1,ENST00000552747.1;ENST00000376288.2								me=1.49;genehancer_id=GH06I031113;connected_gene=PSORS1C1;score=604.32;connected_gene=HCG22;score=25.69;connected_gene=MICB;score=10.95;connected_gene=ENSG00000272501;score=10.28;connected_gene=POU5F1;score=10.08;connected_gene=HLA-C;score=8.58;connected_gene=TRIM10;score=5.27;connected_gene=TCF19;score=4.68;connected_gene=CDSN;score=0.44							11.9062	2.28121	0.603	0.013	124	464					0.003	0.001	0	-0.387	0.006	-0.089	929	0	0	0	0	0	0	0	0	0	0
6-31115392-G-T	6	31115392	rs1042146	UTR3	CDSN(ENST00000376288.3:c.*633C>A)			ENST00000467107.1								me=1.49;genehancer_id=GH06I031113;connected_gene=PSORS1C1;score=604.32;connected_gene=HCG22;score=25.69;connected_gene=MICB;score=10.95;connected_gene=ENSG00000272501;score=10.28;connected_gene=POU5F1;score=10.08;connected_gene=HLA-C;score=8.58;connected_gene=TRIM10;score=5.27;connected_gene=TCF19;score=4.68;connected_gene=CDSN;score=0.44							14.0378	1.17973	0.603	0.027	553	302					0.934	0.112	0.344	0.487	0.089	0.317	929	0	0	0	1	0	0	0	0	0	0
6-31115392-G-C	6	31115392	rs1042146	UTR3	CDSN(ENST00000376288.3:c.*633C>G)			ENST00000467107.1								me=1.49;genehancer_id=GH06I031113;connected_gene=PSORS1C1;score=604.32;connected_gene=HCG22;score=25.69;connected_gene=MICB;score=10.95;connected_gene=ENSG00000272501;score=10.28;connected_gene=POU5F1;score=10.08;connected_gene=HLA-C;score=8.58;connected_gene=TRIM10;score=5.27;connected_gene=TCF19;score=4.68;connected_gene=CDSN;score=0.44							14.0378	1.04015	0.603	0.027	553	302					0.934	0.112	0.344	0.487	0.089	0.317	929	0	0	0	1	0	0	0	0	0	0
6-31115392-G-A	6	31115392	rs1042146	UTR3	CDSN(ENST00000376288.3:c.*633C>T)			ENST00000467107.1								me=1.49;genehancer_id=GH06I031113;connected_gene=PSORS1C1;score=604.32;connected_gene=HCG22;score=25.69;connected_gene=MICB;score=10.95;connected_gene=ENSG00000272501;score=10.28;connected_gene=POU5F1;score=10.08;connected_gene=HLA-C;score=8.58;connected_gene=TRIM10;score=5.27;connected_gene=TCF19;score=4.68;connected_gene=CDSN;score=0.44							14.0378	0.804835	0.603	0.027	553	302					0.934	0.112	0.344	0.487	0.089	0.317	929	0	0	0	1	0	0	0	0	0	0
6-31117010-A-G	6	31117010	rs707913	exonic	CDSN	nonsynonymous SNV	CDSN:ENST00000376288.3:exon2:c.T605C:p.F202S,	ENST00000376288.2			1		T			me=0.46;genehancer_id=GH06I031116;connected_gene=PSORS1C1;score=54.32;connected_gene=PSORS1C2;score=25.32;connected_gene=HLA-C;score=17.04;connected_gene=CDSN;score=0.77		Benign	not_provided	germline	MedGen:CN517202	CDSN:1041|PSORS1C1:170679	0.214926	0.456941	0.556	0.08	2171	290	tolerated	0.51	benign	0	0.001	0.034	0.015	-0.257	2.404	2.072	929	0	0	0	1	0	0	0	0	0	0
6-31119821-G-A	6	31119821	rs3094210	intronic	CDSN,PSORS1C1			ENST00000479581.5,ENST00000548049.1,ENST00000550838.1,ENST00000552747.1															6.58064	0.435765	0.53	0.04	626	4731					0.001	0	0	-0.548	-0.533	-0.526	929	0	0	0	1	0	0	0	0	0	0
6-31127230-A-T	6	31127230	rs6931464	intronic	PSORS1C1			ENST00000479581.5,ENST00000548049.1,ENST00000550838.1,ENST00000552747.1								me=0.89;genehancer_id=GH06I031124;connected_gene=PSORS1C1;score=41.67;connected_gene=PSORS1C2;score=29.84;connected_gene=CCHCR1;score=21.64;connected_gene=HCG22;score=13.48;connected_gene=POU5F1;score=5.28;connected_gene=HCG27;score=4.61;connected_gene=CDSN;score=0.44							4.534	0.912797	0.616	0.04	12391	6465					0.013	0	0	0.55	-0.565	-0.598	929	0	0	0	2	0	1	0	0	0	0
6-31127230-A-G	6	31127230	rs6931464	intronic	PSORS1C1			ENST00000479581.5,ENST00000548049.1,ENST00000550838.1,ENST00000552747.1								me=0.89;genehancer_id=GH06I031124;connected_gene=PSORS1C1;score=41.67;connected_gene=PSORS1C2;score=29.84;connected_gene=CCHCR1;score=21.64;connected_gene=HCG22;score=13.48;connected_gene=POU5F1;score=5.28;connected_gene=HCG27;score=4.61;connected_gene=CDSN;score=0.44							4.534	0.416625	0.616	0.04	12391	6465					0.013	0	0	0.55	-0.565	-0.598	929	0	0	0	2	0	1	0	0	0	0
6-31130083-A-C	6	31130083	rs6906449	intronic	PSORS1C1			ENST00000479581.5,ENST00000548049.1,ENST00000550838.1,ENST00000552747.1															2.54599	0.416331	0.417	0.027	15244	3612					0.002	0	0	0.246	0.774	0.782	929	0	0	0	5	0	0	1	0	0	0
6-31130083-A-T	6	31130083	rs6906449	intronic	PSORS1C1			ENST00000479581.5,ENST00000548049.1,ENST00000550838.1,ENST00000552747.1															2.54599	0.690214	0.417	0.027	15244	3612					0.002	0	0	0.246	0.774	0.782	929	0	0	0	5	0	0	1	0	0	0
6-31134895-T-C	6	31134895	rs3130567	intronic	PSORS1C1			ENST00000479581.5,ENST00000550838.1,ENST00000552747.1															10.2694	0.493169	0.55	0.027	20056	3837					0.412	0.305	0.301	0.229	0.23	0.233	929	0	0	0	4	1	0	1	0	0	0
6-31135004-A-G	6	31135004	rs1265102	intronic	PSORS1C1			ENST00000479581.5,ENST00000550838.1,ENST00000552747.1															5.22092	0.4348	0.523	0.053	20165	3728					0.016	0.017	0.017	-0.822	-0.829	-0.849	929	0	0	2	4	0	0	1	0	0	0
6-31137488-A-G	6	31137488	rs3132559	intronic	PSORS1C1			ENST00000479581.5,ENST00000550838.1,ENST00000552747.1								me=1.16;genehancer_id=GH06I031137;connected_gene=PSORS1C2;score=579.15;connected_gene=PSORS1C1;score=23.54;connected_gene=HCG18;score=16.55;connected_gene=HCG27;score=12.09;connected_gene=ZBTB12;score=11.97;connected_gene=RPP21;score=10.93;connected_gene=PRR3;score=10.34;connected_gene=GTF2H4;score=9.79;connected_gene=DXO;score=9.73;connected_gene=HLA-C;score=7.77;connected_gene=CDSN;score=0.37							8.83413	0.547085	0.331	0.053	162	49					0.003	0	0	0.39	0.029	0.304	929	0	0	0	1	5	0	1	0	0	0
6-31137488-A-C	6	31137488	rs3132559	intronic	PSORS1C1			ENST00000479581.5,ENST00000550838.1,ENST00000552747.1								me=1.16;genehancer_id=GH06I031137;connected_gene=PSORS1C2;score=579.15;connected_gene=PSORS1C1;score=23.54;connected_gene=HCG18;score=16.55;connected_gene=HCG27;score=12.09;connected_gene=ZBTB12;score=11.97;connected_gene=RPP21;score=10.93;connected_gene=PRR3;score=10.34;connected_gene=GTF2H4;score=9.79;connected_gene=DXO;score=9.73;connected_gene=HLA-C;score=7.77;connected_gene=CDSN;score=0.37							8.83413	0.442519	0.331	0.053	162	49					0.003	0	0	0.39	0.029	0.304	929	0	0	0	1	5	0	1	0	0	0
6-31137488-A-T	6	31137488	rs3132559	intronic	PSORS1C1			ENST00000479581.5,ENST00000550838.1,ENST00000552747.1								me=1.16;genehancer_id=GH06I031137;connected_gene=PSORS1C2;score=579.15;connected_gene=PSORS1C1;score=23.54;connected_gene=HCG18;score=16.55;connected_gene=HCG27;score=12.09;connected_gene=ZBTB12;score=11.97;connected_gene=RPP21;score=10.93;connected_gene=PRR3;score=10.34;connected_gene=GTF2H4;score=9.79;connected_gene=DXO;score=9.73;connected_gene=HLA-C;score=7.77;connected_gene=CDSN;score=0.37							8.83413	0.484056	0.331	0.053	162	49					0.003	0	0	0.39	0.029	0.304	929	0	0	0	1	5	0	1	0	0	0
6-31138400-T-C	6	31138400	rs1265098	UTR5	PSORS1C1(ENST00000547221.1:c.-357T>C,ENST00000481450.2:c.-1263T>C)			ENST00000550838.1,ENST00000552747.1															8.79263	12.1457	0.556	0.027	43	332					0.002	0	0	0.28	0.416	0.434	929	0	0	0	0	0	0	0	0	0	0
6-31138400-T-A	6	31138400	rs1265098	UTR5	PSORS1C1(ENST00000547221.1:c.-357T>A,ENST00000481450.2:c.-1263T>A)			ENST00000550838.1,ENST00000552747.1															8.79263	13.4328	0.556	0.027	43	332					0.002	0	0	0.28	0.416	0.434	929	0	0	0	0	0	0	0	0	0	0
6-31138632-A-G	6	31138632	rs3132557	intronic	PSORS1C1,PSORS1C2			ENST00000550838.1,ENST00000552747.1															7.44137	2.93623	0.563	0	275	100					0.02	0	0	-0.608	-0.281	-0.133	929	0	0	0	0	0	0	0	0	0	0
6-31138632-A-T	6	31138632	rs3132557	intronic	PSORS1C1,PSORS1C2			ENST00000550838.1,ENST00000552747.1															7.44137	3.06004	0.563	0	275	100					0.02	0	0	-0.608	-0.281	-0.133	929	0	0	0	0	0	0	0	0	0	0
6-31138712-G-A	6	31138712	rs1265096	exonic	PSORS1C1	nonsynonymous SNV	PSORS1C1:ENST00000259881.9:exon5:c.G100A:p.E34K,	ENST00000259881.9	0.838	0.101	1	0	T										0.214926	2.57266	0.57	0.053	355	20	deleterious	0	benign	0.101	0.044	0	0	0.385	-1.672	-1.768	929	0	0	0	0	0	0	0	0	0	0
6-31138866-G-A	6	31138866	rs1265095	intronic	PSORS1C1,PSORS1C2			ENST00000552747.1															11.1731	0.481065	0.556	0.04	485	135					0.019	0.026	0.041	0.463	1.425	1.697	929	0	0	0	0	0	0	0	0	0	0
6-31138866-G-C	6	31138866	rs1265095	intronic	PSORS1C1,PSORS1C2			ENST00000552747.1															11.1731	0.4298	0.556	0.04	485	135					0.019	0.026	0.041	0.463	1.425	1.697	929	0	0	0	0	0	0	0	0	0	0
6-31139116-A-G	6	31139116	rs1265094	intronic	PSORS1C1			ENST00000552747.1															14.6646	4.50117	0.596	0.013	235	327					0.092	0.912	0.857	0.579	0.907	0.64	929	0	0	0	0	0	0	0	0	0	0
6-31139410-G-A	6	31139410	rs1265093	intronic	PSORS1C1			ENST00000552747.1								me=0.49;genehancer_id=GH06I031140;connected_gene=PSORS1C2;score=571.72;connected_gene=POLR2LP1;score=550.77;connected_gene=CCHCR1;score=32.79;connected_gene=HCG22;score=13.64;connected_gene=MICA-AS1;score=8.57;connected_gene=PSORS1C1;score=0.31							14.0846	9.52557	0.543	0.08	60	33					0.01	0.025	0.025	0.151	0.15	0.146	929	0	0	0	0	0	0	0	0	0	0
6-31139540-C-T	6	31139540	rs1265092	intronic	PSORS1C1			ENST00000479581.5								me=0.49;genehancer_id=GH06I031140;connected_gene=PSORS1C2;score=571.72;connected_gene=POLR2LP1;score=550.77;connected_gene=CCHCR1;score=32.79;connected_gene=HCG22;score=13.64;connected_gene=MICA-AS1;score=8.57;connected_gene=PSORS1C1;score=0.31							10.1785	2.52564	0.623	0.027	190	98					0.029	0.004	0.006	0.387	0.164	0.364	929	0	0	0	0	0	0	0	0	0	0
6-31139584-C-A	6	31139584	rs2233945	intronic	PSORS1C1			ENST00000479581.5								me=0.49;genehancer_id=GH06I031140;connected_gene=PSORS1C2;score=571.72;connected_gene=POLR2LP1;score=550.77;connected_gene=CCHCR1;score=32.79;connected_gene=HCG22;score=13.64;connected_gene=MICA-AS1;score=8.57;connected_gene=PSORS1C1;score=0.31							12.0934	0.428819	0.623	0.027	234	142					0.011	0	0	-0.468	-0.222	-0.205	929	0	0	0	0	0	0	0	0	0	0
6-31242997-A-G	6	31242997	rs3134763	intergenic	HCG27(dist=39029),HLA-C(dist=25752)			ENST00000538455.1(dist=17939),ENST00000466892.5(dist=25752)															0.822777	2.95565	0.404	0	17939	18655					0.004	0.004	0.004	0.246	0.248	0.251	934	0	0	0	8	0	0	0	0	0	0
6-31242997-A-C	6	31242997	rs3134763	intergenic	HCG27(dist=39029),HLA-C(dist=25752)			ENST00000538455.1(dist=17939),ENST00000466892.5(dist=25752)															0.822777	2.62596	0.404	0	17939	18655					0.004	0.004	0.004	0.246	0.248	0.251	934	0	0	0	8	0	0	0	0	0	0
6-31242997-A-T	6	31242997	rs3134763	intergenic	HCG27(dist=39029),HLA-C(dist=25752)			ENST00000538455.1(dist=17939),ENST00000466892.5(dist=25752)															0.822777	3.19884	0.404	0	17939	18655					0.004	0.004	0.004	0.246	0.248	0.251	934	0	0	0	8	0	0	0	0	0	0
6-31264801-A-G	6	31264801	rs9264490	intergenic	HCG27(dist=60833),HLA-C(dist=3948)			ENST00000538455.1(dist=39743),ENST00000466892.5(dist=3948)															3.66962	4.41708	0.358	0	4866	3949					0.001	0.008	0.007	-0.665	0.032	0.035	934	0	0	2	2	0	0	0	0	0	0
6-31264813-C-T	6	31264813	rs2524107	intergenic	HCG27(dist=60845),HLA-C(dist=3936)			ENST00000538455.1(dist=39755),ENST00000466892.5(dist=3936)															3.15117	5.65192	0.358	0.013	4854	3937					0.01	0.007	0.008	0.287	-0.927	-0.89	934	0	0	2	2	0	0	0	0	0	0
6-31266445-G-A	6	31266445	rs35303934	intergenic	HCG27(dist=62477),HLA-C(dist=2304)			ENST00000538455.1(dist=41387),ENST00000466892.5(dist=2304)															5.82202	4.76381	0.457	0.013	3222	2305					0.001	0	0	-0.221	-0.179	-0.182	934	0	0	2	1	0	0	0	0	0	0
6-31351487-C-T	6	31351487	rs112985609	intronic	HLA-B			ENST00000640615.1								me=0.46;genehancer_id=GH06I031350;connected_gene=HLA-C;score=63.07;connected_gene=PSORS1C2;score=17.34;connected_gene=PSORS1C1;score=14.54;connected_gene=HCG27;score=11.66;connected_gene=HLA-B;score=10.08;connected_gene=POU5F1;score=6.87;connected_gene=PIR46739;score=0.77;connected_gene=LINC02571;score=0.26	SE_22629,SE_18142,SE_16565,SE_20296						8.0862	4.26166	0.497	0.053	3918	81996					0.006	0.005	0.005	-1.721	-1.694	-1.665	934	0	0	0	6	0	0	1	0	0	0
6-31352344-T-C	6	31352344	rs28380936	intronic	HLA-B			ENST00000640615.1									SE_22629,SE_19675,SE_18142,SE_16565,SE_20296,SE_21358						8.26186	5.88583	0.523	0.027	3061	82853					0.019	0	0	-0.394	-0.481	-0.442	934	0	0	1	5	0	0	0	0	0	1
6-31352761-C-T	6	31352761	rs2442719	intronic	HLA-B			ENST00000640615.1								me=2.52;genehancer_id=GH06I031352;connected_gene=HLA-B;score=577.01;connected_gene=ENSG00000271581;score=576.39;connected_gene=GC06M031410;score=550.77;connected_gene=GC06M031409;score=550.77;connected_gene=PIR40863;score=550.77;connected_gene=MIR6891;score=550.77;connected_gene=HLA-C;score=41.92;connected_gene=DDX39B;score=26.64;connected_gene=MICA;score=24.76;connected_gene=LY6G5B;score=24.58;c…	SE_22629,SE_19675,SE_18142,SE_16565,SE_20296,SE_12151,SE_21358						8.94185	2.57263	0.576	0.027	2644	83270					0.004	0.003	0.003	0.445	1.079	1.098	934	0	1	0	5	0	0	1	0	0	2
6-31352761-C-G	6	31352761	rs2442719	intronic	HLA-B			ENST00000640615.1								me=2.52;genehancer_id=GH06I031352;connected_gene=HLA-B;score=577.01;connected_gene=ENSG00000271581;score=576.39;connected_gene=GC06M031410;score=550.77;connected_gene=GC06M031409;score=550.77;connected_gene=PIR40863;score=550.77;connected_gene=MIR6891;score=550.77;connected_gene=HLA-C;score=41.92;connected_gene=DDX39B;score=26.64;connected_gene=MICA;score=24.76;connected_gene=LY6G5B;score=24.58;c…	SE_22629,SE_19675,SE_18142,SE_16565,SE_20296,SE_12151,SE_21358						8.94185	3.71692	0.576	0.027	2644	83270					0.004	0.003	0.003	0.445	1.079	1.098	934	0	1	0	5	0	0	1	0	0	2
6-31352877-T-C	6	31352877	rs2523614	intronic	HLA-B			ENST00000640615.1								me=2.52;genehancer_id=GH06I031352;connected_gene=HLA-B;score=577.01;connected_gene=ENSG00000271581;score=576.39;connected_gene=GC06M031410;score=550.77;connected_gene=GC06M031409;score=550.77;connected_gene=PIR40863;score=550.77;connected_gene=MIR6891;score=550.77;connected_gene=HLA-C;score=41.92;connected_gene=DDX39B;score=26.64;connected_gene=MICA;score=24.76;connected_gene=LY6G5B;score=24.58;c…	SE_22629,SE_19675,SE_18142,SE_16565,SE_20296,SE_12151,SE_21358						9.12587	3.24358	0.503	0	1930	996					0.005	0.041	0.044	-0.498	0.206	0.218	934	1	1	0	5	0	0	1	0	0	3
6-31352910-C-A	6	31352910	rs2523613	intronic	HLA-B			ENST00000640615.1								me=2.52;genehancer_id=GH06I031352;connected_gene=HLA-B;score=577.01;connected_gene=ENSG00000271581;score=576.39;connected_gene=GC06M031410;score=550.77;connected_gene=GC06M031409;score=550.77;connected_gene=PIR40863;score=550.77;connected_gene=MIR6891;score=550.77;connected_gene=HLA-C;score=41.92;connected_gene=DDX39B;score=26.64;connected_gene=MICA;score=24.76;connected_gene=LY6G5B;score=24.58;c…	SE_22629,SE_19675,SE_18142,SE_16565,SE_20296,SE_12151,SE_21358						9.16791	3.4124	0.53	0	1897	963					0.034	0	0	0.397	-1.902	-1.803	934	1	1	0	5	0	0	1	0	0	3
6-31353434-C-A	6	31353434	rs2596501	intronic	HLA-B			ENST00000640615.1								me=2.52;genehancer_id=GH06I031352;connected_gene=HLA-B;score=577.01;connected_gene=ENSG00000271581;score=576.39;connected_gene=GC06M031410;score=550.77;connected_gene=GC06M031409;score=550.77;connected_gene=PIR40863;score=550.77;connected_gene=MIR6891;score=550.77;connected_gene=HLA-C;score=41.92;connected_gene=DDX39B;score=26.64;connected_gene=MICA;score=24.76;connected_gene=LY6G5B;score=24.58;c…	SE_22629,SE_19675,SE_18142,SE_16565,SE_20296,SE_12151,SE_21358						9.27955	6.06647	0.47	0.027	1373	439					0.003	0	0	0.455	0.005	0.019	934	1	1	1	3	0	1	9	5	0	6
6-31353434-C-T	6	31353434	rs2596501	intronic	HLA-B			ENST00000640615.1								me=2.52;genehancer_id=GH06I031352;connected_gene=HLA-B;score=577.01;connected_gene=ENSG00000271581;score=576.39;connected_gene=GC06M031410;score=550.77;connected_gene=GC06M031409;score=550.77;connected_gene=PIR40863;score=550.77;connected_gene=MIR6891;score=550.77;connected_gene=HLA-C;score=41.92;connected_gene=DDX39B;score=26.64;connected_gene=MICA;score=24.76;connected_gene=LY6G5B;score=24.58;c…	SE_22629,SE_19675,SE_18142,SE_16565,SE_20296,SE_12151,SE_21358						9.27955	3.66117	0.47	0.027	1373	439					0.003	0	0	0.455	0.005	0.019	934	1	1	1	3	0	1	9	5	0	6
6-31353491-T-G	6	31353491	rs9266094	intronic	HLA-B			ENST00000640615.1								me=2.52;genehancer_id=GH06I031352;connected_gene=HLA-B;score=577.01;connected_gene=ENSG00000271581;score=576.39;connected_gene=GC06M031410;score=550.77;connected_gene=GC06M031409;score=550.77;connected_gene=PIR40863;score=550.77;connected_gene=MIR6891;score=550.77;connected_gene=HLA-C;score=41.92;connected_gene=DDX39B;score=26.64;connected_gene=MICA;score=24.76;connected_gene=LY6G5B;score=24.58;c…	SE_22629,SE_19675,SE_18142,SE_16565,SE_20296,SE_12151,SE_17201,SE_21358						8.09899	4.71286	0.444	0.013	1316	382					0.012	0	0	-0.37	0.032	0.044	934	1	1	1	3	0	1	9	5	0	6
6-31353630-C-A	6	31353630	rs12196740	intronic	HLA-B			ENST00000640615.1								me=2.52;genehancer_id=GH06I031352;connected_gene=HLA-B;score=577.01;connected_gene=ENSG00000271581;score=576.39;connected_gene=GC06M031410;score=550.77;connected_gene=GC06M031409;score=550.77;connected_gene=PIR40863;score=550.77;connected_gene=MIR6891;score=550.77;connected_gene=HLA-C;score=41.92;connected_gene=DDX39B;score=26.64;connected_gene=MICA;score=24.76;connected_gene=LY6G5B;score=24.58;c…	SE_22629,SE_19675,SE_18142,SE_16565,SE_20296,SE_12151,SE_17201,SE_21358						9.41374	3.83119	0.563	0.04	1177	243					0.002	0	0	0.406	-0.221	-0.208	934	1	2	0	3	0	1	4	7	1	7
6-31353630-C-T	6	31353630	rs12196740	intronic	HLA-B			ENST00000640615.1								me=2.52;genehancer_id=GH06I031352;connected_gene=HLA-B;score=577.01;connected_gene=ENSG00000271581;score=576.39;connected_gene=GC06M031410;score=550.77;connected_gene=GC06M031409;score=550.77;connected_gene=PIR40863;score=550.77;connected_gene=MIR6891;score=550.77;connected_gene=HLA-C;score=41.92;connected_gene=DDX39B;score=26.64;connected_gene=MICA;score=24.76;connected_gene=LY6G5B;score=24.58;c…	SE_22629,SE_19675,SE_18142,SE_16565,SE_20296,SE_12151,SE_17201,SE_21358						9.41374	3.12287	0.563	0.04	1177	243					0.002	0	0	0.406	-0.221	-0.208	934	1	2	0	3	0	1	4	7	1	7
6-31353636-T-C	6	31353636	rs9266096	intronic	HLA-B			ENST00000640615.1								me=2.52;genehancer_id=GH06I031352;connected_gene=HLA-B;score=577.01;connected_gene=ENSG00000271581;score=576.39;connected_gene=GC06M031410;score=550.77;connected_gene=GC06M031409;score=550.77;connected_gene=PIR40863;score=550.77;connected_gene=MIR6891;score=550.77;connected_gene=HLA-C;score=41.92;connected_gene=DDX39B;score=26.64;connected_gene=MICA;score=24.76;connected_gene=LY6G5B;score=24.58;c…	SE_22629,SE_19675,SE_18142,SE_16565,SE_20296,SE_12151,SE_17201,SE_21358						9.41374	5.25611	0.556	0.04	1171	237					0.002	0	0	0.455	0.002	0.008	934	1	2	0	3	0	1	4	7	1	7
6-31353636-T-A	6	31353636	rs9266096	intronic	HLA-B			ENST00000640615.1								me=2.52;genehancer_id=GH06I031352;connected_gene=HLA-B;score=577.01;connected_gene=ENSG00000271581;score=576.39;connected_gene=GC06M031410;score=550.77;connected_gene=GC06M031409;score=550.77;connected_gene=PIR40863;score=550.77;connected_gene=MIR6891;score=550.77;connected_gene=HLA-C;score=41.92;connected_gene=DDX39B;score=26.64;connected_gene=MICA;score=24.76;connected_gene=LY6G5B;score=24.58;c…	SE_22629,SE_19675,SE_18142,SE_16565,SE_20296,SE_12151,SE_17201,SE_21358						9.41374	5.04252	0.556	0.04	1171	237					0.002	0	0	0.455	0.002	0.008	934	1	2	0	3	0	1	4	7	1	7
6-31353636-T-G	6	31353636	rs9266096	intronic	HLA-B			ENST00000640615.1								me=2.52;genehancer_id=GH06I031352;connected_gene=HLA-B;score=577.01;connected_gene=ENSG00000271581;score=576.39;connected_gene=GC06M031410;score=550.77;connected_gene=GC06M031409;score=550.77;connected_gene=PIR40863;score=550.77;connected_gene=MIR6891;score=550.77;connected_gene=HLA-C;score=41.92;connected_gene=DDX39B;score=26.64;connected_gene=MICA;score=24.76;connected_gene=LY6G5B;score=24.58;c…	SE_22629,SE_19675,SE_18142,SE_16565,SE_20296,SE_12151,SE_17201,SE_21358						9.41374	6.32539	0.556	0.04	1171	237					0.002	0	0	0.455	0.002	0.008	934	1	2	0	3	0	1	4	7	1	7
6-31354682-T-C	6	31354682	rs2507992	intronic	HLA-B			ENST00000481849.5,ENST00000497377.5								me=2.52;genehancer_id=GH06I031352;connected_gene=HLA-B;score=577.01;connected_gene=ENSG00000271581;score=576.39;connected_gene=GC06M031410;score=550.77;connected_gene=GC06M031409;score=550.77;connected_gene=PIR40863;score=550.77;connected_gene=MIR6891;score=550.77;connected_gene=HLA-C;score=41.92;connected_gene=DDX39B;score=26.64;connected_gene=MICA;score=24.76;connected_gene=LY6G5B;score=24.58;c…	SE_21777,SE_15764,SE_22629,SE_19675,SE_18142,SE_16565,SE_20296,SE_12151,SE_17201,SE_21358						14.7216	3.35621	0.543	0.013	125	181					0.163	0	0	-0.37	-0.433	-0.235	934	2	2	0	1	0	0	4	5	2	5
6-31354682-T-A	6	31354682	rs2507992	intronic	HLA-B			ENST00000481849.5,ENST00000497377.5								me=2.52;genehancer_id=GH06I031352;connected_gene=HLA-B;score=577.01;connected_gene=ENSG00000271581;score=576.39;connected_gene=GC06M031410;score=550.77;connected_gene=GC06M031409;score=550.77;connected_gene=PIR40863;score=550.77;connected_gene=MIR6891;score=550.77;connected_gene=HLA-C;score=41.92;connected_gene=DDX39B;score=26.64;connected_gene=MICA;score=24.76;connected_gene=LY6G5B;score=24.58;c…	SE_21777,SE_15764,SE_22629,SE_19675,SE_18142,SE_16565,SE_20296,SE_12151,SE_17201,SE_21358						14.7216	3.0312	0.543	0.013	125	181					0.163	0	0	-0.37	-0.433	-0.235	934	2	2	0	1	0	0	4	5	2	5
6-31354736-A-T	6	31354736	rs2507991	intronic	HLA-B			ENST00000481849.5,ENST00000497377.5								me=2.52;genehancer_id=GH06I031352;connected_gene=HLA-B;score=577.01;connected_gene=ENSG00000271581;score=576.39;connected_gene=GC06M031410;score=550.77;connected_gene=GC06M031409;score=550.77;connected_gene=PIR40863;score=550.77;connected_gene=MIR6891;score=550.77;connected_gene=HLA-C;score=41.92;connected_gene=DDX39B;score=26.64;connected_gene=MICA;score=24.76;connected_gene=LY6G5B;score=24.58;c…	SE_21777,SE_15764,SE_22629,SE_19675,SE_18142,SE_16565,SE_20296,SE_12151,SE_17201,SE_21358						9.03275	4.61123	0.51	0.013	71	235					0.279	0.001	0	0.461	0.608	-0.117	934	2	2	0	1	0	0	4	5	2	5
6-31354736-A-G	6	31354736	rs2507991	intronic	HLA-B			ENST00000481849.5,ENST00000497377.5								me=2.52;genehancer_id=GH06I031352;connected_gene=HLA-B;score=577.01;connected_gene=ENSG00000271581;score=576.39;connected_gene=GC06M031410;score=550.77;connected_gene=GC06M031409;score=550.77;connected_gene=PIR40863;score=550.77;connected_gene=MIR6891;score=550.77;connected_gene=HLA-C;score=41.92;connected_gene=DDX39B;score=26.64;connected_gene=MICA;score=24.76;connected_gene=LY6G5B;score=24.58;c…	SE_21777,SE_15764,SE_22629,SE_19675,SE_18142,SE_16565,SE_20296,SE_12151,SE_17201,SE_21358						9.03275	4.61123	0.51	0.013	71	235					0.279	0.001	0	0.461	0.608	-0.117	934	2	2	0	1	0	0	4	5	2	5
6-31354736-A-C	6	31354736	rs2507991	intronic	HLA-B			ENST00000481849.5,ENST00000497377.5								me=2.52;genehancer_id=GH06I031352;connected_gene=HLA-B;score=577.01;connected_gene=ENSG00000271581;score=576.39;connected_gene=GC06M031410;score=550.77;connected_gene=GC06M031409;score=550.77;connected_gene=PIR40863;score=550.77;connected_gene=MIR6891;score=550.77;connected_gene=HLA-C;score=41.92;connected_gene=DDX39B;score=26.64;connected_gene=MICA;score=24.76;connected_gene=LY6G5B;score=24.58;c…	SE_21777,SE_15764,SE_22629,SE_19675,SE_18142,SE_16565,SE_20296,SE_12151,SE_17201,SE_21358						9.03275	3.47977	0.51	0.013	71	235					0.279	0.001	0	0.461	0.608	-0.117	934	2	2	0	1	0	0	4	5	2	5
6-31355134-C-G	6	31355134	rs1051488	exonic	HLA-B	nonsynonymous SNV	HLA-B:ENST00000640615.1:exon2:c.G178C:p.A60P,HLA-B:ENST00000412585.7:exon5:c.G985C:p.A329P,HLA-B:ENST00000639848.1:exon5:c.G985C:p.A329P,	ENST00000412585.6,ENST00000639848.1,ENST00000640615.1	0.593	0.425	1	1.2	T	chr6:31355091..31355141,+		me=2.52;genehancer_id=GH06I031352;connected_gene=HLA-B;score=577.01;connected_gene=ENSG00000271581;score=576.39;connected_gene=GC06M031410;score=550.77;connected_gene=GC06M031409;score=550.77;connected_gene=PIR40863;score=550.77;connected_gene=MIR6891;score=550.77;connected_gene=HLA-C;score=41.92;connected_gene=DDX39B;score=26.64;connected_gene=MICA;score=24.76;connected_gene=LY6G5B;score=24.58;c…	SE_21777,SE_15764,SE_22629,SE_19675,SE_18142,SE_16565,SE_20296,SE_12151,SE_17201,SE_21358						0.214926	12.1733	0.596	0.053	58	12	deleterious	0	benign	0.425	0.007	0	0	-0.415	-0.133	-0.283	934	4	1	0	1	0	1	1	3	2	8
6-31355134-C-T	6	31355134	rs1051488	exonic	HLA-B	nonsynonymous SNV	HLA-B:ENST00000640615.1:exon2:c.G178A:p.A60T,HLA-B:ENST00000412585.7:exon5:c.G985A:p.A329T,HLA-B:ENST00000639848.1:exon5:c.G985A:p.A329T,	ENST00000412585.6,ENST00000639848.1,ENST00000640615.1	0	0.002	1		T	chr6:31355091..31355141,+		me=2.52;genehancer_id=GH06I031352;connected_gene=HLA-B;score=577.01;connected_gene=ENSG00000271581;score=576.39;connected_gene=GC06M031410;score=550.77;connected_gene=GC06M031409;score=550.77;connected_gene=PIR40863;score=550.77;connected_gene=MIR6891;score=550.77;connected_gene=HLA-C;score=41.92;connected_gene=DDX39B;score=26.64;connected_gene=MICA;score=24.76;connected_gene=LY6G5B;score=24.58;c…	SE_21777,SE_15764,SE_22629,SE_19675,SE_18142,SE_16565,SE_20296,SE_12151,SE_17201,SE_21358						0.214926	6.47839	0.596	0.053	58	12	tolerated	0.05	benign	0.001	0.007	0	0	-0.415	-0.133	-0.283	934	4	1	0	1	0	1	1	3	2	8
6-31355134-C-A	6	31355134	rs1051488	exonic	HLA-B	nonsynonymous SNV	HLA-B:ENST00000640615.1:exon2:c.G178T:p.A60S,HLA-B:ENST00000412585.7:exon5:c.G985T:p.A329S,HLA-B:ENST00000639848.1:exon5:c.G985T:p.A329S,	ENST00000412585.6,ENST00000639848.1,ENST00000640615.1	0.041	0.098	1	0.395	T	chr6:31355091..31355141,+		me=2.52;genehancer_id=GH06I031352;connected_gene=HLA-B;score=577.01;connected_gene=ENSG00000271581;score=576.39;connected_gene=GC06M031410;score=550.77;connected_gene=GC06M031409;score=550.77;connected_gene=PIR40863;score=550.77;connected_gene=MIR6891;score=550.77;connected_gene=HLA-C;score=41.92;connected_gene=DDX39B;score=26.64;connected_gene=MICA;score=24.76;connected_gene=LY6G5B;score=24.58;c…	SE_21777,SE_15764,SE_22629,SE_19675,SE_18142,SE_16565,SE_20296,SE_12151,SE_17201,SE_21358						0.214926	5.73971	0.596	0.053	58	12	deleterious	0.01	benign	0.098	0.007	0	0	-0.415	-0.133	-0.283	934	4	1	0	1	0	1	1	3	2	8
6-31355219-C-G	6	31355219	rs1130992	exonic	HLA-B	synonymous SNV	HLA-B:ENST00000640615.1:exon2:c.G93C:p.P31P,HLA-B:ENST00000412585.7:exon5:c.G900C:p.P300P,HLA-B:ENST00000639848.1:exon5:c.G900C:p.P300P,	ENST00000412585.6,ENST00000639848.1,ENST00000640615.1						chr6:31355202..31355229,-		me=2.52;genehancer_id=GH06I031352;connected_gene=HLA-B;score=577.01;connected_gene=ENSG00000271581;score=576.39;connected_gene=GC06M031410;score=550.77;connected_gene=GC06M031409;score=550.77;connected_gene=PIR40863;score=550.77;connected_gene=MIR6891;score=550.77;connected_gene=HLA-C;score=41.92;connected_gene=DDX39B;score=26.64;connected_gene=MICA;score=24.76;connected_gene=LY6G5B;score=24.58;c…	SE_21777,SE_15764,SE_22629,SE_19675,SE_18142,SE_16565,SE_20296,SE_12151,SE_17201,SE_21358						0.214926	0.416306	0.596	0.053	98	6					0.008	0	0	-1.274	-3.094	-2.953	934	7	0	0	1	0	1	0	2	0	6
6-31355219-C-T	6	31355219	rs1130992	exonic	HLA-B	synonymous SNV	HLA-B:ENST00000640615.1:exon2:c.G93A:p.P31P,HLA-B:ENST00000412585.7:exon5:c.G900A:p.P300P,HLA-B:ENST00000639848.1:exon5:c.G900A:p.P300P,	ENST00000412585.6,ENST00000639848.1,ENST00000640615.1						chr6:31355202..31355229,-		me=2.52;genehancer_id=GH06I031352;connected_gene=HLA-B;score=577.01;connected_gene=ENSG00000271581;score=576.39;connected_gene=GC06M031410;score=550.77;connected_gene=GC06M031409;score=550.77;connected_gene=PIR40863;score=550.77;connected_gene=MIR6891;score=550.77;connected_gene=HLA-C;score=41.92;connected_gene=DDX39B;score=26.64;connected_gene=MICA;score=24.76;connected_gene=LY6G5B;score=24.58;c…	SE_21777,SE_15764,SE_22629,SE_19675,SE_18142,SE_16565,SE_20296,SE_12151,SE_17201,SE_21358						0.214926	0.414416	0.596	0.053	98	6					0.008	0	0	-1.274	-3.094	-2.953	934	7	0	0	1	0	1	0	2	0	6
6-31355339-C-G	6	31355339	rs1131446	exonic	HLA-B	synonymous SNV	HLA-B:ENST00000640094.1:exon1:c.G66C:p.P22P,HLA-B:ENST00000640615.1:exon1:c.G66C:p.P22P,HLA-B:ENST00000412585.7:exon4:c.G873C:p.P291P,HLA-B:ENST00000639848.1:exon4:c.G873C:p.P291P,	ENST00000412585.6,ENST00000639848.1,ENST00000640094.1,ENST00000640615.1						chr6:31355332..31355373,+		me=2.52;genehancer_id=GH06I031352;connected_gene=HLA-B;score=577.01;connected_gene=ENSG00000271581;score=576.39;connected_gene=GC06M031410;score=550.77;connected_gene=GC06M031409;score=550.77;connected_gene=PIR40863;score=550.77;connected_gene=MIR6891;score=550.77;connected_gene=HLA-C;score=41.92;connected_gene=DDX39B;score=26.64;connected_gene=MICA;score=24.76;connected_gene=LY6G5B;score=24.58;c…	SE_21777,SE_15764,SE_22629,SE_19675,SE_18142,SE_16565,SE_20296,SE_12151,SE_17201,SE_21358						0.214926	0.413128	0.576	0.013	23	53					0.001	0	0	-0.467	-2.968	-2.981	934	7	0	0	1	0	1	0	2	0	6
6-31355339-C-A	6	31355339	rs1131446	exonic	HLA-B	synonymous SNV	HLA-B:ENST00000640094.1:exon1:c.G66T:p.P22P,HLA-B:ENST00000640615.1:exon1:c.G66T:p.P22P,HLA-B:ENST00000412585.7:exon4:c.G873T:p.P291P,HLA-B:ENST00000639848.1:exon4:c.G873T:p.P291P,	ENST00000412585.6,ENST00000639848.1,ENST00000640094.1,ENST00000640615.1						chr6:31355332..31355373,+		me=2.52;genehancer_id=GH06I031352;connected_gene=HLA-B;score=577.01;connected_gene=ENSG00000271581;score=576.39;connected_gene=GC06M031410;score=550.77;connected_gene=GC06M031409;score=550.77;connected_gene=PIR40863;score=550.77;connected_gene=MIR6891;score=550.77;connected_gene=HLA-C;score=41.92;connected_gene=DDX39B;score=26.64;connected_gene=MICA;score=24.76;connected_gene=LY6G5B;score=24.58;c…	SE_21777,SE_15764,SE_22629,SE_19675,SE_18142,SE_16565,SE_20296,SE_12151,SE_17201,SE_21358						0.214926	0.413317	0.576	0.013	23	53					0.001	0	0	-0.467	-2.968	-2.981	934	7	0	0	1	0	1	0	2	0	6
6-31355339-C-T	6	31355339	rs1131446	exonic	HLA-B	synonymous SNV	HLA-B:ENST00000640094.1:exon1:c.G66A:p.P22P,HLA-B:ENST00000640615.1:exon1:c.G66A:p.P22P,HLA-B:ENST00000412585.7:exon4:c.G873A:p.P291P,HLA-B:ENST00000639848.1:exon4:c.G873A:p.P291P,	ENST00000412585.6,ENST00000639848.1,ENST00000640094.1,ENST00000640615.1						chr6:31355332..31355373,+		me=2.52;genehancer_id=GH06I031352;connected_gene=HLA-B;score=577.01;connected_gene=ENSG00000271581;score=576.39;connected_gene=GC06M031410;score=550.77;connected_gene=GC06M031409;score=550.77;connected_gene=PIR40863;score=550.77;connected_gene=MIR6891;score=550.77;connected_gene=HLA-C;score=41.92;connected_gene=DDX39B;score=26.64;connected_gene=MICA;score=24.76;connected_gene=LY6G5B;score=24.58;c…	SE_21777,SE_15764,SE_22629,SE_19675,SE_18142,SE_16565,SE_20296,SE_12151,SE_17201,SE_21358						0.214926	0.4152	0.576	0.013	23	53					0.001	0	0	-0.467	-2.968	-2.981	934	7	0	0	1	0	1	0	2	0	6
6-31358512-G-A	6	31358512	rs9378248	intergenic	HLA-B(dist=1324),AL671883.3(dist=8545)			ENST00000603274.1								me=2.52;genehancer_id=GH06I031352;connected_gene=HLA-B;score=577.01;connected_gene=ENSG00000271581;score=576.39;connected_gene=GC06M031410;score=550.77;connected_gene=GC06M031409;score=550.77;connected_gene=PIR40863;score=550.77;connected_gene=MIR6891;score=550.77;connected_gene=HLA-C;score=41.92;connected_gene=DDX39B;score=26.64;connected_gene=MICA;score=24.76;connected_gene=LY6G5B;score=24.58;c…	SE_21777,SE_15764,SE_22629,SE_19675,SE_18142,SE_16565,SE_20296,SE_12151,SE_17201,SE_21358						8.55132	4.32549	0.43	0.013	1865	875					0.001	0	0	0.461	0.027	0.03	934	0	0	0	0	0	0	0	0	0	0
6-31358512-G-T	6	31358512	rs9378248	intergenic	HLA-B(dist=1324),AL671883.3(dist=8545)			ENST00000603274.1								me=2.52;genehancer_id=GH06I031352;connected_gene=HLA-B;score=577.01;connected_gene=ENSG00000271581;score=576.39;connected_gene=GC06M031410;score=550.77;connected_gene=GC06M031409;score=550.77;connected_gene=PIR40863;score=550.77;connected_gene=MIR6891;score=550.77;connected_gene=HLA-C;score=41.92;connected_gene=DDX39B;score=26.64;connected_gene=MICA;score=24.76;connected_gene=LY6G5B;score=24.58;c…	SE_21777,SE_15764,SE_22629,SE_19675,SE_18142,SE_16565,SE_20296,SE_12151,SE_17201,SE_21358						8.55132	5.23137	0.43	0.013	1865	875					0.001	0	0	0.461	0.027	0.03	934	0	0	0	0	0	0	0	0	0	0
6-31358512-G-C	6	31358512	rs9378248	intergenic	HLA-B(dist=1324),AL671883.3(dist=8545)			ENST00000603274.1								me=2.52;genehancer_id=GH06I031352;connected_gene=HLA-B;score=577.01;connected_gene=ENSG00000271581;score=576.39;connected_gene=GC06M031410;score=550.77;connected_gene=GC06M031409;score=550.77;connected_gene=PIR40863;score=550.77;connected_gene=MIR6891;score=550.77;connected_gene=HLA-C;score=41.92;connected_gene=DDX39B;score=26.64;connected_gene=MICA;score=24.76;connected_gene=LY6G5B;score=24.58;c…	SE_21777,SE_15764,SE_22629,SE_19675,SE_18142,SE_16565,SE_20296,SE_12151,SE_17201,SE_21358						8.55132	5.26659	0.43	0.013	1865	875					0.001	0	0	0.461	0.027	0.03	934	0	0	0	0	0	0	0	0	0	0
6-31358926-T-C	6	31358926	rs2523593	intergenic	HLA-B(dist=1738),AL671883.3(dist=8131)			ENST00000603274.1(dist=1289),ENST00000414224.1(dist=7426)								me=2.52;genehancer_id=GH06I031352;connected_gene=HLA-B;score=577.01;connected_gene=ENSG00000271581;score=576.39;connected_gene=GC06M031410;score=550.77;connected_gene=GC06M031409;score=550.77;connected_gene=PIR40863;score=550.77;connected_gene=MIR6891;score=550.77;connected_gene=HLA-C;score=41.92;connected_gene=DDX39B;score=26.64;connected_gene=MICA;score=24.76;connected_gene=LY6G5B;score=24.58;c…	SE_22629,SE_19675,SE_18142,SE_16565,SE_20296,SE_17201,SE_21358						8.69735	3.64295	0.344	0	1738	1289					0.039	0.039	0.037	0.305	0.306	0.31	934	0	0	0	0	0	0	0	0	0	0
6-31359183-G-C	6	31359183	rs2523591	intergenic	HLA-B(dist=1995),AL671883.3(dist=7874)			ENST00000603274.1(dist=1546),ENST00000414224.1(dist=7169)								me=2.52;genehancer_id=GH06I031352;connected_gene=HLA-B;score=577.01;connected_gene=ENSG00000271581;score=576.39;connected_gene=GC06M031410;score=550.77;connected_gene=GC06M031409;score=550.77;connected_gene=PIR40863;score=550.77;connected_gene=MIR6891;score=550.77;connected_gene=HLA-C;score=41.92;connected_gene=DDX39B;score=26.64;connected_gene=MICA;score=24.76;connected_gene=LY6G5B;score=24.58;c…	SE_22629,SE_18142,SE_16565,SE_20296						5.56991	3.92367	0.344	0.027	1995	1546					0.001	0.001	0.001	0.382	0.379	0.367	934	0	0	0	0	0	0	0	0	0	0
6-31359183-G-A	6	31359183	rs2523591	intergenic	HLA-B(dist=1995),AL671883.3(dist=7874)			ENST00000603274.1(dist=1546),ENST00000414224.1(dist=7169)								me=2.52;genehancer_id=GH06I031352;connected_gene=HLA-B;score=577.01;connected_gene=ENSG00000271581;score=576.39;connected_gene=GC06M031410;score=550.77;connected_gene=GC06M031409;score=550.77;connected_gene=PIR40863;score=550.77;connected_gene=MIR6891;score=550.77;connected_gene=HLA-C;score=41.92;connected_gene=DDX39B;score=26.64;connected_gene=MICA;score=24.76;connected_gene=LY6G5B;score=24.58;c…	SE_22629,SE_18142,SE_16565,SE_20296						5.56991	3.65508	0.344	0.027	1995	1546					0.001	0.001	0.001	0.382	0.379	0.367	934	0	0	0	0	0	0	0	0	0	0
6-31359287-T-C	6	31359287	rs2523590	intergenic	HLA-B(dist=2099),AL671883.3(dist=7770)			ENST00000603274.1(dist=1650),ENST00000414224.1(dist=7065)								me=2.52;genehancer_id=GH06I031352;connected_gene=HLA-B;score=577.01;connected_gene=ENSG00000271581;score=576.39;connected_gene=GC06M031410;score=550.77;connected_gene=GC06M031409;score=550.77;connected_gene=PIR40863;score=550.77;connected_gene=MIR6891;score=550.77;connected_gene=HLA-C;score=41.92;connected_gene=DDX39B;score=26.64;connected_gene=MICA;score=24.76;connected_gene=LY6G5B;score=24.58;c…	SE_22629,SE_18142,SE_20296						5.31409	4.01633	0.556	0	2099	1650					0.002	0.002	0.002	0.305	0.306	0.31	934	0	0	0	0	0	0	0	0	0	0
6-31359464-C-A	6	31359464	rs2894211	intergenic	HLA-B(dist=2276),AL671883.3(dist=7593)			ENST00000603274.1(dist=1827),ENST00000414224.1(dist=6888)								me=2.52;genehancer_id=GH06I031352;connected_gene=HLA-B;score=577.01;connected_gene=ENSG00000271581;score=576.39;connected_gene=GC06M031410;score=550.77;connected_gene=GC06M031409;score=550.77;connected_gene=PIR40863;score=550.77;connected_gene=MIR6891;score=550.77;connected_gene=HLA-C;score=41.92;connected_gene=DDX39B;score=26.64;connected_gene=MICA;score=24.76;connected_gene=LY6G5B;score=24.58;c…	SE_22629,SE_20296						7.02108	4.32439	0.444	0.027	2276	1827					0.002	0.002	0.002	-0.769	-0.757	-0.745	934	0	0	0	0	0	0	0	0	0	0
6-31359557-G-T	6	31359557	rs2523589	intergenic	HLA-B(dist=2369),AL671883.3(dist=7500)			ENST00000603274.1(dist=1920),ENST00000414224.1(dist=6795)								me=2.52;genehancer_id=GH06I031352;connected_gene=HLA-B;score=577.01;connected_gene=ENSG00000271581;score=576.39;connected_gene=GC06M031410;score=550.77;connected_gene=GC06M031409;score=550.77;connected_gene=PIR40863;score=550.77;connected_gene=MIR6891;score=550.77;connected_gene=HLA-C;score=41.92;connected_gene=DDX39B;score=26.64;connected_gene=MICA;score=24.76;connected_gene=LY6G5B;score=24.58;c…	SE_22629,SE_20296						7.45264	3.55295	0.404	0.053	2369	1920					0	0	0	-3.148	-3.086	-3.074	934	0	0	0	0	0	0	0	0	0	0
6-31359557-G-A	6	31359557	rs2523589	intergenic	HLA-B(dist=2369),AL671883.3(dist=7500)			ENST00000603274.1(dist=1920),ENST00000414224.1(dist=6795)								me=2.52;genehancer_id=GH06I031352;connected_gene=HLA-B;score=577.01;connected_gene=ENSG00000271581;score=576.39;connected_gene=GC06M031410;score=550.77;connected_gene=GC06M031409;score=550.77;connected_gene=PIR40863;score=550.77;connected_gene=MIR6891;score=550.77;connected_gene=HLA-C;score=41.92;connected_gene=DDX39B;score=26.64;connected_gene=MICA;score=24.76;connected_gene=LY6G5B;score=24.58;c…	SE_22629,SE_20296						7.45264	3.6166	0.404	0.053	2369	1920					0	0	0	-3.148	-3.086	-3.074	934	0	0	0	0	0	0	0	0	0	0
6-31360468-A-T	6	31360468	rs2523580	intergenic	HLA-B(dist=3280),AL671883.3(dist=6589)			ENST00000603274.1(dist=2831),ENST00000414224.1(dist=5884)															5.85541	4.04288	0.358	0	3280	2831					0.01	0.01	0.01	0.277	0.276	0.276	934	0	0	0	0	0	0	0	0	0	0
6-31360468-A-G	6	31360468	rs2523580	intergenic	HLA-B(dist=3280),AL671883.3(dist=6589)			ENST00000603274.1(dist=2831),ENST00000414224.1(dist=5884)															5.85541	4.04288	0.358	0	3280	2831					0.01	0.01	0.01	0.277	0.276	0.276	934	0	0	0	0	0	0	0	0	0	0
6-31360468-A-C	6	31360468	rs2523580	intergenic	HLA-B(dist=3280),AL671883.3(dist=6589)			ENST00000603274.1(dist=2831),ENST00000414224.1(dist=5884)															5.85541	4.04288	0.358	0	3280	2831					0.01	0.01	0.01	0.277	0.276	0.276	934	0	0	0	0	0	0	0	0	0	0
6-31360741-G-A	6	31360741	rs56189237	intergenic	HLA-B(dist=3553),AL671883.3(dist=6316)			ENST00000603274.1(dist=3104),ENST00000414224.1(dist=5611)															4.94183	4.15132	0.424	0	3553	3104					0.006	0.006	0.005	0.339	0.337	0.326	934	0	0	0	0	0	0	0	0	0	0
6-31360765-G-A	6	31360765	rs2523578	intergenic	HLA-B(dist=3577),AL671883.3(dist=6292)			ENST00000603274.1(dist=3128),ENST00000414224.1(dist=5587)															4.94183	3.52429	0.384	0	3577	3128					0.006	0.006	0.006	0.276	0.275	0.275	934	0	0	0	0	0	0	0	0	0	0
6-31360765-G-C	6	31360765	rs2523578	intergenic	HLA-B(dist=3577),AL671883.3(dist=6292)			ENST00000603274.1(dist=3128),ENST00000414224.1(dist=5587)															4.94183	4.38105	0.384	0	3577	3128					0.006	0.006	0.006	0.276	0.275	0.275	934	0	0	0	0	0	0	0	0	0	0
6-31361342-T-C	6	31361342	rs62396278	intergenic	HLA-B(dist=4154),AL671883.3(dist=5715)			ENST00000603274.1(dist=3705),ENST00000414224.1(dist=5010)															5.00491	3.85154	0.311	0	4154	3705					0.004	0.004	0.004	0.271	0.272	0.276	934	0	0	0	0	0	0	0	0	0	0
6-31361358-C-A	6	31361358	rs2428493	intergenic	HLA-B(dist=4170),AL671883.3(dist=5699)			ENST00000603274.1(dist=3721),ENST00000414224.1(dist=4994)															4.79435	3.42034	0.325	0	4170	3721					0.008	0.008	0.008	0.276	0.275	0.275	934	0	0	0	0	0	0	0	0	0	0
6-31361358-C-T	6	31361358	rs2428493	intergenic	HLA-B(dist=4170),AL671883.3(dist=5699)			ENST00000603274.1(dist=3721),ENST00000414224.1(dist=4994)															4.79435	3.92461	0.325	0	4170	3721					0.008	0.008	0.008	0.276	0.275	0.275	934	0	0	0	0	0	0	0	0	0	0
6-31361468-T-G	6	31361468	rs34277309	intergenic	HLA-B(dist=4280),AL671883.3(dist=5589)			ENST00000603274.1(dist=3831),ENST00000414224.1(dist=4884)															4.78142	4.69698	0.377	0.013	4280	3831					0.012	0.012	0.012	0.271	0.272	0.276	934	0	0	0	0	0	0	0	0	0	0
6-31361609-A-G	6	31361609	rs2596546	intergenic	HLA-B(dist=4421),AL671883.3(dist=5448)			ENST00000603274.1(dist=3972),ENST00000414224.1(dist=4743)															4.47117	3.79818	0.47	0	4421	3972					0.031	0.031	0.03	0.276	0.275	0.275	934	0	0	0	0	0	0	0	0	0	0
6-31361729-T-C	6	31361729	rs9266301	intergenic	HLA-B(dist=4541),AL671883.3(dist=5328)			ENST00000603274.1(dist=4092),ENST00000414224.1(dist=4623)															2.5329	3.88776	0.351	0	4541	4092					0.007	0.007	0.007	-1.198	-1.171	-1.141	934	0	0	0	0	0	0	0	0	0	0
6-31361957-C-T	6	31361957	rs2523570	intergenic	HLA-B(dist=4769),AL671883.3(dist=5100)			ENST00000603274.1(dist=4320),ENST00000414224.1(dist=4395)															5.76362	3.55295	0.351	0.027	4769	4320					0.002	0.002	0.002	-0.626	-0.626	-0.645	934	0	0	0	0	0	0	0	0	0	0
6-31362155-G-A	6	31362155	rs2523568	intergenic	HLA-B(dist=4967),AL671883.3(dist=4902)			ENST00000603274.1(dist=4518),ENST00000414224.1(dist=4197)															2.48299	3.70839	0.318	0	4744	4198					0.017	0.016	0.016	0.366	0.363	0.351	934	0	0	0	0	0	0	0	0	0	0
6-31382718-A-G	6	31382718	rs116157258	intergenic	AL671883.3(dist=6630),AL645933.2(dist=11571)			ENST00000425174.1															1.95336	3.53207	0.225	0.013	430	644					0.062	0.062	0.061	0.204	0.202	0.202	934	0	0	0	3	0	0	0	0	0	0
6-31430146-G-T	6	31430146	rs117813801	ncRNA_intronic	HCP5			ENST00000414046.2															1.96478	1.08435	0.364	0	29444	35664					0.17	0.169	0.896	0.076	0.075	-0.502	934	0	0	1	15	4	0	0	0	0	0
6-31452910-G-A	6	31452910	rs2523691	ncRNA_intronic	HCP5			ENST00000414046.2															1.54148	1.73586	0.305	0	52208	12900					0	0	0	0	0	0	934	0	0	3	5	2	0	1	0	0	0
6-31452910-G-T	6	31452910	rs2523691	ncRNA_intronic	HCP5			ENST00000414046.2															1.54148	1.73586	0.305	0	52208	12900					0	0	0	0	0	0	934	0	0	3	5	2	0	1	0	0	0
6-31452936-C-T	6	31452936	rs2523690	ncRNA_intronic	HCP5			ENST00000414046.2															1.98653	0.432463	0.325	0	52234	12874					0	0	0	0	0	0	934	0	0	3	5	2	0	1	0	0	0
6-31452936-C-A	6	31452936	rs2523690	ncRNA_intronic	HCP5			ENST00000414046.2															1.98653	0.490961	0.325	0	52234	12874					0	0	0	0	0	0	934	0	0	3	5	2	0	1	0	0	0
6-31493374-T-C	6	31493374	rs2904596	ncRNA_intronic	AL645933.3			ENST00000467369.1(dist=15868),ENST00000538442.5(dist=1507)								me=2.07;genehancer_id=GH06I031493;connected_gene=MICB;score=584.41;connected_gene=MICB-DT;score=550.77;connected_gene=ENSG00000201680;score=550.77;connected_gene=GC06M031496;score=550.77;connected_gene=DDX39B;score=28.56;connected_gene=ATF6B;score=16.74;connected_gene=ATP6V1G2;score=15.61;connected_gene=LSM2;score=15.04;connected_gene=PPP1R10;score=14.53;connected_gene=PSORS1C2;score=13.92;connec…							7.36347	3.15203	0.311	0	1508	3316					0.001	0	0	-0.63	-1.901	-1.88	934	0	0	0	1	0	0	0	0	0	0
6-31493374-T-G	6	31493374	rs2904596	ncRNA_intronic	AL645933.3			ENST00000467369.1(dist=15868),ENST00000538442.5(dist=1507)								me=2.07;genehancer_id=GH06I031493;connected_gene=MICB;score=584.41;connected_gene=MICB-DT;score=550.77;connected_gene=ENSG00000201680;score=550.77;connected_gene=GC06M031496;score=550.77;connected_gene=DDX39B;score=28.56;connected_gene=ATF6B;score=16.74;connected_gene=ATP6V1G2;score=15.61;connected_gene=LSM2;score=15.04;connected_gene=PPP1R10;score=14.53;connected_gene=PSORS1C2;score=13.92;connec…							7.36347	2.85171	0.311	0	1508	3316					0.001	0	0	-0.63	-1.901	-1.88	934	0	0	0	1	0	0	0	0	0	0
6-31494258-G-A	6	31494258	rs2894222	ncRNA_exonic	AL645933.3			ENST00000538442.5								me=2.07;genehancer_id=GH06I031493;connected_gene=MICB;score=584.41;connected_gene=MICB-DT;score=550.77;connected_gene=ENSG00000201680;score=550.77;connected_gene=GC06M031496;score=550.77;connected_gene=DDX39B;score=28.56;connected_gene=ATF6B;score=16.74;connected_gene=ATP6V1G2;score=15.61;connected_gene=LSM2;score=15.04;connected_gene=PPP1R10;score=14.53;connected_gene=PSORS1C2;score=13.92;connec…							10.0574	1.17966	0.629	0.16	624	16866					0	0	0	-3.384	-3.418	-3.276	934	0	0	0	0	0	0	0	0	0	0
6-31494258-G-C	6	31494258	rs2894222	ncRNA_exonic	AL645933.3			ENST00000538442.5								me=2.07;genehancer_id=GH06I031493;connected_gene=MICB;score=584.41;connected_gene=MICB-DT;score=550.77;connected_gene=ENSG00000201680;score=550.77;connected_gene=GC06M031496;score=550.77;connected_gene=DDX39B;score=28.56;connected_gene=ATF6B;score=16.74;connected_gene=ATP6V1G2;score=15.61;connected_gene=LSM2;score=15.04;connected_gene=PPP1R10;score=14.53;connected_gene=PSORS1C2;score=13.92;connec…							10.0574	1.17743	0.629	0.16	624	16866					0	0	0	-3.384	-3.418	-3.276	934	0	0	0	0	0	0	0	0	0	0
6-31496249-T-C	6	31496249	rs2534677	intronic	MICB			ENST00000538442.5								me=2.07;genehancer_id=GH06I031493;connected_gene=MICB;score=584.41;connected_gene=MICB-DT;score=550.77;connected_gene=ENSG00000201680;score=550.77;connected_gene=GC06M031496;score=550.77;connected_gene=DDX39B;score=28.56;connected_gene=ATF6B;score=16.74;connected_gene=ATP6V1G2;score=15.61;connected_gene=LSM2;score=15.04;connected_gene=PPP1R10;score=14.53;connected_gene=PSORS1C2;score=13.92;connec…							6.5408	0.770728	0.397	0.027	542	441					0.047	0.078	0.084	0.452	1.038	1.056	934	0	0	0	0	0	0	0	0	0	0
6-31496252-C-T	6	31496252	rs2534676	intronic	MICB			ENST00000538442.5								me=2.07;genehancer_id=GH06I031493;connected_gene=MICB;score=584.41;connected_gene=MICB-DT;score=550.77;connected_gene=ENSG00000201680;score=550.77;connected_gene=GC06M031496;score=550.77;connected_gene=DDX39B;score=28.56;connected_gene=ATF6B;score=16.74;connected_gene=ATP6V1G2;score=15.61;connected_gene=LSM2;score=15.04;connected_gene=PPP1R10;score=14.53;connected_gene=PSORS1C2;score=13.92;connec…							6.5408	0.417449	0.404	0.04	539	438					0.023	0.024	0.027	0.452	0.135	0.144	934	0	0	0	0	0	0	0	0	0	0
6-31496252-C-G	6	31496252	rs2534676	intronic	MICB			ENST00000538442.5								me=2.07;genehancer_id=GH06I031493;connected_gene=MICB;score=584.41;connected_gene=MICB-DT;score=550.77;connected_gene=ENSG00000201680;score=550.77;connected_gene=GC06M031496;score=550.77;connected_gene=DDX39B;score=28.56;connected_gene=ATF6B;score=16.74;connected_gene=ATP6V1G2;score=15.61;connected_gene=LSM2;score=15.04;connected_gene=PPP1R10;score=14.53;connected_gene=PSORS1C2;score=13.92;connec…							6.5408	0.60484	0.404	0.04	539	438					0.023	0.024	0.027	0.452	0.135	0.144	934	0	0	0	0	0	0	0	0	0	0
6-31497884-T-G	6	31497884	rs2534671	intronic	MICB			ENST00000538442.5								me=2.07;genehancer_id=GH06I031493;connected_gene=MICB;score=584.41;connected_gene=MICB-DT;score=550.77;connected_gene=ENSG00000201680;score=550.77;connected_gene=GC06M031496;score=550.77;connected_gene=DDX39B;score=28.56;connected_gene=ATF6B;score=16.74;connected_gene=ATP6V1G2;score=15.61;connected_gene=LSM2;score=15.04;connected_gene=PPP1R10;score=14.53;connected_gene=PSORS1C2;score=13.92;connec…							8.12187	0.4135	0.629	0.133	203	13240					0.001	0	0	-0.381	0.004	-0.011	934	0	0	0	0	0	0	0	0	0	0
6-31497884-T-A	6	31497884	rs2534671	intronic	MICB			ENST00000538442.5								me=2.07;genehancer_id=GH06I031493;connected_gene=MICB;score=584.41;connected_gene=MICB-DT;score=550.77;connected_gene=ENSG00000201680;score=550.77;connected_gene=GC06M031496;score=550.77;connected_gene=DDX39B;score=28.56;connected_gene=ATF6B;score=16.74;connected_gene=ATP6V1G2;score=15.61;connected_gene=LSM2;score=15.04;connected_gene=PPP1R10;score=14.53;connected_gene=PSORS1C2;score=13.92;connec…							8.12187	0.439745	0.629	0.133	203	13240					0.001	0	0	-0.381	0.004	-0.011	934	0	0	0	0	0	0	0	0	0	0
6-31501588-C-A	6	31501588	rs9267393	intronic	MICB			ENST00000252229.6,ENST00000399150.7,ENST00000538442.5															4.55889	0.843435	0.318	0	3473	9536					0.044	0.044	0.044	0.156	0.157	0.158	934	0	3	1	0	0	0	1	0	0	0
6-31504024-A-T	6	31504024	rs2855811	intronic	MICB			ENST00000252229.6,ENST00000399150.7,ENST00000538442.5															3.14524	0.499815	0.384	0	5909	7100					0.066	0.041	0.041	0	-1.09	-1.01	934	0	4	0	0	0	0	4	0	0	0
6-31504024-A-G	6	31504024	rs2855811	intronic	MICB			ENST00000252229.6,ENST00000399150.7,ENST00000538442.5															3.14524	0.499815	0.384	0	5909	7100					0.066	0.041	0.041	0	-1.09	-1.01	934	0	4	0	0	0	0	4	0	0	0
6-31504943-G-T	6	31504943	rs2855812	intronic	MICB			ENST00000252229.6,ENST00000399150.7,ENST00000538442.5															4.46941	2.28121	0.483	0	993	2589					0.021	0.013	0.004	0.569	1.232	0.514	934	0	3	0	0	0	0	16	0	1	0
6-31506503-G-A	6	31506503	rs2242955	intronic	MICB			ENST00000494577.1															6.98865	0.785803	0.576	0.067	568	1029					0	0	0	-1.617	-1.984	-1.883	934	0	0	0	0	0	1	8	22	3	0
6-31506503-G-C	6	31506503	rs2242955	intronic	MICB			ENST00000494577.1															6.98865	0.786862	0.576	0.067	568	1029					0	0	0	-1.617	-1.984	-1.883	934	0	0	0	0	0	1	8	22	3	0
6-31508317-A-C	6	31508317	rs3131636	intronic	MICB			ENST00000252229.6,ENST00000399150.7,ENST00000538442.5															3.96892	2.51155	0.49	0	2382	786					0.004	0	0	-0.505	0.151	0.118	934	0	0	0	0	0	0	16	18	3	0
6-31508317-A-G	6	31508317	rs3131636	intronic	MICB			ENST00000252229.6,ENST00000399150.7,ENST00000538442.5															3.96892	0.507398	0.49	0	2382	786					0.004	0	0	-0.505	0.151	0.118	934	0	0	0	0	0	0	16	18	3	0
6-31508317-A-T	6	31508317	rs3131636	intronic	MICB			ENST00000252229.6,ENST00000399150.7,ENST00000538442.5															3.96892	2.65917	0.49	0	2382	786					0.004	0	0	-0.505	0.151	0.118	934	0	0	0	0	0	0	16	18	3	0
6-31543147-A-C	6	31543147	rs2844509	intronic	ATP6V1G2-DDX39B			ENST00000475917.1								me=2.33;genehancer_id=GH06I031538;connected_gene=DDX39B;score=685.91;connected_gene=GC06M031550;score=550.77;connected_gene=GC06M031542;score=550.77;connected_gene=PIR32498;score=550.77;connected_gene=GC06M031962;score=550.77;connected_gene=GC06M031965;score=550.77;connected_gene=PIR59933;score=550.77;connected_gene=GC06M031573;score=550.77;connected_gene=GC06M031970;score=550.77;connected_gene=G…	SE_13725,SE_14232,SE_40214						6.15498	3.30973	0.391	0.04	699	9					0.061	0	0	-0.268	-1.417	-1.411	934	0	0	0	0	0	0	0	0	0	0
6-31543147-A-G	6	31543147	rs2844509	intronic	ATP6V1G2-DDX39B			ENST00000475917.1								me=2.33;genehancer_id=GH06I031538;connected_gene=DDX39B;score=685.91;connected_gene=GC06M031550;score=550.77;connected_gene=GC06M031542;score=550.77;connected_gene=PIR32498;score=550.77;connected_gene=GC06M031962;score=550.77;connected_gene=GC06M031965;score=550.77;connected_gene=PIR59933;score=550.77;connected_gene=GC06M031573;score=550.77;connected_gene=GC06M031970;score=550.77;connected_gene=G…	SE_13725,SE_14232,SE_40214						6.15498	2.41351	0.391	0.04	699	9					0.061	0	0	-0.268	-1.417	-1.411	934	0	0	0	0	0	0	0	0	0	0
6-31543573-T-C	6	31543573	rs9267487	intronic	ATP6V1G2-DDX39B			ENST00000475917.1								me=2.33;genehancer_id=GH06I031538;connected_gene=DDX39B;score=685.91;connected_gene=GC06M031550;score=550.77;connected_gene=GC06M031542;score=550.77;connected_gene=PIR32498;score=550.77;connected_gene=GC06M031962;score=550.77;connected_gene=GC06M031965;score=550.77;connected_gene=PIR59933;score=550.77;connected_gene=GC06M031573;score=550.77;connected_gene=GC06M031970;score=550.77;connected_gene=G…	SE_13725,SE_14232,SE_40214						7.78798	1.03529	0.483	0.053	1200	435					0.693	0.154	0.176	0.295	-0.531	-0.51	934	0	0	0	0	0	0	0	0	0	0
6-31549471-C-T	6	31549471	rs2857607	intronic	NFKBIL1			ENST00000473655.1															6.11006	0.514411	0.503	0.053	1810	8235					0.002	0.002	0.002	0.418	0.423	0.427	934	0	0	0	0	0	0	21	12	0	1
6-31560353-C-T	6	31560353	rs4947324	intergenic	NFKBIL1(dist=1524),LTA(dist=11701)			ENST00000376146.8(dist=1524),ENST00000454783.5(dist=11701)							chr6:31559887-31560913	me=1.17;genehancer_id=GH06I031557;connected_gene=LTA;score=550.77;connected_gene=CSNK2B;score=15.13;connected_gene=DDX39B;score=14.74;connected_gene=LST1;score=13.22;connected_gene=NCR3;score=13.20;connected_gene=UQCRHP1;score=13.14;connected_gene=LTB;score=13.13;connected_gene=AIF1;score=13.13;connected_gene=SNORD117;score=11.46;connected_gene=PSORS1C2;score=11.44;connected_gene=C6orf47;score=11…							8.7267	7.48052	0.517	0.027	12692	1524					0.691	0.435	0.143	0.418	0.469	0.071	934	0	0	0	0	0	1	3	3	2	7
6-31563096-G-A	6	31563096	rs138240887	intergenic	NFKBIL1(dist=4267),LTA(dist=8958)			ENST00000376146.8(dist=4267),ENST00000454783.5(dist=8958)								me=1.43;genehancer_id=GH06I031563;connected_gene=TNF;score=31.22;connected_gene=MICB;score=21.66;connected_gene=BAG6;score=11.27;connected_gene=CCHCR1;score=10.85;connected_gene=CSNK2B;score=10.66;connected_gene=DHX16;score=9.96;connected_gene=ATP6V1G2;score=9.93;connected_gene=HLA-C;score=8.28;connected_gene=HCG23;score=5.31;connected_gene=HLA-B;score=2.37;connected_gene=STK19;score=1.82;connect…							4.46142	2.83468	0.57	0.067	8959	4267					0.067	0.001	0.001	0.395	0.035	0.017	934	0	0	0	0	0	0	3	0	0	0
6-31571233-G-A	6	31571233	rs3093540	upstream	LTA			ENST00000454783.5								me=2.76;genehancer_id=GH06I031567;connected_gene=TNF;score=637.63;connected_gene=LST1;score=556.56;connected_gene=GC06P032075;score=550.77;connected_gene=GC06P031961;score=550.77;connected_gene=GC06P031586;score=550.77;connected_gene=GC06P031681;score=550.77;connected_gene=GC06P031613;score=550.77;connected_gene=GC06P031587;score=550.77;connected_gene=GC06P032071;score=550.77;connected_gene=GC06P…	SE_11162,SE_60942,SE_15231,SE_19241,SE_59150,SE_17856,SE_18637,SE_17428,SE_62358						7.33574	3.45198	0.503	0.053	822	3092					0.009	0.003	0.003	-0.344	-0.669	-0.693	917	0	0	0	1	0	0	0	0	0	0
6-31572779-T-C	6	31572779	rs2229094	exonic	LTA	nonsynonymous SNV	LTA:ENST00000418386.2:exon2:c.T37C:p.C13R,LTA:ENST00000454783.5:exon2:c.T37C:p.C13R,	ENST00000418386.2,ENST00000454783.5	0	0	1	-0.805	T	chr6:31572773..31572795,+,chr6:31572757..31572786,-		me=2.76;genehancer_id=GH06I031567;connected_gene=TNF;score=637.63;connected_gene=LST1;score=556.56;connected_gene=GC06P032075;score=550.77;connected_gene=GC06P031961;score=550.77;connected_gene=GC06P031586;score=550.77;connected_gene=GC06P031681;score=550.77;connected_gene=GC06P031613;score=550.77;connected_gene=GC06P031587;score=550.77;connected_gene=GC06P032071;score=550.77;connected_gene=GC06P…	SE_11162,SE_60942,SE_15231,SE_19241,SE_59150,SE_17856,SE_18637,SE_17428,SE_62358						0.214926	1.46059	0.609	0.013	485	1546	tolerated	0.47	benign	0	0.439	0.006	0	0.411	-0.219	-0.368	906	0	0	0	0	0	0	0	0	0	0
6-31573007-C-A	6	31573007	rs1041981	exonic	LTA	nonsynonymous SNV	LTA:ENST00000418386.2:exon3:c.C179A:p.T60N,LTA:ENST00000454783.5:exon3:c.C179A:p.T60N,	ENST00000418386.2,ENST00000454783.5	0.019	0.022	0.864	2.015	T	chr6:31573004..31573014,-		me=2.76;genehancer_id=GH06I031567;connected_gene=TNF;score=637.63;connected_gene=LST1;score=556.56;connected_gene=GC06P032075;score=550.77;connected_gene=GC06P031961;score=550.77;connected_gene=GC06P031586;score=550.77;connected_gene=GC06P031681;score=550.77;connected_gene=GC06P031613;score=550.77;connected_gene=GC06P031587;score=550.77;connected_gene=GC06P032071;score=550.77;connected_gene=GC06P…	SE_11162,SE_60942,SE_15231,SE_19241,SE_59150,SE_17856,SE_18637,SE_17428,SE_62358	risk_factor	Myocardial_infarction	germline	Human_Phenotype_Ontology:HP:0001658,MONDO:MONDO:0005068,MedGen:C0027051,SNOMED_CT:22298006	LTA:4049	0.214926	6.98473	0.589	0.013	713	1318	tolerated	0.13	benign	0.005	0.893	0.931	0.243	0.411	0.461	0.691	906	0	0	0	0	0	0	0	0	0	0
6-31575254-G-A	6	31575254	rs1800629	upstream;downstream	TNF;LTA			ENST00000449264.2;ENST00000418386.2,ENST00000454783.5,ENST00000471842.1,ENST00000489638.5								me=2.76;genehancer_id=GH06I031567;connected_gene=TNF;score=637.63;connected_gene=LST1;score=556.56;connected_gene=GC06P032075;score=550.77;connected_gene=GC06P031961;score=550.77;connected_gene=GC06P031586;score=550.77;connected_gene=GC06P031681;score=550.77;connected_gene=GC06P031613;score=550.77;connected_gene=GC06P031587;score=550.77;connected_gene=GC06P032071;score=550.77;connected_gene=GC06P…	SE_11162,SE_60942,SE_15751,SE_15231,SE_19241,SE_59150,SE_17856,SE_18637,SE_17428,SE_62358	drug_response	Susceptibility_to_severe_corovirus_disease_(COVID-19)|Tumor_necrosis_factor_alpha_(TNF-alpha)_inhibitors_response_-_Efficacy|adalimumab_response_-_Efficacy|etanercept_response_-_Efficacy|infliximab_response_-_Efficacy	germline	.|MedGen:CN236447|MedGen:CN236459|MedGen:CN236553|MedGen:CN236560	TNF:7124	8.23199	14.5049	0.55	0.04	314	930					0.001	0	0	-0.91	0.135	0.104	900	0	0	0	0	0	0	0	0	0	0
6-31576865-A-G	6	31576865	rs3093664	intronic	TNF			ENST00000449264.2						chr6:31576850..31576890,+		me=2.76;genehancer_id=GH06I031567;connected_gene=TNF;score=637.63;connected_gene=LST1;score=556.56;connected_gene=GC06P032075;score=550.77;connected_gene=GC06P031961;score=550.77;connected_gene=GC06P031586;score=550.77;connected_gene=GC06P031681;score=550.77;connected_gene=GC06P031613;score=550.77;connected_gene=GC06P031587;score=550.77;connected_gene=GC06P032071;score=550.77;connected_gene=GC06P…	SE_11162,SE_60942,SE_15751,SE_15231,SE_19241,SE_59150,SE_17856,SE_18637,SE_17428,SE_62358						10.02	0.497015	0.53	0.027	1298	1472					0.002	0	0	-0.229	0.105	0.16	895	1	0	0	0	0	0	0	0	0	1
6-31587880-A-T	6	31587880	rs3135041	intronic	LST1			ENST00000460834.1,ENST00000464526.1								me=2.76;genehancer_id=GH06I031567;connected_gene=TNF;score=637.63;connected_gene=LST1;score=556.56;connected_gene=GC06P032075;score=550.77;connected_gene=GC06P031961;score=550.77;connected_gene=GC06P031586;score=550.77;connected_gene=GC06P031681;score=550.77;connected_gene=GC06P031613;score=550.77;connected_gene=GC06P031587;score=550.77;connected_gene=GC06P032071;score=550.77;connected_gene=GC06P…	SE_11162,SE_10747,SE_17856,SE_17428,SE_62358						11.1884	4.9281	0.623	0.04	211	39					0.012	0	0	0.467	-1.056	-1.28	878	0	0	0	6	0	0	0	0	0	0
6-31587880-A-C	6	31587880	rs3135041	intronic	LST1			ENST00000460834.1,ENST00000464526.1								me=2.76;genehancer_id=GH06I031567;connected_gene=TNF;score=637.63;connected_gene=LST1;score=556.56;connected_gene=GC06P032075;score=550.77;connected_gene=GC06P031961;score=550.77;connected_gene=GC06P031586;score=550.77;connected_gene=GC06P031681;score=550.77;connected_gene=GC06P031613;score=550.77;connected_gene=GC06P031587;score=550.77;connected_gene=GC06P032071;score=550.77;connected_gene=GC06P…	SE_11162,SE_10747,SE_17856,SE_17428,SE_62358						11.1884	4.19493	0.623	0.04	211	39					0.012	0	0	0.467	-1.056	-1.28	878	0	0	0	6	0	0	0	0	0	0
6-31587880-A-G	6	31587880	rs3135041	intronic	LST1			ENST00000460834.1,ENST00000464526.1								me=2.76;genehancer_id=GH06I031567;connected_gene=TNF;score=637.63;connected_gene=LST1;score=556.56;connected_gene=GC06P032075;score=550.77;connected_gene=GC06P031961;score=550.77;connected_gene=GC06P031586;score=550.77;connected_gene=GC06P031681;score=550.77;connected_gene=GC06P031613;score=550.77;connected_gene=GC06P031587;score=550.77;connected_gene=GC06P032071;score=550.77;connected_gene=GC06P…	SE_11162,SE_10747,SE_17856,SE_17428,SE_62358						11.1884	1.09176	0.623	0.04	211	39					0.012	0	0	0.467	-1.056	-1.28	878	0	0	0	6	0	0	0	0	0	0
6-31594373-G-A	6	31594373	rs2857599	intergenic	NCR3(dist=1367),AIF1(dist=20854)			ENST00000340027.9(dist=1388),ENST00000424609.1(dist=16710)															4.23584	3.40162	0.364	0.04	1388	5076					0.051	0.052	0.055	-1.556	-1.528	-1.502	873	1	0	0	10	0	0	1	0	0	0
6-31596390-A-G	6	31596390	rs2515919	intergenic	NCR3(dist=3384),AIF1(dist=18837)			ENST00000340027.9(dist=3405),ENST00000424609.1(dist=14693)															5.0124	4.07885	0.503	0.027	3405	7093					0.011	0.011	0.011	-0.869	-0.874	-0.896	873	0	0	0	9	0	0	1	0	0	0
6-31597044-C-T	6	31597044	rs2844480	intergenic	NCR3(dist=4038),AIF1(dist=18183)			ENST00000340027.9(dist=4059),ENST00000424609.1(dist=14039)								me=0.94;genehancer_id=GH06I031596;connected_gene=DDX39B;score=14.21;connected_gene=LST1;score=7.63;connected_gene=MICB;score=4.42;connected_gene=NCR3;score=0.77;connected_gene=UQCRHP1;score=0.39							7.28209	3.38491	0.384	0	4059	7747					0.085	0.181	0.168	0.251	0.253	0.256	873	0	0	0	7	13	0	1	0	0	0
6-31739749-G-A	6	31739749	rs28381344	UTR5	CLIC1(ENST00000395892.5:c.-3449C>T),MSH5(ENST00000652715.1:c.-718G>A)			ENST00000395892.5(ENST00000395892.5:c.-3449C>T)						chr6:31739746..31739761,-		me=2.72;genehancer_id=GH06I031733;connected_gene=MSH5;score=604.02;connected_gene=CLIC1;score=559.22;connected_gene=DDX39B;score=106.60;connected_gene=LY6G5B;score=102.51;connected_gene=ATF6B;score=92.91;connected_gene=LSM2;score=79.87;connected_gene=CSNK2B;score=72.29;connected_gene=SKIV2L;score=68.80;connected_gene=GPANK1;score=56.74;connected_gene=BAG6;score=52.90;connected_gene=PBX2;score=51.…	SE_56915,SE_65862,SE_27740,SE_27179,SE_28703,SE_20509,SE_35034,SE_43956,SE_14076,SE_11688,SE_52715,SE_14619,SE_13347,SE_53665,SE_32039,SE_63028,SE_24273,SE_39855,SE_26287,SE_50442,SE_20874,SE_25766,SE_12897,SE_30341,SE_10094,SE_00658						13.0675	1.34345	0.616	0.133	15	3732					0.007	0	0	-0.486	-1.097	-1.3	889	0	0	0	0	0	0	0	0	0	0
6-31741572-C-G	6	31741572	rs1144709	intronic	MSH5,MSH5-SAPCD1			ENST00000463094.5,ENST00000482280.1								me=2.72;genehancer_id=GH06I031733;connected_gene=MSH5;score=604.02;connected_gene=CLIC1;score=559.22;connected_gene=DDX39B;score=106.60;connected_gene=LY6G5B;score=102.51;connected_gene=ATF6B;score=92.91;connected_gene=LSM2;score=79.87;connected_gene=CSNK2B;score=72.29;connected_gene=SKIV2L;score=68.80;connected_gene=GPANK1;score=56.74;connected_gene=BAG6;score=52.90;connected_gene=PBX2;score=51.…	SE_27740,SE_28703,SE_25766						6.62738	0.532023	0.543	0.053	326	1909					0.003	0.001	0.001	-1.853	-1.595	-1.575	889	0	0	0	3	0	0	11	6	0	3
6-31741572-C-T	6	31741572	rs1144709	intronic	MSH5,MSH5-SAPCD1			ENST00000463094.5,ENST00000482280.1								me=2.72;genehancer_id=GH06I031733;connected_gene=MSH5;score=604.02;connected_gene=CLIC1;score=559.22;connected_gene=DDX39B;score=106.60;connected_gene=LY6G5B;score=102.51;connected_gene=ATF6B;score=92.91;connected_gene=LSM2;score=79.87;connected_gene=CSNK2B;score=72.29;connected_gene=SKIV2L;score=68.80;connected_gene=GPANK1;score=56.74;connected_gene=BAG6;score=52.90;connected_gene=PBX2;score=51.…	SE_27740,SE_28703,SE_25766						6.62738	0.419562	0.543	0.053	326	1909					0.003	0.001	0.001	-1.853	-1.595	-1.575	889	0	0	0	3	0	0	11	6	0	3
6-31748659-A-G	6	31748659	rs116043458	intronic	MSH5,MSH5-SAPCD1			ENST00000375703.7,ENST00000375740.7,ENST00000375750.7,ENST00000375755.7,ENST00000423982.6,ENST00000450148.5,ENST00000463144.5,ENST00000493662.6,ENST00000497269.5															8.21563	1.42032	0.457	0.053	4428	5382					0.332	0.005	0.006	0.463	0.733	0.735	895	0	0	0	3	0	0	23	3	0	0
6-31758911-C-A	6	31758911	rs707939	intronic	MSH5,MSH5-SAPCD1			ENST00000467319.1,ENST00000468136.5,ENST00000468602.5															5.04248	4.24669	0.477	0.013	535	224					0.159	0	0	0.418	-2.527	-2.418	895	0	0	0	3	0	0	18	10	0	0
6-31759073-G-T	6	31759073	rs17207524	intronic	MSH5,MSH5-SAPCD1			ENST00000467319.1,ENST00000468136.5,ENST00000468602.5															5.07601	2.20128	0.53	0.013	373	62					0.097	0	0	-0.856	-0.8	-0.959	895	0	0	0	3	0	0	18	9	0	1
6-31761582-A-G	6	31761582	rs707938	exonic	MSH5,MSH5-SAPCD1	synonymous SNV	MSH5:ENST00000375703.7:exon22:c.A2151G:p.Q717Q,MSH5:ENST00000484309.5:exon4:c.A372G:p.Q124Q,MSH5:ENST00000375740.7:exon22:c.A2202G:p.Q734Q,MSH5:ENST00000375755.8:exon22:c.A2148G:p.Q716Q,MSH5-SAPCD1:ENST00000493662.6:exon22:c.A2199G:p.Q733Q,MSH5:ENST00000375750.8:exon22:c.A2148G:p.Q716Q,MSH5:ENST00000429846.1:exon2:c.A162G:p.Q54Q,	ENST00000375703.7,ENST00000375740.7,ENST00000375750.7,ENST00000375755.7,ENST00000395853.5,ENST00000429846.1,ENST00000484309.5,ENST00000493662.6,ENST00000498473.6										Benign	not_specified	germline	MedGen:CN169374	MSH5:4439|MSH5-SAPCD1:100532732	0.214926	0.408638	0.596	0.027	342	1008					0.983	1	0.998	0.595	1.416	0.803	895	0	0	0	3	0	1	17	13	0	2
6-31803046-C-T	6	31803046	rs114832009	intronic	LSM2			ENST00000470083.5,ENST00000470086.5,ENST00000475835.2,ENST00000477182.5,ENST00000491421.5,ENST00000493387.5															8.9626	3.16927	0.424	0.013	3557	166					0.168	0.013	0.009	0.199	0.674	0.854	900	0	0	0	0	0	1	26	14	0	1
6-31810752-C-A	6	31810752	rs2075799	exonic	HSPA1L	synonymous SNV	HSPA1L:ENST00000375654.5:exon2:c.G1221T:p.T407T,	ENST00000375654.4															0.214926	0.407396	0.609	0.053	4314	1133					0.008	0	0	-2.4	-7.538	-9.571	900	1	0	0	0	0	0	6	3	1	0
6-31810752-C-T	6	31810752	rs2075799	exonic	HSPA1L	synonymous SNV	HSPA1L:ENST00000375654.5:exon2:c.G1221A:p.T407T,	ENST00000375654.4															0.214926	0.406214	0.609	0.053	4314	1133					0.008	0	0	-2.4	-7.538	-9.571	900	1	0	0	0	0	0	6	3	1	0
6-31815431-A-T	6	31815431	rs1008438	upstream	HSPA1A,HSPA1L			ENST00000375651.6,ENST00000375654.4,ENST00000608703.1								me=2.61;genehancer_id=GH06I031813;connected_gene=C6orf48;score=560.42;connected_gene=HSPA1B;score=558.22;connected_gene=HSPA1A;score=557.56;connected_gene=HSPA1L;score=554.60;connected_gene=GC06P032039;score=550.77;connected_gene=ATF6B;score=113.91;connected_gene=DDX39B;score=111.43;connected_gene=LY6G5B;score=91.72;connected_gene=LSM2;score=73.12;connected_gene=BAG6;score=65.65;connected_gene=SK…	SE_00194,SE_51212,SE_25295,SE_06044,SE_06848,SE_54361,SE_35638,SE_27602,SE_14741,SE_32287						12.9087	1.14597	0.623	0.107	34	2516					0.596	0.083	0	0.418	0.004	-0.047	900	0	0	0	0	0	0	0	0	0	0
6-31815431-A-C	6	31815431	rs1008438	upstream	HSPA1A,HSPA1L			ENST00000375651.6,ENST00000375654.4,ENST00000608703.1								me=2.61;genehancer_id=GH06I031813;connected_gene=C6orf48;score=560.42;connected_gene=HSPA1B;score=558.22;connected_gene=HSPA1A;score=557.56;connected_gene=HSPA1L;score=554.60;connected_gene=GC06P032039;score=550.77;connected_gene=ATF6B;score=113.91;connected_gene=DDX39B;score=111.43;connected_gene=LY6G5B;score=91.72;connected_gene=LSM2;score=73.12;connected_gene=BAG6;score=65.65;connected_gene=SK…	SE_00194,SE_51212,SE_25295,SE_06044,SE_06848,SE_54361,SE_35638,SE_27602,SE_14741,SE_32287	association	Chronic_obstructive_pulmory_disease	germline	Human_Phenotype_Ontology:HP:0006510,MONDO:MONDO:0005002,MedGen:C0024117	HSPA1A:3303|LOC107063610:107063610	12.9087	1.22319	0.623	0.107	34	2516					0.596	0.083	0	0.418	0.004	-0.047	900	0	0	0	0	0	0	0	0	0	0
6-31858928-G-A	6	31858928	rs622076	downstream	NEU1			ENST00000495807.1															6.52435	0.622208	0.497	0.04	3869	125					0.001	0	0	-1.618	-1.336	-1.348	906	0	0	0	0	0	0	16	26	0	0
6-31868665-A-C	6	31868665	rs542418	intronic	SLC44A4			ENST00000479777.1															5.57216	0.624084	0.53	0.04	2538	932					0	0	0	-3.196	-2.776	-2.789	912	0	0	0	0	0	0	1	3	0	0
6-31868665-A-G	6	31868665	rs542418	intronic	SLC44A4			ENST00000479777.1															5.57216	0.424285	0.53	0.04	2538	932					0	0	0	-3.196	-2.776	-2.789	912	0	0	0	0	0	0	1	3	0	0
6-31872678-A-G	6	31872678	rs553108	intronic	SLC44A4			ENST00000229729.10,ENST00000375562.8,ENST00000414427.1,ENST00000544672.5,ENST00000644409.1															5.11731	0.421646	0.503	0.013	4994	6988					0.092	0.134	0.128	-0.729	-0.733	-0.749	912	0	0	0	0	0	0	2	2	0	0
6-31872678-A-C	6	31872678	rs553108	intronic	SLC44A4			ENST00000229729.10,ENST00000375562.8,ENST00000414427.1,ENST00000544672.5,ENST00000644409.1															5.11731	0.574763	0.503	0.013	4994	6988					0.092	0.134	0.128	-0.729	-0.733	-0.749	912	0	0	0	0	0	0	2	2	0	0
6-31873864-G-A	6	31873864	rs527254	intronic	SLC44A4			ENST00000229729.10,ENST00000375562.8,ENST00000414427.1,ENST00000544672.5,ENST00000644409.1															5.49155	0.775612	0.45	0.04	3808	662					0.007	0.006	0.006	0.495	0.494	0.477	912	0	0	0	0	0	0	3	1	0	0
6-31880443-T-A	6	31880443	rs589428	ncRNA_exonic	EHMT2-AS1			ENST00000642849.1								me=1.56;genehancer_id=GH06I031876;connected_gene=SLC44A4;score=562.67;connected_gene=HLA-DRB5;score=21.51;connected_gene=SKIV2L;score=16.85;connected_gene=HLA-DRB1;score=14.68;connected_gene=HLA-C;score=13.40;connected_gene=EHMT2;score=11.30;connected_gene=VWA7;score=8.59;connected_gene=DXO;score=7.54;connected_gene=HLA-DQA2;score=6.16;connected_gene=C4B;score=5.50;connected_gene=HLA-B;score=4.42…							6.46651	1.35863	0.49	0	2635	684					0.001	0	0	-0.316	-0.382	-1.05	912	0	0	0	0	0	2	8	33	3	0
6-31880443-T-G	6	31880443	rs589428	ncRNA_exonic	EHMT2-AS1			ENST00000642849.1								me=1.56;genehancer_id=GH06I031876;connected_gene=SLC44A4;score=562.67;connected_gene=HLA-DRB5;score=21.51;connected_gene=SKIV2L;score=16.85;connected_gene=HLA-DRB1;score=14.68;connected_gene=HLA-C;score=13.40;connected_gene=EHMT2;score=11.30;connected_gene=VWA7;score=8.59;connected_gene=DXO;score=7.54;connected_gene=HLA-DQA2;score=6.16;connected_gene=C4B;score=5.50;connected_gene=HLA-B;score=4.42…							6.46651	0.475263	0.49	0	2635	684					0.001	0	0	-0.316	-0.382	-1.05	912	0	0	0	0	0	2	8	33	3	0
6-31883457-A-G	6	31883457	rs652888	ncRNA_exonic	EHMT2-AS1			ENST00000642849.1															7.58401	1.47723	0.623	0.067	305	363					0.098	0	0	-0.199	-1.062	-0.092	912	0	0	0	0	0	3	8	34	1	1
6-31883457-A-T	6	31883457	rs652888	ncRNA_exonic	EHMT2-AS1			ENST00000642849.1															7.58401	3.20458	0.623	0.067	305	363					0.098	0	0	-0.199	-1.062	-0.092	912	0	0	0	0	0	3	8	34	1	1
6-31924864-T-C	6	31924864	rs9267677	intronic	C2			ENST00000411571.6,ENST00000413154.5,ENST00000452202.5,ENST00000452323.6,ENST00000469372.5,ENST00000484636.1,ENST00000497706.5															7.40107	1.61861	0.457	0.013	4768	4031					0.037	0.002	0.002	0.469	0.127	0.15	917	0	0	1	7	0	0	1	0	0	0
6-31926167-G-A	6	31926167	rs2734335	intronic	C2			ENST00000411571.6,ENST00000413154.5,ENST00000452202.5,ENST00000452323.6,ENST00000469372.5,ENST00000484636.1,ENST00000497706.5															6.49826	1.28482	0.517	0	6071	2728					0.057	0.032	0.027	0.404	0.499	0.453	917	1	0	1	7	0	0	1	0	0	0
6-31940060-G-A	6	31940060	rs2293751	ncRNA_intronic	C2-AS1			ENST00000486124.5,ENST00000630806.1															3.96892	0.714313	0.45	0.027	1665	3699					0.008	0.004	0.004	-0.434	-0.135	-0.15	923	0	0	0	5	0	0	2	0	0	0
6-31940060-G-C	6	31940060	rs2293751	ncRNA_intronic	C2-AS1			ENST00000486124.5,ENST00000630806.1															3.96892	1.02459	0.45	0.027	1665	3699					0.008	0.004	0.004	-0.434	-0.135	-0.15	923	0	0	0	5	0	0	2	0	0	0
6-31946402-C-T	6	31946402	rs12614	exonic	AL645922.1,CFB	nonsynonymous SNV	CFB:ENST00000425368.6:exon2:c.C94T:p.R32W,AL645922.1:ENST00000456570.5:exon14:c.C1600T:p.R534W,CFB:ENST00000475617.5:exon3:c.C94T:p.R32W,	ENST00000425368.6,ENST00000456570.5,ENST00000475617.5	0.999	0.825	1	0.55	T			me=1.75;genehancer_id=GH06I031944;connected_gene=CFB;score=550.77;connected_gene=SKIV2L;score=45.37;connected_gene=ATF6B;score=29.45;connected_gene=CSNK2B;score=23.39;connected_gene=STK19;score=22.35;connected_gene=BAG6;score=20.35;connected_gene=CCHCR1;score=19.38;connected_gene=STK19B;score=19.22;connected_gene=HLA-DRB1;score=19.14;connected_gene=LY6G5B;score=17.78;connected_gene=C4A;score=15.9…		Benign	Factor_B_fast/slow_polymorphism|Macular_degeneration|Complement_component_2_deficiency|Atypical_hemolytic-uremic_syndrome_4|Atypical_hemolytic_uremic_syndrome|not_provided	germline	.|Human_Phenotype_Ontology:HP:0000608,Human_Phenotype_Ontology:HP:0007694,MONDO:MONDO:0003004,MedGen:C0024437,SNOMED_CT:422338006|MONDO:MONDO:0009006,MedGen:C3150275,OMIM:217000|MONDO:MONDO:0013042,MedGen:C2752038,OMIM:612924|MONDO:MONDO:0016244,MedGen:C2931788,OMIM:PS235400,Orphanet:ORPHA2134|MedGen:CN517202	CFB:629|C2:717	0.214926	21.1304	0.609	0.04	180	719	deleterious	0.02	possibly_damaging	0.613	0.002	0	0	0.418	-0.19	-0.73	923	0	0	0	0	0	0	0	0	0	0
6-31946402-C-G	6	31946402	rs12614	exonic	AL645922.1,CFB	nonsynonymous SNV	CFB:ENST00000425368.6:exon2:c.C94G:p.R32G,AL645922.1:ENST00000456570.5:exon14:c.C1600G:p.R534G,CFB:ENST00000475617.5:exon3:c.C94G:p.R32G,	ENST00000425368.6,ENST00000456570.5,ENST00000475617.5	0.006	0.013	1	0.55	T			me=1.75;genehancer_id=GH06I031944;connected_gene=CFB;score=550.77;connected_gene=SKIV2L;score=45.37;connected_gene=ATF6B;score=29.45;connected_gene=CSNK2B;score=23.39;connected_gene=STK19;score=22.35;connected_gene=BAG6;score=20.35;connected_gene=CCHCR1;score=19.38;connected_gene=STK19B;score=19.22;connected_gene=HLA-DRB1;score=19.14;connected_gene=LY6G5B;score=17.78;connected_gene=C4A;score=15.9…							0.214926	18.017	0.609	0.04	180	719	tolerated	0.4	benign	0	0.002	0	0	0.418	-0.19	-0.73	923	0	0	0	0	0	0	0	0	0	0
6-31949763-T-C	6	31949763	rs4151657	intronic	AL645922.1,CFB			ENST00000467360.1								me=1.75;genehancer_id=GH06I031944;connected_gene=CFB;score=550.77;connected_gene=SKIV2L;score=45.37;connected_gene=ATF6B;score=29.45;connected_gene=CSNK2B;score=23.39;connected_gene=STK19;score=22.35;connected_gene=BAG6;score=20.35;connected_gene=CCHCR1;score=19.38;connected_gene=STK19B;score=19.22;connected_gene=HLA-DRB1;score=19.14;connected_gene=LY6G5B;score=17.78;connected_gene=C4A;score=15.9…		Benign	not_provided	germline	MedGen:CN517202	CFB:629	11.4144	3.25128	0.45	0.013	32	165					0.032	0	0	-0.345	-0.963	-0.733	923	0	0	0	0	0	0	11	0	0	2
6-31951801-A-G	6	31951801	rs2072633	UTR3	CFB(ENST00000498317.1:c.*101A>G)			ENST00000482312.1										Benign	Atypical_hemolytic-uremic_syndrome_4|Complement_factor_B_deficiency|not_provided	germline	MONDO:MONDO:0013042,MedGen:C2752038,OMIM:612924|MONDO:MONDO:0014255,MedGen:C3809950,OMIM:615561|MedGen:CN517202	CFB:629	5.32929	1.23631	0.523	0.027	386	230					0.052	0	0	-0.508	0.378	0.061	923	0	0	0	0	0	4	11	29	2	0
6-31977074-T-C	6	31977074	rs41315816	intronic	STK19			ENST00000463823.5,ENST00000466132.5,ENST00000466336.5,ENST00000469907.1,ENST00000471028.1,ENST00000473983.5,ENST00000478486.5,ENST00000484540.5,ENST00000491861.5,ENST00000492583.5									SE_15926,SE_22525,SE_20965,SE_14727						11.7165	5.77296	0.43	0.053	4492	2540					0.705	0.859	0.869	0.295	0.683	0.715	923	2	0	1	0	3	4	14	0	0	0
6-31979683-G-T	6	31979683	rs389883	intronic	STK19			ENST00000463823.5,ENST00000473983.5,ENST00000484540.5								me=0.85;genehancer_id=GH06I031978;connected_gene=PIR57560;score=550.77;connected_gene=SKIV2L;score=73.42;connected_gene=ATF6B;score=32.19;connected_gene=DDX39B;score=28.72;connected_gene=BRD2;score=19.57;connected_gene=LY6G5B;score=17.49;connected_gene=HLA-C;score=16.09;connected_gene=PBX2;score=14.68;connected_gene=LSM2;score=14.15;connected_gene=RPL3P2;score=12.66;connected_gene=NFKBIL1;score=1…	SE_15926,SE_22525,SE_20965,SE_14727						8.9348	0.47159	0.47	0	709	40					0.222	0	0	0.469	0.182	0.194	923	0	0	0	1	0	2	19	12	0	2
6-32053885-C-T	6	32053885	rs2066989	intronic	TNXB			ENST00000375244.7,ENST00000611016.2,ENST00000644971.2,ENST00000647633.1										Benign	not_provided	germline	MedGen:CN517202	TNXB:7148	3.56078	1.19303	0.682	0.04	8600	12730					0.005	0	0	0.283	0.114	-1.445	917	0	0	0	8	0	0	6	5	0	0
6-32053885-C-G	6	32053885	rs2066989	intronic	TNXB			ENST00000375244.7,ENST00000611016.2,ENST00000644971.2,ENST00000647633.1															3.56078	1.27484	0.682	0.04	8600	12730					0.005	0	0	0.283	0.114	-1.445	917	0	0	0	8	0	0	6	5	0	0
6-32057055-T-C	6	32057055	rs6937318	intronic	TNXB			ENST00000375244.7,ENST00000611016.2,ENST00000644971.2,ENST00000647633.1										Benign	not_provided	germline	MedGen:CN517202	TNXB:7148	7.63255	0.981706	0.629	0.013	5430	15900					0.004	0	0	-2.377	-1.102	-1.049	917	0	0	0	9	0	0	8	3	0	0
6-32057778-C-A	6	32057778	rs394439	intronic	TNXB			ENST00000375244.7,ENST00000611016.2,ENST00000644971.2,ENST00000647633.1										Benign	not_provided	germline	MedGen:CN517202	TNXB:7148	5.21736	2.54924	0.576	0.013	4707	16623					0.089	0	0	-0.7	-1.192	-1.275	917	1	0	0	9	0	0	8	5	0	0
6-32064966-G-C	6	32064966	rs204883	exonic	TNXB	nonsynonymous SNV	TNXB:ENST00000644971.2:exon19:c.C6696G:p.D2232E,TNXB:ENST00000375244.7:exon19:c.C6696G:p.D2232E,TNXB:ENST00000647633.1:exon20:c.C7437G:p.D2479E,	ENST00000375244.7,ENST00000644971.2,ENST00000647633.1	0.185	0.15	1	1.825	T										0.214926	6.19581	0.636	0.107	33233	116	tolerated	0.17	probably_damaging	0.974	0.054	0	0	-2.668	-2.838	-3.72	917	0	0	0	8	0	0	10	3	0	0
6-32064966-G-A	6	32064966	rs204883	exonic	TNXB	synonymous SNV	TNXB:ENST00000644971.2:exon19:c.C6696T:p.D2232D,TNXB:ENST00000375244.7:exon19:c.C6696T:p.D2232D,TNXB:ENST00000647633.1:exon20:c.C7437T:p.D2479D,	ENST00000375244.7,ENST00000644971.2,ENST00000647633.1										Benign	not_specified|not_provided	germline	MedGen:CN169374|MedGen:CN517202	TNXB:7148	0.214926	0.413859	0.636	0.107	33233	116					0.054	0	0	-2.668	-2.838	-3.72	917	0	0	0	8	0	0	10	3	0	0
6-32110596-A-C	6	32110596	rs3807039	ncRNA_exonic	AL662884.5			ENST00000494022.1								me=2.04;genehancer_id=GH06I032106;connected_gene=TNXB;score=559.11;connected_gene=C4A;score=33.80;connected_gene=HLA-DRB1;score=25.68;connected_gene=ATF6B;score=24.39;connected_gene=SKIV2L;score=13.90;connected_gene=STK19;score=11.52;connected_gene=TNXA;score=10.96;connected_gene=AGER;score=10.90;connected_gene=CYP21A1P;score=10.59;connected_gene=STK19B;score=9.12;connected_gene=CYP21A2;score=6.5…	SE_46794,SE_30316						8.32409	0.992243	0.556	0.027	4739	12420					0.085	0	0	0.475	0	0.008	911	0	2	0	0	0	0	4	1	0	0
6-32113061-G-A	6	32113061	rs62402717	ncRNA_intronic	AL662884.2			ENST00000494022.1								me=2.04;genehancer_id=GH06I032106;connected_gene=TNXB;score=559.11;connected_gene=C4A;score=33.80;connected_gene=HLA-DRB1;score=25.68;connected_gene=ATF6B;score=24.39;connected_gene=SKIV2L;score=13.90;connected_gene=STK19;score=11.52;connected_gene=TNXA;score=10.96;connected_gene=AGER;score=10.90;connected_gene=CYP21A1P;score=10.59;connected_gene=STK19B;score=9.12;connected_gene=CYP21A2;score=6.5…	SE_46794,SE_30316						6.08153	1.22521	0.457	0.013	2274	14885					0.018	0.003	0.005	0.404	0.401	0.417	917	0	1	1	0	0	0	9	1	0	0
6-32113419-C-A	6	32113419	rs28732174	ncRNA_intronic	AL662884.2			ENST00000494022.1								me=2.04;genehancer_id=GH06I032106;connected_gene=TNXB;score=559.11;connected_gene=C4A;score=33.80;connected_gene=HLA-DRB1;score=25.68;connected_gene=ATF6B;score=24.39;connected_gene=SKIV2L;score=13.90;connected_gene=STK19;score=11.52;connected_gene=TNXA;score=10.96;connected_gene=AGER;score=10.90;connected_gene=CYP21A1P;score=10.59;connected_gene=STK19B;score=9.12;connected_gene=CYP21A2;score=6.5…	SE_46794,SE_30316						9.80358	2.20207	0.609	0.027	1916	15243					0.024	0	0	0.247	-0.105	-0.091	917	0	1	1	0	0	0	4	3	0	2
6-32247280-T-C	6	32247280	rs114484678	intergenic	NOTCH4(dist=23213),TSBP1-AS1(dist=7360)			ENST00000375023.3(dist=23213),ENST00000646628.1(dist=7360)															1.14224	3.53768	0.556	0.04	7361	18448					0.005	0.005	0.005	0.295	0.297	0.301	934	0	0	0	4	0	0	1	0	0	0
6-32258743-T-G	6	32258743	rs9268028	ncRNA_intronic	TSBP1-AS1			ENST00000425033.1,ENST00000611838.1,ENST00000645134.1,ENST00000645167.1,ENST00000645563.1,ENST00000646176.1,ENST00000646550.1,ENST00000646628.1,ENST00000647036.1															2.47634	1.08435	0.364	0	3022	6985					0.1	0.1	0.101	0.18	0.181	0.183	934	0	0	3	15	0	0	0	0	0	0
6-32317585-C-T	6	32317585	rs116667074	ncRNA_intronic	TSBP1-AS1			ENST00000611838.1,ENST00000642577.1,ENST00000645134.1,ENST00000645167.1,ENST00000646550.1,ENST00000646628.1,ENST00000647036.1															4.92607	0.501776	0.364	0.013	54288	24629					0.012	0.001	0.001	-1.199	-0.862	-0.855	934	0	0	0	20	0	0	0	0	0	0
6-32375938-G-A	6	32375938	rs114445199	ncRNA_intronic	TSBP1-AS1			ENST00000642577.1,ENST00000645134.1,ENST00000645167.1,ENST00000646550.1,ENST00000646628.1,ENST00000647036.1															5.27729	3.52338	0.556	0.027	113236	14837					0.021	0.021	0.021	0.222	0.221	0.214	934	1	0	1	20	3	0	1	0	0	0
6-32480273-G-T	6	32480273	rs183103157	intergenic	HLA-DRA(dist=35227),HLA-DRB5(dist=37080)			ENST00000449413.1(dist=6773),ENST00000374975.3(dist=37070)								me=0.2;genehancer_id=GH06I032479;connected_gene=HLA-DRB6;score=82.61;connected_gene=HLA-DQA2;score=30.65;connected_gene=HLA-DRB1;score=23.30;connected_gene=HLA-DRB5;score=19.87;connected_gene=HLA-DQA1;score=14.55;connected_gene=MICB;score=8.39;connected_gene=HLA-DQB1;score=5.05;connected_gene=CYP21A1P;score=4.23;connected_gene=GC06M032486;score=0.44;connected_gene=HLA-DRB9;score=0.44	SE_10363,SE_11487						4.81664	5.46151	0.47	0	6773	20452					0.002	0	0	-0.562	-1.031	-1.066	917	0	0	1	10	0	0	0	0	0	0
6-32593473-A-G	6	32593473	rs7749350	intergenic	HLA-DRB1(dist=3625),HLA-DQA1(dist=34706)			ENST00000360004.5(dist=3625),ENST00000422863.1(dist=34706)								me=0.2;genehancer_id=GH06I032592;connected_gene=HLA-DRB1;score=99.91;connected_gene=HLA-DRB6;score=74.72;connected_gene=HLA-DQA2;score=54.49;connected_gene=HLA-DRB5;score=50.12;connected_gene=HLA-DQB1-AS1;score=23.87;connected_gene=HLA-DQB1;score=17.41;connected_gene=HLA-DQB2;score=16.63;connected_gene=HLA-DQA1;score=13.56;connected_gene=GC06P032612;score=0.37	SE_11709,SE_20126,SE_62290,SE_10156,SE_32552,SE_09772						6.7962	5.5389	0.43	0.027	3625	14704					0.02	0.029	0.026	0.311	0.942	0.942	934	0	0	0	8	0	0	0	0	0	0
6-32599479-C-T	6	32599479	rs687308	intergenic	HLA-DRB1(dist=9631),HLA-DQA1(dist=28700)			ENST00000360004.5(dist=9631),ENST00000422863.1(dist=28700)									SE_20126,SE_62290,SE_10156,SE_32552,SE_09772						1.53535	3.49682	0.503	0	9631	20710					0.008	0.009	0.009	0.339	0.344	0.347	934	0	0	3	11	3	0	1	0	0	0
6-32606531-C-T	6	32606531	rs2760994	intergenic	HLA-DRB1(dist=16683),HLA-DQA1(dist=21648)			ENST00000360004.5(dist=16683),ENST00000422863.1(dist=21648)								me=1.67;genehancer_id=GH06I032602;connected_gene=HLA-DRB1;score=104.95;connected_gene=HLA-DRB5;score=60.65;connected_gene=HLA-DQA1;score=56.10;connected_gene=HLA-DQA2;score=51.40;connected_gene=HLA-DRB6;score=35.48;connected_gene=C4A;score=17.83;connected_gene=HLA-DQB2;score=16.53;connected_gene=HLA-DOB;score=16.20;connected_gene=HLA-DQB1;score=14.79;connected_gene=HLA-DMA;score=10.52;connected_g…	SE_20126,SE_62290,SE_13242,SE_10156,SE_10892,SE_32552,SE_09772						6.25229	9.64957	0.444	0.067	16683	27762					0.004	0	0	-3.088	-0.187	-0.173	940	0	0	0	10	0	0	0	0	0	0
6-32610275-G-T	6	32610275	rs532098	intergenic	HLA-DRB1(dist=20427),HLA-DQA1(dist=17904)			ENST00000360004.5(dist=20427),ENST00000422863.1(dist=17904)								me=1.67;genehancer_id=GH06I032602;connected_gene=HLA-DRB1;score=104.95;connected_gene=HLA-DRB5;score=60.65;connected_gene=HLA-DQA1;score=56.10;connected_gene=HLA-DQA2;score=51.40;connected_gene=HLA-DRB6;score=35.48;connected_gene=C4A;score=17.83;connected_gene=HLA-DQB2;score=16.53;connected_gene=HLA-DOB;score=16.20;connected_gene=HLA-DQB1;score=14.79;connected_gene=HLA-DMA;score=10.52;connected_g…	SE_20126,SE_62290,SE_13242,SE_10156,SE_10892,SE_32552,SE_09772						8.2678	6.24699	0.477	0.027	17905	27257					0.114	0.007	0	0.576	-0.781	-0.927	940	1	0	0	8	0	0	0	0	0	0
6-32610275-G-A	6	32610275	rs532098	intergenic	HLA-DRB1(dist=20427),HLA-DQA1(dist=17904)			ENST00000360004.5(dist=20427),ENST00000422863.1(dist=17904)								me=1.67;genehancer_id=GH06I032602;connected_gene=HLA-DRB1;score=104.95;connected_gene=HLA-DRB5;score=60.65;connected_gene=HLA-DQA1;score=56.10;connected_gene=HLA-DQA2;score=51.40;connected_gene=HLA-DRB6;score=35.48;connected_gene=C4A;score=17.83;connected_gene=HLA-DQB2;score=16.53;connected_gene=HLA-DOB;score=16.20;connected_gene=HLA-DQB1;score=14.79;connected_gene=HLA-DMA;score=10.52;connected_g…	SE_20126,SE_62290,SE_13242,SE_10156,SE_10892,SE_32552,SE_09772						8.2678	4.2662	0.477	0.027	17905	27257					0.114	0.007	0	0.576	-0.781	-0.927	940	1	0	0	8	0	0	0	0	0	0
6-32610323-G-A	6	32610323	rs13206639	intergenic	HLA-DRB1(dist=20475),HLA-DQA1(dist=17856)			ENST00000360004.5(dist=20475),ENST00000422863.1(dist=17856)								me=1.67;genehancer_id=GH06I032602;connected_gene=HLA-DRB1;score=104.95;connected_gene=HLA-DRB5;score=60.65;connected_gene=HLA-DQA1;score=56.10;connected_gene=HLA-DQA2;score=51.40;connected_gene=HLA-DRB6;score=35.48;connected_gene=C4A;score=17.83;connected_gene=HLA-DQB2;score=16.53;connected_gene=HLA-DOB;score=16.20;connected_gene=HLA-DQB1;score=14.79;connected_gene=HLA-DMA;score=10.52;connected_g…	SE_20126,SE_62290,SE_13242,SE_10156,SE_10892,SE_32552,SE_09772						8.46277	8.15979	0.483	0.027	17857	27209					0.343	0.009	0.008	0.576	1.922	2.16	940	1	0	0	8	0	0	0	0	0	0
6-32615972-G-T	6	32615972	rs113468765	intergenic	HLA-DRB1(dist=26124),HLA-DQA1(dist=12207)			ENST00000360004.5(dist=26124),ENST00000422863.1(dist=12207)								me=0.46;genehancer_id=GH06I032615;connected_gene=HLA-DRB1;score=65.16;connected_gene=HLA-DQA2;score=49.40;connected_gene=HLA-DRB6;score=46.33;connected_gene=HLA-DRB5;score=26.40;connected_gene=HLA-DQB2;score=16.46;connected_gene=CYP21A1P;score=16.28;connected_gene=HLA-DQA1;score=16.13;connected_gene=HLA-DQB1;score=7.38;connected_gene=HLA-DQB1-AS1;score=6.61;connected_gene=GC06P032612;score=0.77	SE_20126,SE_62290,SE_10156,SE_32552,SE_09772						1.50206	3.38682	0.523	0.013	12208	21560					0.019	0.019	0.018	0.222	0.221	0.214	940	0	0	1	12	0	0	0	0	0	0
6-32619388-T-G	6	32619388	rs9271377	intergenic	HLA-DRB1(dist=29540),HLA-DQA1(dist=8791)			ENST00000360004.5(dist=29540),ENST00000422863.1(dist=8791)									SE_20126,SE_62290,SE_10156,SE_11143,SE_32552,SE_09772						6.29909	4.20507	0.338	0.013	8792	18144					0.015	0.005	0.005	0.305	-0.325	-0.326	940	0	0	0	15	0	0	0	0	0	0
6-32619436-T-C	6	32619436	rs28383314	intergenic	HLA-DRB1(dist=29588),HLA-DQA1(dist=8743)			ENST00000360004.5(dist=29588),ENST00000422863.1(dist=8743)									SE_20126,SE_62290,SE_10156,SE_11143,SE_32552,SE_09772						6.31282	4.49902	0.45	0.027	8744	18096					0.001	0	0	-2.169	-2.429	-2.425	940	0	0	0	15	0	0	0	0	0	0
6-32619436-T-A	6	32619436	rs28383314	intergenic	HLA-DRB1(dist=29588),HLA-DQA1(dist=8743)			ENST00000360004.5(dist=29588),ENST00000422863.1(dist=8743)									SE_20126,SE_62290,SE_10156,SE_11143,SE_32552,SE_09772						6.31282	3.80126	0.45	0.027	8744	18096					0.001	0	0	-2.169	-2.429	-2.425	940	0	0	0	15	0	0	0	0	0	0
6-32619523-A-G	6	32619523	rs9271378	intergenic	HLA-DRB1(dist=29675),HLA-DQA1(dist=8656)			ENST00000360004.5(dist=29675),ENST00000422863.1(dist=8656)									SE_20126,SE_62290,SE_10156,SE_11143,SE_32552,SE_09772						3.63659	4.30608	0.523	0.04	8657	18009					0.023	0.008	0.008	0.311	0.491	0.491	940	0	0	0	15	0	0	0	0	0	0
6-32620981-T-C	6	32620981	rs11751439	intergenic	HLA-DRB1(dist=31133),HLA-DQA1(dist=7198)			ENST00000360004.5(dist=31133),ENST00000422863.1(dist=7198)									SE_20126,SE_62290,SE_10156,SE_11143,SE_32552,SE_09772						3.56148	6.5982	0.305	0	7199	16551					0.869	0.001	0.001	0.45	-0.76	-0.731	940	0	0	1	15	0	0	0	0	0	0
6-32622043-A-G	6	32622043	rs9271524	intergenic	HLA-DRB1(dist=32195),HLA-DQA1(dist=6136)			ENST00000360004.5(dist=32195),ENST00000422863.1(dist=6136)								me=1.63;genehancer_id=GH06I032621;connected_gene=HLA-DRB1;score=86.81;connected_gene=HLA-DQA2;score=74.83;connected_gene=HLA-DRB6;score=72.99;connected_gene=HLA-DQB1;score=44.64;connected_gene=HLA-DRB5;score=41.86;connected_gene=HLA-DQB2;score=28.21;connected_gene=HLA-DQA1;score=22.20;connected_gene=CYP21A1P;score=13.83;connected_gene=BRD2;score=12.77;connected_gene=HLA-DQB1-AS1;score=12.70;conne…	SE_20126,SE_62290,SE_10156,SE_11143,SE_32552,SE_09772						7.12063	5.90156	0.424	0.027	6137	15489					0.005	0	0	-0.309	-0.746	-0.824	940	0	0	1	15	0	0	0	0	0	0
6-32622043-A-C	6	32622043	rs9271524	intergenic	HLA-DRB1(dist=32195),HLA-DQA1(dist=6136)			ENST00000360004.5(dist=32195),ENST00000422863.1(dist=6136)								me=1.63;genehancer_id=GH06I032621;connected_gene=HLA-DRB1;score=86.81;connected_gene=HLA-DQA2;score=74.83;connected_gene=HLA-DRB6;score=72.99;connected_gene=HLA-DQB1;score=44.64;connected_gene=HLA-DRB5;score=41.86;connected_gene=HLA-DQB2;score=28.21;connected_gene=HLA-DQA1;score=22.20;connected_gene=CYP21A1P;score=13.83;connected_gene=BRD2;score=12.77;connected_gene=HLA-DQB1-AS1;score=12.70;conne…	SE_20126,SE_62290,SE_10156,SE_11143,SE_32552,SE_09772						7.12063	9.38786	0.424	0.027	6137	15489					0.005	0	0	-0.309	-0.746	-0.824	940	0	0	1	15	0	0	0	0	0	0
6-32622471-T-A	6	32622471	rs9271549	intergenic	HLA-DRB1(dist=32623),HLA-DQA1(dist=5708)			ENST00000360004.5(dist=32623),ENST00000422863.1(dist=5708)								me=1.63;genehancer_id=GH06I032621;connected_gene=HLA-DRB1;score=86.81;connected_gene=HLA-DQA2;score=74.83;connected_gene=HLA-DRB6;score=72.99;connected_gene=HLA-DQB1;score=44.64;connected_gene=HLA-DRB5;score=41.86;connected_gene=HLA-DQB2;score=28.21;connected_gene=HLA-DQA1;score=22.20;connected_gene=CYP21A1P;score=13.83;connected_gene=BRD2;score=12.77;connected_gene=HLA-DQB1-AS1;score=12.70;conne…	SE_20126,SE_62290,SE_10156,SE_11143,SE_32552,SE_09772						9.21363	3.92153	0.45	0	5709	15061					0.196	0.012	0.011	0.45	0.164	0.179	940	0	0	0	10	13	0	0	0	0	0
6-32622471-T-C	6	32622471	rs9271549	intergenic	HLA-DRB1(dist=32623),HLA-DQA1(dist=5708)			ENST00000360004.5(dist=32623),ENST00000422863.1(dist=5708)								me=1.63;genehancer_id=GH06I032621;connected_gene=HLA-DRB1;score=86.81;connected_gene=HLA-DQA2;score=74.83;connected_gene=HLA-DRB6;score=72.99;connected_gene=HLA-DQB1;score=44.64;connected_gene=HLA-DRB5;score=41.86;connected_gene=HLA-DQB2;score=28.21;connected_gene=HLA-DQA1;score=22.20;connected_gene=CYP21A1P;score=13.83;connected_gene=BRD2;score=12.77;connected_gene=HLA-DQB1-AS1;score=12.70;conne…	SE_20126,SE_62290,SE_10156,SE_11143,SE_32552,SE_09772						9.21363	3.26002	0.45	0	5709	15061					0.196	0.012	0.011	0.45	0.164	0.179	940	0	0	0	10	13	0	0	0	0	0
6-32634437-G-A	6	32634437	rs4639334	intronic	HLA-DQA1			ENST00000422863.1								me=2.09;genehancer_id=GH06I032633;connected_gene=HLA-DQA1;score=651.79;connected_gene=GC06P032638;score=550.77;connected_gene=GC06P032637;score=550.77;connected_gene=HLA-DQB1;score=86.74;connected_gene=HLA-DQA2;score=80.44;connected_gene=HLA-DRB1;score=72.85;connected_gene=HLA-DQB2;score=60.63;connected_gene=HLA-DRB5;score=52.83;connected_gene=PPT2;score=47.35;connected_gene=HLA-DRB6;score=42.05;…	SE_20126,SE_62290,SE_11475,SE_10156,SE_32552,SE_09772						6.65194	2.24064	0.344	0	6258	3095					0.001	0	0	-0.245	0.096	0.06	940	0	0	1	15	0	0	0	0	0	0
6-32658244-G-A	6	32658244	rs6905775	intergenic	HLA-DQA1(dist=14592),HLA-DQB1(dist=1223)			ENST00000460633.1(dist=11182),ENST00000487676.1(dist=1223)									SE_11111,SE_10570						7.33266	7.16668	0.483	0.013	1637	1224					0.008	0.031	0.026	0.595	0.077	0.021	940	0	0	1	10	0	0	0	0	0	1
6-32658263-C-T	6	32658263	rs4713570	intergenic	HLA-DQA1(dist=14611),HLA-DQB1(dist=1204)			ENST00000460633.1(dist=11201),ENST00000487676.1(dist=1204)									SE_11111,SE_10570						7.2645	5.99146	0.497	0.013	1618	1205					0	0	0	-3.022	-0.934	-0.55	940	0	0	1	10	0	0	0	0	0	1
6-32658263-C-G	6	32658263	rs4713570	intergenic	HLA-DQA1(dist=14611),HLA-DQB1(dist=1204)			ENST00000460633.1(dist=11201),ENST00000487676.1(dist=1204)									SE_11111,SE_10570						7.2645	11.3279	0.497	0.013	1618	1205					0	0	0	-3.022	-0.934	-0.55	940	0	0	1	10	0	0	0	0	0	1
6-32668172-G-A	6	32668172	rs2647025	intronic	HLA-DQB1			ENST00000399084.5								me=2.03;genehancer_id=GH06I032664;connected_gene=HLA-DQB1;score=634.54;connected_gene=GC06M032664;score=550.77;connected_gene=HLA-DQA1;score=99.75;connected_gene=HLA-DQB1-AS1;score=48.95;connected_gene=HLA-DQB2;score=47.14;connected_gene=HLA-DRB1;score=33.24;connected_gene=HLA-DQA2;score=32.04;connected_gene=HLA-DRB6;score=21.07;connected_gene=C4A;score=20.17;connected_gene=LY6G5B;score=10.61;con…	SE_11111,SE_62549,SE_10570						8.75484	1.50032	0.503	0.027	212	8705					0	0	0	-1.176	0.36	0.375	940	0	0	0	3	1	0	0	0	0	0
6-32668587-G-C	6	32668587	rs9274657	upstream	HLA-DQB1			ENST00000399084.5								me=2.03;genehancer_id=GH06I032664;connected_gene=HLA-DQB1;score=634.54;connected_gene=GC06M032664;score=550.77;connected_gene=HLA-DQA1;score=99.75;connected_gene=HLA-DQB1-AS1;score=48.95;connected_gene=HLA-DQB2;score=47.14;connected_gene=HLA-DRB1;score=33.24;connected_gene=HLA-DQA2;score=32.04;connected_gene=HLA-DRB6;score=21.07;connected_gene=C4A;score=20.17;connected_gene=LY6G5B;score=10.61;con…	SE_11111,SE_62549,SE_10570						8.42884	7.16037	0.503	0	204	9120					0.005	0	0	-2.205	-1.054	-1.084	940	0	0	0	5	2	0	0	0	0	0
6-32668587-G-T	6	32668587	rs9274657	upstream	HLA-DQB1			ENST00000399084.5								me=2.03;genehancer_id=GH06I032664;connected_gene=HLA-DQB1;score=634.54;connected_gene=GC06M032664;score=550.77;connected_gene=HLA-DQA1;score=99.75;connected_gene=HLA-DQB1-AS1;score=48.95;connected_gene=HLA-DQB2;score=47.14;connected_gene=HLA-DRB1;score=33.24;connected_gene=HLA-DQA2;score=32.04;connected_gene=HLA-DRB6;score=21.07;connected_gene=C4A;score=20.17;connected_gene=LY6G5B;score=10.61;con…	SE_11111,SE_62549,SE_10570						8.42884	5.85214	0.503	0	204	9120					0.005	0	0	-2.205	-1.054	-1.084	940	0	0	0	5	2	0	0	0	0	0
6-32668587-G-A	6	32668587	rs9274657	upstream	HLA-DQB1			ENST00000399084.5								me=2.03;genehancer_id=GH06I032664;connected_gene=HLA-DQB1;score=634.54;connected_gene=GC06M032664;score=550.77;connected_gene=HLA-DQA1;score=99.75;connected_gene=HLA-DQB1-AS1;score=48.95;connected_gene=HLA-DQB2;score=47.14;connected_gene=HLA-DRB1;score=33.24;connected_gene=HLA-DQA2;score=32.04;connected_gene=HLA-DRB6;score=21.07;connected_gene=C4A;score=20.17;connected_gene=LY6G5B;score=10.61;con…	SE_11111,SE_62549,SE_10570						8.42884	4.62448	0.503	0	204	9120					0.005	0	0	-2.205	-1.054	-1.084	940	0	0	0	5	2	0	0	0	0	0
6-32755938-C-A	6	32755938	rs116212553	downstream	HLA-DQB2			ENST00000411527.5,ENST00000427449.1,ENST00000435145.6,ENST00000437316.6															5.00183	10.8518	0.424	0.013	7529	161					0.007	0	0	0.418	0.047	0.06	940	0	0	1	8	0	0	0	0	0	0
6-32812379-G-T	6	32812379	rs9276807	downstream	HLA-DOB			ENST00000438763.6,ENST00000475235.1,ENST00000488325.5,ENST00000648009.1															5.58334	8.88675	0.49	0.04	4598	385					0.009	0.001	0.001	-0.49	0.606	0.611	934	0	0	0	6	0	0	1	0	0	1
6-32812379-G-A	6	32812379	rs9276807	downstream	HLA-DOB			ENST00000438763.6,ENST00000475235.1,ENST00000488325.5,ENST00000648009.1															5.58334	4.05408	0.49	0.04	4598	385					0.009	0.001	0.001	-0.49	0.606	0.611	934	0	0	0	6	0	0	1	0	0	1
6-32814335-C-T	6	32814335	rs11575907	exonic	AL669918.1,HLA-DOB	nonsynonymous SNV	HLA-DOB:ENST00000648009.1:exon4:c.G628A:p.V210I,HLA-DOB:ENST00000438763.7:exon3:c.G628A:p.V210I,AL669918.1:ENST00000452392.2:exon14:c.G2449A:p.V817I,	ENST00000438763.6,ENST00000452392.2,ENST00000648009.1	0.067	0.044	0.998	0.78	T			me=1.64;genehancer_id=GH06I032813;connected_gene=HLA-DOB;score=577.67;connected_gene=BRD2;score=10.69;connected_gene=HLA-DRB5;score=8.40;connected_gene=TAP2;score=5.82;connected_gene=HLA-DRB6;score=5.00;connected_gene=HLA-DPB1;score=4.74;connected_gene=RGL2;score=4.27;connected_gene=B3GALT4;score=1.77;connected_gene=HLA-DQA2;score=1.72;connected_gene=HLA-DQB2;score=1.61;connected_gene=TAPBP;score…							0.214926	2.79984	0.483	0.013	2576	36	tolerated	0.55	benign	0.011	0.789	0.039	0	0.407	-0.553	-0.519	934	0	0	0	6	0	0	2	0	0	1
6-32814610-G-A	6	32814610	rs2071475	intronic	AL669918.1,HLA-DOB			ENST00000475235.1								me=1.64;genehancer_id=GH06I032813;connected_gene=HLA-DOB;score=577.67;connected_gene=BRD2;score=10.69;connected_gene=HLA-DRB5;score=8.40;connected_gene=TAP2;score=5.82;connected_gene=HLA-DRB6;score=5.00;connected_gene=HLA-DPB1;score=4.74;connected_gene=RGL2;score=4.27;connected_gene=B3GALT4;score=1.77;connected_gene=HLA-DQA2;score=1.72;connected_gene=HLA-DQB2;score=1.61;connected_gene=TAPBP;score…							15.1032	17.8066	0.503	0.013	2301	240					0.23	0.001	0	0.579	-0.081	-0.24	934	0	0	0	6	0	0	1	0	0	1
6-32817738-C-T	6	32817738	rs2857107	intronic	AL669918.1,HLA-DOB			ENST00000452392.2,ENST00000648009.1															6.74456	1.53877	0.311	0.013	690	3368					0.634	0.013	0.01	-0.447	-0.527	-0.677	934	0	0	0	4	0	0	0	0	0	0
6-32818514-G-A	6	32818514	rs28361065	intronic	AL669918.1,HLA-DOB			ENST00000452392.2,ENST00000648009.1															6.6563	0.480428	0.497	0	1953	4747					0.003	0.003	0	-0.212	-0.211	-0.388	934	0	0	0	4	0	0	0	0	0	0
6-32819105-T-C	6	32819105	rs3763355	intronic	AL669918.1,HLA-DOB			ENST00000452392.2,ENST00000648009.1															9.11313	0.516603	0.45	0.013	1362	5338					0.387	0.003	0.004	0.307	-0.399	-0.248	934	0	0	0	5	0	0	0	0	0	0
6-32820360-T-C	6	32820360	rs59377618	UTR5	HLA-DOB(ENST00000648009.1:c.-3409A>G)			ENST00000648009.1(ENST00000648009.1:c.-3409A>G)								me=0.81;genehancer_id=GH06I032819;connected_gene=HLA-DOB;score=24.08;connected_gene=TAP2;score=5.04;connected_gene=HLA-DQB1-AS1;score=4.88;connected_gene=HLA-DRB1;score=4.28;connected_gene=PSMB8;score=1.69;connected_gene=TAP1;score=1.57;connected_gene=GC06M032825;score=0.44;connected_gene=ENSG00000250264;score=0.37							7.36189	0.91291	0.49	0.04	107	6593					0.008	0	0	0.388	0.13	0.146	934	0	0	0	5	0	0	0	0	0	0
6-32820360-T-G	6	32820360	rs59377618	UTR5	HLA-DOB(ENST00000648009.1:c.-3409A>C)			ENST00000648009.1(ENST00000648009.1:c.-3409A>C)								me=0.81;genehancer_id=GH06I032819;connected_gene=HLA-DOB;score=24.08;connected_gene=TAP2;score=5.04;connected_gene=HLA-DQB1-AS1;score=4.88;connected_gene=HLA-DRB1;score=4.28;connected_gene=PSMB8;score=1.69;connected_gene=TAP1;score=1.57;connected_gene=GC06M032825;score=0.44;connected_gene=ENSG00000250264;score=0.37							7.36189	2.14437	0.49	0.04	107	6593					0.008	0	0	0.388	0.13	0.146	934	0	0	0	5	0	0	0	0	0	0
6-32822282-T-C	6	32822282	rs2857105	UTR3	TAP2(ENST00000652259.1:c.*7A>G)			ENST00000374899.8(ENST00000374899.8:c.*7A>G)															5.75244	10.0378	0.291	0.013	16446	449					0.061	0.042	0.044	-0.408	0.478	0.494	934	0	0	0	5	0	0	0	0	0	0
6-32827255-G-A	6	32827255	rs10484565	UTR3	TAP2(ENST00000620123.4:c.*1600C>T,ENST00000374897.3:c.*1651C>T)			ENST00000374897.2(ENST00000374897.2:c.*1651C>T),ENST00000620123.4(ENST00000620123.4:c.*1600C>T)															12.1998	1.16758	0.417	0.013	11473	1840					0.364	0	0	-0.228	-0.423	-0.101	934	0	0	0	0	0	0	15	3	0	0
6-32828533-A-G	6	32828533	rs115360810	UTR3	TAP2(ENST00000620123.4:c.*322T>C,ENST00000374897.3:c.*373T>C)			ENST00000374897.2(ENST00000374897.2:c.*373T>C),ENST00000620123.4(ENST00000620123.4:c.*322T>C)															4.89058	4.99616	0.258	0	2195	412					0.465	0.001	0.004	0.44	0.892	1.278	934	0	0	0	0	0	0	31	6	0	0
6-32829843-C-T	6	32829843	rs241438	intronic	AL669918.1,TAP2			ENST00000464100.1															4.53014	0.503024	0.45	0.027	885	899					0.084	0	0	0.28	-0.654	-0.867	934	0	0	0	0	0	0	10	31	0	0
6-32829843-C-G	6	32829843	rs241438	intronic	AL669918.1,TAP2			ENST00000464100.1															4.53014	1.41192	0.45	0.027	885	899					0.084	0	0	0.28	-0.654	-0.867	934	0	0	0	0	0	0	10	31	0	0
6-32829843-C-A	6	32829843	rs241438	intronic	AL669918.1,TAP2			ENST00000464100.1															4.53014	2.02883	0.45	0.027	885	899					0.084	0	0	0.28	-0.654	-0.867	934	0	0	0	0	0	0	10	31	0	0
6-32830032-C-T	6	32830032	rs2228396	exonic	AL669918.1,TAP2	nonsynonymous SNV	TAP2:ENST00000374897.3:exon10:c.G1693A:p.A565T,TAP2:ENST00000620123.4:exon10:c.G1693A:p.A565T,TAP2:ENST00000652259.1:exon10:c.G1693A:p.A565T,AL669918.1:ENST00000452392.2:exon10:c.G1693A:p.A565T,	ENST00000374897.2,ENST00000374899.8,ENST00000452392.2,ENST00000620123.4	0.264	0.118		1.235	T					Benign	Bare_lymphocyte_syndrome_type_1	germline	MONDO:MONDO:0011476,MedGen:C1858266,OMIM:604571,Orphanet:ORPHA34592	TAP2:6891	0.214926	2.20296	0.576	0.053	696	1088	tolerated	0.36	benign	0.174	0.283	0	0	-0.85	-0.728	-0.886	934	0	0	0	0	0	0	8	33	0	0
6-32830099-A-G	6	32830099	rs241436	intronic	AL669918.1,TAP2			ENST00000464100.1										Benign	Bare_lymphocyte_syndrome_type_1|not_specified	germline	MONDO:MONDO:0011476,MedGen:C1858266,OMIM:604571,Orphanet:ORPHA34592|MedGen:CN169374	TAP2:6891	8.91112	1.01521	0.576	0.013	629	1155					0.002	0	0	-2.8	0.5	0.297	934	0	0	0	0	0	0	8	33	0	0
6-32830099-A-T	6	32830099	rs241436	intronic	AL669918.1,TAP2			ENST00000464100.1															8.91112	3.51841	0.576	0.013	629	1155					0.002	0	0	-2.8	0.5	0.297	934	0	0	0	0	0	0	8	33	0	0
6-32830099-A-C	6	32830099	rs241436	intronic	AL669918.1,TAP2			ENST00000464100.1															8.91112	3.45293	0.576	0.013	629	1155					0.002	0	0	-2.8	0.5	0.297	934	0	0	0	0	0	0	8	33	0	0
6-32830466-G-A	6	32830466	rs241435	intronic	AL669918.1,TAP2			ENST00000464100.1															11.4017	6.97494	0.536	0.053	262	1522					0.402	0.009	0	0.579	0.309	-0.523	934	0	0	0	0	0	0	9	32	0	0
6-32831896-G-A	6	32831896	rs183585	intronic	AL669918.1,TAP2			ENST00000374897.2,ENST00000374899.8,ENST00000452392.2,ENST00000620123.4															7.07989	1.952	0.305	0	838	400					0.174	0	0	0.579	-0.036	-0.081	934	0	0	0	0	0	0	30	11	0	0
6-32832146-T-C	6	32832146	rs41316552	intronic	AL669918.1,TAP2			ENST00000374897.2,ENST00000374899.8,ENST00000452392.2,ENST00000620123.4															5.54845	0.972783	0.377	0.013	588	150					0	0	0	-1.51	-0.591	-0.564	934	0	0	0	0	0	0	28	13	0	0
6-32834232-C-T	6	32834232	rs62397687	intronic	AL669918.1,TAP2			ENST00000374897.2,ENST00000374899.8,ENST00000452392.2,ENST00000620123.4															7.84864	0.6703	0.377	0.013	4496	8817					0.002	0	0	-0.582	-0.097	-0.087	934	0	0	0	0	0	0	29	10	0	1
6-32834577-C-A	6	32834577	rs41317090	intronic	AL669918.1,TAP2			ENST00000374897.2,ENST00000374899.8,ENST00000452392.2,ENST00000620123.4															7.22746	2.86162	0.338	0	4151	9162					0.026	0	0	0.407	-0.383	-0.363	934	0	0	0	0	0	0	27	12	0	1
6-32835043-T-C	6	32835043	rs241430	intronic	AL669918.1,TAP2			ENST00000374897.2,ENST00000374899.8,ENST00000452392.2,ENST00000620123.4									SE_18748						6.68214	1.98282	0.417	0	3685	9628					0.004	0.002	0.001	-1.239	0.455	0.391	934	0	0	0	0	0	0	26	13	0	1
6-32836063-A-G	6	32836063	rs241429	intronic	AL669918.1,TAP2			ENST00000374897.2,ENST00000374899.8,ENST00000452392.2,ENST00000620123.4									SE_18748,SE_17555,SE_11258						6.36812	0.435418	0.377	0.013	2665	10648					0.004	0	0	0.579	-0.081	0.067	934	0	0	0	0	0	0	27	6	1	1
6-32836063-A-T	6	32836063	rs241429	intronic	AL669918.1,TAP2			ENST00000374897.2,ENST00000374899.8,ENST00000452392.2,ENST00000620123.4									SE_18748,SE_17555,SE_11258						6.36812	0.498371	0.377	0.013	2665	10648					0.004	0	0	0.579	-0.081	0.067	934	0	0	0	0	0	0	27	6	1	1
6-32836063-A-C	6	32836063	rs241429	intronic	AL669918.1,TAP2			ENST00000374897.2,ENST00000374899.8,ENST00000452392.2,ENST00000620123.4									SE_18748,SE_17555,SE_11258						6.36812	1.6789	0.377	0.013	2665	10648					0.004	0	0	0.579	-0.081	0.067	934	0	0	0	0	0	0	27	6	1	1
6-32836793-G-A	6	32836793	rs3819720	intronic	AL669918.1,TAP2			ENST00000374897.2,ENST00000374899.8,ENST00000452392.2,ENST00000620123.4									SE_22533,SE_18748,SE_17555,SE_11258						6.53492	0.836019	0.417	0.04	1935	11378					0.113	0.108	0.103	-0.234	0.082	0.061	934	0	0	0	0	0	0	17	3	1	2
6-32837021-G-A	6	32837021	rs3819721	intronic	AL669918.1,TAP2			ENST00000374897.2,ENST00000374899.8,ENST00000452392.2,ENST00000620123.4									SE_62623,SE_22533,SE_18748,SE_17555,SE_17814,SE_11258						7.53925	0.889585	0.437	0.013	1707	11606					0.895	0	0	0.579	-0.154	-0.099	934	0	0	0	0	0	0	6	1	0	3
6-32837157-G-A	6	32837157	rs241424	intronic	AL669918.1,TAP2			ENST00000374897.2,ENST00000374899.8,ENST00000452392.2,ENST00000620123.4									SE_62623,SE_22533,SE_18748,SE_17555,SE_17814,SE_11258						8.44833	0.449557	0.483	0	1571	11742					0	0	0	-0.943	-0.685	-0.769	934	0	0	0	0	0	0	6	1	0	3
6-32839713-C-G	6	32839713	rs114595701	upstream	AL669918.1,TAP2			ENST00000374897.2,ENST00000374899.8,ENST00000452392.2,ENST00000620123.4								me=2.28;genehancer_id=GH06I032837;connected_gene=PSMB9;score=567.36;connected_gene=PSMB8-AS1;score=557.98;connected_gene=PSMB8;score=556.77;connected_gene=TAP2;score=550.77;connected_gene=HLA-DMA;score=19.42;connected_gene=TAP1;score=12.61;connected_gene=HLA-DRB1;score=9.42;connected_gene=HLA-DOB;score=8.65;connected_gene=HLA-DQA1;score=5.62;connected_gene=GC06M032850;score=0.77;connected_gene=GC…	SE_62623,SE_22533,SE_18748,SE_17555,SE_20428,SE_17814,SE_11258						7.96727	3.21753	0.411	0.04	891	14298					0.359	0	0	-0.525	-1.911	-1.857	934	0	0	0	0	0	0	8	0	0	0
6-32839713-C-T	6	32839713	rs114595701	upstream	AL669918.1,TAP2			ENST00000374897.2,ENST00000374899.8,ENST00000452392.2,ENST00000620123.4								me=2.28;genehancer_id=GH06I032837;connected_gene=PSMB9;score=567.36;connected_gene=PSMB8-AS1;score=557.98;connected_gene=PSMB8;score=556.77;connected_gene=TAP2;score=550.77;connected_gene=HLA-DMA;score=19.42;connected_gene=TAP1;score=12.61;connected_gene=HLA-DRB1;score=9.42;connected_gene=HLA-DOB;score=8.65;connected_gene=HLA-DQA1;score=5.62;connected_gene=GC06M032850;score=0.77;connected_gene=GC…	SE_62623,SE_22533,SE_18748,SE_17555,SE_20428,SE_17814,SE_11258						7.96727	3.27852	0.411	0.04	891	14298					0.359	0	0	-0.525	-1.911	-1.857	934	0	0	0	0	0	0	8	0	0	0
6-32841446-C-G	6	32841446	rs2071627	intronic	PSMB8			ENST00000484003.1,ENST00000490613.1,ENST00000650411.1								me=2.28;genehancer_id=GH06I032837;connected_gene=PSMB9;score=567.36;connected_gene=PSMB8-AS1;score=557.98;connected_gene=PSMB8;score=556.77;connected_gene=TAP2;score=550.77;connected_gene=HLA-DMA;score=19.42;connected_gene=TAP1;score=12.61;connected_gene=HLA-DRB1;score=9.42;connected_gene=HLA-DOB;score=8.65;connected_gene=HLA-DQA1;score=5.62;connected_gene=GC06M032850;score=0.77;connected_gene=GC…	SE_62623,SE_22533,SE_12315,SE_18748,SE_17555,SE_20428,SE_19410,SE_17814,SE_10837,SE_11258						6.13647	0.745965	0.57	0.093	589	425					0.01	0	0	0.276	-0.399	-0.02	934	0	0	0	0	0	0	13	9	1	9
6-32841446-C-A	6	32841446	rs2071627	intronic	PSMB8			ENST00000484003.1,ENST00000490613.1,ENST00000650411.1								me=2.28;genehancer_id=GH06I032837;connected_gene=PSMB9;score=567.36;connected_gene=PSMB8-AS1;score=557.98;connected_gene=PSMB8;score=556.77;connected_gene=TAP2;score=550.77;connected_gene=HLA-DMA;score=19.42;connected_gene=TAP1;score=12.61;connected_gene=HLA-DRB1;score=9.42;connected_gene=HLA-DOB;score=8.65;connected_gene=HLA-DQA1;score=5.62;connected_gene=GC06M032850;score=0.77;connected_gene=GC…	SE_62623,SE_22533,SE_12315,SE_18748,SE_17555,SE_20428,SE_19410,SE_17814,SE_10837,SE_11258	Benign	not_provided	germline	MedGen:CN517202	PSMB8:5696	6.13647	0.712416	0.57	0.093	589	425					0.01	0	0	0.276	-0.399	-0.02	934	0	0	0	0	0	0	13	9	1	9
6-32849353-A-G	6	32849353	rs12529313	intronic	PSMB9,TAP1			ENST00000486332.1									SE_22533,SE_18748,SE_17555,SE_17814,SE_11258						7.40215	1.72992	0.397	0	790	4083					0.064	0	0	-0.433	-0.791	-0.779	934	0	0	0	0	0	0	22	8	3	6
6-32849353-A-T	6	32849353	rs12529313	intronic	PSMB9,TAP1			ENST00000486332.1									SE_22533,SE_18748,SE_17555,SE_17814,SE_11258						7.40215	2.2099	0.397	0	790	4083					0.064	0	0	-0.433	-0.791	-0.779	934	0	0	0	0	0	0	22	8	3	6
6-32851740-T-C	6	32851740	rs2284190	intronic	PSMB9,TAP1			ENST00000643923.1,ENST00000645078.1							chr6:32851499-32851866	me=2.55;genehancer_id=GH06I032851;connected_gene=TAP1;score=573.47;connected_gene=PSMB9;score=33.13;connected_gene=BRD2;score=16.89;connected_gene=VPS52;score=11.81;connected_gene=LEMD2;score=10.55;connected_gene=PSMB8;score=10.13;connected_gene=RXRB;score=9.76;connected_gene=ATF6B;score=9.69;connected_gene=HLA-DOB;score=9.17;connected_gene=C4A;score=8.19;connected_gene=TAP2;score=7.29;connected_…	SE_53782,SE_19459,SE_50789,SE_62998,SE_22896,SE_17164,SE_20537,SE_19039,SE_17814,SE_11258						12.027	0.700489	0.391	0	1048	6470					0.26	0	0	0.451	-0.586	-0.568	934	0	0	0	0	0	0	9	7	0	8
6-32854082-C-A	6	32854082	rs2071480	intronic	PSMB9			ENST00000395330.5,ENST00000414474.5								me=2.55;genehancer_id=GH06I032851;connected_gene=TAP1;score=573.47;connected_gene=PSMB9;score=33.13;connected_gene=BRD2;score=16.89;connected_gene=VPS52;score=11.81;connected_gene=LEMD2;score=10.55;connected_gene=PSMB8;score=10.13;connected_gene=RXRB;score=9.76;connected_gene=ATF6B;score=9.69;connected_gene=HLA-DOB;score=9.17;connected_gene=C4A;score=8.19;connected_gene=TAP2;score=7.29;connected_…	SE_53782,SE_19459,SE_50789,SE_62998,SE_22896,SE_17164,SE_20537,SE_19039,SE_17814,SE_11258	Benign	Bare_lymphocyte_syndrome_type_1	germline	MONDO:MONDO:0011476,MedGen:C1858266,OMIM:604571,Orphanet:ORPHA34592	TAP1:6890	11.974	0.767368	0.715	0.213	67	4356					0.003	0.605	0.423	-0.234	1.179	1.348	934	0	0	0	0	0	0	0	0	0	0
6-32854082-C-G	6	32854082	rs2071480	intronic	PSMB9			ENST00000395330.5,ENST00000414474.5								me=2.55;genehancer_id=GH06I032851;connected_gene=TAP1;score=573.47;connected_gene=PSMB9;score=33.13;connected_gene=BRD2;score=16.89;connected_gene=VPS52;score=11.81;connected_gene=LEMD2;score=10.55;connected_gene=PSMB8;score=10.13;connected_gene=RXRB;score=9.76;connected_gene=ATF6B;score=9.69;connected_gene=HLA-DOB;score=9.17;connected_gene=C4A;score=8.19;connected_gene=TAP2;score=7.29;connected_…	SE_53782,SE_19459,SE_50789,SE_62998,SE_22896,SE_17164,SE_20537,SE_19039,SE_17814,SE_11258						11.974	0.417404	0.715	0.213	67	4356					0.003	0.605	0.423	-0.234	1.179	1.348	934	0	0	0	0	0	0	0	0	0	0
6-32857313-G-A	6	32857313	rs17587	exonic	PSMB9	nonsynonymous SNV	PSMB9:ENST00000374859.3:exon3:c.G179A:p.R60H,PSMB9:ENST00000414474.5:exon3:c.G110A:p.R37H,PSMB9:ENST00000395330.5:exon3:c.G110A:p.R37H,	ENST00000374859.2,ENST00000395330.5,ENST00000414474.5	0.001	0.002	1	1.05	T				SE_17814,SE_11258						0.214926	3.87461	0.616	0.12	1216	1125	tolerated	0.2	benign	0.003	0.872	0	0.001	0.579	-0.303	0.223	934	0	0	0	0	0	0	9	5	1	4
6-32857313-G-T	6	32857313	rs17587	exonic	PSMB9	nonsynonymous SNV	PSMB9:ENST00000374859.3:exon3:c.G179T:p.R60L,PSMB9:ENST00000414474.5:exon3:c.G110T:p.R37L,PSMB9:ENST00000395330.5:exon3:c.G110T:p.R37L,	ENST00000374859.2,ENST00000395330.5,ENST00000414474.5	0.079	0.107	0.999	2.23	T				SE_17814,SE_11258						0.214926	14.2565	0.616	0.12	1216	1125	tolerated	0.1	benign	0.159	0.872	0	0.001	0.579	-0.303	0.223	934	0	0	0	0	0	0	9	5	1	4
6-33000359-G-A	6	33000359	rs116416291	intergenic	BRD2(dist=18854),HLA-DOA(dist=3823)			ENST00000374825.8(dist=18854),ENST00000229829.6(dist=3819)									SE_10854						9.39676	2.8685	0.457	0.04	7026	3820					0.004	0.162	0.121	-0.234	1.324	1.231	895	0	0	0	1	6	0	0	0	0	0
6-33003094-T-C	6	33003094	rs13191715	intergenic	BRD2(dist=21589),HLA-DOA(dist=1088)			ENST00000374825.8(dist=21589),ENST00000229829.6(dist=1084)									SE_10854						6.89146	3.85169	0.464	0.053	4291	1085					0.032	0.009	0.007	-0.602	0.305	0.321	895	0	0	0	2	0	0	1	0	0	0
6-33003931-G-C	6	33003931	rs3128931	downstream	HLA-DOA			ENST00000229829.6									SE_10854						8.26626	6.55323	0.417	0	5682	248					0.011	0	0	-0.325	0.051	0.037	895	0	0	0	2	0	0	1	0	0	0
6-33003931-G-A	6	33003931	rs3128931	downstream	HLA-DOA			ENST00000229829.6									SE_10854						8.26626	5.42566	0.417	0	5682	248					0.011	0	0	-0.325	0.051	0.037	895	0	0	0	2	0	0	1	0	0	0
6-33005110-G-C	6	33005110	rs376892	UTR3	HLA-DOA(ENST00000229829.7:c.*1728C>G)			ENST00000229829.6(ENST00000229829.6:c.*1728C>G)									SE_10854						6.53931	2.53832	0.55	0.027	4503	932					0	0	0	-1.66	-0.041	-0.037	895	0	0	0	2	0	0	2	1	0	0
6-33005110-G-T	6	33005110	rs376892	UTR3	HLA-DOA(ENST00000229829.7:c.*1728C>A)			ENST00000229829.6(ENST00000229829.6:c.*1728C>A)									SE_10854						6.53931	3.46707	0.55	0.027	4503	932					0	0	0	-1.66	-0.041	-0.037	895	0	0	0	2	0	0	2	1	0	0
6-33005110-G-A	6	33005110	rs376892	UTR3	HLA-DOA(ENST00000229829.7:c.*1728C>T)			ENST00000229829.6(ENST00000229829.6:c.*1728C>T)									SE_10854						6.53931	1.58161	0.55	0.027	4503	932					0	0	0	-1.66	-0.041	-0.037	895	0	0	0	2	0	0	2	1	0	0
6-33007604-A-G	6	33007604	rs453779	intronic	HLA-DOA			ENST00000495532.1									SE_10163,SE_10854						12.902	1.92157	0.616	0.053	220	107					0.009	0	0	0.595	-0.833	-0.614	895	0	0	0	3	0	0	1	0	0	2
6-33007604-A-C	6	33007604	rs453779	intronic	HLA-DOA			ENST00000495532.1									SE_10163,SE_10854						12.902	5.28584	0.616	0.053	220	107					0.009	0	0	0.595	-0.833	-0.614	895	0	0	0	3	0	0	1	0	0	2
6-33007604-A-T	6	33007604	rs453779	intronic	HLA-DOA			ENST00000495532.1									SE_10163,SE_10854						12.902	10.1585	0.616	0.053	220	107					0.009	0	0	0.595	-0.833	-0.614	895	0	0	0	3	0	0	1	0	0	2
6-33007734-A-C	6	33007734	rs2267647	intronic	HLA-DOA			ENST00000495532.1									SE_10163,SE_62430,SE_10854						6.96432	3.05442	0.609	0.04	321	237					0.006	0	0	-2.02	-0.413	-0.732	895	0	0	0	3	0	0	1	0	0	2
6-33007734-A-G	6	33007734	rs2267647	intronic	HLA-DOA			ENST00000495532.1									SE_10163,SE_62430,SE_10854						6.96432	0.699984	0.609	0.04	321	237					0.006	0	0	-2.02	-0.413	-0.732	895	0	0	0	3	0	0	1	0	0	2
6-33010810-C-A	6	33010810	rs429916	intergenic	HLA-DOA(dist=1219),HLA-DPA1(dist=53759)			ENST00000229829.6(dist=1198),ENST00000419277.5(dist=53759)									SE_10163,SE_62430,SE_10854						7.03094	4.20854	0.51	0.067	1198	2749					0.001	0	0	-0.358	0.091	0.095	895	0	0	0	1	0	0	0	0	0	0
6-33022418-G-A	6	33022418	rs114545731	intergenic	HLA-DOA(dist=12827),HLA-DPA1(dist=42151)			ENST00000229829.6(dist=12806),ENST00000419277.5(dist=42151)									SE_10163,SE_20473,SE_62430,SE_61940,SE_10854						0.822777	3.90136	0.404	0.013	12806	14357					0.012	0.012	0.012	-0.715	-0.71	-0.718	884	0	0	0	3	1	0	0	0	0	0
6-33097173-C-A	6	33097173	rs114581973	intergenic	HLA-DPB1(dist=7477),HCG24(dist=47610)			ENST00000433582.1															1.95336	2.94532	0.603	0.053	123	5420					0.002	0.002	0.002	-1.292	-1.263	-1.246	846	0	0	2	6	5	0	0	0	0	0
6-33097173-C-T	6	33097173	rs114581973	intergenic	HLA-DPB1(dist=7477),HCG24(dist=47610)			ENST00000433582.1															1.95336	2.38124	0.603	0.053	123	5420					0.002	0.002	0.002	-1.292	-1.263	-1.246	846	0	0	2	6	5	0	0	0	0	0
6-33097173-C-G	6	33097173	rs114581973	intergenic	HLA-DPB1(dist=7477),HCG24(dist=47610)			ENST00000433582.1															1.95336	2.94532	0.603	0.053	123	5420					0.002	0.002	0.002	-1.292	-1.263	-1.246	846	0	0	2	6	5	0	0	0	0	0
6-33166325-T-G	6	33166325	rs3116955	intronic	COL11A2			ENST00000477772.1															1.96478	2.073	0.583	0.027	11569	3630					0	0	0	-0.613	-3.791	-3.766	830	0	0	0	11	0	0	1	0	0	0
6-33166325-T-C	6	33166325	rs3116955	intronic	COL11A2			ENST00000477772.1										Benign	not_provided	germline	MedGen:CN517202	COL11A2:1302	1.96478	1.09086	0.583	0.027	11569	3630					0	0	0	-0.613	-3.791	-3.766	830	0	0	0	11	0	0	1	0	0	0
6-33175979-A-G	6	33175979	rs2071025	intronic	COL11A2			ENST00000477772.1										Benign	not_provided	germline	MedGen:CN517202	COL11A2:1302	7.7036	0.443267	0.556	0.053	1915	13284					0.055	0.008	0	0.579	1.014	0.01	830	0	0	2	10	5	0	1	0	0	0
6-33302616-C-T	6	33302616	rs9469397	intronic	TAPBP			ENST00000434618.6,ENST00000475304.5,ENST00000489157.5									SE_17081,SE_12222,SE_19746,SE_30186						6.29853	0.555778	0.477	0.053	11597	856					0.002	0.002	0.002	0.383	0.388	0.391	649	0	1	0	0	0	0	23	12	3	0
6-33397947-A-G	6	33397947	rs114542428	intronic	KIFC1			ENST00000428849.6,ENST00000450504.1															10.0112	1.48294	0.497	0	6086	5913					0.053	0.013	0.01	0.475	-0.058	-0.049	375	0	0	0	2	0	0	13	15	0	1
6-33397947-A-T	6	33397947	rs114542428	intronic	KIFC1			ENST00000428849.6,ENST00000450504.1															10.0112	1.80362	0.497	0	6086	5913					0.053	0.013	0.01	0.475	-0.058	-0.049	375	0	0	0	2	0	0	13	15	0	1
6-33469459-G-A	6	33469459	rs114176380	intergenic	ZBTB9(dist=11915),RN7SL26P(dist=71235)			ENST00000395064.2(dist=11911),ENST00000612409.1(dist=70587)															1.95336	3.99917	0.411	0.027	14053	11911					0.17	0.169	0.167	0.181	0.179	0.174	633	0	0	0	22	0	0	0	0	0	0
6-33590881-G-A	6	33590881	rs422907	ncRNA_intronic	LINC00336			ENST00000477984.1								me=1.4;genehancer_id=GH06I033588;connected_gene=BAK1;score=15.95;connected_gene=ITPR3;score=13.47;connected_gene=IP6K3;score=7.01;connected_gene=HLA-DPA1;score=4.66;connected_gene=HLA-DPB1;score=4.23;connected_gene=LINC00336;score=0.77;connected_gene=GGNBP1;score=0.23	SE_23452,SE_24002,SE_65926,SE_50523,SE_19684						9.10818	0.474489	0.649	0.053	2458	4775					0.007	0	0	-3.585	-4.835	-4.145	710	0	0	0	2	0	0	0	0	0	0
6-33594185-T-C	6	33594185	rs6457733	upstream	LINC00336			ENST00000477984.1															1.4989	3.61863	0.497	0.067	847	8079					0	0	0	0.371	0.376	0.38	711	0	1	0	2	0	0	1	0	0	0
6-33595875-C-T	6	33595875	rs7741845	intergenic	LINC00336(dist=2537),ITPR3(dist=24490)			ENST00000477984.1(dist=2537),ENST00000374316.9(dist=24490)															3.58259	3.5005	0.51	0.04	2537	6849					0	0	0	-2.196	-2.169	-2.141	710	1	0	0	2	0	0	1	0	0	0
6-33656444-A-G	6	33656444	rs4259245	intronic	ITPR3			ENST00000374316.9,ENST00000605930.2															5.33802	0.584114	0.55	0	35065	40126					0.361	0	0	0.475	-0.585	-0.597	539	0	0	0	4	0	3	9	13	2	0
6-33656956-A-G	6	33656956	rs999943	intronic	ITPR3			ENST00000374316.9,ENST00000605930.2															4.73124	0.478703	0.616	0	35577	39614					0.002	0.002	0.001	0.404	0.283	0.236	538	0	0	0	4	0	3	8	14	2	0
6-33674179-T-A	6	33674179	rs7769838	intronic	ITPR3			ENST00000374316.9,ENST00000605930.2								me=1;genehancer_id=GH06I033672;connected_gene=ITPR3;score=10.78;connected_gene=IP6K3;score=10.42;connected_gene=BAK1;score=8.98;connected_gene=MIR3934;score=0.34;connected_gene=LOC105375023;score=0.28	SE_19710						3.56078	14.7783	0.623	0.053	52800	22391					0.006	0	0	0.418	0.113	0.207	508	0	0	0	3	0	4	4	20	1	3
6-33674179-T-G	6	33674179	rs7769838	intronic	ITPR3			ENST00000374316.9,ENST00000605930.2								me=1;genehancer_id=GH06I033672;connected_gene=ITPR3;score=10.78;connected_gene=IP6K3;score=10.42;connected_gene=BAK1;score=8.98;connected_gene=MIR3934;score=0.34;connected_gene=LOC105375023;score=0.28	SE_19710						3.56078	11.697	0.623	0.053	52800	22391					0.006	0	0	0.418	0.113	0.207	508	0	0	0	3	0	4	4	20	1	3
6-33674179-T-C	6	33674179	rs7769838	intronic	ITPR3			ENST00000374316.9,ENST00000605930.2								me=1;genehancer_id=GH06I033672;connected_gene=ITPR3;score=10.78;connected_gene=IP6K3;score=10.42;connected_gene=BAK1;score=8.98;connected_gene=MIR3934;score=0.34;connected_gene=LOC105375023;score=0.28	SE_19710	Benign	not_provided	germline	MedGen:CN517202	ITPR3:3710	3.56078	2.37494	0.623	0.053	52800	22391					0.006	0	0	0.418	0.113	0.207	508	0	0	0	3	0	4	4	20	1	3
6-33704970-A-C	6	33704970	rs791900	intronic	UQCC2			ENST00000374214.3,ENST00000374231.8,ENST00000607484.5								me=0.49;genehancer_id=GH06I033704;connected_gene=UQCC2;score=22.82;connected_gene=ITPR3;score=6.84;connected_gene=RPS18;score=4.63;connected_gene=MIR3934;score=0.44	SE_48065,SE_42511,SE_48736,SE_27611,SE_41761,SE_65754,SE_40710,SE_51154						6.57615	1.12458	0.49	0.013	6715	7402					0.008	0	0	-0.199	-2.108	-2.132	602	0	1	0	0	0	1	26	1	2	2
6-33704970-A-G	6	33704970	rs791900	intronic	UQCC2			ENST00000374214.3,ENST00000374231.8,ENST00000607484.5								me=0.49;genehancer_id=GH06I033704;connected_gene=UQCC2;score=22.82;connected_gene=ITPR3;score=6.84;connected_gene=RPS18;score=4.63;connected_gene=MIR3934;score=0.44	SE_48065,SE_42511,SE_48736,SE_27611,SE_41761,SE_65754,SE_40710,SE_51154						6.57615	0.534295	0.49	0.013	6715	7402					0.008	0	0	-0.199	-2.108	-2.132	602	0	1	0	0	0	1	26	1	2	2
6-33743190-C-A	6	33743190	rs77638070	intronic	IP6K3			ENST00000293756.4,ENST00000451316.6,ENST00000634274.1									SE_48065,SE_33549,SE_06108,SE_47977,SE_49596,SE_42511,SE_33933,SE_48736,SE_27611,SE_41761,SE_65754,SE_40710,SE_51154						6.11617	3.17516	0.563	0.027	3659	14920					0.005	0	0	-1.525	0.096	0.159	666	1	0	0	6	0	0	0	0	0	0
6-33743190-C-G	6	33743190	rs77638070	intronic	IP6K3			ENST00000293756.4,ENST00000451316.6,ENST00000634274.1									SE_48065,SE_33549,SE_06108,SE_47977,SE_49596,SE_42511,SE_33933,SE_48736,SE_27611,SE_41761,SE_65754,SE_40710,SE_51154						6.11617	3.27557	0.563	0.027	3659	14920					0.005	0	0	-1.525	0.096	0.159	666	1	0	0	6	0	0	0	0	0	0
6-33814263-T-A	6	33814263	rs9469591	intergenic	MLN(dist=10260),LINC01016(dist=53243)			ENST00000430124.6(dist=10252),ENST00000525912.1(dist=53243)								me=0.4;genehancer_id=GH06I033814;connected_gene=IP6K3;score=5.93;connected_gene=LOC105375025;score=0.44;connected_gene=GC06M033805;score=0.44	SE_33656,SE_32742						11.7481	6.3833	0.404	0.027	10252	19476					0.439	0	0	0.406	-0.739	-0.712	809	0	0	1	4	0	0	0	0	0	0
6-33814263-T-C	6	33814263	rs9469591	intergenic	MLN(dist=10260),LINC01016(dist=53243)			ENST00000430124.6(dist=10252),ENST00000525912.1(dist=53243)								me=0.4;genehancer_id=GH06I033814;connected_gene=IP6K3;score=5.93;connected_gene=LOC105375025;score=0.44;connected_gene=GC06M033805;score=0.44	SE_33656,SE_32742						11.7481	4.08555	0.404	0.027	10252	19476					0.439	0	0	0.406	-0.739	-0.712	809	0	0	1	4	0	0	0	0	0	0
6-33883084-G-A	6	33883084	rs6926599	ncRNA_intronic	LINC01016			ENST00000525912.1						chr6:33883075..33883099,+									1.16922	1.40363	0.49	0.093	87	328					0.051	0.039	0.041	0.083	0.082	0.08	900	0	0	0	8	0	0	0	0	0	0
6-39273020-T-G	6	39273020	rs12198665	intergenic	KCNK5(dist=43545),KCNK17(dist=25981)			ENST00000359534.3(dist=43570),ENST00000373231.8(dist=25981)								me=0.31;genehancer_id=GH06I039272;connected_gene=KCNK17;score=11.90;connected_gene=KCNK5;score=11.58;connected_gene=KCNK16;score=10.99;connected_gene=GLP1R;score=10.60;connected_gene=SAYSD1;score=10.35;connected_gene=PIR44224;score=0.29;connected_gene=GC06M039593;score=0.12							1.95336	3.14047	0.55	0.093	41406	25982					0.017	0.003	0.003	0.18	0.672	0.682	894	0	0	0	19	0	0	1	0	0	0
6-39273020-T-A	6	39273020	rs12198665	intergenic	KCNK5(dist=43545),KCNK17(dist=25981)			ENST00000359534.3(dist=43570),ENST00000373231.8(dist=25981)								me=0.31;genehancer_id=GH06I039272;connected_gene=KCNK17;score=11.90;connected_gene=KCNK5;score=11.58;connected_gene=KCNK16;score=10.99;connected_gene=GLP1R;score=10.60;connected_gene=SAYSD1;score=10.35;connected_gene=PIR44224;score=0.29;connected_gene=GC06M039593;score=0.12							1.95336	3.14047	0.55	0.093	41406	25982					0.017	0.003	0.003	0.18	0.672	0.682	894	0	0	0	19	0	0	1	0	0	0
6-137901451-G-A	6	137901451	rs17780429	ncRNA_exonic	AL591468.2			ENST00000237289.8(dist=18139),ENST00000417932.1(dist=41628)									SE_46070						5.81154	7.37122	0.417	0.013	25613	18139					0.035	0	0	-0.85	-0.832	-0.905	933	0	0	0	14	0	0	0	0	0	0
6-137901451-G-T	6	137901451	rs17780429	ncRNA_exonic	AL591468.2			ENST00000237289.8(dist=18139),ENST00000417932.1(dist=41628)									SE_46070						5.81154	8.29053	0.417	0.013	25613	18139					0.035	0	0	-0.85	-0.832	-0.905	933	0	0	0	14	0	0	0	0	0	0
6-137901451-G-C	6	137901451	rs17780429	ncRNA_exonic	AL591468.2			ENST00000237289.8(dist=18139),ENST00000417932.1(dist=41628)									SE_46070						5.81154	10.1138	0.417	0.013	25613	18139					0.035	0	0	-0.85	-0.832	-0.905	933	0	0	0	14	0	0	0	0	0	0
7-128936032-T-C	7	128936032	rs3757387	intergenic	KCP(dist=25313),IRF5(dist=1425)			ENST00000469533.1(dist=21969),ENST00000489702.6(dist=1580)								me=1.52;genehancer_id=GH07I128932;connected_gene=IRF5;score=51.15;connected_gene=ATP6V1F;score=17.74;connected_gene=KCP;score=12.49;connected_gene=ENSG00000242162;score=11.07;connected_gene=FLNC;score=10.97;connected_gene=FLNC-AS1;score=10.82;connected_gene=TSPAN33;score=10.54;connected_gene=TPI1P2;score=10.41;connected_gene=TNPO3;score=10.41;connected_gene=LOC392787;score=0.39;connected_gene=GC0…	SE_32661,SE_10838,SE_59022,SE_11166,SE_09717,SE_43951						7.18396	3.10687	0.47	0.027	1581	6228					0.063	0.003	0.003	0.295	-0.111	-0.1	492	0	0	0	7	0	0	0	0	0	0
7-128948946-T-C	7	128948946	rs2070197	UTR3	IRF5(ENST00000489702.6:c.*128T>C,ENST00000357234.10:c.*128T>C,ENST00000402030.6:c.*128T>C,ENST00000249375.8:c.*128T>C,ENST00000473745.5:c.*128T>C,ENST00000619830.1:c.*1123T>C,ENST00000465603.5:c.*1153T>C)			ENST00000249375.8(ENST00000249375.8:c.*128T>C),ENST00000402030.6(ENST00000402030.6:c.*128T>C),ENST00000465603.5(ENST00000465603.5:c.*1153T>C),ENST00000473745.5(ENST00000473745.5:c.*128T>C),ENST00000489702.6(ENST00000489702.6:c.*128T>C),ENST00000619830.1(ENST00000619830.1:c.*1123T>C)								me=0.63;genehancer_id=GH07I128948;connected_gene=TPI1P2;score=11.28;connected_gene=TNPO3;score=11.28;connected_gene=ENSG00000242162;score=10.83;connected_gene=ENSG00000275106;score=0.77;connected_gene=GC07P128944;score=0.44;connected_gene=IRF5;score=0.39	SE_32661,SE_10838,SE_59022,SE_11166,SE_09717,SE_43951	risk_factor	Systemic_lupus_erythematosus,_association_with_susceptibility_to,_10	germline	MedGen:C4017076	IRF5:3663	10.9492	10.5714	0.616	0.04	8108	37					0.215	0.074	0	-0.342	0.067	-0.7	499	0	0	0	0	0	0	6	5	0	4
7-128962088-A-G	7	128962088	rs4731533	intronic	TNPO3			ENST00000265388.9,ENST00000471166.1,ENST00000471234.5,ENST00000482320.5,ENST00000627585.2								me=1.33;genehancer_id=GH07I128960;connected_gene=IRF5;score=39.51;connected_gene=TNPO3;score=19.41;connected_gene=TPI1P2;score=11.68;connected_gene=ENSG00000242162;score=10.90;connected_gene=ATP6V1F;score=5.49;connected_gene=TSPAN33;score=3.45;connected_gene=RN7SL306P;score=0.44;connected_gene=ENSG00000275106;score=0.44	SE_32661,SE_10838,SE_59022,SE_11166,SE_09717,SE_43951						3.56078	1.63507	0.503	0.08	92796	4865					0.488	0.024	0.024	0	0.363	0.366	506	0	0	0	0	0	0	29	10	0	0
10-6066476-G-A	10	6066476	rs4147359	intergenic	IL2RA(dist=4151),RBM17(dist=22558)			ENST00000644262.1(dist=4106),ENST00000397237.2(dist=5038)						chr10:6066473..6066512,-			SE_58346,SE_19212,SE_11461,SE_63121,SE_18361						6.81322	7.7725	0.49	0.04	4106	5039					0.021	0	0	0.595	0.045	0.015	940	0	0	0	4	0	0	0	0	0	0
10-6066476-G-T	10	6066476	rs4147359	intergenic	IL2RA(dist=4151),RBM17(dist=22558)			ENST00000644262.1(dist=4106),ENST00000397237.2(dist=5038)						chr10:6066473..6066512,-			SE_58346,SE_19212,SE_11461,SE_63121,SE_18361						6.81322	8.15806	0.49	0.04	4106	5039					0.021	0	0	0.595	0.045	0.015	940	0	0	0	4	0	0	0	0	0	0
10-6066476-G-C	10	6066476	rs4147359	intergenic	IL2RA(dist=4151),RBM17(dist=22558)			ENST00000644262.1(dist=4106),ENST00000397237.2(dist=5038)						chr10:6066473..6066512,-			SE_58346,SE_19212,SE_11461,SE_63121,SE_18361						6.81322	8.70012	0.49	0.04	4106	5039					0.021	0	0	0.595	0.045	0.015	940	0	0	0	4	0	0	0	0	0	0
10-6068912-C-A	10	6068912	rs7090530	intergenic	IL2RA(dist=6587),RBM17(dist=20122)			ENST00000644262.1(dist=6542),ENST00000397237.2(dist=2602)								me=1.32;genehancer_id=GH10I006068;connected_gene=RPL32P23;score=550.77;connected_gene=IL2RA;score=7.54;connected_gene=PFKFB3;score=4.59;connected_gene=IL15RA;score=2.45;connected_gene=GDI2;score=2.33;connected_gene=RBM17;score=2.04;connected_gene=GC10P006063;score=0.44	SE_58346,SE_19212,SE_11461,SE_63121,SE_18361						5.85612	3.35034	0.424	0.04	3007	2603					0.002	0	0	0.475	-0.048	-0.035	940	0	0	0	3	0	0	0	0	0	0
10-6068912-C-T	10	6068912	rs7090530	intergenic	IL2RA(dist=6587),RBM17(dist=20122)			ENST00000644262.1(dist=6542),ENST00000397237.2(dist=2602)								me=1.32;genehancer_id=GH10I006068;connected_gene=RPL32P23;score=550.77;connected_gene=IL2RA;score=7.54;connected_gene=PFKFB3;score=4.59;connected_gene=IL15RA;score=2.45;connected_gene=GDI2;score=2.33;connected_gene=RBM17;score=2.04;connected_gene=GC10P006063;score=0.44	SE_58346,SE_19212,SE_11461,SE_63121,SE_18361						5.85612	4.91549	0.424	0.04	3007	2603					0.002	0	0	0.475	-0.048	-0.035	940	0	0	0	3	0	0	0	0	0	0
10-99533711-A-C	10	99533711	rs7911680	intronic	NKX2-3			ENST00000344586.8,ENST00000622383.1								me=1.66;genehancer_id=GH10I099525;connected_gene=LINC01475;score=566.59;connected_gene=NKX2-3;score=550.77;connected_gene=EBAG9P1;score=31.28;connected_gene=PHBP9;score=13.28;connected_gene=ENSG00000236308;score=10.21;connected_gene=SLC25A28;score=9.95;connected_gene=DNMBP;score=9.74;connected_gene=ENSG00000228778;score=0.44;connected_gene=GC10P099494;score=0.28	SE_50374,SE_26311,SE_53407,SE_52747						9.8646	0.653002	0.616	0.08	758	2811					0.001	0	0	-1.653	-2.913	-2.758	666	0	0	0	1	1	0	0	0	0	0
10-99533711-A-G	10	99533711	rs7911680	intronic	NKX2-3			ENST00000344586.8,ENST00000622383.1								me=1.66;genehancer_id=GH10I099525;connected_gene=LINC01475;score=566.59;connected_gene=NKX2-3;score=550.77;connected_gene=EBAG9P1;score=31.28;connected_gene=PHBP9;score=13.28;connected_gene=ENSG00000236308;score=10.21;connected_gene=SLC25A28;score=9.95;connected_gene=DNMBP;score=9.74;connected_gene=ENSG00000228778;score=0.44;connected_gene=GC10P099494;score=0.28	SE_50374,SE_26311,SE_53407,SE_52747						9.8646	1.91111	0.616	0.08	758	2811					0.001	0	0	-1.653	-2.913	-2.758	666	0	0	0	1	1	0	0	0	0	0
11-64340263-G-T	11	64340263	rs663743	UTR5	CCDC88B(ENST00000356786.10:c.-4G>T)			ENST00000463837.5								me=2.16;genehancer_id=GH11I064338;connected_gene=LOC102723878;score=581.26;connected_gene=CCDC88B;score=572.08;connected_gene=MIR7155;score=550.77;connected_gene=PLCB3;score=15.70;connected_gene=TRMT112;score=8.10	SE_48036,SE_57736						14.8908	4.65981	0.682	0.053	40	17262					0.048	0.003	0	-2.495	-1.235	-1.279	608	0	0	0	0	0	0	0	0	0	0
11-64340263-G-A	11	64340263	rs663743	UTR5	CCDC88B(ENST00000356786.10:c.-4G>A)			ENST00000463837.5								me=2.16;genehancer_id=GH11I064338;connected_gene=LOC102723878;score=581.26;connected_gene=CCDC88B;score=572.08;connected_gene=MIR7155;score=550.77;connected_gene=PLCB3;score=15.70;connected_gene=TRMT112;score=8.10	SE_48036,SE_57736						14.8908	12.4491	0.682	0.053	40	17262					0.048	0.003	0	-2.495	-1.235	-1.279	608	0	0	0	0	0	0	0	0	0	0
12-111446804-T-C	12	111446804	rs3184504	exonic	SH2B3	nonsynonymous SNV	SH2B3:ENST00000538307.1:exon2:c.T178C:p.W60R,SH2B3:ENST00000341259.6:exon3:c.T784C:p.W262R,	ENST00000341259.6,ENST00000538307.1	0	0	1	-2.25	T	chr12:111446798..111446811,+		me=2.2;genehancer_id=GH12I111424;connected_gene=SH2B3;score=581.21;connected_gene=PIR45326;score=550.77;connected_gene=ADAM1A;score=35.68;connected_gene=PCNPP1;score=16.63;connected_gene=ATXN2;score=15.37;connected_gene=FAM109A;score=11.34;connected_gene=HECTD4;score=10.17;connected_gene=MAPKAPK5;score=10.12;connected_gene=ALDH2;score=9.84;connected_gene=TMEM116;score=6.05;connected_gene=BRAP;sco…	SE_47422,SE_18496,SE_53326,SE_00313,SE_11164,SE_32074,SE_06099,SE_08462,SE_14612,SE_50268,SE_17816,SE_09337,SE_46057,SE_22364,SE_01105,SE_42263,SE_40792,SE_13643,SE_38040,SE_62745,SE_03792,SE_24616,SE_17538,SE_48851,SE_52677	Benign	not_provided	germline	MedGen:CN517202	SH2B3:10019	0.214926	1.90629	0.543	0.04	11942	2399	tolerated	1	benign	0	0.373	0.032	0	0.418	1.618	1.048	601	0	1	0	0	0	1	3	9	5	21
12-111446804-T-A	12	111446804	rs3184504	exonic	SH2B3	nonsynonymous SNV	SH2B3:ENST00000538307.1:exon2:c.T178A:p.W60R,SH2B3:ENST00000341259.6:exon3:c.T784A:p.W262R,	ENST00000341259.6,ENST00000538307.1	0	0	1	-2.25	T	chr12:111446798..111446811,+		me=2.2;genehancer_id=GH12I111424;connected_gene=SH2B3;score=581.21;connected_gene=PIR45326;score=550.77;connected_gene=ADAM1A;score=35.68;connected_gene=PCNPP1;score=16.63;connected_gene=ATXN2;score=15.37;connected_gene=FAM109A;score=11.34;connected_gene=HECTD4;score=10.17;connected_gene=MAPKAPK5;score=10.12;connected_gene=ALDH2;score=9.84;connected_gene=TMEM116;score=6.05;connected_gene=BRAP;sco…	SE_47422,SE_18496,SE_53326,SE_00313,SE_11164,SE_32074,SE_06099,SE_08462,SE_14612,SE_50268,SE_17816,SE_09337,SE_46057,SE_22364,SE_01105,SE_42263,SE_40792,SE_13643,SE_38040,SE_62745,SE_03792,SE_24616,SE_17538,SE_48851,SE_52677						0.214926	1.82196	0.543	0.04	11942	2399	tolerated	1	benign	0	0.373	0.032	0	0.418	1.618	1.048	601	0	1	0	0	0	1	3	9	5	21
12-111446804-T-G	12	111446804	rs3184504	exonic	SH2B3	nonsynonymous SNV	SH2B3:ENST00000538307.1:exon2:c.T178G:p.W60G,SH2B3:ENST00000341259.6:exon3:c.T784G:p.W262G,	ENST00000341259.6,ENST00000538307.1	0.004	0	1	0	T	chr12:111446798..111446811,+		me=2.2;genehancer_id=GH12I111424;connected_gene=SH2B3;score=581.21;connected_gene=PIR45326;score=550.77;connected_gene=ADAM1A;score=35.68;connected_gene=PCNPP1;score=16.63;connected_gene=ATXN2;score=15.37;connected_gene=FAM109A;score=11.34;connected_gene=HECTD4;score=10.17;connected_gene=MAPKAPK5;score=10.12;connected_gene=ALDH2;score=9.84;connected_gene=TMEM116;score=6.05;connected_gene=BRAP;sco…	SE_47422,SE_18496,SE_53326,SE_00313,SE_11164,SE_32074,SE_06099,SE_08462,SE_14612,SE_50268,SE_17816,SE_09337,SE_46057,SE_22364,SE_01105,SE_42263,SE_40792,SE_13643,SE_38040,SE_62745,SE_03792,SE_24616,SE_17538,SE_48851,SE_52677						0.214926	5.38914	0.543	0.04	11942	2399	deleterious	0	benign	0	0.373	0.032	0	0.418	1.618	1.048	601	0	1	0	0	0	1	3	9	5	21
16-11075826-T-G	16	11075826	rs725613	intronic	CLEC16A			ENST00000465491.5,ENST00000646363.1								me=1.26;genehancer_id=GH16I011075;connected_gene=RMI2;score=15.71;connected_gene=CLEC16A;score=4.79;connected_gene=ENSG00000262020;score=0.44;connected_gene=LOC105371081;score=0.23;connected_gene=GC16P010485;score=0.03	SE_25367,SE_62880,SE_33447						3.56078	0.435468	0.543	0.04	51318	48095					0.026	0	0	0.263	0.217	0.215	785	0	0	0	0	0	0	10	2	0	1
16-11242142-A-G	16	11242142	rs814260	intergenic	AC007220.1(dist=17173),RMI2(dist=7507)			ENST00000571636.1									SE_61758,SE_25432,SE_15116,SE_21427,SE_62494						5.07828	4.29514	0.444	0.027	512	1411					0	0	0	-1.627	-1.62	-1.637	875	0	0	0	4	0	0	0	0	0	0
16-68908687-A-C	16	68908687	rs79390277	intronic	TANGO6			ENST00000261778.1									SE_34059						9.71187	3.13321	0.411	0	694	19083					0.086	0.278	0.29	0.475	0.734	0.739	331	0	0	0	1	0	0	20	3	0	0
18-69876810-T-C	18	69876810	rs2469434	intronic	CD226			ENST00000280200.8,ENST00000577287.5,ENST00000578928.1,ENST00000579496.5,ENST00000581982.5,ENST00000582621.5															3.56078	0.424689	0.457	0	19000	3666					0.005	0.005	0.005	0.289	0.292	0.295	991	0	0	1	20	0	0	2	0	0	0
19-46700099-C-T	19	46700099	rs112445263	intronic	PRKD2			ENST00000291281.8,ENST00000433867.5,ENST00000595515.5,ENST00000600194.5,ENST00000601605.5,ENST00000601806.5															3.56078	0.645904	0.523	0.027	13925	2259					0.001	0	0	-0.72	-0.825	-0.841	929	0	0	0	0	0	1	12	31	2	0
19-46700099-C-A	19	46700099	rs112445263	intronic	PRKD2			ENST00000291281.8,ENST00000433867.5,ENST00000595515.5,ENST00000600194.5,ENST00000601605.5,ENST00000601806.5															3.56078	0.424626	0.523	0.027	13925	2259					0.001	0	0	-0.72	-0.825	-0.841	929	0	0	0	0	0	1	12	31	2	0
21-39093252-G-C	21	39093252	rs2242944	intergenic	AF064858.1(dist=30358),RF02271(dist=78210)			ENST00000440714.1(dist=64124),ENST00000467573.1(dist=34316)									SE_42322,SE_50823,SE_53467						4.03829	5.7255	0.358	0	34317	34789					0.004	0	0	0.469	-0.177	-0.174	940	0	0	0	3	0	0	0	0	0	0
21-39093252-G-A	21	39093252	rs2242944	intergenic	AF064858.1(dist=30358),RF02271(dist=78210)			ENST00000440714.1(dist=64124),ENST00000467573.1(dist=34316)									SE_42322,SE_50823,SE_53467						4.03829	3.97344	0.358	0	34317	34789					0.004	0	0	0.469	-0.177	-0.174	940	0	0	0	3	0	0	0	0	0	0
21-39096912-G-A	21	39096912	rs4817988	intergenic	AF064858.1(dist=34018),RF02271(dist=74550)			ENST00000440714.1(dist=67784),ENST00000467573.1(dist=30656)								me=1.78;genehancer_id=GH21I039093;connected_gene=ETS2;score=33.14;connected_gene=ENSG00000235888;score=12.29;connected_gene=RPSAP64;score=11.09;connected_gene=HMGN1;score=10.18;connected_gene=LCA5L;score=5.29;connected_gene=RPL23AP12;score=0.29;connected_gene=ENSG00000237609;score=0.20	SE_42322,SE_50823,SE_53467						6.45676	3.16072	0.603	0.04	30657	31129					0.005	0	0	-0.389	-1.259	-0.933	940	0	0	0	3	3	0	0	0	0	0
21-39097594-A-T	21	39097594	rs378108	intergenic	AF064858.1(dist=34700),RF02271(dist=73868)			ENST00000440714.1(dist=68466),ENST00000467573.1(dist=29974)								me=1.78;genehancer_id=GH21I039093;connected_gene=ETS2;score=33.14;connected_gene=ENSG00000235888;score=12.29;connected_gene=RPSAP64;score=11.09;connected_gene=HMGN1;score=10.18;connected_gene=LCA5L;score=5.29;connected_gene=RPL23AP12;score=0.29;connected_gene=ENSG00000237609;score=0.20	SE_42322,SE_50823,SE_53467						13.7296	8.4066	0.43	0.013	29975	30447					0.906	0.48	0.48	0.328	0.527	0.529	940	0	0	0	2	0	0	0	0	0	0
21-39097594-A-G	21	39097594	rs378108	intergenic	AF064858.1(dist=34700),RF02271(dist=73868)			ENST00000440714.1(dist=68466),ENST00000467573.1(dist=29974)								me=1.78;genehancer_id=GH21I039093;connected_gene=ETS2;score=33.14;connected_gene=ENSG00000235888;score=12.29;connected_gene=RPSAP64;score=11.09;connected_gene=HMGN1;score=10.18;connected_gene=LCA5L;score=5.29;connected_gene=RPL23AP12;score=0.29;connected_gene=ENSG00000237609;score=0.20	SE_42322,SE_50823,SE_53467						13.7296	7.77906	0.43	0.013	29975	30447					0.906	0.48	0.48	0.328	0.527	0.529	940	0	0	0	2	0	0	0	0	0	0
[truncated: 67 more columns]
