# Supplementary material for: Multitrait genome-wide analyses identify new susceptibility loci and candidate drugs to primary sclerosing cholangitis
Source: Nat Commun. 2023 Feb 24;14:1069. doi: 10.1038/s41467-023-36678-8 (PMC9958016; doi:10.1038/s41467-023-36678-8)
Supplement: Supplementary file 13 — Supplementary Data 10 [file 41467_2023_36678_MOESM13_ESM.xlsx]

## Sheet: Table S10
Supplementary Table 10. Prediction of regulartory potential for MTAG-identified PSC-specific variants using MACIE. Chr, chromosome; Pos, position (GRCh37); ID, SNP ID; Ref, reference allele; Alt, observed allele(effect allele); BP, position (GRCh38); Reg, Probability for regulatory but not evolutionarily conserved function; Cons, Probability for evolutionarily conserved but not regulatory functio…
Chr	Pos (hg19)	ID	Ref	Alt	BP (hg38)	Reg	Cons	Neither	Both	regMarg	consMarg
1	2708430	1-2791865-G-A	G	A	2791865	3.2984e-05	2.00657e-06	0.999965	1.42355e-10	3.29842e-05	2.00671e-06
2	61167761	2-60940626-A-G	A	G	60940626	1.24769e-11	2.17363e-05	0.999978	5.83313e-16	1.24775e-11	2.17363e-05
2	61204641	2-60977506-A-C	A	C	60977506	0.999927	1.73018e-10	5.5204e-06	6.74045e-05	0.999994	6.74047e-05
2	111852366	2-111094789-A-G	A	G	111094789	1.24447e-11	2.10993e-06	0.999998	5.64746e-17	1.24448e-11	2.10993e-06
2	111933001	2-111175424-G-T	G	T	111175424	6.12571e-12	9.09388e-06	0.999991	1.19814e-16	6.12583e-12	9.09388e-06
2	204634004	2-203769281-C-T	C	T	203769281	1.05879e-12	4.8843e-07	1	1.11227e-18	1.05879e-12	4.8843e-07
2	204649276	2-203784553-G-C	G	C	203784553	1.28344e-11	3.67512e-07	1	1.01448e-17	1.28344e-11	3.67512e-07
2	204649276	2-203784553-G-A	G	A	203784553	1.28344e-11	3.67512e-07	1	1.01448e-17	1.28344e-11	3.67512e-07
3	48556339	3-48518906-G-A	G	A	48518906	2.31466e-05	5.57894e-06	0.999971	2.77748e-10	2.31469e-05	5.57922e-06
3	49079105	3-49041672-T-A	T	A	49041672	2.41021e-15	4.26534e-07	1	2.21109e-21	2.41021e-15	4.26534e-07
3	49079105	3-49041672-T-C	T	C	49041672	2.41021e-15	4.26534e-07	1	2.21109e-21	2.41021e-15	4.26534e-07
3	49079105	3-49041672-T-G	T	G	49041672	2.41021e-15	4.26534e-07	1	2.21109e-21	2.41021e-15	4.26534e-07
3	49350033	3-49312600-A-C	A	C	49312600	5.47254e-14	2.36805e-06	0.999998	2.78728e-19	5.47257e-14	2.36805e-06
3	49647821	3-49610388-G-T	G	T	49610388	8.97319e-12	3.18236e-07	1	6.1418e-18	8.9732e-12	3.18236e-07
3	49647821	3-49610388-G-A	G	A	49610388	8.97319e-12	3.18236e-07	1	6.1418e-18	8.9732e-12	3.18236e-07
3	49854358	3-49816925-A-G	A	G	49816925	1.21824e-11	6.54711e-07	0.999999	1.71547e-17	1.21825e-11	6.54711e-07
3	49854358	3-49816925-A-T	A	T	49816925	1.21824e-11	6.54711e-07	0.999999	1.71547e-17	1.21825e-11	6.54711e-07
3	49854358	3-49816925-A-C	A	C	49816925	1.21824e-11	6.54711e-07	0.999999	1.71547e-17	1.21825e-11	6.54711e-07
3	49863483	3-49826050-C-T	C	T	49826050	7.28132e-11	2.29617e-06	0.999998	3.59596e-16	7.28136e-11	2.29617e-06
4	103578637	4-102657480-G-T	G	T	102657480	5.49753e-12	1.17606e-05	0.999988	1.3906e-16	5.49767e-12	1.17606e-05
4	103578637	4-102657480-G-A	G	A	102657480	5.49753e-12	1.17606e-05	0.999988	1.3906e-16	5.49767e-12	1.17606e-05
4	123283993	4-122362838-G-A	G	A	122362838	1.03705e-12	2.1867e-05	0.999978	4.8775e-17	1.0371e-12	2.1867e-05
4	123403126	4-122481971-G-A	G	A	122481971	1.93452e-07	6.18896e-07	0.999999	2.57507e-13	1.93452e-07	6.18897e-07
4	123546282	4-122625127-A-G	A	G	122625127	2.97664e-11	8.87262e-07	0.999999	5.68038e-17	2.97664e-11	8.87262e-07
6	25113207	6-25112979-C-T	C	T	25112979	3.1781e-11	5.50999e-06	0.999994	3.76635e-16	3.17814e-11	5.50999e-06
6	25171526	6-25171298-T-C	T	C	25171298	7.65649e-08	2.37373e-07	1	3.90895e-14	7.6565e-08	2.37373e-07
6	25208153	6-25207925-C-T	C	T	25207925	0.000237548	4.88314e-07	0.999762	2.49547e-10	0.000237548	4.88564e-07
6	25208153	6-25207925-C-G	C	G	25207925	0.000237548	4.88314e-07	0.999762	2.49547e-10	0.000237548	4.88564e-07
6	25365888	6-25365660-C-T	C	T	25365660	3.31504e-12	3.32063e-06	0.999997	2.36761e-17	3.31507e-12	3.32063e-06
6	25412987	6-25412759-T-C	T	C	25412759	1.13073e-11	9.44752e-06	0.999991	2.29762e-16	1.13075e-11	9.44752e-06
6	25413922	6-25413694-A-G	A	G	25413694	0.00239673	5.32031e-07	2.74915e-09	0.997603	0.999999	0.997603
6	25413922	6-25413694-A-T	A	T	25413694	0.00239673	5.32031e-07	2.74915e-09	0.997603	0.999999	0.997603
6	25422369	6-25422141-A-T	A	T	25422141	9.86554e-12	1.13792e-05	0.999989	2.41456e-16	9.86578e-12	1.13792e-05
6	25422369	6-25422141-A-G	A	G	25422141	9.86554e-12	1.13792e-05	0.999989	2.41456e-16	9.86578e-12	1.13792e-05
6	25422369	6-25422141-A-C	A	C	25422141	9.86554e-12	1.13792e-05	0.999989	2.41456e-16	9.86578e-12	1.13792e-05
6	25422400	6-25422172-A-G	A	G	25422172	1.29953e-11	2.57182e-06	0.999997	7.18833e-17	1.29954e-11	2.57182e-06
6	25434518	6-25434290-G-T	G	T	25434290	1.02114e-11	1.05032e-05	0.999989	2.30681e-16	1.02116e-11	1.05032e-05
6	25434518	6-25434290-G-A	G	A	25434290	1.02114e-11	1.05032e-05	0.999989	2.30681e-16	1.02116e-11	1.05032e-05
6	25434518	6-25434290-G-C	G	C	25434290	1.02114e-11	1.05032e-05	0.999989	2.30681e-16	1.02116e-11	1.05032e-05
6	25468825	6-25468597-G-A	G	A	25468597	2.98245e-11	5.66713e-07	0.999999	3.63526e-17	2.98245e-11	5.66713e-07
6	25486014	6-25485786-T-C	T	C	25485786	2.64593e-09	4.30338e-07	1	2.44899e-15	2.64593e-09	4.30338e-07
6	25514179	6-25513951-G-T	G	T	25513951	1.39962e-11	0.000133521	0.999866	4.01991e-15	1.40002e-11	0.000133521
6	25514179	6-25513951-G-A	G	A	25513951	1.39962e-11	0.000133521	0.999866	4.01991e-15	1.40002e-11	0.000133521
6	25588815	6-25588587-C-G	C	G	25588587	0.000323204	6.53004e-05	0.999611	4.5411e-08	0.00032325	6.53458e-05
6	25588815	6-25588587-C-T	C	T	25588587	0.000323204	6.53004e-05	0.999611	4.5411e-08	0.00032325	6.53458e-05
6	25614046	6-25613818-A-T	A	T	25613818	2.7138e-08	2.54445e-05	0.999975	1.48519e-12	2.71395e-08	2.54445e-05
6	25614046	6-25613818-A-G	A	G	25613818	2.7138e-08	2.54445e-05	0.999975	1.48519e-12	2.71395e-08	2.54445e-05
6	25614046	6-25613818-A-C	A	C	25613818	2.7138e-08	2.54445e-05	0.999975	1.48519e-12	2.71395e-08	2.54445e-05
6	25629658	6-25629430-T-A	T	A	25629430	1.03383e-08	6.48989e-07	0.999999	1.44307e-14	1.03383e-08	6.48989e-07
6	25629658	6-25629430-T-C	T	C	25629430	1.03383e-08	6.48989e-07	0.999999	1.44307e-14	1.03383e-08	6.48989e-07
6	25629658	6-25629430-T-G	T	G	25629430	1.03383e-08	6.48989e-07	0.999999	1.44307e-14	1.03383e-08	6.48989e-07
6	25677315	6-25677087-G-T	G	T	25677087	4.76574e-11	7.24924e-07	0.999999	7.43057e-17	4.76574e-11	7.24924e-07
6	25677315	6-25677087-G-A	G	A	25677087	4.76574e-11	7.24924e-07	0.999999	7.43057e-17	4.76574e-11	7.24924e-07
6	25707171	6-25706943-G-C	G	C	25706943	1.24372e-06	6.52472e-07	0.999998	1.74536e-12	1.24372e-06	6.52474e-07
6	25707171	6-25706943-G-A	G	A	25706943	1.24372e-06	6.52472e-07	0.999998	1.74536e-12	1.24372e-06	6.52474e-07
6	25727921	6-25727693-C-A	C	A	25727693	3.7929e-11	3.64994e-07	1	2.97753e-17	3.7929e-11	3.64994e-07
6	25727921	6-25727693-C-T	C	T	25727693	3.7929e-11	3.64994e-07	1	2.97753e-17	3.7929e-11	3.64994e-07
6	25770239	6-25770011-A-C	A	C	25770011	4.16012e-11	2.73235e-05	0.999973	2.44486e-15	4.16037e-11	2.73235e-05
6	25770239	6-25770011-A-G	A	G	25770011	4.16012e-11	2.73235e-05	0.999973	2.44486e-15	4.16037e-11	2.73235e-05
6	25770239	6-25770011-A-T	A	T	25770011	4.16012e-11	2.73235e-05	0.999973	2.44486e-15	4.16037e-11	2.73235e-05
6	25772047	6-25771819-A-T	A	T	25771819	8.75417e-12	0.000106602	0.999893	2.00736e-15	8.75618e-12	0.000106602
6	25772047	6-25771819-A-G	A	G	25771819	8.75417e-12	0.000106602	0.999893	2.00736e-15	8.75618e-12	0.000106602
6	25772047	6-25771819-A-C	A	C	25771819	8.75417e-12	0.000106602	0.999893	2.00736e-15	8.75618e-12	0.000106602
6	25787817	6-25787589-G-A	G	A	25787589	9.79418e-12	6.12543e-07	0.999999	1.29034e-17	9.7942e-12	6.12543e-07
6	25842605	6-25842377-T-A	T	A	25842377	1.17958e-10	1.13112e-05	0.999989	2.86972e-15	1.17961e-10	1.13112e-05
6	25842605	6-25842377-T-C	T	C	25842377	1.17958e-10	1.13112e-05	0.999989	2.86972e-15	1.17961e-10	1.13112e-05
6	25842605	6-25842377-T-G	T	G	25842377	1.17958e-10	1.13112e-05	0.999989	2.86972e-15	1.17961e-10	1.13112e-05
6	25856881	6-25856653-T-C	T	C	25856653	1.79144e-12	6.24102e-07	0.999999	2.40467e-18	1.79144e-12	6.24102e-07
6	25856881	6-25856653-T-G	T	G	25856653	1.79144e-12	6.24102e-07	0.999999	2.40467e-18	1.79144e-12	6.24102e-07
6	25872579	6-25872351-A-G	A	G	25872351	1.3898e-11	3.44821e-05	0.999966	1.03076e-15	1.3899e-11	3.44821e-05
6	25877970	6-25877742-G-A	G	A	25877742	9.28974e-12	2.49238e-07	1	4.97985e-18	9.28974e-12	2.49238e-07
6	25915147	6-25914919-G-T	G	T	25914919	9.89918e-12	2.54314e-06	0.999997	5.41464e-17	9.89924e-12	2.54314e-06
6	25915147	6-25914919-G-C	G	C	25914919	9.89918e-12	2.54314e-06	0.999997	5.41464e-17	9.89924e-12	2.54314e-06
6	25915147	6-25914919-G-A	G	A	25914919	9.89918e-12	2.54314e-06	0.999997	5.41464e-17	9.89924e-12	2.54314e-06
6	26008487	6-26008259-C-A	C	A	26008259	2.11103e-10	0.000504385	0.999496	2.29126e-13	2.11332e-10	0.000504385
6	26008487	6-26008259-C-G	C	G	26008259	2.11103e-10	0.000504385	0.999496	2.29126e-13	2.11332e-10	0.000504385
6	26008487	6-26008259-C-T	C	T	26008259	2.11103e-10	0.000504385	0.999496	2.29126e-13	2.11332e-10	0.000504385
6	26030044	6-26029816-A-G	A	G	26029816	3.01413e-10	5.72916e-07	0.999999	3.71409e-16	3.01414e-10	5.72916e-07
6	26067785	6-26067557-C-T	C	T	26067557	1.12989e-08	7.58729e-07	0.999999	1.84384e-14	1.1299e-08	7.58729e-07
6	26122933	6-26122705-G-T	G	T	26122705	0.999997	4.95028e-13	2.04684e-06	5.20167e-07	0.999998	5.20168e-07
6	26122933	6-26122705-G-C	G	C	26122705	0.999997	4.95028e-13	2.04684e-06	5.20167e-07	0.999998	5.20168e-07
6	26158079	6-26157851-A-C	A	C	26157851	0.999998	2.05651e-20	2.06177e-14	2.1453e-06	1	2.1453e-06
6	26171250	6-26171022-T-C	T	C	26171022	0.99497	2.36665e-07	0.000102794	0.00492693	0.999897	0.00492717
6	26196593	6-26196365-A-G	A	G	26196365	5.32926e-11	3.9343e-05	0.999961	4.50973e-15	5.32971e-11	3.9343e-05
6	26267755	6-26267527-A-G	A	G	26267527	1.60208e-10	5.30534e-07	0.999999	1.82808e-16	1.60208e-10	5.30534e-07
6	26267755	6-26267527-A-T	A	T	26267527	1.60208e-10	5.30534e-07	0.999999	1.82808e-16	1.60208e-10	5.30534e-07
6	26267755	6-26267527-A-C	A	C	26267527	1.60208e-10	5.30534e-07	0.999999	1.82808e-16	1.60208e-10	5.30534e-07
6	26276650	6-26276422-A-G	A	G	26276422	1.35198e-11	1.14169e-06	0.999999	3.31984e-17	1.35198e-11	1.14169e-06
6	26276650	6-26276422-A-C	A	C	26276422	1.35198e-11	1.14169e-06	0.999999	3.31984e-17	1.35198e-11	1.14169e-06
6	26276650	6-26276422-A-T	A	T	26276422	1.35198e-11	1.14169e-06	0.999999	3.31984e-17	1.35198e-11	1.14169e-06
6	26316982	6-26316754-A-G	A	G	26316754	3.819e-10	1.35956e-06	0.999999	1.11673e-15	3.81901e-10	1.35956e-06
6	26341030	6-26340802-C-T	C	T	26340802	1.259e-11	4.55901e-06	0.999995	1.23452e-16	1.25901e-11	4.55901e-06
6	26341030	6-26340802-C-G	C	G	26340802	1.259e-11	4.55901e-06	0.999995	1.23452e-16	1.25901e-11	4.55901e-06
6	26350565	6-26350337-A-G	A	G	26350337	1.81778e-09	1.09933e-06	0.999999	4.29804e-15	1.81778e-09	1.09933e-06
6	26350565	6-26350337-A-T	A	T	26350337	1.81778e-09	1.09933e-06	0.999999	4.29804e-15	1.81778e-09	1.09933e-06
6	26360597	6-26360369-A-G	A	G	26360369	8.95681e-11	3.26609e-07	1	6.29189e-17	8.95682e-11	3.26609e-07
6	26360597	6-26360369-A-C	A	C	26360369	8.95681e-11	3.26609e-07	1	6.29189e-17	8.95682e-11	3.26609e-07
6	26376868	6-26376640-A-G	A	G	26376640	5.01908e-12	7.26907e-05	0.999927	7.84754e-16	5.01986e-12	7.26907e-05
6	26404958	6-26404730-G-A	G	A	26404730	2.12076e-11	2.36935e-06	0.999998	1.08074e-16	2.12077e-11	2.36935e-06
6	26466035	6-26465807-A-C	A	C	26465807	3.00616e-12	7.09589e-07	0.999999	4.58795e-18	3.00617e-12	7.09589e-07
6	26466035	6-26465807-A-G	A	G	26465807	3.00616e-12	7.09589e-07	0.999999	4.58795e-18	3.00617e-12	7.09589e-07
6	26483048	6-26482820-G-A	G	A	26482820	4.54913e-12	5.15499e-07	0.999999	5.04377e-18	4.54913e-12	5.15499e-07
6	26483048	6-26482820-G-T	G	T	26482820	4.54913e-12	5.15499e-07	0.999999	5.04377e-18	4.54913e-12	5.15499e-07
6	26483048	6-26482820-G-C	G	C	26482820	4.54913e-12	5.15499e-07	0.999999	5.04377e-18	4.54913e-12	5.15499e-07
6	26485573	6-26485345-A-G	A	G	26485345	7.76907e-11	1.04401e-07	1	1.74451e-17	7.76908e-11	1.04401e-07
6	26496916	6-26496688-G-A	G	A	26496688	1.80676e-12	5.53302e-07	0.999999	2.15012e-18	1.80676e-12	5.53302e-07
6	26520941	6-26520713-T-C	T	C	26520713	0.105815	8.24782e-08	0.894185	2.09923e-08	0.105815	1.0347e-07
6	26520941	6-26520713-T-A	T	A	26520713	0.105815	8.24782e-08	0.894185	2.09923e-08	0.105815	1.0347e-07
6	26520941	6-26520713-T-G	T	G	26520713	0.105815	8.24782e-08	0.894185	2.09923e-08	0.105815	1.0347e-07
6	26584526	6-26584298-G-C	G	C	26584298	2.39312e-12	4.02489e-07	1	2.07165e-18	2.39312e-12	4.02489e-07
6	26584526	6-26584298-G-A	G	A	26584298	2.39312e-12	4.02489e-07	1	2.07165e-18	2.39312e-12	4.02489e-07
6	26584526	6-26584298-G-T	G	T	26584298	2.39312e-12	4.02489e-07	1	2.07165e-18	2.39312e-12	4.02489e-07
6	26593275	6-26593047-C-A	C	A	26593047	2.32878e-08	4.89898e-07	0.999999	2.45377e-14	2.32878e-08	4.89898e-07
6	26593275	6-26593047-C-T	C	T	26593047	2.32878e-08	4.89898e-07	0.999999	2.45377e-14	2.32878e-08	4.89898e-07
6	26705859	6-26705630-C-T	C	T	26705630	3.35731e-08	1.28461e-06	0.999999	9.27603e-14	3.35732e-08	1.28461e-06
6	26705859	6-26705630-C-G	C	G	26705630	3.35731e-08	1.28461e-06	0.999999	9.27603e-14	3.35732e-08	1.28461e-06
6	26922238	6-26954459-T-A	T	A	26954459	1.03321e-10	0.000421568	0.999578	9.37212e-14	1.03415e-10	0.000421568
6	26922238	6-26954459-T-C	T	C	26954459	1.03321e-10	0.000421568	0.999578	9.37212e-14	1.03415e-10	0.000421568
6	26953545	6-26985766-A-T	A	T	26985766	4.72266e-11	6.29553e-07	0.999999	6.39468e-17	4.72267e-11	6.29553e-07
6	26953545	6-26985766-A-G	A	G	26985766	4.72266e-11	6.29553e-07	0.999999	6.39468e-17	4.72267e-11	6.29553e-07
6	27034181	6-27066402-A-G	A	G	27066402	3.73873e-11	7.61091e-07	0.999999	6.12012e-17	3.73874e-11	7.61091e-07
6	27039233	6-27071454-T-C	T	C	27071454	2.30779e-11	0.000384047	0.999616	1.90698e-14	2.30969e-11	0.000384047
6	27128307	6-27160528-T-G	T	G	27160528	6.83468e-11	2.20228e-06	0.999998	3.23735e-16	6.83471e-11	2.20228e-06
6	27153984	6-27186205-A-C	A	C	27186205	6.9661e-12	5.43941e-06	0.999995	8.14972e-17	6.96618e-12	5.43941e-06
6	27240956	6-27273177-C-T	C	T	27273177	1.60449e-12	1.16299e-06	0.999999	4.01342e-18	1.6045e-12	1.16299e-06
6	27254475	6-27286696-G-A	G	A	27286696	6.64735e-14	6.86208e-07	0.999999	9.81079e-20	6.64736e-14	6.86208e-07
6	27278020	6-27310241-C-A	C	A	27310241	4.23331e-13	0.000521992	0.999478	4.75521e-16	4.23807e-13	0.000521992
6	27283303	6-27315524-G-A	G	A	27315524	0.000114587	2.04692e-06	0.999883	5.04529e-10	0.000114588	2.04742e-06
6	27310533	6-27342754-G-A	G	A	27342754	5.81222e-12	2.21705e-06	0.999998	2.77151e-17	5.81225e-12	2.21705e-06
6	27363644	6-27395865-A-C	A	C	27395865	1.54871e-14	1.24915e-06	0.999999	4.16087e-20	1.54871e-14	1.24915e-06
6	27363644	6-27395865-A-G	A	G	27395865	1.54871e-14	1.24915e-06	0.999999	4.16087e-20	1.54871e-14	1.24915e-06
6	27390399	6-27422620-T-A	T	A	27422620	5.43092e-11	0.000118547	0.999881	1.38488e-14	5.43231e-11	0.000118547
6	27390399	6-27422620-T-G	T	G	27422620	5.43092e-11	0.000118547	0.999881	1.38488e-14	5.43231e-11	0.000118547
6	27390399	6-27422620-T-C	T	C	27422620	5.43092e-11	0.000118547	0.999881	1.38488e-14	5.43231e-11	0.000118547
6	27423190	6-27455411-G-C	G	C	27455411	1.34901e-16	0.00179534	0.998205	5.21844e-19	1.35422e-16	0.00179534
6	27423190	6-27455411-G-A	G	A	27455411	1.34901e-16	0.00179534	0.998205	5.21844e-19	1.35422e-16	0.00179534
6	27656090	6-27688311-G-A	G	A	27688311	0.999998	7.90232e-22	8.70083e-16	1.9534e-06	1	1.9534e-06
6	27656090	6-27688311-G-T	G	T	27688311	0.999998	7.90232e-22	8.70083e-16	1.9534e-06	1	1.9534e-06
6	27656090	6-27688311-G-C	G	C	27688311	0.999998	7.90232e-22	8.70083e-16	1.9534e-06	1	1.9534e-06
6	27689939	6-27722160-T-C	T	C	27722160	4.68736e-11	1.64264e-06	0.999998	1.65604e-16	4.68738e-11	1.64264e-06
6	27745719	6-27777940-T-G	T	G	27777940	0.789936	8.00104e-08	6.47126e-07	0.210063	0.999999	0.210063
6	27745719	6-27777940-T-C	T	C	27777940	0.789936	8.00104e-08	6.47126e-07	0.210063	0.999999	0.210063
6	27745719	6-27777940-T-A	T	A	27777940	0.789936	8.00104e-08	6.47126e-07	0.210063	0.999999	0.210063
6	27815494	6-27847716-C-T	C	T	27847716	1.51589e-10	1.41011e-06	0.999999	4.59749e-16	1.5159e-10	1.41011e-06
6	27815494	6-27847716-C-A	C	A	27847716	1.51589e-10	1.41011e-06	0.999999	4.59749e-16	1.5159e-10	1.41011e-06
6	27847517	6-27879739-G-C	G	C	27879739	9.57711e-11	6.7543e-07	0.999999	1.39128e-16	9.57712e-11	6.7543e-07
6	27847517	6-27879739-G-A	G	A	27879739	9.57711e-11	6.7543e-07	0.999999	1.39128e-16	9.57712e-11	6.7543e-07
6	27862152	6-27894374-T-C	T	C	27894374	0.999998	3.01915e-22	3.98523e-16	1.62941e-06	1	1.62941e-06
6	28086478	6-28118700-A-G	A	G	28118700	7.5106e-13	3.78994e-07	1	6.12219e-19	7.51061e-13	3.78994e-07
6	28129232	6-28161454-C-T	C	T	28161454	2.22093e-07	3.15075e-05	0.999968	1.50509e-11	2.22108e-07	3.15075e-05
6	28168033	6-28200255-A-G	A	G	28200255	4.07857e-12	1.17601e-06	0.999999	1.03162e-17	4.07858e-12	1.17601e-06
6	28203300	6-28235522-A-G	A	G	28235522	1.48825e-12	5.8199e-06	0.999994	1.86291e-17	1.48827e-12	5.8199e-06
6	28208535	6-28240757-T-C	T	C	28240757	5.26887e-09	3.05754e-07	1	3.46488e-15	5.26887e-09	3.05754e-07
6	28208535	6-28240757-T-G	T	G	28240757	5.26887e-09	3.05754e-07	1	3.46488e-15	5.26887e-09	3.05754e-07
6	28210688	6-28242910-C-T	C	T	28242910	0.000146861	2.26723e-06	0.999851	7.1625e-10	0.000146861	2.26795e-06
6	28330264	6-28362487-A-G	A	G	28362487	1.05117e-12	5.96621e-06	0.999994	1.34888e-17	1.05118e-12	5.96621e-06
6	28359170	6-28391393-A-C	A	C	28391393	2.65937e-14	0.827587	0.172413	2.7455e-13	3.01144e-13	0.827587
6	28359170	6-28391393-A-G	A	G	28391393	2.65937e-14	0.827587	0.172413	2.7455e-13	3.01144e-13	0.827587
6	28400538	6-28432761-T-C	T	C	28432761	1.09969e-11	7.11579e-06	0.999993	1.68305e-16	1.09971e-11	7.11579e-06
6	28413587	6-28445810-A-C	A	C	28445810	1.12756e-12	4.60342e-07	1	1.1164e-18	1.12756e-12	4.60342e-07
6	29146523	6-29178746-T-C	T	C	29178746	1.508e-12	9.16431e-07	0.999999	2.97236e-18	1.508e-12	9.16431e-07
6	29163053	6-29195276-T-C	T	C	29195276	0.999887	4.583e-11	0.000112371	8.77094e-07	0.999888	8.7714e-07
6	29244219	6-29276442-G-T	G	T	29276442	5.36192e-14	5.29065e-07	0.999999	6.10138e-20	5.36192e-14	5.29065e-07
6	29244219	6-29276442-G-C	G	C	29276442	5.36192e-14	5.29065e-07	0.999999	6.10138e-20	5.36192e-14	5.29065e-07
6	29364121	6-29396344-C-T	C	T	29396344	4.34295e-12	2.80908e-09	1	2.6239e-20	4.34295e-12	2.80908e-09
6	29648199	6-29680422-C-T	C	T	29680422	0.817901	3.01471e-07	0.182096	2.91236e-06	0.817904	3.21383e-06
6	29648506	6-29680729-G-A	G	A	29680729	0.958063	2.05155e-08	0.0419358	1.00807e-06	0.958064	1.02859e-06
6	29648941	6-29681164-A-C	A	C	29681164	0.993225	4.1857e-07	0.00663961	0.000134671	0.99336	0.000135089
6	29648941	6-29681164-A-G	A	G	29681164	0.993225	4.1857e-07	0.00663961	0.000134671	0.99336	0.000135089
6	29649056	6-29681279-C-T	C	T	29681279	0.995993	2.2036e-10	0.00400662	1.17818e-07	0.995993	1.18038e-07
6	29688501	6-29720724-A-C	A	C	29720724	3.12138e-12	1.46413e-06	0.999999	9.82941e-18	3.12139e-12	1.46413e-06
6	29691019	6-29723242-G-A	G	A	29723242	0.999974	5.48569e-11	1.99257e-05	5.92113e-06	0.99998	5.92118e-06
6	29751998	6-29784221-C-T	C	T	29784221	2.48108e-15	2.23071e-06	0.999998	1.19037e-20	2.48109e-15	2.23071e-06
6	29926549	6-29958772-C-T	C	T	29958772	1.73766e-11	2.79668e-06	0.999997	1.04522e-16	1.73767e-11	2.79668e-06
6	29926549	6-29958772-C-G	C	G	29958772	1.73766e-11	2.79668e-06	0.999997	1.04522e-16	1.73767e-11	2.79668e-06
6	30400763	6-30432986-G-A	G	A	30432986	1.02347e-17	4.8843e-07	1	1.07517e-23	1.02347e-17	4.8843e-07
6	30400763	6-30432986-G-T	G	T	30432986	1.02347e-17	4.8843e-07	1	1.07517e-23	1.02347e-17	4.8843e-07
6	30776225	6-30808448-G-A	G	A	30808448	2.44446e-12	9.83222e-07	0.999999	5.16933e-18	2.44446e-12	9.83222e-07
6	30965425	6-30997648-A-G	A	G	30997648	4.65068e-12	3.51595e-05	0.999965	3.517e-16	4.65103e-12	3.51595e-05
6	30965425	6-30997648-A-C	A	C	30997648	4.65068e-12	3.51595e-05	0.999965	3.517e-16	4.65103e-12	3.51595e-05
6	31010047	6-31042270-C-G	C	G	31042270	6.87231e-13	2.45443e-06	0.999998	3.62789e-18	6.87235e-13	2.45443e-06
6	31010047	6-31042270-C-T	C	T	31042270	6.87231e-13	2.45443e-06	0.999998	3.62789e-18	6.87235e-13	2.45443e-06
6	31078257	6-31110480-C-A	C	A	31110480	1.35116e-12	4.24495e-06	0.999996	1.23362e-17	1.35117e-12	4.24495e-06
6	31078804	6-31111027-G-A	G	A	31111027	0.000368611	5.76196e-05	0.999574	4.57007e-08	0.000368657	5.76653e-05
6	31078804	6-31111027-G-C	G	C	31111027	0.000368611	5.76196e-05	0.999574	4.57007e-08	0.000368657	5.76653e-05
6	31081052	6-31113275-A-G	A	G	31113275	8.60267e-13	3.2851e-05	0.999967	6.07848e-17	8.60327e-13	3.2851e-05
6	31081052	6-31113275-A-T	A	T	31113275	8.60267e-13	3.2851e-05	0.999967	6.07848e-17	8.60327e-13	3.2851e-05
6	31081065	6-31113288-T-C	T	C	31113288	9.12421e-13	3.3383e-05	0.999967	6.55141e-17	9.12486e-13	3.3383e-05
6	31081205	6-31113428-T-C	T	C	31113428	5.45254e-12	7.45568e-05	0.999925	8.74415e-16	5.45341e-12	7.45568e-05
6	31081251	6-31113474-G-A	G	A	31113474	7.76772e-12	4.72965e-05	0.999953	7.9021e-16	7.76851e-12	4.72965e-05
6	31081409	6-31113632-T-C	T	C	31113632	0.000162372	4.90794e-05	0.999789	1.71436e-08	0.00016239	4.90965e-05
6	31081409	6-31113632-T-G	T	G	31113632	0.000162372	4.90794e-05	0.999789	1.71436e-08	0.00016239	4.90965e-05
6	31081464	6-31113687-A-T	A	T	31113687	0.00018754	2.88639e-05	0.999784	1.16451e-08	0.000187551	2.88756e-05
6	31081464	6-31113687-A-G	A	G	31113687	0.00018754	2.88639e-05	0.999784	1.16451e-08	0.000187551	2.88756e-05
6	31081746	6-31113969-C-T	C	T	31113969	4.70835e-11	1.3671e-05	0.999986	1.38444e-15	4.70849e-11	1.3671e-05
6	31081746	6-31113969-C-G	C	G	31113969	4.70835e-11	1.3671e-05	0.999986	1.38444e-15	4.70849e-11	1.3671e-05
6	31081746	6-31113969-C-A	C	A	31113969	4.70835e-11	1.3671e-05	0.999986	1.38444e-15	4.70849e-11	1.3671e-05
6	31082081	6-31114304-G-A	G	A	31114304	6.1358e-11	9.4567e-06	0.999991	1.248e-15	6.13592e-11	9.4567e-06
6	31082285	6-31114508-A-G	A	G	31114508	0.999948	1.61507e-20	6.72135e-16	5.16786e-05	1	5.16786e-05
6	31082404	6-31114627-C-T	C	T	31114627	0.999851	9.95484e-19	1.44101e-14	0.000148561	1	0.000148561
6	31083169	6-31115392-G-T	G	T	31115392	0.999976	4.46911e-20	3.99527e-15	2.40582e-05	1	2.40582e-05
6	31083169	6-31115392-G-C	G	C	31115392	0.999976	4.46911e-20	3.99527e-15	2.40582e-05	1	2.40582e-05
6	31083169	6-31115392-G-A	G	A	31115392	0.999976	4.46911e-20	3.99527e-15	2.40582e-05	1	2.40582e-05
6	31084787	6-31117010-A-G	A	G	31117010	7.9753e-12	0.000111861	0.999888	1.919e-15	7.97722e-12	0.000111861
6	31087598	6-31119821-G-A	G	A	31119821	6.98186e-15	7.23374e-07	0.999999	1.08626e-20	6.98187e-15	7.23374e-07
6	31095007	6-31127230-A-T	A	T	31127230	2.88635e-10	5.82366e-06	0.999994	3.61532e-15	2.88639e-10	5.82366e-06
6	31095007	6-31127230-A-G	A	G	31127230	2.88635e-10	5.82366e-06	0.999994	3.61532e-15	2.88639e-10	5.82366e-06
6	31097860	6-31130083-A-T	A	T	31130083	2.49776e-12	1.47894e-06	0.999999	7.94515e-18	2.49777e-12	1.47894e-06
6	31097860	6-31130083-A-C	A	C	31130083	2.49776e-12	1.47894e-06	0.999999	7.94515e-18	2.49777e-12	1.47894e-06
6	31102672	6-31134895-T-C	T	C	31134895	1.07396e-11	0.00051358	0.999486	1.18692e-14	1.07515e-11	0.00051358
6	31102781	6-31135004-A-G	A	G	31135004	1.87907e-12	1.15644e-06	0.999999	4.67376e-18	1.87908e-12	1.15644e-06
6	31105265	6-31137488-A-T	A	T	31137488	0.999929	5.79713e-10	3.37986e-05	3.68878e-05	0.999966	3.68884e-05
6	31105265	6-31137488-A-G	A	G	31137488	0.999929	5.79713e-10	3.37986e-05	3.68878e-05	0.999966	3.68884e-05
6	31105265	6-31137488-A-C	A	C	31137488	0.999929	5.79713e-10	3.37986e-05	3.68878e-05	0.999966	3.68884e-05
6	31106177	6-31138400-T-C	T	C	31138400	6.21515e-07	3.56011e-06	0.999996	4.75901e-12	6.2152e-07	3.56012e-06
6	31106177	6-31138400-T-A	T	A	31138400	6.21515e-07	3.56011e-06	0.999996	4.75901e-12	6.2152e-07	3.56012e-06
6	31106409	6-31138632-A-T	A	T	31138632	8.57887e-06	0.000890539	0.999101	1.64465e-08	8.59532e-06	0.000890555
6	31106409	6-31138632-A-G	A	G	31138632	8.57887e-06	0.000890539	0.999101	1.64465e-08	8.59532e-06	0.000890555
6	31106489	6-31138712-G-A	G	A	31138712	6.28104e-08	9.14381e-06	0.999991	1.23527e-12	6.28117e-08	9.14381e-06
6	31106643	6-31138866-G-A	G	A	31138866	6.27008e-07	3.99571e-07	0.999999	5.38849e-13	6.27009e-07	3.99572e-07
6	31106643	6-31138866-G-C	G	C	31138866	6.27008e-07	3.99571e-07	0.999999	5.38849e-13	6.27009e-07	3.99572e-07
6	31106893	6-31139116-A-G	A	G	31139116	5.08233e-07	0.0105972	0.989402	1.1708e-08	5.19941e-07	0.0105973
6	31107187	6-31139410-G-A	G	A	31139410	5.76864e-05	7.76046e-07	0.999942	9.62909e-11	5.76865e-05	7.76142e-07
6	31107317	6-31139540-C-T	C	T	31139540	0.00959911	0.000155077	0.990243	3.23322e-06	0.00960234	0.00015831
6	31107361	6-31139584-C-A	C	A	31139584	0.00785634	7.90385e-05	0.992063	1.34623e-06	0.00785769	8.03847e-05
6	31210774	6-31242997-A-C	A	C	31242997	6.35078e-12	3.34237e-07	1	4.56543e-18	6.35079e-12	3.34237e-07
6	31210774	6-31242997-A-G	A	G	31242997	6.35078e-12	3.34237e-07	1	4.56543e-18	6.35079e-12	3.34237e-07
6	31210774	6-31242997-A-T	A	T	31242997	6.35078e-12	3.34237e-07	1	4.56543e-18	6.35079e-12	3.34237e-07
6	31232578	6-31264801-A-G	A	G	31264801	4.0286e-12	1.64069e-06	0.999998	1.42161e-17	4.02861e-12	1.64069e-06
6	31232590	6-31264813-C-T	C	T	31264813	3.81537e-12	2.09285e-05	0.999979	1.71744e-16	3.81554e-12	2.09285e-05
6	31234222	6-31266445-G-A	G	A	31266445	3.25769e-12	7.34281e-07	0.999999	5.14483e-18	3.25769e-12	7.34281e-07
6	31319264	6-31351487-C-T	C	T	31351487	1.69226e-12	2.91542e-05	0.999971	1.06116e-16	1.69237e-12	2.91542e-05
6	31320121	6-31352344-T-C	T	C	31352344	0.0854384	2.67184e-07	0.914561	5.36847e-08	0.0854385	3.20869e-07
6	31320538	6-31352761-C-G	C	G	31352761	4.83892e-10	7.68571e-06	0.999992	7.99898e-15	4.839e-10	7.68571e-06
6	31320538	6-31352761-C-T	C	T	31352761	4.83892e-10	7.68571e-06	0.999992	7.99898e-15	4.839e-10	7.68571e-06
6	31320654	6-31352877-T-C	T	C	31352877	7.02089e-11	1.49511e-05	0.999985	2.25773e-15	7.02111e-11	1.49511e-05
6	31320687	6-31352910-C-A	C	A	31352910	1.16209e-10	4.73396e-08	1	1.18321e-17	1.16209e-10	4.73396e-08
6	31321211	6-31353434-C-A	C	A	31353434	1.21279e-09	1.38812e-06	0.999999	3.62086e-15	1.21279e-09	1.38812e-06
6	31321211	6-31353434-C-T	C	T	31353434	1.21279e-09	1.38812e-06	0.999999	3.62086e-15	1.21279e-09	1.38812e-06
6	31321268	6-31353491-T-G	T	G	31353491	3.0636e-09	2.9388e-06	0.999997	1.93643e-14	3.06362e-09	2.9388e-06
6	31321407	6-31353630-C-T	C	T	31353630	1.69846e-09	2.35195e-07	1	8.59177e-16	1.69846e-09	2.35195e-07
6	31321407	6-31353630-C-A	C	A	31353630	1.69846e-09	2.35195e-07	1	8.59177e-16	1.69846e-09	2.35195e-07
6	31321413	6-31353636-T-A	T	A	31353636	1.67866e-09	1.24959e-06	0.999999	4.51161e-15	1.67867e-09	1.24959e-06
6	31321413	6-31353636-T-A	T	A	31353636	1.67866e-09	1.24959e-06	0.999999	4.51161e-15	1.67867e-09	1.24959e-06
6	31321413	6-31353636-T-C	T	C	31353636	1.67866e-09	1.24959e-06	0.999999	4.51161e-15	1.67867e-09	1.24959e-06
6	31321413	6-31353636-T-C	T	C	31353636	1.67866e-09	1.24959e-06	0.999999	4.51161e-15	1.67867e-09	1.24959e-06
6	31321413	6-31353636-T-G	T	G	31353636	1.67866e-09	1.24959e-06	0.999999	4.51161e-15	1.67867e-09	1.24959e-06
6	31321413	6-31353636-T-G	T	G	31353636	1.67866e-09	1.24959e-06	0.999999	4.51161e-15	1.67867e-09	1.24959e-06
6	31322459	6-31354682-T-C	T	C	31354682	0.370872	1.82359e-05	0.629087	2.31227e-05	0.370895	4.13587e-05
6	31322459	6-31354682-T-A	T	A	31354682	0.370872	1.82359e-05	0.629087	2.31227e-05	0.370895	4.13587e-05
6	31322513	6-31354736-A-T	A	T	31354736	0.49455	6.38723e-06	0.50543	1.34419e-05	0.494564	1.98291e-05
6	31322513	6-31354736-A-G	A	G	31354736	0.49455	6.38723e-06	0.50543	1.34419e-05	0.494564	1.98291e-05
6	31322513	6-31354736-A-C	A	C	31354736	0.49455	6.38723e-06	0.50543	1.34419e-05	0.494564	1.98291e-05
6	31322911	6-31355134-C-G	C	G	31355134	0.0334909	0.000143135	0.966355	1.06693e-05	0.0335016	0.000153804
6	31322911	6-31355134-C-T	C	T	31355134	0.0334909	0.000143135	0.966355	1.06693e-05	0.0335016	0.000153804
6	31322911	6-31355134-C-A	C	A	31355134	0.0334909	0.000143135	0.966355	1.06693e-05	0.0335016	0.000153804
6	31322996	6-31355219-C-G	C	G	31355219	0.077458	7.1043e-07	0.922541	1.28292e-07	0.0774581	8.38722e-07
6	31322996	6-31355219-C-T	C	T	31355219	0.077458	7.1043e-07	0.922541	1.28292e-07	0.0774581	8.38722e-07
6	31323116	6-31355339-C-A	C	A	31355339	0.312631	1.31023e-07	0.687369	1.28171e-07	0.312631	2.59194e-07
6	31323116	6-31355339-C-G	C	G	31355339	0.312631	1.31023e-07	0.687369	1.28171e-07	0.312631	2.59194e-07
6	31323116	6-31355339-C-T	C	T	31355339	0.312631	1.31023e-07	0.687369	1.28171e-07	0.312631	2.59194e-07
6	31326289	6-31358512-G-T	G	T	31358512	0.999999	3.85635e-18	7.31573e-12	1.13375e-06	1	1.13375e-06
6	31326289	6-31358512-G-A	G	A	31358512	0.999999	3.85635e-18	7.31573e-12	1.13375e-06	1	1.13375e-06
6	31326289	6-31358512-G-C	G	C	31358512	0.999999	3.85635e-18	7.31573e-12	1.13375e-06	1	1.13375e-06
6	31326703	6-31358926-T-C	T	C	31358926	0.92624	4.05179e-08	0.0737591	1.09434e-06	0.926241	1.13486e-06
6	31326960	6-31359183-G-A	G	A	31359183	4.32648e-12	1.07633e-06	0.999999	1.00156e-17	4.32649e-12	1.07633e-06
6	31326960	6-31359183-G-C	G	C	31359183	4.32648e-12	1.07633e-06	0.999999	1.00156e-17	4.32649e-12	1.07633e-06
6	31327064	6-31359287-T-C	T	C	31359287	7.09438e-12	5.73647e-07	0.999999	8.75303e-18	7.09439e-12	5.73647e-07
6	31327241	6-31359464-C-A	C	A	31359464	9.14761e-05	2.70318e-07	0.999908	5.3189e-11	9.14761e-05	2.70372e-07
6	31327334	6-31359557-G-T	G	T	31359557	6.33776e-12	1.26587e-06	0.999999	1.72553e-17	6.33778e-12	1.26587e-06
6	31327334	6-31359557-G-A	G	A	31359557	6.33776e-12	1.26587e-06	0.999999	1.72553e-17	6.33778e-12	1.26587e-06
6	31328245	6-31360468-A-T	A	T	31360468	4.70185e-13	0.000908504	0.999091	9.19579e-16	4.71104e-13	0.000908504
6	31328245	6-31360468-A-G	A	G	31360468	4.70185e-13	0.000908504	0.999091	9.19579e-16	4.71104e-13	0.000908504
6	31328245	6-31360468-A-C	A	C	31360468	4.70185e-13	0.000908504	0.999091	9.19579e-16	4.71104e-13	0.000908504
6	31328518	6-31360741-G-A	G	A	31360741	3.4443e-13	1.73955e-06	0.999998	1.28866e-18	3.44432e-13	1.73955e-06
6	31328542	6-31360765-G-A	G	A	31360765	2.60503e-13	3.54572e-07	1	1.98662e-19	2.60503e-13	3.54572e-07
6	31328542	6-31360765-G-C	G	C	31360765	2.60503e-13	3.54572e-07	1	1.98662e-19	2.60503e-13	3.54572e-07
6	31329119	6-31361342-T-C	T	C	31361342	1.03685e-12	1.21436e-06	0.999999	2.7081e-18	1.03686e-12	1.21436e-06
6	31329135	6-31361358-C-A	C	A	31361358	4.56986e-13	3.69017e-07	1	3.62702e-19	4.56987e-13	3.69017e-07
6	31329135	6-31361358-C-T	C	T	31361358	4.56986e-13	3.69017e-07	1	3.62702e-19	4.56987e-13	3.69017e-07
6	31329245	6-31361468-T-G	T	G	31361468	5.13034e-13	4.07744e-07	1	4.49917e-19	5.13034e-13	4.07744e-07
6	31329386	6-31361609-A-G	A	G	31361609	1.30254e-13	1.35247e-06	0.999999	3.78894e-19	1.30254e-13	1.35247e-06
6	31329506	6-31361729-T-C	T	C	31361729	3.57288e-13	2.37941e-06	0.999998	1.82847e-18	3.5729e-13	2.37941e-06
6	31329734	6-31361957-C-T	C	T	31361957	5.1533e-13	1.52566e-06	0.999998	1.691e-18	5.15331e-13	1.52566e-06
6	31329932	6-31362155-G-A	G	A	31362155	4.19034e-13	2.08941e-05	0.999979	1.88314e-17	4.19053e-13	2.08941e-05
6	31350495	6-31382718-A-G	A	G	31382718	3.0929e-12	3.56584e-07	1	2.37207e-18	3.09291e-12	3.56584e-07
6	31397923	6-31430146-G-T	G	T	31430146	6.18169e-09	4.8843e-07	1	6.49396e-15	6.1817e-09	4.8843e-07
6	31420687	6-31452910-G-T	G	T	31452910	9.99342e-11	4.8843e-07	1	1.04982e-16	9.99343e-11	4.8843e-07
6	31420687	6-31452910-G-A	G	A	31452910	9.99342e-11	4.8843e-07	1	1.04982e-16	9.99343e-11	4.8843e-07
6	31420713	6-31452936-C-T	C	T	31452936	1.55436e-10	4.8843e-07	1	1.63288e-16	1.55437e-10	4.8843e-07
6	31420713	6-31452936-C-A	C	A	31452936	1.55436e-10	4.8843e-07	1	1.63288e-16	1.55437e-10	4.8843e-07
6	31461151	6-31493374-T-G	T	G	31493374	0.999855	6.24499e-11	0.00014423	9.31133e-07	0.999856	9.31195e-07
6	31461151	6-31493374-T-C	T	C	31493374	0.999855	6.24499e-11	0.00014423	9.31133e-07	0.999856	9.31195e-07
6	31462035	6-31494258-G-A	G	A	31494258	0.999992	2.03662e-12	6.33497e-07	6.91451e-06	0.999999	6.91451e-06
6	31462035	6-31494258-G-C	G	C	31494258	0.999992	2.03662e-12	6.33497e-07	6.91451e-06	0.999999	6.91451e-06
6	31464026	6-31496249-T-C	T	C	31496249	3.24124e-12	2.55325e-06	0.999997	1.77994e-17	3.24126e-12	2.55325e-06
6	31464029	6-31496252-C-T	C	T	31496252	2.88782e-12	8.58375e-07	0.999999	5.33147e-18	2.88783e-12	8.58375e-07
6	31464029	6-31496252-C-G	C	G	31496252	2.88782e-12	8.58375e-07	0.999999	5.33147e-18	2.88783e-12	8.58375e-07
6	31465661	6-31497884-T-A	T	A	31497884	0.999997	1.30736e-12	1.38553e-06	2.02944e-06	0.999999	2.02944e-06
6	31465661	6-31497884-T-G	T	G	31497884	0.999997	1.30736e-12	1.38553e-06	2.02944e-06	0.999999	2.02944e-06
6	31469365	6-31501588-C-A	C	A	31501588	1.11772e-12	4.91282e-07	1	1.18103e-18	1.11772e-12	4.91282e-07
6	31471801	6-31504024-A-T	A	T	31504024	7.62536e-12	5.71136e-07	0.999999	9.36697e-18	7.62536e-12	5.71136e-07
6	31471801	6-31504024-A-G	A	G	31504024	7.62536e-12	5.71136e-07	0.999999	9.36697e-18	7.62536e-12	5.71136e-07
6	31472720	6-31504943-G-T	G	T	31504943	2.85959e-12	7.80253e-07	0.999999	4.79886e-18	2.85959e-12	7.80253e-07
6	31474280	6-31506503-G-A	G	A	31506503	2.00022e-13	1.54627e-06	0.999998	6.65217e-19	2.00023e-13	1.54627e-06
6	31474280	6-31506503-G-C	G	C	31506503	2.00022e-13	1.54627e-06	0.999998	6.65217e-19	2.00023e-13	1.54627e-06
6	31510924	6-31543147-A-C	A	C	31543147	9.30393e-10	7.31443e-07	0.999999	1.46368e-15	9.30394e-10	7.31443e-07
6	31510924	6-31543147-A-G	A	G	31543147	9.30393e-10	7.31443e-07	0.999999	1.46368e-15	9.30394e-10	7.31443e-07
6	31511350	6-31543573-T-C	T	C	31543573	5.54355e-09	2.3217e-05	0.999977	2.76824e-13	5.54383e-09	2.3217e-05
6	31517248	6-31549471-C-T	C	T	31549471	9.53774e-13	8.82853e-07	0.999999	1.81106e-18	9.53775e-13	8.82853e-07
6	31528130	6-31560353-C-T	C	T	31560353	0.997386	1.87947e-24	1.54251e-21	0.00261378	1	0.00261378
6	31530873	6-31563096-G-A	G	A	31563096	2.72513e-10	6.79449e-07	0.999999	3.98239e-16	2.72514e-10	6.79449e-07
6	31539010	6-31571233-G-A	G	A	31571233	6.11416e-05	2.27537e-07	0.999939	2.99236e-11	6.11416e-05	2.27567e-07
6	31540556	6-31572779-T-C	T	C	31572779	0.999547	6.41486e-13	3.04267e-09	0.000453247	1	0.000453247
6	31540784	6-31573007-C-A	C	A	31573007	0.0470328	2.49294e-09	2.64627e-10	0.952967	1	0.952967
6	31543031	6-31575254-G-A	G	A	31575254	0.991414	4.37019e-14	1.0853e-11	0.00858624	1	0.00858624
6	31544642	6-31576865-A-G	A	G	31576865	0.99969	3.34888e-14	2.31989e-10	0.000310381	1	0.000310381
6	31555657	6-31587880-A-C	A	C	31587880	0.999999	3.19829e-14	5.08681e-08	1.35229e-06	1	1.35229e-06
6	31555657	6-31587880-A-T	A	T	31587880	0.999999	3.19829e-14	5.08681e-08	1.35229e-06	1	1.35229e-06
6	31555657	6-31587880-A-G	A	G	31587880	0.999999	3.19829e-14	5.08681e-08	1.35229e-06	1	1.35229e-06
6	31562150	6-31594373-G-A	G	A	31594373	6.0469e-12	1.58831e-06	0.999998	2.0657e-17	6.04692e-12	1.58831e-06
6	31564167	6-31596390-A-G	A	G	31596390	6.19838e-12	1.58121e-06	0.999998	2.10798e-17	6.1984e-12	1.58121e-06
6	31564821	6-31597044-C-T	C	T	31597044	0.999998	1.74282e-14	2.21824e-08	1.68982e-06	1	1.68982e-06
6	31707526	6-31739749-G-A	G	A	31739749	0.999997	7.78275e-13	1.57862e-06	1.06036e-06	0.999998	1.06036e-06
6	31709349	6-31741572-C-G	C	G	31741572	2.01118e-11	1.52313e-06	0.999998	6.58852e-17	2.01119e-11	1.52313e-06
6	31709349	6-31741572-C-T	C	T	31741572	2.01118e-11	1.52313e-06	0.999998	6.58852e-17	2.01119e-11	1.52313e-06
6	31716436	6-31748659-A-G	A	G	31748659	3.42369e-08	2.36705e-05	0.999976	1.74305e-12	3.42386e-08	2.36705e-05
6	31726688	6-31758911-C-A	C	A	31758911	1.10046e-11	2.86687e-06	0.999997	6.7855e-17	1.10046e-11	2.86687e-06
6	31726850	6-31759073-G-T	G	T	31759073	2.01138e-11	4.83448e-07	1	2.09143e-17	2.01138e-11	4.83448e-07
6	31729359	6-31761582-A-G	A	G	31761582	5.26827e-13	0.960187	0.0398128	2.73275e-11	2.78544e-11	0.960187
6	31770823	6-31803046-C-T	C	T	31803046	1.01676e-11	2.28326e-05	0.999977	4.99327e-16	1.01681e-11	2.28326e-05
6	31778529	6-31810752-C-A	C	A	31810752	2.14969e-07	5.67219e-11	1	2.62256e-17	2.14969e-07	5.67219e-11
6	31778529	6-31810752-C-T	C	T	31810752	2.14969e-07	5.67219e-11	1	2.62256e-17	2.14969e-07	5.67219e-11
6	31783208	6-31815431-A-C	A	C	31815431	0.999308	9.09097e-15	2.82305e-11	0.000692133	1	0.000692133
6	31783208	6-31815431-A-T	A	T	31815431	0.999308	9.09097e-15	2.82305e-11	0.000692133	1	0.000692133
6	31826705	6-31858928-G-A	G	A	31858928	3.90162e-12	3.69986e-06	0.999996	3.10478e-17	3.90166e-12	3.69986e-06
6	31836442	6-31868665-A-G	A	G	31868665	2.44362e-12	2.15481e-06	0.999998	1.13251e-17	2.44363e-12	2.15481e-06
6	31836442	6-31868665-A-C	A	C	31868665	2.44362e-12	2.15481e-06	0.999998	1.13251e-17	2.44363e-12	2.15481e-06
6	31840455	6-31872678-A-C	A	C	31872678	1.12137e-11	1.62597e-06	0.999998	3.92157e-17	1.12137e-11	1.62597e-06
6	31840455	6-31872678-A-G	A	G	31872678	1.12137e-11	1.62597e-06	0.999998	3.92157e-17	1.12137e-11	1.62597e-06
6	31841641	6-31873864-G-A	G	A	31873864	3.16432e-12	4.16675e-07	1	2.83581e-18	3.16433e-12	4.16675e-07
6	31848220	6-31880443-T-A	T	A	31880443	3.0066e-13	2.21526e-06	0.999998	1.43252e-18	3.00662e-13	2.21526e-06
6	31848220	6-31880443-T-G	T	G	31880443	3.0066e-13	2.21526e-06	0.999998	1.43252e-18	3.00662e-13	2.21526e-06
6	31851234	6-31883457-A-T	A	T	31883457	1.29573e-07	0.000409923	0.99959	1.14286e-10	1.29687e-07	0.000409923
6	31851234	6-31883457-A-G	A	G	31883457	1.29573e-07	0.000409923	0.99959	1.14286e-10	1.29687e-07	0.000409923
6	31892641	6-31924864-T-C	T	C	31924864	1.6679e-11	1.07861e-05	0.999989	3.86934e-16	1.66793e-11	1.07861e-05
6	31893944	6-31926167-G-A	G	A	31926167	3.34148e-09	3.54978e-06	0.999996	2.55118e-14	3.3415e-09	3.54978e-06
6	31914179	6-31946402-C-G	C	G	31946402	1.88837e-12	6.72528e-06	0.999993	2.73148e-17	1.88839e-12	6.72528e-06
6	31914179	6-31946402-C-T	C	T	31946402	1.88837e-12	6.72528e-06	0.999993	2.73148e-17	1.88839e-12	6.72528e-06
6	31917540	6-31949763-T-C	T	C	31949763	6.76426e-12	2.04317e-07	1	2.97251e-18	6.76426e-12	2.04317e-07
6	31919578	6-31951801-A-G	A	G	31951801	6.77317e-14	0.000238608	0.999761	3.4768e-17	6.77665e-14	0.000238608
6	31944851	6-31977074-T-C	T	C	31977074	1.15326e-12	0.106458	0.893542	2.95521e-13	1.44878e-12	0.106458
6	31947460	6-31979683-G-T	G	T	31979683	0.999925	4.5061e-17	1.29005e-12	7.51208e-05	1	7.51208e-05
6	32021662	6-32053885-C-G	C	G	32053885	1.34918e-07	3.11214e-08	1	9.0308e-15	1.34918e-07	3.11214e-08
6	32021662	6-32053885-C-T	C	T	32053885	1.34918e-07	3.11214e-08	1	9.0308e-15	1.34918e-07	3.11214e-08
6	32024832	6-32057055-T-C	T	C	32057055	1.92221e-11	2.47179e-06	0.999998	1.02191e-16	1.92222e-11	2.47179e-06
6	32025555	6-32057778-C-A	C	A	32057778	6.84924e-06	4.30366e-05	0.99995	6.34017e-10	6.84987e-06	4.30372e-05
6	32032743	6-32064966-G-C	G	C	32064966	6.51103e-11	1.72574e-05	0.999983	2.41675e-15	6.51127e-11	1.72574e-05
6	32032743	6-32064966-G-A	G	A	32064966	6.51103e-11	1.72574e-05	0.999983	2.41675e-15	6.51127e-11	1.72574e-05
6	32078373	6-32110596-A-C	A	C	32110596	2.49532e-13	1.68321e-05	0.999983	9.03378e-18	2.49541e-13	1.68321e-05
6	32080838	6-32113061-G-A	G	A	32113061	6.90555e-15	8.41697e-07	0.999999	1.25012e-20	6.90557e-15	8.41697e-07
6	32081196	6-32113419-C-A	C	A	32113419	3.49588e-12	7.7514e-06	0.999992	5.82827e-17	3.49594e-12	7.7514e-06
6	32215057	6-32247280-T-C	T	C	32247280	4.69178e-12	3.67742e-07	1	3.71091e-18	4.69179e-12	3.67742e-07
6	32226520	6-32258743-T-G	T	G	32258743	1.80509e-13	8.96162e-07	0.999999	3.47924e-19	1.80509e-13	8.96162e-07
6	32285362	6-32317585-C-T	C	T	32317585	1.13499e-08	1.64722e-06	0.999998	4.02106e-14	1.13499e-08	1.64722e-06
6	32343715	6-32375938-G-A	G	A	32375938	7.77574e-12	4.48487e-07	1	7.50051e-18	7.77575e-12	4.48487e-07
6	32448050	6-32480273-G-T	G	T	32480273	0.996889	2.83822e-09	0.00310905	1.95733e-06	0.996891	1.96017e-06
6	32561250	6-32593473-A-G	A	G	32593473	0.99726	1.21955e-07	0.00264077	9.90553e-05	0.997359	9.91772e-05
6	32567256	6-32599479-C-T	C	T	32599479	1.83934e-09	4.11585e-07	1	1.62825e-15	1.83934e-09	4.11585e-07
6	32574308	6-32606531-C-T	C	T	32606531	0.999918	1.53026e-10	7.72425e-05	4.26061e-06	0.999923	4.26076e-06
6	32578052	6-32610275-G-A	G	A	32610275	0.999838	1.81726e-26	2.41837e-22	0.000161593	1	0.000161593
6	32578052	6-32610275-G-T	G	T	32610275	0.999838	1.81726e-26	2.41837e-22	0.000161593	1	0.000161593
6	32578100	6-32610323-G-A	G	A	32610323	0.992123	4.85091e-24	1.31416e-21	0.00787659	1	0.00787659
6	32583749	6-32615972-G-T	G	T	32615972	1.00377e-11	6.24429e-07	0.999999	1.34808e-17	1.00377e-11	6.24429e-07
6	32587165	6-32619388-T-G	T	G	32619388	0.000223131	8.81891e-07	0.999776	4.23323e-10	0.000223132	8.82315e-07
6	32587213	6-32619436-T-A	T	A	32619436	0.000239574	1.23313e-06	0.999759	6.35553e-10	0.000239575	1.23376e-06
6	32587213	6-32619436-T-C	T	C	32619436	0.000239574	1.23313e-06	0.999759	6.35553e-10	0.000239575	1.23376e-06
6	32587300	6-32619523-A-G	A	G	32619523	3.20239e-12	4.38458e-07	1	3.01996e-18	3.20239e-12	4.38458e-07
6	32588758	6-32620981-T-C	T	C	32620981	1.5173e-10	1.48511e-06	0.999999	4.84649e-16	1.5173e-10	1.48511e-06
6	32589820	6-32622043-A-C	A	C	32622043	0.999986	1.15853e-15	1.83771e-10	1.35588e-05	1	1.35588e-05
6	32589820	6-32622043-A-G	A	G	32622043	0.999986	1.15853e-15	1.83771e-10	1.35588e-05	1	1.35588e-05
6	32590248	6-32622471-T-A	T	A	32622471	0.999852	5.30477e-23	7.69243e-19	0.000148299	1	0.000148299
6	32590248	6-32622471-T-C	T	C	32622471	0.999852	5.30477e-23	7.69243e-19	0.000148299	1	0.000148299
6	32602214	6-32634437-G-A	G	A	32634437	0.999988	3.01278e-14	5.26461e-09	1.23082e-05	1	1.23082e-05
6	32626021	6-32658244-G-A	G	A	32658244	6.99746e-12	3.20056e-05	0.999968	4.81703e-16	6.99794e-12	3.20056e-05
6	32626040	6-32658263-C-G	C	G	32658263	9.22467e-12	0.000211682	0.999788	4.20073e-15	9.22887e-12	0.000211682
6	32626040	6-32658263-C-T	C	T	32658263	9.22467e-12	0.000211682	0.999788	4.20073e-15	9.22887e-12	0.000211682
6	32635949	6-32668172-G-A	G	A	32668172	0.999969	1.68023e-15	1.15031e-10	3.14153e-05	1	3.14153e-05
6	32636364	6-32668587-G-T	G	T	32668587	0.999995	3.82212e-28	1.6267e-22	5.05353e-06	1	5.05353e-06
6	32636364	6-32668587-G-C	G	C	32668587	0.999995	3.82212e-28	1.6267e-22	5.05353e-06	1	5.05353e-06
6	32636364	6-32668587-G-A	G	A	32668587	0.999995	3.82212e-28	1.6267e-22	5.05353e-06	1	5.05353e-06
6	32723715	6-32755938-C-A	C	A	32755938	1.31472e-12	1.67551e-05	0.999983	4.73791e-17	1.31477e-12	1.67551e-05
6	32780156	6-32812379-G-T	G	T	32812379	3.14774e-12	6.2151e-06	0.999994	4.20774e-17	3.14778e-12	6.2151e-06
6	32780156	6-32812379-G-A	G	A	32812379	3.14774e-12	6.2151e-06	0.999994	4.20774e-17	3.14778e-12	6.2151e-06
6	32782112	6-32814335-C-T	C	T	32814335	0.891071	3.35761e-06	5.91083e-05	0.108866	0.999938	0.10887
6	32782387	6-32814610-G-A	G	A	32814610	0.998973	5.89703e-08	0.00088354	0.000143404	0.999116	0.000143463
6	32785515	6-32817738-C-T	C	T	32817738	2.82573e-11	4.16831e-05	0.999958	2.53343e-15	2.82598e-11	4.16831e-05
6	32786291	6-32818514-G-A	G	A	32818514	3.75043e-11	2.24454e-06	0.999998	1.81054e-16	3.75045e-11	2.24454e-06
6	32786882	6-32819105-T-C	T	C	32819105	0.993003	1.992e-08	0.00699045	6.08603e-06	0.99301	6.10595e-06
6	32788137	6-32820360-T-G	T	G	32820360	1.17883e-10	1.11727e-05	0.999989	2.83278e-15	1.17886e-10	1.11727e-05
6	32788137	6-32820360-T-C	T	C	32820360	1.17883e-10	1.11727e-05	0.999989	2.83278e-15	1.17886e-10	1.11727e-05
6	32790059	6-32822282-T-C	T	C	32822282	3.61819e-11	5.87349e-05	0.999941	4.57101e-15	3.61865e-11	5.87349e-05
6	32795032	6-32827255-G-A	G	A	32827255	8.53057e-10	1.24998e-06	0.999999	2.29341e-15	8.53059e-10	1.24998e-06
6	32796310	6-32828533-A-G	A	G	32828533	3.36049e-12	5.49419e-06	0.999995	3.97107e-17	3.36053e-12	5.49419e-06
6	32797620	6-32829843-C-A	C	A	32829843	8.32412e-10	6.43483e-05	0.999936	1.15213e-13	8.32528e-10	6.43483e-05
6	32797620	6-32829843-C-T	C	T	32829843	8.32412e-10	6.43483e-05	0.999936	1.15213e-13	8.32528e-10	6.43483e-05
6	32797620	6-32829843-C-G	C	G	32829843	8.32412e-10	6.43483e-05	0.999936	1.15213e-13	8.32528e-10	6.43483e-05
6	32797876	6-32830099-A-T	A	T	32830099	6.82068e-13	0.0154501	0.98455	2.30208e-14	7.05088e-13	0.0154501
6	32797876	6-32830099-A-C	A	C	32830099	6.82068e-13	0.0154501	0.98455	2.30208e-14	7.05088e-13	0.0154501
6	32797876	6-32830099-A-G	A	G	32830099	6.82068e-13	0.0154501	0.98455	2.30208e-14	7.05088e-13	0.0154501
6	32798243	6-32830466-G-A	G	A	32830466	1.54239e-12	0.00369225	0.996308	1.22939e-14	1.55468e-12	0.00369225
6	32799673	6-32831896-G-A	G	A	32831896	0.000159287	7.76121e-06	0.999833	2.65938e-09	0.000159289	7.76387e-06
6	32799923	6-32832146-T-C	T	C	32832146	1.41356e-12	1.00373e-06	0.999999	3.05164e-18	1.41356e-12	1.00373e-06
6	32802009	6-32834232-C-T	C	T	32834232	4.89507e-12	4.37493e-07	1	4.60605e-18	4.89507e-12	4.37493e-07
6	32802354	6-32834577-C-A	C	A	32834577	1.08278e-12	1.00785e-06	0.999999	2.34712e-18	1.08278e-12	1.00785e-06
6	32802820	6-32835043-T-C	T	C	32835043	3.816e-13	4.85847e-05	0.999951	3.98775e-17	3.8164e-13	4.85847e-05
6	32803840	6-32836063-A-T	A	T	32836063	2.72703e-12	8.98598e-06	0.999991	5.27059e-17	2.72709e-12	8.98598e-06
6	32803840	6-32836063-A-C	A	C	32836063	2.72703e-12	8.98598e-06	0.999991	5.27059e-17	2.72709e-12	8.98598e-06
6	32803840	6-32836063-A-G	A	G	32836063	2.72703e-12	8.98598e-06	0.999991	5.27059e-17	2.72709e-12	8.98598e-06
6	32804570	6-32836793-G-A	G	A	32836793	1.17326e-11	4.77704e-07	1	1.20546e-17	1.17326e-11	4.77704e-07
6	32804798	6-32837021-G-A	G	A	32837021	3.52863e-11	4.86243e-06	0.999995	3.69029e-16	3.52867e-11	4.86243e-06
6	32804934	6-32837157-G-A	G	A	32837157	7.90209e-11	3.24108e-06	0.999997	5.50847e-16	7.90214e-11	3.24108e-06
6	32807490	6-32839713-C-G	C	G	32839713	4.20392e-12	2.63903e-05	0.999974	2.38621e-16	4.20416e-12	2.63903e-05
6	32807490	6-32839713-C-T	C	T	32839713	4.20392e-12	2.63903e-05	0.999974	2.38621e-16	4.20416e-12	2.63903e-05
6	32809223	6-32841446-C-G	C	G	32841446	7.09986e-13	4.49067e-07	1	6.85741e-19	7.09987e-13	4.49067e-07
6	32809223	6-32841446-C-A	C	A	32841446	7.09986e-13	4.49067e-07	1	6.85741e-19	7.09987e-13	4.49067e-07
6	32817130	6-32849353-A-G	A	G	32849353	1.89862e-13	2.52087e-05	0.999975	1.02944e-17	1.89873e-13	2.52087e-05
6	32817130	6-32849353-A-T	A	T	32849353	1.89862e-13	2.52087e-05	0.999975	1.02944e-17	1.89873e-13	2.52087e-05
6	32819517	6-32851740-T-C	T	C	32851740	2.87333e-12	1.9852e-05	0.99998	1.22687e-16	2.87345e-12	1.9852e-05
6	32821859	6-32854082-C-G	C	G	32854082	0.812589	3.59603e-07	3.35357e-06	0.187407	0.999996	0.187407
6	32821859	6-32854082-C-A	C	A	32854082	0.812589	3.59603e-07	3.35357e-06	0.187407	0.999996	0.187407
6	32825090	6-32857313-G-T	G	T	32857313	9.52274e-13	0.00429419	0.995706	8.83305e-15	9.61107e-13	0.00429419
6	32825090	6-32857313-G-A	G	A	32857313	9.52274e-13	0.00429419	0.995706	8.83305e-15	9.61107e-13	0.00429419
6	32968136	6-33000359-G-A	G	A	33000359	0.999936	1.16578e-14	3.94059e-10	6.36249e-05	1	6.36249e-05
6	32970871	6-33003094-T-C	T	C	33003094	1.18675e-12	0.000248718	0.999751	6.35001e-16	1.18739e-12	0.000248718
6	32971708	6-33003931-G-A	G	A	33003931	1.32548e-12	2.14126e-05	0.999979	6.1045e-17	1.32554e-12	2.14126e-05
6	32971708	6-33003931-G-C	G	C	33003931	1.32548e-12	2.14126e-05	0.999979	6.1045e-17	1.32554e-12	2.14126e-05
6	32972887	6-33005110-G-T	G	T	33005110	4.07282e-13	1.76613e-05	0.999982	1.54712e-17	4.07298e-13	1.76613e-05
6	32972887	6-33005110-G-A	G	A	33005110	4.07282e-13	1.76613e-05	0.999982	1.54712e-17	4.07298e-13	1.76613e-05
6	32972887	6-33005110-G-C	G	C	33005110	4.07282e-13	1.76613e-05	0.999982	1.54712e-17	4.07298e-13	1.76613e-05
6	32975381	6-33007604-A-C	A	C	33007604	4.6408e-10	4.41305e-09	1	4.40485e-18	4.6408e-10	4.41305e-09
6	32975381	6-33007604-A-G	A	G	33007604	4.6408e-10	4.41305e-09	1	4.40485e-18	4.6408e-10	4.41305e-09
6	32975381	6-33007604-A-T	A	T	33007604	4.6408e-10	4.41305e-09	1	4.40485e-18	4.6408e-10	4.41305e-09
6	32975511	6-33007734-A-C	A	C	33007734	9.62921e-10	0.000102285	0.999898	2.11858e-13	9.63133e-10	0.000102285
6	32975511	6-33007734-A-G	A	G	33007734	9.62921e-10	0.000102285	0.999898	2.11858e-13	9.63133e-10	0.000102285
6	32978587	6-33010810-C-A	C	A	33010810	2.68448e-13	0.000177964	0.999822	1.02771e-16	2.68551e-13	0.000177964
6	32990195	6-33022418-G-A	G	A	33022418	1.7982e-11	8.94921e-07	0.999999	3.46117e-17	1.79821e-11	8.94921e-07
6	33064950	6-33097173-C-A	C	A	33097173	6.89547e-13	4.34369e-07	1	6.44202e-19	6.89547e-13	4.34369e-07
6	33064950	6-33097173-C-T	C	T	33097173	6.89547e-13	4.34369e-07	1	6.44202e-19	6.89547e-13	4.34369e-07
6	33064950	6-33097173-C-G	C	G	33097173	6.89547e-13	4.34369e-07	1	6.44202e-19	6.89547e-13	4.34369e-07
6	33134102	6-33166325-T-G	T	G	33166325	5.78292e-06	1.9302e-05	0.999975	2.40081e-10	5.78316e-06	1.93022e-05
6	33134102	6-33166325-T-C	T	C	33166325	5.78292e-06	1.9302e-05	0.999975	2.40081e-10	5.78316e-06	1.93022e-05
6	33143756	6-33175979-A-G	A	G	33175979	0.120796	0.000121983	0.879046	3.60529e-05	0.120832	0.000158036
6	33270393	6-33302616-C-T	C	T	33302616	4.73715e-14	3.64018e-07	1	3.70885e-20	4.73715e-14	3.64018e-07
6	33365724	6-33397947-A-G	A	G	33397947	3.43017e-11	7.68965e-06	0.999992	5.67315e-16	3.43022e-11	7.68965e-06
6	33365724	6-33397947-A-T	A	T	33397947	3.43017e-11	7.68965e-06	0.999992	5.67315e-16	3.43022e-11	7.68965e-06
6	33437236	6-33469459-G-A	G	A	33469459	1.81197e-11	7.35146e-06	0.999993	2.86502e-16	1.812e-11	7.35146e-06
6	33558658	6-33590881-G-A	G	A	33590881	0.999746	2.59245e-09	0.000229741	2.42639e-05	0.99977	2.42665e-05
6	33561962	6-33594185-T-C	T	C	33594185	9.75378e-14	3.05968e-07	1	6.41872e-20	9.75379e-14	3.05968e-07
6	33563652	6-33595875-C-T	C	T	33595875	2.42307e-10	1.14562e-06	0.999999	5.97043e-16	2.42308e-10	1.14562e-06
6	33624221	6-33656444-A-G	A	G	33656444	1.33358e-11	1.98418e-07	1	5.69113e-18	1.33358e-11	1.98418e-07
6	33624733	6-33656956-A-G	A	G	33656956	0.000921379	1.02551e-05	0.999068	2.03415e-08	0.0009214	1.02755e-05
6	33641956	6-33674179-T-A	T	A	33674179	1.60529e-05	0.000125593	0.999858	4.33693e-09	1.60573e-05	0.000125598
6	33641956	6-33674179-T-G	T	G	33674179	1.60529e-05	0.000125593	0.999858	4.33693e-09	1.60573e-05	0.000125598
6	33641956	6-33674179-T-C	T	C	33674179	1.60529e-05	0.000125593	0.999858	4.33693e-09	1.60573e-05	0.000125598
6	33672747	6-33704970-A-G	A	G	33704970	2.84843e-12	3.05307e-07	1	1.87043e-18	2.84843e-12	3.05307e-07
6	33672747	6-33704970-A-C	A	C	33704970	2.84843e-12	3.05307e-07	1	1.87043e-18	2.84843e-12	3.05307e-07
6	33710967	6-33743190-C-A	C	A	33743190	8.71288e-05	0.0279615	0.971946	5.39113e-06	9.25199e-05	0.0279669
6	33710967	6-33743190-C-G	C	G	33743190	8.71288e-05	0.0279615	0.971946	5.39113e-06	9.25199e-05	0.0279669
6	33782040	6-33814263-T-A	T	A	33814263	5.9449e-06	4.61782e-06	0.999989	5.90452e-11	5.94496e-06	4.61788e-06
6	33782040	6-33814263-T-C	T	C	33814263	5.9449e-06	4.61782e-06	0.999989	5.90452e-11	5.94496e-06	4.61788e-06
6	33850861	6-33883084-G-A	G	A	33883084	0.00197228	1.34943e-06	0.998026	5.73557e-09	0.00197228	1.35517e-06
6	39240796	6-39273020-T-G	T	G	39273020	3.22724e-13	7.3361e-07	0.999999	5.09208e-19	3.22724e-13	7.3361e-07
6	39240796	6-39273020-T-A	T	A	39273020	3.22724e-13	7.3361e-07	0.999999	5.09208e-19	3.22724e-13	7.3361e-07
6	138222588	6-137901451-G-C	G	C	137901451	0.999998	1.17736e-15	1.32065e-09	1.91744e-06	1	1.91744e-06
6	138222588	6-137901451-G-A	G	A	137901451	0.999998	1.17736e-15	1.32065e-09	1.91744e-06	1	1.91744e-06
6	138222588	6-137901451-G-T	G	T	137901451	0.999998	1.17736e-15	1.32065e-09	1.91744e-06	1	1.91744e-06
7	128576086	7-128936032-T-C	T	C	128936032	0.568111	3.84777e-07	0.431887	1.08861e-06	0.568112	1.47338e-06
7	128589000	7-128948946-T-C	T	C	128948946	0.000809414	0.00534883	0.993832	9.36947e-06	0.000818783	0.0053582
7	128602142	7-128962088-A-G	A	G	128962088	5.93278e-12	6.47385e-07	0.999999	8.26076e-18	5.93278e-12	6.47385e-07
10	6108439	10-6066476-G-A	G	A	6066476	0.99438	1.07159e-08	0.0056159	4.08094e-06	0.994384	4.09166e-06
10	6108439	10-6066476-G-T	G	T	6066476	0.99438	1.07159e-08	0.0056159	4.08094e-06	0.994384	4.09166e-06
10	6108439	10-6066476-G-C	G	C	6066476	0.99438	1.07159e-08	0.0056159	4.08094e-06	0.994384	4.09166e-06
10	6110875	10-6068912-C-A	C	A	6068912	0.99836	1.89138e-07	0.00133621	0.00030394	0.998664	0.00030413
10	6110875	10-6068912-C-T	C	T	6068912	0.99836	1.89138e-07	0.00133621	0.00030394	0.998664	0.00030413
10	101293468	10-99533711-A-C	A	C	99533711	2.59909e-13	3.32142e-07	1	1.85671e-19	2.59909e-13	3.32142e-07
10	101293468	10-99533711-A-G	A	G	99533711	2.59909e-13	3.32142e-07	1	1.85671e-19	2.59909e-13	3.32142e-07
11	64107735	11-64340263-G-T	G	T	64340263	0.814942	1.59118e-07	0.185057	1.50709e-06	0.814943	1.66621e-06
11	64107735	11-64340263-G-A	G	A	64340263	0.814942	1.59118e-07	0.185057	1.50709e-06	0.814943	1.66621e-06
16	11169683	16-11075826-T-G	T	G	11075826	4.83702e-12	1.2371e-05	0.999988	1.28703e-16	4.83714e-12	1.2371e-05
16	11335999	16-11242142-A-G	A	G	11242142	6.14754e-12	2.81744e-06	0.999997	3.72526e-17	6.14758e-12	2.81744e-06
16	68942590	16-68908687-A-C	A	C	68908687	1.47052e-11	4.31991e-05	0.999957	1.36635e-15	1.47065e-11	4.31991e-05
18	67544046	18-69876810-T-C	T	C	69876810	1.60458e-10	3.31137e-07	1	1.1428e-16	1.60458e-10	3.31137e-07
19	47203356	19-46700099-C-T	C	T	46700099	2.15473e-15	4.37207e-07	1	2.02619e-21	2.15473e-15	4.37207e-07
19	47203356	19-46700099-C-A	C	A	46700099	2.15473e-15	4.37207e-07	1	2.02619e-21	2.15473e-15	4.37207e-07
21	40465178	21-39093252-G-C	G	C	39093252	6.83862e-09	5.32489e-07	0.999999	7.8321e-15	6.83863e-09	5.32489e-07
21	40465178	21-39093252-G-A	G	A	39093252	6.83862e-09	5.32489e-07	0.999999	7.8321e-15	6.83863e-09	5.32489e-07
21	40468838	21-39096912-G-A	G	A	39096912	0.582306	3.77544e-07	0.417692	1.13204e-06	0.582308	1.50959e-06
21	40469520	21-39097594-A-T	A	T	39097594	5.65796e-12	0.0968892	0.903111	1.30555e-12	6.96351e-12	0.0968892
21	40469520	21-39097594-A-G	A	G	39097594	5.65796e-12	0.0968892	0.903111	1.30555e-12	6.96351e-12	0.0968892
