# Supplementary material for: Multitrait genome-wide analyses identify new susceptibility loci and candidate drugs to primary sclerosing cholangitis
Source: Nat Commun. 2023 Feb 24;14:1069. doi: 10.1038/s41467-023-36678-8 (PMC9958016; doi:10.1038/s41467-023-36678-8)
Supplement: Supplementary file 14 — Supplementary Data 11 [file 41467_2023_36678_MOESM14_ESM.xlsx]

## Sheet: Table S11
Supplementary Table 11. Fine-mapping of PSC 7 novel risk loci and 1 new independent variant at the reported risk locus using FINEMAP and GCTA-COJO. At each risk locus, FINEMAP estimates the posterior probability that the association signal is generated by a single causal variant, two causal variants, three causal variants, four causal variants, or five causal variants; while GCTA-COJO tests assoc…
Locus	FINEMAP					GCTA-COJO
						Lead SNP				conditional analysis on Lead SNP
	1 variant	2 variants	3 variants	4 variants	5 variants	variant	Position	p_mtag	Mapped gene	variant	Positon	p-value	Mapped gene
2p16.1	0	0	0	0	1	rs7608697	61204641	3.1109e-09	PUS10	rs13017599	61164331	5.83046e-05	REL - PUS10
3p21.31	0	0	0	0	1	rs34762726	49689210	3.93071e-26	BSN	rs4519692	49873188	1.33654e-05	TRAIP
4q24	0	0	0	0	1	rs228614	103578637	1.71157e-09	MANBA	rs77845705	103601430	0.0143683	MANBA
6p21.2	0.755	0.245	0.0006	0	0	rs12198665	39240796	3.35125e-08	KCNK5 - KCNK17	rs12210847	39260876	0.062333	KCNK5 - KCNK17
6q23.3	0	0	0	0	1	rs17780429	138222588	2.23578e-10	TNFAIP3 - LINC02528	rs9494883	138171466	0.0880724	WAKMAR2
7q32.1	0	0	0	0	1	rs3757387	128576086	2.1887e-14	IRF5	rs13242075	128708939	0.00153292	TPI1P2 - LOC407835
10q24.2	0.35	0.575	0.075	0	0	rs7911680	101293468	1.32646e-08	NKX2-3	rs80097148	101296417	0.0799242	NKX2-3
16q22.1	0.591	0.4	0.00923	0	0	rs79390277	68942590	1.69362e-08	TANGO6	rs9930094	69465673	0.00685549	CYB5B
						Threshold p-value (5e-8) to declare a genome-wide significant hit
						conditional analysis --cojo-cond
