# Supplementary material for: Multitrait genome-wide analyses identify new susceptibility loci and candidate drugs to primary sclerosing cholangitis
Source: Nat Commun. 2023 Feb 24;14:1069. doi: 10.1038/s41467-023-36678-8 (PMC9958016; doi:10.1038/s41467-023-36678-8)
Supplement: Supplementary file 15 — Supplementary Data 12 [file 41467_2023_36678_MOESM15_ESM.xlsx]

## Sheet: Table S12
Supplementary Table 12. Colocaliztion results between MTAG-identified GWAS and eQTL siganls (GTEx v8) calculated by coloc (PP.H4 > 0.8)
Light green shading highlights the hypotheses where the posterior probability of them being true is 0.5-0.8
Green shading highlights the hypotheses where the posterior probability of them being true is greater than 0.8
PP4: Posterior probability of H4: Both PSC and tissue are associated and share a single functional variant.
PP3: Posterior probability of H3: Both PSC and tissue are associated but with different functional variants.
PP2:Posterior probability of H2: Only tissue has a functional variant in the region.
PP1: Posterior probability of H1: Only PSC has a functional variant in the region.
PP0: Posterior probability of H0: Neither trait has a functional variant in the region.
			2p16.1: PUS10 / ENSG00000162927					4q24: MANBA / ENSG00000109323					6p21.2: KCNK17 / ENSG00000124780					6q23.3: TNFAIP3 / ENSG00000118503					7q32.1 : IRF5 / ENSG00000128604					10q24.2: NKX2-3 / ENSG00000119919					16q22.1 : TANGO6 / ENSG00000103047
			Lead SNP	2:61204641:C:A		rs7608697		Lead SNP	4:103578637:A:G		rs228614		Lead SNP	6:39240796:G:T		rs12198665		Lead SNP	6:138222588:A:G		rs17780429		Lead SNP	7:128576086:C:T		rs3757387		Lead SNP	10:101293468:C:A		rs7911680		Lead SNP	16:68942590:C:A		rs79390277
Tissue (full name)	sample size	Tissue	PP0	PP1	PP2	PP3	PP4	PP0	PP1	PP2	PP3	PP4	PP0	PP1	PP2	PP3	PP4	PP0	PP1	PP2	PP3	PP4	PP0	PP1	PP2	PP3	PP4	PP0	PP1	PP2	PP3	PP4	PP0	PP1	PP2	PP3	PP4
Adipose - Subcutaneous	581	Adipose_Subcutaneous	1.16e-13	1.05e-10	0.00111	0.999	8.33e-06	0.000356	0.909	8e-06	0.0204	0.07						5.67e-05	0.868	8.97e-07	0.0136	0.118	3.41e-20	8.39e-13	2.35e-10	0.0048	0.995						0.00785	0.899	0.000261	0.0298	0.0627
Adipose - Visceral (Omentum)	469	Adipose_Visceral	1.32e-06	0.00119	0.00111	0.997	0.00021	7.18e-05	0.183	2.92e-05	0.074	0.743						6.08e-05	0.931	8.86e-07	0.0135	0.0554	2.13e-24	5.24e-17	8e-11	0.000972	0.999	0.000345	0.075	0.000129	0.0272	0.897	0.00785	0.899	0.000147	0.0168	0.0761
Adrenal Gland	233	Adrenal_Gland	1.39e-06	0.00125	0.00111	0.997	0.000569	0.000365	0.934	5.45e-06	0.0139	0.052						5.91e-05	0.904	1.34e-06	0.0204	0.0752	1.14e-19	2.81e-12	1.16e-08	0.285	0.715						0.00759	0.869	0.00046	0.0526	0.0703
Artery - Aorta	387	Artery_Aorta	1.14e-08	1.03e-05	0.00111	0.999	9.05e-06	8.53e-05	0.218	4.64e-05	0.118	0.664						5.96e-05	0.912	1.07e-06	0.0164	0.0717	7.44e-48	1.83e-40	4.37e-11	7.62e-05	1	0.00422	0.918	0.000174	0.0377	0.04	0.00766	0.878	0.000337	0.0385	0.076
Artery - Coronary	213	Artery_Coronary	1.84e-05	0.0166	0.000957	0.862	0.121	0.000366	0.935	5.09e-06	0.013	0.052						5.99e-05	0.917	9.33e-07	0.0142	0.0684	5.45e-10	0.0134	3.77e-10	0.00832	0.978						0.00397	0.455	0.00435	0.498	0.039
Artery - Tibial	584	Artery_Tibial	1.5e-13	1.35e-10	0.00111	0.999	9.17e-06	1.13e-05	0.0289	0.000169	0.43	0.541	5.12e-07	0.000172	0.00297	0.997	3.37e-05	6.1e-05	0.933	1.02e-06	0.0155	0.0515	9.18e-43	2.26e-35	4.72e-11	0.000162	1						0.00221	0.253	0.00624	0.715	0.0237
Brain - Amygdala	129	Brain_Amygdala	0.001	0.903	3.55e-05	0.0319	0.0636	0.000356	0.909	5.33e-06	0.0135	0.0773	0.00265	0.89	0.000135	0.0454	0.0623	5.82e-05	0.89	1.18e-06	0.0179	0.0916	3.39e-08	0.834	9.99e-10	0.0244	0.142						0.00771	0.883	0.000251	0.0287	0.0801
Brain - Anterior cingulate cortex (BA24)	147	Brain_Anterior	0.000963	0.866	6.14e-05	0.0552	0.0774	0.000364	0.929	5.16e-06	0.0131	0.0576	0.00255	0.857	0.000229	0.077	0.0632	5.96e-05	0.913	1.07e-06	0.0162	0.0712	3.48e-08	0.856	1.08e-09	0.0266	0.117						0.00763	0.874	0.000368	0.0421	0.0759
Brain - Caudate (basal ganglia)	194	Brain_Caudate	0.000896	0.806	0.000145	0.13	0.0626	0.000364	0.929	5.89e-06	0.015	0.0554	0.00252	0.847	0.000296	0.0995	0.0502	5.66e-05	0.866	1.33e-06	0.0202	0.114	3.45e-08	0.848	1.02e-09	0.025	0.127						0.00779	0.892	0.000193	0.0221	0.0778
Brain - Cerebellar Hemisphere	175	Brain_Cerebellar	0.000861	0.775	0.000118	0.106	0.119	6.68e-05	0.171	2.82e-05	0.0713	0.758	0.0026	0.876	0.000199	0.0668	0.0548	5.92e-05	0.905	1.36e-06	0.0208	0.0737	3.58e-08	0.883	1.12e-09	0.0275	0.0897						0.0077	0.882	0.000206	0.0235	0.0862
Brain - Cerebellum	209	Brain_Cerebellum	0.000319	0.287	0.000721	0.649	0.0631	3.87e-06	0.00989	0.000319	0.816	0.174	0.00263	0.884	0.000143	0.048	0.0652	6.02e-05	0.921	1.01e-06	0.0154	0.0637	2.39e-08	0.589	1.45e-09	0.0352	0.376						0.00773	0.886	0.000184	0.021	0.0849
Brain - Cortex	205	Brain_Cortex	0.00103	0.929	1.73e-05	0.0155	0.0549	6.8e-05	0.174	2.07e-05	0.0521	0.774	0.00199	0.668	0.000798	0.268	0.0611	5.96e-05	0.912	1.09e-06	0.0167	0.0711	7.25e-09	0.179	4.17e-10	0.00945	0.812						0.0077	0.883	0.000242	0.0276	0.0819
Brain - Frontal Cortex (BA9)	175	Brain_Frontal	0.000992	0.893	2.33e-05	0.0209	0.085	0.000365	0.932	5.06e-06	0.0129	0.0551	0.00261	0.876	0.000187	0.0628	0.0587	5.84e-05	0.894	1.39e-06	0.0212	0.0851	2.83e-08	0.696	1.58e-09	0.0387	0.266						0.00776	0.889	0.000179	0.0205	0.0827
Brain - Hippocampus	165	Brain_Hippocampus	0.00092	0.828	3.18e-05	0.0285	0.143	0.000355	0.907	5.73e-06	0.0145	0.0784	0.00266	0.893	0.000137	0.0459	0.0578	5.89e-05	0.901	1.8e-06	0.0274	0.0713	3.02e-08	0.744	2.37e-09	0.0581	0.198						0.00728	0.834	0.000763	0.0874	0.0709
Brain - Hypothalamus	170	Brain_Hypothalamus	0.000939	0.845	2.35e-05	0.021	0.133	0.000362	0.925	4.75e-06	0.0121	0.0621	0.00257	0.863	0.000223	0.0748	0.0594	5.97e-05	0.913	1.3e-06	0.0199	0.067	3.48e-08	0.857	1.07e-09	0.0263	0.117						0.00729	0.835	0.000207	0.0236	0.134
Brain - Nucleus accumbens (basal ganglia)	202	Brain_Nucleus	0.00102	0.922	1.72e-05	0.0154	0.0615	0.000366	0.935	4.83e-06	0.0123	0.0523	0.0025	0.84	0.000305	0.103	0.0544	5.86e-05	0.897	1.06e-06	0.0162	0.0866	2.67e-08	0.656	1.23e-09	0.0299	0.314	2.22e-05	0.00483	4.03e-05	0.00776	0.987	0.00776	0.889	0.000246	0.0281	0.0746
Brain - Putamen (basal ganglia)	170	Brain_Putamen	0.000882	0.793	4.01e-05	0.036	0.17	0.000361	0.921	7.43e-06	0.0189	0.0594	0.00251	0.845	0.000238	0.0799	0.0728	5.81e-05	0.889	1.1e-06	0.0168	0.0937	1.52e-08	0.374	1.32e-08	0.324	0.302						0.00773	0.886	0.000217	0.0248	0.0812
Brain - Spinal cord (cervical c-1)	126	Brain_Spinal	0.000965	0.868	2.11e-05	0.0189	0.112	0.000362	0.925	4.85e-06	0.0123	0.0619	0.0026	0.875	0.000188	0.0631	0.0588	5.83e-05	0.892	1e-06	0.0153	0.0923	1.93e-08	0.475	8.86e-10	0.0213	0.504						0.00746	0.855	0.000354	0.0405	0.0968
Brain - Substantia nigra	114	Brain_Substantia	0.000957	0.861	2.23e-05	0.0199	0.118	0.000279	0.714	8.72e-06	0.022	0.264	0.00264	0.887	0.00013	0.0435	0.0663	5.95e-05	0.911	1.12e-06	0.017	0.0724	3.19e-08	0.785	9.28e-10	0.0227	0.193						0.00775	0.888	0.000195	0.0223	0.0816
Breast - Mammary Tissue	396	Breast_Mammary	5.12e-15	4.61e-12	0.00111	0.999	8.28e-06	6.65e-06	0.017	5.13e-05	0.13	0.853	0.00256	0.862	0.000277	0.093	0.0421	5.96e-05	0.912	9.08e-07	0.0138	0.0743	5.33e-17	1.31e-09	3.08e-10	0.00659	0.993						0.00749	0.858	0.000188	0.0215	0.113
Cells - Cultured fibroblasts	483	Cells_Cultured	3.02e-17	2.71e-14	0.00111	0.999	8.26e-06	9.84e-71	2.51e-67	0.000391	0.999	0.000919						6.02e-05	0.921	1.53e-06	0.0233	0.0551	1.76e-39	4.33e-32	4.58e-11	0.000127	1						0.00719	0.824	0.000936	0.107	0.0608
Cells - EBV-transformed lymphocytes	147	Cells_EBV	0.00102	0.916	1.72e-05	0.0154	0.0672	0.000319	0.816	8.91e-06	0.0226	0.161						5.96e-05	0.912	1.03e-06	0.0157	0.0718	9.75e-09	0.24	7.12e-10	0.0168	0.743						0.00779	0.892	0.000236	0.027	0.0729
Colon - Sigmoid	318	Colon_Sigmoid	1.72e-11	1.55e-08	0.00111	0.999	8.21e-06	0.000349	0.893	1.11e-05	0.0283	0.0789	0.00269	0.903	0.000138	0.0462	0.0483	6.05e-05	0.925	9.36e-07	0.0143	0.0602	1.22e-21	3.01e-14	2.11e-10	0.0042	0.996	0.00381	0.829	0.00014	0.0303	0.137	0.00753	0.863	0.000211	0.0241	0.105
Colon - Transverse	368	Colon_Transverse	3e-05	0.027	0.00106	0.958	0.0144	0.000144	0.367	1.56e-05	0.0394	0.594	0.00143	0.48	0.00147	0.494	0.0235	5.75e-05	0.879	1.41e-06	0.0215	0.0992	1.09e-43	2.69e-36	4.37e-11	7.62e-05	1	0.0042	0.913	0.000115	0.0249	0.0582	0.00786	0.901	0.000223	0.0255	0.0657
Esophagus - Gastroesophageal Junction	330	Esophagus_Gastroesophageal	7.51e-10	6.76e-07	0.00111	0.999	8.28e-06	0.00037	0.944	4e-06	0.0102	0.0451	2.91e-11	9.79e-09	0.00297	0.997	2.43e-05	5.96e-05	0.912	1.9e-06	0.0291	0.0591	1.7e-15	4.19e-08	2.55e-10	0.00529	0.995	0.0042	0.914	0.000127	0.0275	0.0546	0.00709	0.812	0.00101	0.115	0.0645
Esophagus - Mucosa	497	Esophagus_Mucosa	2.06e-15	1.86e-12	0.00111	0.999	8.33e-06	1.34e-08	3.41e-05	0.000135	0.343	0.657	2.88e-15	9.67e-13	0.00297	0.997	2.36e-05	5.24e-05	0.802	9.43e-07	0.0142	0.184	5.88e-50	1.45e-42	1.36e-08	0.334	0.666	0.00298	0.647	0.000143	0.0308	0.319	0.00288	0.33	0.00556	0.637	0.0249
Esophagus - Muscularis	465	Esophagus_Muscularis	1.4e-21	1.26e-18	0.00111	0.999	8.21e-06	0.000362	0.925	4.65e-06	0.0118	0.0624	7.26e-08	2.44e-05	0.00297	0.997	3.01e-05	6e-05	0.918	1.05e-06	0.016	0.0658	1.9e-22	4.69e-15	6.38e-11	0.000573	0.999	0.00427	0.928	0.000134	0.0291	0.0381	0.00631	0.723	0.00184	0.211	0.0579
Heart - Atrial Appendage	372	Heart_Atrial	3.96e-14	3.56e-11	0.00111	0.999	8.16e-06	0.000277	0.708	9.62e-06	0.0243	0.267	2.57e-08	8.64e-06	0.00297	0.997	4.03e-05	5.93e-05	0.907	9.94e-07	0.0151	0.0775	1.76e-16	4.33e-09	6.36e-10	0.0147	0.985						0.0078	0.894	0.000226	0.0258	0.0726
Heart - Left Ventricle	386	Heart_Left	0.000411	0.37	0.000599	0.539	0.0898	0.000354	0.905	4.66e-06	0.0118	0.0824	0.000934	0.314	0.00197	0.662	0.0216	5.54e-05	0.847	5.89e-06	0.09	0.0625	5.32e-14	1.31e-06	3.58e-10	0.00782	0.992						0.007	0.802	0.000851	0.0974	0.0925
Kidney - Cortex	73	Kidney	0.000971	0.874	1.72e-05	0.0153	0.11	0.000359	0.917	5.16e-06	0.0131	0.0699	0.00258	0.866	0.000144	0.0484	0.083	5.9e-05	0.903	1.15e-06	0.0176	0.0793	3.4e-08	0.837	1.14e-09	0.0279	0.135						0.00746	0.855	0.000208	0.0238	0.114
Liver	208	Liver	0.000992	0.892	5.77e-05	0.0519	0.0546	3.37e-05	0.0861	6.42e-05	0.163	0.75	0.00253	0.85	0.000288	0.0966	0.0507	5.85e-05	0.896	1.08e-06	0.0164	0.0879	6.76e-19	1.66e-11	4.64e-11	0.000142	1						0.00777	0.89	0.000217	0.0248	0.0772
Lung	515	Lung	0.000172	0.155	0.000919	0.827	0.0165	0.000295	0.754	3.47e-05	0.0886	0.157	3.89e-20	1.31e-17	0.00297	0.997	1.64e-05	5.99e-05	0.917	8.79e-07	0.0134	0.0693	2.56e-30	6.31e-23	4.37e-11	7.67e-05	1						0.00474	0.543	0.00334	0.383	0.0657
Minor Salivary Gland	144	Minor	0.000912	0.821	0.00012	0.108	0.0707	0.00035	0.894	5.65e-06	0.0143	0.0909	4.33e-11	1.45e-08	0.00297	0.997	2.46e-05	5.94e-05	0.909	1.36e-06	0.0207	0.0701	9.94e-09	0.245	1.72e-09	0.0416	0.714	0.00343	0.745	0.000138	0.0298	0.221	0.00779	0.893	0.000183	0.0208	0.0782
Muscle - Skeletal	706	Muscle	1.75e-07	0.000157	0.00111	0.999	2.54e-05	0.000341	0.872	6.57e-06	0.0167	0.111	0.00236	0.795	0.000212	0.0711	0.132	6.15e-05	0.941	8.66e-07	0.0132	0.0454	3.58e-21	8.81e-14	4.42e-11	8.73e-05	1						0.000319	0.0366	0.00831	0.952	0.00293
Nerve - Tibial	532	Nerve	1.51e-12	1.36e-09	0.00111	0.999	8.22e-06	0.000238	0.609	9.76e-05	0.249	0.141	5.89e-06	0.00198	0.00296	0.994	0.00137	6.01e-05	0.92	1.59e-06	0.0242	0.0553	6.13e-35	1.51e-27	4.4e-11	8.43e-05	1						0.000151	0.0173	0.00849	0.973	0.00132
Ovary	167	Ovary	0.000842	0.758	0.000104	0.0932	0.148	0.000359	0.917	4.93e-06	0.0125	0.07	0.00267	0.899	0.000124	0.0415	0.0571	6e-05	0.918	1.05e-06	0.0159	0.0662	7.63e-09	0.188	4.87e-10	0.0112	0.801	0.00409	0.889	0.000193	0.0418	0.0649	0.00778	0.891	0.000192	0.0219	0.0789
Pancreas	305	Pancreas	0.000781	0.703	0.000201	0.181	0.115	9.85e-06	0.0252	0.000127	0.325	0.65	1.77e-11	5.96e-09	0.00297	0.997	1.66e-05	5.76e-05	0.882	1.19e-06	0.018	0.1	3.15e-28	7.74e-21	3.31e-09	0.0806	0.919	0.00421	0.915	0.000137	0.0296	0.0507	0.00765	0.876	0.000185	0.0211	0.0949
Pituitary	237	Pituitary	0.000457	0.411	0.000598	0.538	0.0494	4.06e-05	0.104	1.13e-05	0.0279	0.868	0.00263	0.883	0.000137	0.046	0.0688	5.33e-05	0.815	1.28e-06	0.0194	0.166	7.01e-09	0.173	6.18e-09	0.152	0.676						0.00739	0.847	0.000437	0.05	0.095
Prostate	221	Prostate	0.00098	0.882	3.95e-05	0.0355	0.0818	4.11e-05	0.105	1.09e-05	0.0271	0.868	6.33e-17	2.13e-14	0.00297	0.997	2.45e-05	5.6e-05	0.857	1.35e-06	0.0206	0.122	3.09e-11	0.000761	3.32e-10	0.0072	0.992						0.00769	0.882	0.000203	0.0232	0.0874
Skin - Not Sun Exposed (Suprapubic)	517	Skin_Not	0.000336	0.302	0.000704	0.633	0.0635	3.09e-07	0.000789	0.000117	0.298	0.701						6.06e-05	0.927	8.64e-07	0.0132	0.0597	1.2e-34	2.95e-27	1.81e-10	0.00347	0.997						0.00748	0.857	0.000565	0.0646	0.0708
Skin - Sun Exposed (Lower leg)	605	Skin_Sun	1.15e-06	0.00103	0.00111	0.997	0.000373	4.06e-06	0.0104	5.04e-05	0.128	0.862						6.13e-05	0.937	8.51e-07	0.013	0.0496	4.55e-42	1.12e-34	4.03e-09	0.0983	0.902						0.00723	0.828	0.000875	0.1	0.0639
Small Intestine - Terminal Ileum	174	Small	0.00093	0.837	0.000103	0.0926	0.0698	6.55e-06	0.0167	2.61e-05	0.0657	0.918	1.46e-06	0.00049	0.00296	0.996	5.52e-05	5.97e-05	0.914	1.15e-06	0.0175	0.0687	7.47e-17	1.84e-09	5.42e-11	0.000334	1	0.00405	0.881	0.000193	0.0419	0.0734	0.00649	0.743	0.00119	0.136	0.113
Spleen	227	Spleen	1.14e-10	1.03e-07	0.00111	0.999	8.28e-06	5.43e-28	1.39e-24	0.000391	0.999	0.00095	5.76e-07	0.000194	0.00297	0.997	3.83e-05	5.97e-05	0.913	1.06e-06	0.0162	0.0709	4.51e-14	1.11e-06	2.31e-10	0.00469	0.995	0.00311	0.677	0.000228	0.0494	0.271	0.00761	0.872	0.000353	0.0404	0.0795
Stomach	324	Stomach	3.06e-05	0.0276	0.00107	0.965	0.00606	0.000365	0.931	5.32e-06	0.0135	0.0547	0.00253	0.849	0.000205	0.0689	0.0792	6.05e-05	0.925	9.31e-07	0.0142	0.0607	6.08e-33	1.5e-25	8.18e-11	0.00102	0.999	0.00394	0.855	0.000135	0.0292	0.112	0.00757	0.867	0.000236	0.027	0.0984
Testis	322	Testis	0.000445	0.401	0.000529	0.476	0.122	1.36e-05	0.0347	3.79e-05	0.0958	0.869	0.000486	0.163	0.00122	0.41	0.425	5.14e-05	0.787	1.24e-06	0.0188	0.194	3.73e-10	0.00918	3.24e-09	0.0788	0.912	0.00423	0.919	0.000145	0.0314	0.0454	0.00662	0.758	0.000585	0.0669	0.168
Thyroid	574	Thyroid	1.66e-09	1.49e-06	0.00111	0.999	9.7e-06	0.000286	0.73	6.31e-05	0.161	0.108	0.0023	0.775	0.000521	0.175	0.0471	5.8e-05	0.888	9.28e-07	0.0141	0.0982	2.56e-39	6.3e-32	4.39e-11	8.22e-05	1	1.68e-10	3.65e-08	2.79e-05	0.00507	0.995	0.0079	0.905	0.000142	0.0162	0.0703
Uterus	129	Uterus	0.000704	0.634	7.71e-05	0.0691	0.296	0.000359	0.917	5.55e-06	0.0141	0.0687	0.00266	0.894	0.00013	0.0437	0.0595	5.93e-05	0.907	1.22e-06	0.0186	0.0743	4.57e-09	0.113	4.52e-10	0.0102	0.877						0.00773	0.886	0.000224	0.0256	0.0806
Vagina	141	Vagina	0.000332	0.299	5.03e-05	0.0446	0.656	0.000364	0.929	4.94e-06	0.0126	0.0579	0.00203	0.682	0.000526	0.177	0.138	5.98e-05	0.915	9.88e-07	0.015	0.0699	2.56e-08	0.629	9.67e-10	0.0235	0.347						0.0076	0.871	0.000196	0.0224	0.0993
Whole Blood	670	Whole	2.2e-06	0.00198	0.0011	0.994	0.00255	0.000196	0.5	0.000114	0.29	0.209	2.21e-33	7.44e-31	0.00297	0.997	2.5e-05	6.12e-05	0.937	9.11e-07	0.0139	0.0492	5.23e-113	1.29e-105	3e-09	0.073	0.927						1.75e-05	0.002	0.00863	0.989	0.00026
