# Supplementary material for: Multitrait genome-wide analyses identify new susceptibility loci and candidate drugs to primary sclerosing cholangitis
Source: Nat Commun. 2023 Feb 24;14:1069. doi: 10.1038/s41467-023-36678-8 (PMC9958016; doi:10.1038/s41467-023-36678-8)
Supplement: Supplementary file 16 — Supplementary Data 13 [file 41467_2023_36678_MOESM16_ESM.xlsx]

## Sheet: Table S13
Supplementary Table 13. Enrichment results amongst 406 prioritised genes using STRING protein-protein interaction networks
#category	term category (e.g. GO Process, KEGG pathways)
Term ID	enriched term (GO term, domain or pathway)
Term description	description of the enriched term
observed gene count	number of genes (proteins) in your network that are annotated with a particular term
background gene count	total number of genes (proteins) in the background proteome in total (in your network and in the background) with the term assigned
strength	Log10(observed / expected). This measure describes how large the enrichment effect is. It’s the ratio between i) the number of proteins in your network that are annotated with a term and ii) the number of proteins that we expect to be annotated with this term in a random network of the same size.
FDR	False Discovery Rate using the Benjamini–Hochberg procedure
matching proteins in your network (IDs)	matching protein names in STRING PPI database
matching proteins in your network (labels)	matching protein names in gene database
#category	term ID	term description	observed gene count	background gene count	strength	FDR	matching proteins in your network (IDs)	matching proteins in your network (labels)
COMPARTMENTS	GOCC:0000786	Nucleosome	35	70	1.36	3.18e-29	9606.ENSP00000244537,9606.ENSP00000274764,9606.ENSP00000321744,9606.ENSP00000325738,9606.ENSP00000347168,9606.ENSP00000348924,9606.ENSP00000352252,9606.ENSP00000358160,9606.ENSP00000366618,9606.ENSP00000366956,9606.ENSP00000366962,9606.ENSP00000366974,9606.ENSP00000366999,9606.ENSP00000367034,9606.ENSP00000445633,9606.ENSP00000476136,9606.ENSP00000477527,9606.ENSP00000477907,9606.ENSP00000479106,…	HIST1H4F,HIST1H2BA,HIST1H2BC,TNP2,HIST1H4J,HIST1H2BF,HIST1H3J,HIST1H3H,HIST1H2BL,HIST1H4H,HIST1H2BI,HIST1H4B,HIST1H3D,HIST1H4C,HIST1H2BG,HIST1H2BJ,HIST1H2BO,HIST1H2BM,HIST1H4A,HIST1H2BH,HIST1H4D,HIST1H4K,HIST1H3A,HIST1H4L,HIST1H4I,HIST1H3E,HIST1H2BB,HIST1H2BE,HIST1H3I,HIST1H2BN,HIST1H3F,HIST1H3G,HIST1H3C,HIST1H4E,HIST1H3B
COMPARTMENTS	GOCC:0032993	protein-DNA complex	39	170	1.03	8.77e-23	9606.ENSP00000209728,9606.ENSP00000230056,9606.ENSP00000244537,9606.ENSP00000254942,9606.ENSP00000274764,9606.ENSP00000321744,9606.ENSP00000323099,9606.ENSP00000325738,9606.ENSP00000347168,9606.ENSP00000348924,9606.ENSP00000352252,9606.ENSP00000358160,9606.ENSP00000366618,9606.ENSP00000366956,9606.ENSP00000366962,9606.ENSP00000366974,9606.ENSP00000366999,9606.ENSP00000367034,9606.ENSP00000445633,…	CDC6,GMNN,HIST1H4F,TERF2,HIST1H2BA,HIST1H2BC,ATRIP,TNP2,HIST1H4J,HIST1H2BF,HIST1H3J,HIST1H3H,HIST1H2BL,HIST1H4H,HIST1H2BI,HIST1H4B,HIST1H3D,HIST1H4C,HIST1H2BG,HIST1H2BJ,HIST1H2BO,HIST1H2BM,HIST1H4A,HIST1H2BH,HIST1H4D,HIST1H4K,HIST1H3A,HIST1H4L,HIST1H4I,HIST1H3E,HIST1H2BB,HIST1H2BE,HIST1H3I,HIST1H2BN,HIST1H3F,HIST1H3G,HIST1H3C,HIST1H4E,HIST1H3B
COMPARTMENTS	GOCC:0042611	MHC protein complex	19	22	1.6	9.46e-19	9606.ENSP00000009530,9606.ENSP00000259951,9606.ENSP00000339398,9606.ENSP00000353099,9606.ENSP00000363976,9606.ENSP00000364076,9606.ENSP00000364080,9606.ENSP00000364114,9606.ENSP00000365402,9606.ENSP00000365817,9606.ENSP00000378786,9606.ENSP00000379873,9606.ENSP00000390020,9606.ENSP00000390431,9606.ENSP00000393566,9606.ENSP00000398890,9606.ENSP00000399168,9606.ENSP00000408146,9606.ENSP00000412927	CD74,HLA-F,HLA-DQA1,HLA-DRB1,HLA-DMA,HLA-DQA2,HLA-DQB1,HLA-DRB5,HLA-C,HLA-E,HLA-DRA,HLA-A,HLA-DOB,HLA-DQB2,HLA-DPA1,HLA-DMB,HLA-B,HLA-DPB1,HLA-G
COMPARTMENTS	GOCC:0005694	Chromosome	71	894	0.57	9.6e-18	9606.ENSP00000013807,9606.ENSP00000209728,9606.ENSP00000217244,9606.ENSP00000221233,9606.ENSP00000244534,9606.ENSP00000244537,9606.ENSP00000244573,9606.ENSP00000254942,9606.ENSP00000274764,9606.ENSP00000289316,9606.ENSP00000297012,9606.ENSP00000303373,9606.ENSP00000310356,9606.ENSP00000310515,9606.ENSP00000310520,9606.ENSP00000321744,9606.ENSP00000323099,9606.ENSP00000325738,9606.ENSP00000327179,…	ERCC1,CDC6,CSNK2A1,EXOSC5,HIST1H1D,HIST1H4F,HIST1H1A,TERF2,HIST1H2BA,HIST1H2BD,HIST1H2AA,HIST1H2AE,RMI2,PRM1,ERCC4,HIST1H2BC,ATRIP,TNP2,CIRH1A,TRAIP,HIST1H2AJ,HIST1H1B,HIST1H1C,HIST1H2AD,HIST1H4J,HIST1H2BF,HIST1H2BK,HIST1H2AI,HIST1H2AG,HIST1H3J,HIST1H2AM,HIST1H3H,PHF1,DAXX,EHMT2,MDC1,HIST1H2BL,HIST1H2AH,HIST1H4H,HIST1H2BI,HIST1H4B,HIST1H3D,HIST1H2AC,HIST1H4C,EXOSC9,CCDC36,CHTF8,HIST1H2BG,HIST1H2B…
COMPARTMENTS	GOCC:0071556	Integral component of lumenal side of endoplasmic reticulum membrane	16	26	1.45	4.73e-14	9606.ENSP00000009530,9606.ENSP00000259951,9606.ENSP00000339398,9606.ENSP00000353099,9606.ENSP00000364076,9606.ENSP00000364080,9606.ENSP00000364114,9606.ENSP00000365402,9606.ENSP00000365817,9606.ENSP00000378786,9606.ENSP00000379873,9606.ENSP00000390431,9606.ENSP00000393566,9606.ENSP00000399168,9606.ENSP00000408146,9606.ENSP00000412927	CD74,HLA-F,HLA-DQA1,HLA-DRB1,HLA-DQA2,HLA-DQB1,HLA-DRB5,HLA-C,HLA-E,HLA-DRA,HLA-A,HLA-DQB2,HLA-DPA1,HLA-B,HLA-DPB1,HLA-G
COMPARTMENTS	GOCC:0042613	MHC class II protein complex	13	14	1.63	5.59e-13	9606.ENSP00000009530,9606.ENSP00000339398,9606.ENSP00000353099,9606.ENSP00000363976,9606.ENSP00000364076,9606.ENSP00000364080,9606.ENSP00000364114,9606.ENSP00000378786,9606.ENSP00000390020,9606.ENSP00000390431,9606.ENSP00000393566,9606.ENSP00000398890,9606.ENSP00000408146	CD74,HLA-DQA1,HLA-DRB1,HLA-DMA,HLA-DQA2,HLA-DQB1,HLA-DRB5,HLA-DRA,HLA-DOB,HLA-DQB2,HLA-DPA1,HLA-DMB,HLA-DPB1
COMPARTMENTS	GOCC:0000785	Chromatin	42	431	0.65	9.31e-13	9606.ENSP00000217244,9606.ENSP00000221233,9606.ENSP00000244534,9606.ENSP00000244537,9606.ENSP00000244573,9606.ENSP00000274764,9606.ENSP00000321744,9606.ENSP00000325738,9606.ENSP00000330074,9606.ENSP00000339566,9606.ENSP00000347168,9606.ENSP00000348924,9606.ENSP00000352252,9606.ENSP00000358160,9606.ENSP00000364678,9606.ENSP00000366618,9606.ENSP00000366956,9606.ENSP00000366962,9606.ENSP00000366974,…	CSNK2A1,EXOSC5,HIST1H1D,HIST1H4F,HIST1H1A,HIST1H2BA,HIST1H2BC,TNP2,HIST1H1B,HIST1H1C,HIST1H4J,HIST1H2BF,HIST1H3J,HIST1H3H,EHMT2,HIST1H2BL,HIST1H4H,HIST1H2BI,HIST1H4B,HIST1H3D,HIST1H4C,HIST1H2BG,HIST1H2BJ,HIST1H2BO,HIST1H2BM,HIST1H4A,HIST1H2BH,HIST1H4D,HIST1H4K,HIST1H3A,HIST1H4L,HIST1H4I,HIST1H3E,HIST1H2BB,HIST1H2BE,HIST1H3I,HIST1H2BN,HIST1H3F,HIST1H3G,HIST1H3C,HIST1H4E,HIST1H3B
COMPARTMENTS	GOCC:0012507	ER to Golgi transport vesicle membrane	16	47	1.2	3.78e-11	9606.ENSP00000009530,9606.ENSP00000259951,9606.ENSP00000339398,9606.ENSP00000353099,9606.ENSP00000364076,9606.ENSP00000364080,9606.ENSP00000364114,9606.ENSP00000365402,9606.ENSP00000365817,9606.ENSP00000378786,9606.ENSP00000379873,9606.ENSP00000390431,9606.ENSP00000393566,9606.ENSP00000399168,9606.ENSP00000408146,9606.ENSP00000412927	CD74,HLA-F,HLA-DQA1,HLA-DRB1,HLA-DQA2,HLA-DQB1,HLA-DRB5,HLA-C,HLA-E,HLA-DRA,HLA-A,HLA-DQB2,HLA-DPA1,HLA-B,HLA-DPB1,HLA-G
COMPARTMENTS	GOCC:0030134	COPII-coated ER to Golgi transport vesicle	17	62	1.1	1.15e-10	9606.ENSP00000009530,9606.ENSP00000259951,9606.ENSP00000332371,9606.ENSP00000339398,9606.ENSP00000353099,9606.ENSP00000364076,9606.ENSP00000364080,9606.ENSP00000364114,9606.ENSP00000365402,9606.ENSP00000365817,9606.ENSP00000378786,9606.ENSP00000379873,9606.ENSP00000390431,9606.ENSP00000393566,9606.ENSP00000399168,9606.ENSP00000408146,9606.ENSP00000412927	CD74,HLA-F,COL7A1,HLA-DQA1,HLA-DRB1,HLA-DQA2,HLA-DQB1,HLA-DRB5,HLA-C,HLA-E,HLA-DRA,HLA-A,HLA-DQB2,HLA-DPA1,HLA-B,HLA-DPB1,HLA-G
COMPARTMENTS	GOCC:0030176	Integral component of endoplasmic reticulum membrane	19	117	0.88	1.43e-08	9606.ENSP00000009530,9606.ENSP00000259951,9606.ENSP00000339398,9606.ENSP00000346206,9606.ENSP00000353099,9606.ENSP00000363976,9606.ENSP00000364034,9606.ENSP00000364076,9606.ENSP00000364080,9606.ENSP00000364114,9606.ENSP00000365402,9606.ENSP00000365817,9606.ENSP00000378786,9606.ENSP00000379873,9606.ENSP00000390431,9606.ENSP00000393566,9606.ENSP00000399168,9606.ENSP00000408146,9606.ENSP00000412927	CD74,HLA-F,HLA-DQA1,TAP1,HLA-DRB1,HLA-DMA,TAP2,HLA-DQA2,HLA-DQB1,HLA-DRB5,HLA-C,HLA-E,HLA-DRA,HLA-A,HLA-DQB2,HLA-DPA1,HLA-B,HLA-DPB1,HLA-G
COMPARTMENTS	GOCC:0005634	Nucleus	160	4636	0.2	1.71e-08	9606.ENSP00000013807,9606.ENSP00000209728,9606.ENSP00000215829,9606.ENSP00000217244,9606.ENSP00000221233,9606.ENSP00000223073,9606.ENSP00000225298,9606.ENSP00000225430,9606.ENSP00000228872,9606.ENSP00000229214,9606.ENSP00000229307,9606.ENSP00000230056,9606.ENSP00000230640,9606.ENSP00000231572,9606.ENSP00000244534,9606.ENSP00000244537,9606.ENSP00000244573,9606.ENSP00000249344,9606.ENSP00000254942,…	ERCC1,CDC6,SNRPD3,CSNK2A1,EXOSC5,RBM28,UTP18,RPL19,CDKN1B,KRR1,NANOG,GMNN,SKIV2L2,RARS,HIST1H1D,HIST1H4F,HIST1H1A,STRIP2,TERF2,VPS4A,IER3,GTF2H4,POU5F1,FGF2,TNPO3,PRDX5,USP4,RBM6,CCNA2,HIST1H2BA,HIST1H2BD,NCKIPSD,TREX1,APEH,HIST1H2AA,HIST1H2AE,CDC25A,CTLA4,NUDT6,RMI2,PRM1,ERCC4,ABCF1,RAPH1,IMPDH2,HIST1H2BC,ATRIP,CD28,PUS10,CIRH1A,TRAIP,RNF123,HIST1H2AJ,SOCS1,FAM212A,HIST1H1B,IP6K2,UBA7,RPS6KA4,TU…
COMPARTMENTS	GOCC:0030666	Endocytic vesicle membrane	19	127	0.84	4.04e-08	9606.ENSP00000009530,9606.ENSP00000259951,9606.ENSP00000339398,9606.ENSP00000346206,9606.ENSP00000353099,9606.ENSP00000364034,9606.ENSP00000364076,9606.ENSP00000364080,9606.ENSP00000364114,9606.ENSP00000365402,9606.ENSP00000365817,9606.ENSP00000367459,9606.ENSP00000378786,9606.ENSP00000379873,9606.ENSP00000390431,9606.ENSP00000393566,9606.ENSP00000399168,9606.ENSP00000408146,9606.ENSP00000412927	CD74,HLA-F,HLA-DQA1,TAP1,HLA-DRB1,TAP2,HLA-DQA2,HLA-DQB1,HLA-DRB5,HLA-C,HLA-E,KIAA0319,HLA-DRA,HLA-A,HLA-DQB2,HLA-DPA1,HLA-B,HLA-DPB1,HLA-G
COMPARTMENTS	GOCC:0032991	Protein-containing complex	168	5142	0.18	2.38e-07	9606.ENSP00000009530,9606.ENSP00000013807,9606.ENSP00000044462,9606.ENSP00000162749,9606.ENSP00000203407,9606.ENSP00000209728,9606.ENSP00000215829,9606.ENSP00000216223,9606.ENSP00000216455,9606.ENSP00000217244,9606.ENSP00000221233,9606.ENSP00000222247,9606.ENSP00000223321,9606.ENSP00000225298,9606.ENSP00000225430,9606.ENSP00000226730,9606.ENSP00000228872,9606.ENSP00000229214,9606.ENSP00000230050,…	CD74,ERCC1,PSMA4,TNFRSF1A,UQCRC1,CDC6,SNRPD3,IL2RB,PSMA3,CSNK2A1,EXOSC5,RPL18A,PSMA2,UTP18,RPL19,IL2,CDKN1B,KRR1,RPS12,GMNN,SKIV2L2,RARS,PFKFB4,NPRL2,HIST1H4F,TERF2,GTF2H4,POU5F1,HLA-F,FGF2,PRKAR2A,PMM2,AMT,CCNA2,HIST1H2BA,MON1A,ADAD1,CTLA4,QARS,RMI2,ERCC4,VEGFB,ABCF1,ALDH5A1,RAPH1,HIST1H2BC,NDUFAF3,ATRIP,CD28,TNP2,CIRH1A,SOCS1,PSMG1,LRRC16A,COL7A1,SNTB2,HLA-DQA1,NCR3,IMPDH1,TAP1,HIST1H4J,HIST1H2…
COMPARTMENTS	GOCC:0043232	Intracellular non-membrane-bounded organelle	117	3196	0.23	5.7e-07	9606.ENSP00000013807,9606.ENSP00000044462,9606.ENSP00000209728,9606.ENSP00000217244,9606.ENSP00000221233,9606.ENSP00000222247,9606.ENSP00000223073,9606.ENSP00000223208,9606.ENSP00000223321,9606.ENSP00000225298,9606.ENSP00000225430,9606.ENSP00000229214,9606.ENSP00000229307,9606.ENSP00000230050,9606.ENSP00000231749,9606.ENSP00000244534,9606.ENSP00000244537,9606.ENSP00000244573,9606.ENSP00000254942,…	ERCC1,PSMA4,CDC6,CSNK2A1,EXOSC5,RPL18A,RBM28,CEP41,PSMA2,UTP18,RPL19,KRR1,NANOG,RPS12,ZMYND10,HIST1H1D,HIST1H4F,HIST1H1A,TERF2,VPS4A,HILPDA,PRKAR2A,SPATA5,HIST1H2BA,FERMT3,HIST1H2BD,NCKIPSD,BSN,HIST1H2AA,HIST1H2AE,RMI2,PRM1,ERCC4,ABCF1,HIST1H2BC,ATRIP,TNP2,FLNC,CIRH1A,TRAIP,HIST1H2AJ,SOCS1,HIST1H1B,IP6K2,LRRC16A,SNTB2,TUBB,HIST1H1C,HIST1H2AD,PRMT7,TAP1,HIST1H4J,HIST1H2BF,HIST1H2BK,HIST1H2AI,HIST1…
COMPARTMENTS	GOCC:0043231	Intracellular membrane-bounded organelle	219	7476	0.13	1.49e-06	9606.ENSP00000009530,9606.ENSP00000013807,9606.ENSP00000162749,9606.ENSP00000203407,9606.ENSP00000209728,9606.ENSP00000215829,9606.ENSP00000217244,9606.ENSP00000221233,9606.ENSP00000223073,9606.ENSP00000225298,9606.ENSP00000225430,9606.ENSP00000226578,9606.ENSP00000228872,9606.ENSP00000229214,9606.ENSP00000229307,9606.ENSP00000230048,9606.ENSP00000230056,9606.ENSP00000230582,9606.ENSP00000230640,…	CD74,ERCC1,TNFRSF1A,UQCRC1,CDC6,SNRPD3,CSNK2A1,EXOSC5,RBM28,UTP18,RPL19,MANBA,CDKN1B,KRR1,NANOG,ACOT13,GMNN,PRSS16,SKIV2L2,RARS,NPRL2,HIST1H1D,HIST1H4F,HIST1H1A,STRIP2,TERF2,VPS4A,IER3,GTF2H4,POU5F1,HLA-F,FGF2,TNPO3,PRDX5,USP4,RBM6,AMT,CCNA2,HIST1H2BA,HIST1H2BD,NCKIPSD,TREX1,SHISA5,APEH,MST1R,HIST1H2AA,HIST1H2AE,CDC25A,CTLA4,NUDT6,QARS,RMI2,PRM1,ERCC4,ABCF1,ALDH5A1,RAPH1,IMPDH2,HIST1H2BC,NDUFAF3,…
COMPARTMENTS	GOCC:0000228	Nuclear chromosome	25	312	0.57	6.16e-06	9606.ENSP00000217244,9606.ENSP00000244537,9606.ENSP00000323099,9606.ENSP00000347168,9606.ENSP00000352252,9606.ENSP00000358160,9606.ENSP00000366956,9606.ENSP00000366974,9606.ENSP00000366999,9606.ENSP00000367034,9606.ENSP00000368984,9606.ENSP00000391788,9606.ENSP00000479106,9606.ENSP00000479461,9606.ENSP00000479794,9606.ENSP00000480826,9606.ENSP00000480960,9606.ENSP00000481486,9606.ENSP00000482271,…	CSNK2A1,HIST1H4F,ATRIP,HIST1H4J,HIST1H3J,HIST1H3H,HIST1H4H,HIST1H4B,HIST1H3D,HIST1H4C,EXOSC9,CCDC36,HIST1H4A,HIST1H4D,HIST1H4K,HIST1H3A,HIST1H4L,HIST1H4I,HIST1H3E,HIST1H3I,HIST1H3F,HIST1H3G,HIST1H3C,HIST1H4E,HIST1H3B
COMPARTMENTS	GOCC:0030662	Coated vesicle membrane	17	150	0.72	9.33e-06	9606.ENSP00000009530,9606.ENSP00000259951,9606.ENSP00000339398,9606.ENSP00000353099,9606.ENSP00000364076,9606.ENSP00000364080,9606.ENSP00000364114,9606.ENSP00000365402,9606.ENSP00000365817,9606.ENSP00000367459,9606.ENSP00000378786,9606.ENSP00000379873,9606.ENSP00000390431,9606.ENSP00000393566,9606.ENSP00000399168,9606.ENSP00000408146,9606.ENSP00000412927	CD74,HLA-F,HLA-DQA1,HLA-DRB1,HLA-DQA2,HLA-DQB1,HLA-DRB5,HLA-C,HLA-E,KIAA0319,HLA-DRA,HLA-A,HLA-DQB2,HLA-DPA1,HLA-B,HLA-DPB1,HLA-G
COMPARTMENTS	GOCC:0042612	MHC class I protein complex	6	8	1.54	2e-05	9606.ENSP00000259951,9606.ENSP00000365402,9606.ENSP00000365817,9606.ENSP00000379873,9606.ENSP00000399168,9606.ENSP00000412927	HLA-F,HLA-C,HLA-E,HLA-A,HLA-B,HLA-G
COMPARTMENTS	GOCC:0098552	Side of membrane	22	266	0.58	2.06e-05	9606.ENSP00000009530,9606.ENSP00000216223,9606.ENSP00000259951,9606.ENSP00000303939,9606.ENSP00000324890,9606.ENSP00000339398,9606.ENSP00000353099,9606.ENSP00000364076,9606.ENSP00000364080,9606.ENSP00000364114,9606.ENSP00000365402,9606.ENSP00000365817,9606.ENSP00000378786,9606.ENSP00000379873,9606.ENSP00000390431,9606.ENSP00000393566,9606.ENSP00000399168,9606.ENSP00000400175,9606.ENSP00000408146,…	CD74,IL2RB,HLA-F,CTLA4,CD28,HLA-DQA1,HLA-DRB1,HLA-DQA2,HLA-DQB1,HLA-DRB5,HLA-C,HLA-E,HLA-DRA,HLA-A,HLA-DQB2,HLA-DPA1,HLA-B,RHOA,HLA-DPB1,HLA-G,HFE,LITAF
COMPARTMENTS	GOCC:0030669	Clathrin-coated endocytic vesicle membrane	11	69	0.87	7.8e-05	9606.ENSP00000009530,9606.ENSP00000339398,9606.ENSP00000353099,9606.ENSP00000364076,9606.ENSP00000364080,9606.ENSP00000364114,9606.ENSP00000367459,9606.ENSP00000378786,9606.ENSP00000390431,9606.ENSP00000393566,9606.ENSP00000408146	CD74,HLA-DQA1,HLA-DRB1,HLA-DQA2,HLA-DQB1,HLA-DRB5,KIAA0319,HLA-DRA,HLA-DQB2,HLA-DPA1,HLA-DPB1
COMPARTMENTS	GOCC:0030135	Coated vesicle	19	222	0.6	7.94e-05	9606.ENSP00000009530,9606.ENSP00000259951,9606.ENSP00000303939,9606.ENSP00000332371,9606.ENSP00000339398,9606.ENSP00000353099,9606.ENSP00000364076,9606.ENSP00000364080,9606.ENSP00000364114,9606.ENSP00000365402,9606.ENSP00000365817,9606.ENSP00000367459,9606.ENSP00000378786,9606.ENSP00000379873,9606.ENSP00000390431,9606.ENSP00000393566,9606.ENSP00000399168,9606.ENSP00000408146,9606.ENSP00000412927	CD74,HLA-F,CTLA4,COL7A1,HLA-DQA1,HLA-DRB1,HLA-DQA2,HLA-DQB1,HLA-DRB5,HLA-C,HLA-E,KIAA0319,HLA-DRA,HLA-A,HLA-DQB2,HLA-DPA1,HLA-B,HLA-DPB1,HLA-G
COMPARTMENTS	GOCC:0045334	Clathrin-coated endocytic vesicle	12	86	0.81	8.36e-05	9606.ENSP00000009530,9606.ENSP00000303939,9606.ENSP00000339398,9606.ENSP00000353099,9606.ENSP00000364076,9606.ENSP00000364080,9606.ENSP00000364114,9606.ENSP00000367459,9606.ENSP00000378786,9606.ENSP00000390431,9606.ENSP00000393566,9606.ENSP00000408146	CD74,CTLA4,HLA-DQA1,HLA-DRB1,HLA-DQA2,HLA-DQB1,HLA-DRB5,KIAA0319,HLA-DRA,HLA-DQB2,HLA-DPA1,HLA-DPB1
COMPARTMENTS	GOCC:0030139	Endocytic vesicle	20	256	0.56	0.00014	9606.ENSP00000009530,9606.ENSP00000259951,9606.ENSP00000303939,9606.ENSP00000339398,9606.ENSP00000346206,9606.ENSP00000353099,9606.ENSP00000364034,9606.ENSP00000364076,9606.ENSP00000364080,9606.ENSP00000364114,9606.ENSP00000365402,9606.ENSP00000365817,9606.ENSP00000367459,9606.ENSP00000378786,9606.ENSP00000379873,9606.ENSP00000390431,9606.ENSP00000393566,9606.ENSP00000399168,9606.ENSP00000408146,…	CD74,HLA-F,CTLA4,HLA-DQA1,TAP1,HLA-DRB1,TAP2,HLA-DQA2,HLA-DQB1,HLA-DRB5,HLA-C,HLA-E,KIAA0319,HLA-DRA,HLA-A,HLA-DQB2,HLA-DPA1,HLA-B,HLA-DPB1,HLA-G
COMPARTMENTS	GOCC:0031301	Integral component of organelle membrane	20	255	0.56	0.00014	9606.ENSP00000009530,9606.ENSP00000259951,9606.ENSP00000339398,9606.ENSP00000346206,9606.ENSP00000353099,9606.ENSP00000363976,9606.ENSP00000364034,9606.ENSP00000364076,9606.ENSP00000364080,9606.ENSP00000364114,9606.ENSP00000365402,9606.ENSP00000365817,9606.ENSP00000378786,9606.ENSP00000379047,9606.ENSP00000379873,9606.ENSP00000390431,9606.ENSP00000393566,9606.ENSP00000399168,9606.ENSP00000408146,…	CD74,HLA-F,HLA-DQA1,TAP1,HLA-DRB1,HLA-DMA,TAP2,HLA-DQA2,HLA-DQB1,HLA-DRB5,HLA-C,HLA-E,HLA-DRA,CCDC51,HLA-A,HLA-DQB2,HLA-DPA1,HLA-B,HLA-DPB1,HLA-G
COMPARTMENTS	GOCC:0043227	Membrane-bounded organelle	236	8685	0.1	0.00015	9606.ENSP00000009530,9606.ENSP00000013807,9606.ENSP00000162749,9606.ENSP00000203407,9606.ENSP00000209728,9606.ENSP00000215829,9606.ENSP00000217244,9606.ENSP00000221233,9606.ENSP00000223073,9606.ENSP00000223321,9606.ENSP00000225298,9606.ENSP00000225430,9606.ENSP00000226578,9606.ENSP00000228872,9606.ENSP00000229214,9606.ENSP00000229307,9606.ENSP00000230048,9606.ENSP00000230056,9606.ENSP00000230582,…	CD74,ERCC1,TNFRSF1A,UQCRC1,CDC6,SNRPD3,CSNK2A1,EXOSC5,RBM28,PSMA2,UTP18,RPL19,MANBA,CDKN1B,KRR1,NANOG,ACOT13,GMNN,PRSS16,SKIV2L2,RARS,GNAT1,NPRL2,HIST1H1D,HIST1H4F,HIST1H1A,STRIP2,SMO,TERF2,VPS4A,HILPDA,IER3,GTF2H4,POU5F1,HLA-F,FGF2,TNPO3,PRDX5,USP4,RBM6,AMT,CCNA2,HIST1H2BA,FERMT3,HIST1H2BD,NCKIPSD,TREX1,SHISA5,BSN,APEH,MON1A,MST1R,HIST1H2AA,HIST1H2AE,CDC25A,CTLA4,NUDT6,QARS,RMI2,PRM1,ERCC4,VEGFB…
COMPARTMENTS	GOCC:0031981	Nuclear lumen	68	1791	0.24	0.00037	9606.ENSP00000013807,9606.ENSP00000209728,9606.ENSP00000215829,9606.ENSP00000217244,9606.ENSP00000221233,9606.ENSP00000223073,9606.ENSP00000225298,9606.ENSP00000225430,9606.ENSP00000228872,9606.ENSP00000229214,9606.ENSP00000229307,9606.ENSP00000244537,9606.ENSP00000254942,9606.ENSP00000259895,9606.ENSP00000259915,9606.ENSP00000274026,9606.ENSP00000303706,9606.ENSP00000310356,9606.ENSP00000313603,…	ERCC1,CDC6,SNRPD3,CSNK2A1,EXOSC5,RBM28,UTP18,RPL19,CDKN1B,KRR1,NANOG,HIST1H4F,TERF2,GTF2H4,POU5F1,CCNA2,CDC25A,RMI2,ABCF1,ATRIP,CIRH1A,TRAIP,SOCS1,IP6K2,PRMT7,HIST1H4J,HIST1H3J,HIST1H3H,PHF1,DAXX,RING1,AGER,NELFE,EHMT2,HSPA1B,HSPA1A,MDC1,UBD,TRIM27,HIST1H4H,HIST1H4B,HIST1H3D,HIST1H4C,TDP2,EXOSC9,BRD2,DDX39B,DYRK1A,ESRRA,CCDC36,RPP21,TRMT112,DAG1,RSL1D1,HIST1H4A,HIST1H4D,HIST1H4K,HIST1H3A,HIST1H4L…
COMPARTMENTS	GOCC:0098797	Plasma membrane protein complex	34	675	0.37	0.00055	9606.ENSP00000009530,9606.ENSP00000216223,9606.ENSP00000226730,9606.ENSP00000259951,9606.ENSP00000303939,9606.ENSP00000316543,9606.ENSP00000324890,9606.ENSP00000338191,9606.ENSP00000339398,9606.ENSP00000353099,9606.ENSP00000363976,9606.ENSP00000364076,9606.ENSP00000364080,9606.ENSP00000364114,9606.ENSP00000365402,9606.ENSP00000365569,9606.ENSP00000365817,9606.ENSP00000366233,9606.ENSP00000366679,…	CD74,IL2RB,IL2,HLA-F,CTLA4,RAPH1,CD28,SNTB2,HLA-DQA1,HLA-DRB1,HLA-DMA,HLA-DQA2,HLA-DQB1,HLA-DRB5,HLA-C,FLOT1,HLA-E,GABBR1,HIST1H2AH,IL2RA,HLA-DRA,HLA-A,HLA-DOB,HLA-DQB2,HLA-DPA1,C4A,HLA-DMB,HLA-B,HLA-DPB1,HLA-G,C4B,HFE,DAG1,TEX40
COMPARTMENTS	GOCC:0043229	Intracellular organelle	244	9242	0.09	0.0008	9606.ENSP00000009530,9606.ENSP00000013807,9606.ENSP00000044462,9606.ENSP00000162749,9606.ENSP00000203407,9606.ENSP00000209728,9606.ENSP00000215829,9606.ENSP00000216455,9606.ENSP00000217244,9606.ENSP00000221233,9606.ENSP00000222247,9606.ENSP00000223073,9606.ENSP00000223208,9606.ENSP00000223321,9606.ENSP00000225298,9606.ENSP00000225430,9606.ENSP00000226578,9606.ENSP00000228872,9606.ENSP00000229214,…	CD74,ERCC1,PSMA4,TNFRSF1A,UQCRC1,CDC6,SNRPD3,PSMA3,CSNK2A1,EXOSC5,RPL18A,RBM28,CEP41,PSMA2,UTP18,RPL19,MANBA,CDKN1B,KRR1,NANOG,ACOT13,RPS12,GMNN,PRSS16,SKIV2L2,RARS,ZMYND10,NPRL2,HIST1H1D,HIST1H4F,HIST1H1A,STRIP2,TERF2,VPS4A,HILPDA,IER3,GTF2H4,POU5F1,HLA-F,FGF2,TNPO3,PRDX5,USP4,PRKAR2A,RBM6,AMT,SPATA5,CCNA2,HIST1H2BA,FERMT3,HIST1H2BD,NCKIPSD,TREX1,SHISA5,BSN,APEH,MON1A,MST1R,HIST1H2AA,HIST1H2AE,C…
COMPARTMENTS	GOCC:0030133	Transport vesicle	17	221	0.55	0.00083	9606.ENSP00000009530,9606.ENSP00000259951,9606.ENSP00000296452,9606.ENSP00000339398,9606.ENSP00000353099,9606.ENSP00000364076,9606.ENSP00000364080,9606.ENSP00000364114,9606.ENSP00000365402,9606.ENSP00000365817,9606.ENSP00000378786,9606.ENSP00000379873,9606.ENSP00000390431,9606.ENSP00000393566,9606.ENSP00000399168,9606.ENSP00000408146,9606.ENSP00000412927	CD74,HLA-F,BSN,HLA-DQA1,HLA-DRB1,HLA-DQA2,HLA-DQB1,HLA-DRB5,HLA-C,HLA-E,HLA-DRA,HLA-A,HLA-DQB2,HLA-DPA1,HLA-B,HLA-DPB1,HLA-G
COMPARTMENTS	GOCC:0030670	Phagocytic vesicle membrane	8	48	0.89	0.0013	9606.ENSP00000259951,9606.ENSP00000346206,9606.ENSP00000364034,9606.ENSP00000365402,9606.ENSP00000365817,9606.ENSP00000379873,9606.ENSP00000399168,9606.ENSP00000412927	HLA-F,TAP1,TAP2,HLA-C,HLA-E,HLA-A,HLA-B,HLA-G
COMPARTMENTS	GOCC:0000417	HIR complex	4	6	1.49	0.0021	9606.ENSP00000363668,9606.ENSP00000366999,9606.ENSP00000482271,9606.ENSP00000484658	DAXX,HIST1H3D,HIST1H3E,HIST1H3C
COMPARTMENTS	GOCC:0032588	trans-Golgi network membrane	10	95	0.69	0.0043	9606.ENSP00000009530,9606.ENSP00000339398,9606.ENSP00000353099,9606.ENSP00000364076,9606.ENSP00000364080,9606.ENSP00000364114,9606.ENSP00000378786,9606.ENSP00000390431,9606.ENSP00000393566,9606.ENSP00000408146	CD74,HLA-DQA1,HLA-DRB1,HLA-DQA2,HLA-DQB1,HLA-DRB5,HLA-DRA,HLA-DQB2,HLA-DPA1,HLA-DPB1
COMPARTMENTS	GOCC:0005622	Intracellular	281	11202	0.06	0.0044	9606.ENSP00000009530,9606.ENSP00000013807,9606.ENSP00000044462,9606.ENSP00000162749,9606.ENSP00000203407,9606.ENSP00000209728,9606.ENSP00000215829,9606.ENSP00000216455,9606.ENSP00000217244,9606.ENSP00000221233,9606.ENSP00000222247,9606.ENSP00000223073,9606.ENSP00000223208,9606.ENSP00000223321,9606.ENSP00000225298,9606.ENSP00000225430,9606.ENSP00000226578,9606.ENSP00000228872,9606.ENSP00000229214,…	CD74,ERCC1,PSMA4,TNFRSF1A,UQCRC1,CDC6,SNRPD3,PSMA3,CSNK2A1,EXOSC5,RPL18A,RBM28,CEP41,PSMA2,UTP18,RPL19,MANBA,CDKN1B,KRR1,NANOG,ACOT13,RPS12,GMNN,PRSS16,SKIV2L2,RARS,ZMYND10,PFKFB4,GNAT1,NPRL2,HIST1H1D,HIST1H4F,HIST1H1A,STRIP2,TERF2,VPS4A,HILPDA,IER3,GTF2H4,POU5F1,HLA-F,FGF2,TNPO3,PRDX5,USP4,PRKAR2A,RBM6,DOCK3,PMM2,AMT,SPATA5,CCNA2,HIST1H2BA,ABT1,FERMT3,HIST1H2BD,NCKIPSD,TREX1,SHISA5,BSN,APEH,MON1…
COMPARTMENTS	GOCC:0043226	Organelle	252	9848	0.07	0.0052	9606.ENSP00000009530,9606.ENSP00000013807,9606.ENSP00000044462,9606.ENSP00000162749,9606.ENSP00000203407,9606.ENSP00000209728,9606.ENSP00000215829,9606.ENSP00000216455,9606.ENSP00000217244,9606.ENSP00000221233,9606.ENSP00000222247,9606.ENSP00000223073,9606.ENSP00000223208,9606.ENSP00000223321,9606.ENSP00000225298,9606.ENSP00000225430,9606.ENSP00000226578,9606.ENSP00000228872,9606.ENSP00000229214,…	CD74,ERCC1,PSMA4,TNFRSF1A,UQCRC1,CDC6,SNRPD3,PSMA3,CSNK2A1,EXOSC5,RPL18A,RBM28,CEP41,PSMA2,UTP18,RPL19,MANBA,CDKN1B,KRR1,NANOG,ACOT13,RPS12,GMNN,PRSS16,SKIV2L2,RARS,ZMYND10,GNAT1,NPRL2,HIST1H1D,HIST1H4F,HIST1H1A,STRIP2,SMO,TERF2,VPS4A,HILPDA,IER3,GTF2H4,POU5F1,HLA-F,FGF2,TNPO3,PRDX5,USP4,PRKAR2A,RBM6,AMT,SPATA5,CCNA2,HIST1H2BA,FERMT3,HIST1H2BD,NCKIPSD,TREX1,SHISA5,BSN,APEH,MON1A,MST1R,HIST1H2AA,H…
COMPARTMENTS	GOCC:0005654	Nucleoplasm	44	1110	0.26	0.006	9606.ENSP00000013807,9606.ENSP00000209728,9606.ENSP00000215829,9606.ENSP00000217244,9606.ENSP00000228872,9606.ENSP00000229307,9606.ENSP00000244537,9606.ENSP00000254942,9606.ENSP00000259895,9606.ENSP00000259915,9606.ENSP00000274026,9606.ENSP00000303706,9606.ENSP00000310356,9606.ENSP00000313603,9606.ENSP00000328203,9606.ENSP00000329418,9606.ENSP00000347168,9606.ENSP00000363640,9606.ENSP00000363668,…	ERCC1,CDC6,SNRPD3,CSNK2A1,CDKN1B,NANOG,HIST1H4F,TERF2,GTF2H4,POU5F1,CCNA2,CDC25A,RMI2,ABCF1,TRAIP,SOCS1,HIST1H4J,PHF1,DAXX,RING1,NELFE,EHMT2,HSPA1B,HSPA1A,MDC1,HIST1H4H,HIST1H4B,HIST1H3D,HIST1H4C,TDP2,EXOSC9,BRD2,DDX39B,DYRK1A,TRMT112,DAG1,HIST1H4A,HIST1H4D,HIST1H4K,HIST1H4L,HIST1H4I,HIST1H3E,HIST1H3C,HIST1H4E
COMPARTMENTS	GOCC:0009986	Cell surface	23	433	0.39	0.006	9606.ENSP00000009530,9606.ENSP00000216223,9606.ENSP00000252229,9606.ENSP00000259951,9606.ENSP00000280200,9606.ENSP00000296474,9606.ENSP00000303939,9606.ENSP00000324890,9606.ENSP00000326570,9606.ENSP00000353099,9606.ENSP00000363976,9606.ENSP00000364163,9606.ENSP00000364210,9606.ENSP00000365402,9606.ENSP00000365817,9606.ENSP00000378786,9606.ENSP00000379873,9606.ENSP00000393566,9606.ENSP00000398698,…	CD74,IL2RB,MICB,HLA-F,CD226,MST1R,CTLA4,CD28,FKRP,HLA-DRB1,HLA-DMA,NOTCH4,AGER,HLA-C,HLA-E,HLA-DRA,HLA-A,HLA-DPA1,TNF,HLA-B,HLA-DPB1,MICA,HFE
COMPARTMENTS	GOCC:0042824	MHC class I peptide loading complex	4	9	1.31	0.006	9606.ENSP00000346206,9606.ENSP00000363976,9606.ENSP00000364034,9606.ENSP00000379873	TAP1,HLA-DMA,TAP2,HLA-A
COMPARTMENTS	GOCC:0070013	Intracellular organelle lumen	89	2812	0.17	0.0075	9606.ENSP00000009530,9606.ENSP00000013807,9606.ENSP00000209728,9606.ENSP00000215829,9606.ENSP00000217244,9606.ENSP00000221233,9606.ENSP00000223073,9606.ENSP00000223321,9606.ENSP00000225298,9606.ENSP00000225430,9606.ENSP00000226578,9606.ENSP00000228872,9606.ENSP00000229214,9606.ENSP00000229307,9606.ENSP00000244537,9606.ENSP00000254942,9606.ENSP00000259895,9606.ENSP00000259915,9606.ENSP00000265462,…	CD74,ERCC1,CDC6,SNRPD3,CSNK2A1,EXOSC5,RBM28,PSMA2,UTP18,RPL19,MANBA,CDKN1B,KRR1,NANOG,HIST1H4F,TERF2,GTF2H4,POU5F1,PRDX5,CCNA2,FERMT3,SHISA5,APEH,CDC25A,QARS,RMI2,VEGFB,ABCF1,IMPDH2,ATRIP,CIRH1A,TRAIP,SOCS1,IP6K2,TUBB,PRMT7,IMPDH1,HIST1H4J,HIST1H3J,PPT2,HIST1H3H,PHF1,DAXX,RING1,HSD17B8,AGER,NELFE,EHMT2,NEU1,HSPA1B,HSPA1A,CSNK2B,MUC21,MDC1,UBD,TRIM27,HIST1H4H,HIST1H4B,HIST1H3D,HIST1H4C,TDP2,EXOSC9…
COMPARTMENTS	GOCC:0042175	Nuclear outer membrane-endoplasmic reticulum membrane network	26	534	0.35	0.0077	9606.ENSP00000009530,9606.ENSP00000259951,9606.ENSP00000265388,9606.ENSP00000296443,9606.ENSP00000323099,9606.ENSP00000339398,9606.ENSP00000346206,9606.ENSP00000353099,9606.ENSP00000363976,9606.ENSP00000364034,9606.ENSP00000364076,9606.ENSP00000364080,9606.ENSP00000364114,9606.ENSP00000364235,9606.ENSP00000365402,9606.ENSP00000365817,9606.ENSP00000378786,9606.ENSP00000379873,9606.ENSP00000380250,…	CD74,HLA-F,TNPO3,TREX1,ATRIP,HLA-DQA1,TAP1,HLA-DRB1,HLA-DMA,TAP2,HLA-DQA2,HLA-DQB1,HLA-DRB5,RNF5,HLA-C,HLA-E,HLA-DRA,HLA-A,SLC17A3,HLA-DQB2,HLA-DPA1,HLA-B,RHOA,USP19,HLA-DPB1,HLA-G
COMPARTMENTS	GOCC:0005839	Proteasome core complex	5	21	1.04	0.0084	9606.ENSP00000044462,9606.ENSP00000216455,9606.ENSP00000223321,9606.ENSP00000363993,9606.ENSP00000364016	PSMA4,PSMA3,PSMA2,PSMB9,PSMB8
COMPARTMENTS	GOCC:0005764	Lysosome	26	543	0.35	0.0092	9606.ENSP00000009530,9606.ENSP00000226578,9606.ENSP00000230582,9606.ENSP00000232501,9606.ENSP00000254950,9606.ENSP00000259951,9606.ENSP00000265560,9606.ENSP00000337425,9606.ENSP00000339001,9606.ENSP00000339398,9606.ENSP00000345096,9606.ENSP00000353099,9606.ENSP00000354608,9606.ENSP00000363976,9606.ENSP00000364080,9606.ENSP00000364114,9606.ENSP00000364782,9606.ENSP00000365569,9606.ENSP00000378786,…	CD74,MANBA,PRSS16,NPRL2,VPS4A,HLA-F,USP4,HYAL3,TUBB,HLA-DQA1,IMPDH1,HLA-DRB1,PPT2,HLA-DMA,HLA-DQB1,HLA-DRB5,NEU1,FLOT1,HLA-DRA,CLEC16A,HLA-DOB,HLA-DPA1,HLA-DMB,HLA-DPB1,LITAF,TNFAIP3
COMPARTMENTS	GOCC:0005789	Endoplasmic reticulum membrane	25	513	0.35	0.0092	9606.ENSP00000009530,9606.ENSP00000259951,9606.ENSP00000296443,9606.ENSP00000323099,9606.ENSP00000339398,9606.ENSP00000346206,9606.ENSP00000353099,9606.ENSP00000363976,9606.ENSP00000364034,9606.ENSP00000364076,9606.ENSP00000364080,9606.ENSP00000364114,9606.ENSP00000364235,9606.ENSP00000365402,9606.ENSP00000365817,9606.ENSP00000378786,9606.ENSP00000379873,9606.ENSP00000380250,9606.ENSP00000390431,…	CD74,HLA-F,TREX1,ATRIP,HLA-DQA1,TAP1,HLA-DRB1,HLA-DMA,TAP2,HLA-DQA2,HLA-DQB1,HLA-DRB5,RNF5,HLA-C,HLA-E,HLA-DRA,HLA-A,SLC17A3,HLA-DQB2,HLA-DPA1,HLA-B,RHOA,USP19,HLA-DPB1,HLA-G
COMPARTMENTS	GOCC:0005765	Lysosomal membrane	16	256	0.46	0.0097	9606.ENSP00000009530,9606.ENSP00000226578,9606.ENSP00000232501,9606.ENSP00000259951,9606.ENSP00000339398,9606.ENSP00000353099,9606.ENSP00000363976,9606.ENSP00000364080,9606.ENSP00000364114,9606.ENSP00000365569,9606.ENSP00000378786,9606.ENSP00000390020,9606.ENSP00000393566,9606.ENSP00000398890,9606.ENSP00000408146,9606.ENSP00000459533	CD74,MANBA,NPRL2,HLA-F,HLA-DQA1,HLA-DRB1,HLA-DMA,HLA-DQB1,HLA-DRB5,FLOT1,HLA-DRA,HLA-DOB,HLA-DPA1,HLA-DMB,HLA-DPB1,LITAF
COMPARTMENTS	GOCC:0010008	Endosome membrane	18	322	0.41	0.0143	9606.ENSP00000254950,9606.ENSP00000259951,9606.ENSP00000339398,9606.ENSP00000353099,9606.ENSP00000363976,9606.ENSP00000364080,9606.ENSP00000364114,9606.ENSP00000365402,9606.ENSP00000365817,9606.ENSP00000378786,9606.ENSP00000379873,9606.ENSP00000390020,9606.ENSP00000393566,9606.ENSP00000398890,9606.ENSP00000399168,9606.ENSP00000408146,9606.ENSP00000412927,9606.ENSP00000459533	VPS4A,HLA-F,HLA-DQA1,HLA-DRB1,HLA-DMA,HLA-DQB1,HLA-DRB5,HLA-C,HLA-E,HLA-DRA,HLA-A,HLA-DOB,HLA-DPA1,HLA-DMB,HLA-B,HLA-DPB1,HLA-G,LITAF
COMPARTMENTS	GOCC:0005774	Vacuolar membrane	17	298	0.42	0.0163	9606.ENSP00000009530,9606.ENSP00000226578,9606.ENSP00000232501,9606.ENSP00000254950,9606.ENSP00000259951,9606.ENSP00000339398,9606.ENSP00000353099,9606.ENSP00000363976,9606.ENSP00000364080,9606.ENSP00000364114,9606.ENSP00000365569,9606.ENSP00000378786,9606.ENSP00000390020,9606.ENSP00000393566,9606.ENSP00000398890,9606.ENSP00000408146,9606.ENSP00000459533	CD74,MANBA,NPRL2,VPS4A,HLA-F,HLA-DQA1,HLA-DRB1,HLA-DMA,HLA-DQB1,HLA-DRB5,FLOT1,HLA-DRA,HLA-DOB,HLA-DPA1,HLA-DMB,HLA-DPB1,LITAF
COMPARTMENTS	GOCC:0005893	interleukin-2 receptor complex	3	6	1.36	0.0272	9606.ENSP00000216223,9606.ENSP00000226730,9606.ENSP00000369293	IL2RB,IL2,IL2RA
COMPARTMENTS	GOCC:0110165	Cellular anatomical entity	329	13853	0.04	0.0311	9606.ENSP00000009530,9606.ENSP00000013807,9606.ENSP00000044462,9606.ENSP00000162749,9606.ENSP00000164024,9606.ENSP00000203407,9606.ENSP00000209728,9606.ENSP00000215829,9606.ENSP00000216223,9606.ENSP00000216455,9606.ENSP00000217244,9606.ENSP00000221233,9606.ENSP00000222247,9606.ENSP00000223073,9606.ENSP00000223208,9606.ENSP00000223321,9606.ENSP00000225298,9606.ENSP00000225430,9606.ENSP00000226578,…	CD74,ERCC1,PSMA4,TNFRSF1A,CELSR3,UQCRC1,CDC6,SNRPD3,IL2RB,PSMA3,CSNK2A1,EXOSC5,RPL18A,RBM28,CEP41,PSMA2,UTP18,RPL19,MANBA,IL2,CDKN1B,KRR1,NANOG,SLC44A4,ACOT13,RPS12,GMNN,PRSS16,SKIV2L2,RARS,ZMYND10,PFKFB4,GNAT1,NPRL2,BTN1A1,BTN3A3,SLC17A1,HIST1H1D,HIST1H4F,HIST1H1A,OR2B6,FLRT1,STRIP2,SMO,MICB,TERF2,VPS4A,HILPDA,IER3,GTF2H4,POU5F1,HLA-F,IL21,FGF2,TNPO3,NRXN2,PRDX5,USP4,PRKAR2A,RBM6,DOCK3,PMM2,AMT,…
COMPARTMENTS	GOCC:0033186	CAF-1 complex	3	7	1.3	0.0371	9606.ENSP00000366999,9606.ENSP00000482271,9606.ENSP00000484658	HIST1H3D,HIST1H3E,HIST1H3C
COMPARTMENTS	GOCC:0005615	Extracellular space	37	985	0.24	0.0386	9606.ENSP00000009530,9606.ENSP00000162749,9606.ENSP00000226730,9606.ENSP00000254950,9606.ENSP00000264497,9606.ENSP00000264498,9606.ENSP00000311127,9606.ENSP00000321744,9606.ENSP00000326570,9606.ENSP00000348924,9606.ENSP00000349430,9606.ENSP00000353099,9606.ENSP00000364801,9606.ENSP00000364802,9606.ENSP00000364805,9606.ENSP00000364935,9606.ENSP00000365081,9606.ENSP00000365131,9606.ENSP00000365402,…	CD74,TNFRSF1A,IL2,VPS4A,IL21,FGF2,VEGFB,HIST1H2BC,FKRP,HIST1H2BF,HIST1H2BK,HLA-DRB1,HSPA1B,HSPA1A,HSPA1L,CLIC1,APOM,BAG6,HLA-C,FLOT1,HLA-E,HIST1H2BI,EXOSC9,HLA-A,C4A,TNF,HLA-B,RHOA,MST1,C4B,CFB,DAG1,SLC1A5,HIST1H2BG,HIST1H2BJ,TNFAIP3,HIST1H2BE
COMPARTMENTS	GOCC:0005576	Extracellular region	65	2035	0.17	0.0396	9606.ENSP00000009530,9606.ENSP00000162749,9606.ENSP00000209728,9606.ENSP00000226730,9606.ENSP00000229214,9606.ENSP00000244513,9606.ENSP00000246841,9606.ENSP00000254950,9606.ENSP00000257696,9606.ENSP00000264497,9606.ENSP00000264498,9606.ENSP00000273610,9606.ENSP00000299367,9606.ENSP00000303939,9606.ENSP00000304440,9606.ENSP00000311127,9606.ENSP00000321744,9606.ENSP00000326570,9606.ENSP00000327468,…	CD74,TNFRSF1A,CDC6,IL2,KRR1,BTN1A1,FLRT1,VPS4A,HILPDA,IL21,FGF2,UCN2,C2,CTLA4,HAS3,VEGFB,HIST1H2BC,FKRP,KLHDC8B,COL7A1,HIST1H2BF,HIST1H2BK,HLA-DRB1,COL11A2,HLA-DRB5,NOTCH4,AGER,FKBPL,HSPA1B,HSPA1A,HSPA1L,CLIC1,LY6G6C,LY6G6D,APOM,BAG6,HLA-C,CDSN,FLOT1,HLA-E,HIST1H2BI,MMEL1,EXOSC9,HLA-DRA,HLA-A,ESRRA,LAMB2,GPX5,C4A,TNF,HLA-B,RHOA,LTA,TNXB,MST1,C4B,CFB,HFE,DDR1,DAG1,SLC1A5,HIST1H2BG,HIST1H2BJ,TNFAIP…
COMPARTMENTS	GOCC:0098796	Membrane protein complex	46	1321	0.21	0.043	9606.ENSP00000009530,9606.ENSP00000203407,9606.ENSP00000216223,9606.ENSP00000226730,9606.ENSP00000259951,9606.ENSP00000273588,9606.ENSP00000303939,9606.ENSP00000316543,9606.ENSP00000324890,9606.ENSP00000329418,9606.ENSP00000338191,9606.ENSP00000339398,9606.ENSP00000345096,9606.ENSP00000346206,9606.ENSP00000353099,9606.ENSP00000363591,9606.ENSP00000363976,9606.ENSP00000364034,9606.ENSP00000364076,…	CD74,UQCRC1,IL2RB,IL2,HLA-F,AMT,CTLA4,RAPH1,CD28,SOCS1,SNTB2,HLA-DQA1,IMPDH1,TAP1,HLA-DRB1,BAK1,HLA-DMA,TAP2,HLA-DQA2,HLA-DQB1,HLA-DRB5,CLIC1,HLA-C,FLOT1,HLA-E,GABBR1,HIST1H2AH,IL2RA,HLA-DRA,SLC26A6,CCDC51,HLA-A,HLA-DOB,HLA-DQB2,HLA-DPA1,C4A,HLA-DMB,HLA-B,HLA-DPB1,CISH,HLA-G,C4B,HFE,DAG1,TEX40,TSPAN33
COMPARTMENTS	GOCC:0019773	Proteasome core complex, alpha-subunit complex	3	8	1.24	0.0465	9606.ENSP00000044462,9606.ENSP00000216455,9606.ENSP00000223321	PSMA4,PSMA3,PSMA2
COMPARTMENTS	GOCC:0005768	Endosome	27	656	0.28	0.0496	9606.ENSP00000009530,9606.ENSP00000230582,9606.ENSP00000254950,9606.ENSP00000259951,9606.ENSP00000296473,9606.ENSP00000331983,9606.ENSP00000339398,9606.ENSP00000353099,9606.ENSP00000363976,9606.ENSP00000364080,9606.ENSP00000364114,9606.ENSP00000365402,9606.ENSP00000365569,9606.ENSP00000365817,9606.ENSP00000366404,9606.ENSP00000367459,9606.ENSP00000378786,9606.ENSP00000379873,9606.ENSP00000387122,…	CD74,PRSS16,VPS4A,HLA-F,MON1A,LRRC16A,HLA-DQA1,HLA-DRB1,HLA-DMA,HLA-DQB1,HLA-DRB5,HLA-C,FLOT1,HLA-E,TRIM27,KIAA0319,HLA-DRA,HLA-A,CLEC16A,HLA-DOB,HLA-DPA1,HLA-DMB,HLA-B,HLA-DPB1,HLA-G,HFE,LITAF
COMPARTMENTS	GOCC:0030659	Cytoplasmic vesicle membrane	23	524	0.31	0.0496	9606.ENSP00000009530,9606.ENSP00000226578,9606.ENSP00000259951,9606.ENSP00000337425,9606.ENSP00000339398,9606.ENSP00000346206,9606.ENSP00000353099,9606.ENSP00000364034,9606.ENSP00000364076,9606.ENSP00000364080,9606.ENSP00000364114,9606.ENSP00000364992,9606.ENSP00000365402,9606.ENSP00000365817,9606.ENSP00000367459,9606.ENSP00000378786,9606.ENSP00000379873,9606.ENSP00000390431,9606.ENSP00000393566,…	CD74,MANBA,HLA-F,HYAL3,HLA-DQA1,TAP1,HLA-DRB1,TAP2,HLA-DQA2,HLA-DQB1,HLA-DRB5,LY6G6F,HLA-C,HLA-E,KIAA0319,HLA-DRA,HLA-A,HLA-DQB2,HLA-DPA1,HLA-B,RHOA,HLA-DPB1,HLA-G
DISEASES	DOID:417	Autoimmune disease	45	294	0.85	2.03e-19	9606.ENSP00000162749,9606.ENSP00000216223,9606.ENSP00000225430,9606.ENSP00000226730,9606.ENSP00000264497,9606.ENSP00000264501,9606.ENSP00000265462,9606.ENSP00000274008,9606.ENSP00000296443,9606.ENSP00000303939,9606.ENSP00000323099,9606.ENSP00000324890,9606.ENSP00000339398,9606.ENSP00000345492,9606.ENSP00000349770,9606.ENSP00000353099,9606.ENSP00000364076,9606.ENSP00000364080,9606.ENSP00000364114,…	TNFRSF1A,IL2RB,RPL19,IL2,IL21,KIAA1109,PRDX5,SPATA5,TREX1,CTLA4,ATRIP,CD28,HLA-DQA1,SH2B3,IRF5,HLA-DRB1,HLA-DQA2,HLA-DQB1,HLA-DRB5,NOTCH4,HSPA1B,NFKBIL1,HLA-C,CDSN,MOG,MAS1L,IL2RA,HLA-DRA,CCHCR1,HLA-A,CLEC16A,HLA-DQB2,BTNL2,C4A,TNF,HLA-DMB,HLA-B,LTA,HLA-DPB1,RPP21,HLA-G,MICA,C4B,HCG27,TNFAIP3
DISEASES	DOID:0060032	Autoimmune disease of musculoskeletal system	36	170	0.99	2.06e-19	9606.ENSP00000216223,9606.ENSP00000226730,9606.ENSP00000264497,9606.ENSP00000265462,9606.ENSP00000274008,9606.ENSP00000296443,9606.ENSP00000303939,9606.ENSP00000323099,9606.ENSP00000324890,9606.ENSP00000339398,9606.ENSP00000349770,9606.ENSP00000353099,9606.ENSP00000364076,9606.ENSP00000364080,9606.ENSP00000364114,9606.ENSP00000364163,9606.ENSP00000364801,9606.ENSP00000365318,9606.ENSP00000365402,…	IL2RB,IL2,IL21,PRDX5,SPATA5,TREX1,CTLA4,ATRIP,CD28,HLA-DQA1,IRF5,HLA-DRB1,HLA-DQA2,HLA-DQB1,HLA-DRB5,NOTCH4,HSPA1B,NFKBIL1,HLA-C,IL2RA,HLA-DRA,HLA-A,CLEC16A,HLA-DQB2,BTNL2,C4A,TNF,HLA-DMB,HLA-B,LTA,HLA-DPB1,RPP21,HLA-G,MICA,C4B,TNFAIP3
DISEASES	DOID:612	Primary immunodeficiency disease	52	426	0.75	2.71e-19	9606.ENSP00000162749,9606.ENSP00000216223,9606.ENSP00000225430,9606.ENSP00000226730,9606.ENSP00000264497,9606.ENSP00000264501,9606.ENSP00000265462,9606.ENSP00000268261,9606.ENSP00000274008,9606.ENSP00000279227,9606.ENSP00000296443,9606.ENSP00000299367,9606.ENSP00000303939,9606.ENSP00000323099,9606.ENSP00000324890,9606.ENSP00000338864,9606.ENSP00000339398,9606.ENSP00000345492,9606.ENSP00000346206,…	TNFRSF1A,IL2RB,RPL19,IL2,IL21,KIAA1109,PRDX5,PMM2,SPATA5,FERMT3,TREX1,C2,CTLA4,ATRIP,CD28,RASGRP2,HLA-DQA1,SH2B3,TAP1,IRF5,HLA-DRB1,TAP2,HLA-DQA2,HLA-DQB1,HLA-DRB5,NOTCH4,HSPA1B,NFKBIL1,HLA-C,CDSN,MOG,MAS1L,IL2RA,HLA-DRA,CCHCR1,HLA-A,CLEC16A,HLA-DQB2,BTNL2,C4A,TNF,HLA-DMB,HLA-B,LTA,HLA-DPB1,RPP21,HLA-G,MICA,C4B,CFB,HCG27,TNFAIP3
DISEASES	DOID:986	Alopecia areata	22	46	1.34	1.51e-17	9606.ENSP00000226730,9606.ENSP00000265462,9606.ENSP00000274008,9606.ENSP00000303939,9606.ENSP00000339398,9606.ENSP00000353099,9606.ENSP00000364076,9606.ENSP00000364080,9606.ENSP00000364114,9606.ENSP00000364163,9606.ENSP00000364801,9606.ENSP00000365402,9606.ENSP00000369293,9606.ENSP00000378786,9606.ENSP00000379873,9606.ENSP00000387122,9606.ENSP00000390431,9606.ENSP00000390613,9606.ENSP00000398698,…	IL2,PRDX5,SPATA5,CTLA4,HLA-DQA1,HLA-DRB1,HLA-DQA2,HLA-DQB1,HLA-DRB5,NOTCH4,HSPA1B,HLA-C,IL2RA,HLA-DRA,HLA-A,CLEC16A,HLA-DQB2,BTNL2,TNF,HLA-DMB,LTA,MICA
DISEASES	DOID:0060039	Autoimmune disease of skin and connective tissue	23	71	1.18	1.85e-15	9606.ENSP00000226730,9606.ENSP00000265462,9606.ENSP00000274008,9606.ENSP00000303939,9606.ENSP00000339398,9606.ENSP00000353099,9606.ENSP00000364076,9606.ENSP00000364080,9606.ENSP00000364114,9606.ENSP00000364163,9606.ENSP00000364801,9606.ENSP00000365402,9606.ENSP00000369293,9606.ENSP00000378786,9606.ENSP00000379873,9606.ENSP00000387122,9606.ENSP00000390431,9606.ENSP00000390613,9606.ENSP00000398698,…	IL2,PRDX5,SPATA5,CTLA4,HLA-DQA1,HLA-DRB1,HLA-DQA2,HLA-DQB1,HLA-DRB5,NOTCH4,HSPA1B,HLA-C,IL2RA,HLA-DRA,HLA-A,CLEC16A,HLA-DQB2,BTNL2,TNF,HLA-DMB,HLA-B,LTA,MICA
DISEASES	DOID:2914	Immune system disease	54	611	0.61	1.3e-14	9606.ENSP00000162749,9606.ENSP00000216223,9606.ENSP00000225430,9606.ENSP00000226730,9606.ENSP00000264497,9606.ENSP00000264501,9606.ENSP00000265462,9606.ENSP00000268261,9606.ENSP00000274008,9606.ENSP00000279227,9606.ENSP00000296443,9606.ENSP00000299367,9606.ENSP00000303939,9606.ENSP00000323099,9606.ENSP00000324890,9606.ENSP00000338864,9606.ENSP00000339398,9606.ENSP00000345492,9606.ENSP00000346206,…	TNFRSF1A,IL2RB,RPL19,IL2,IL21,KIAA1109,PRDX5,PMM2,SPATA5,FERMT3,TREX1,C2,CTLA4,ATRIP,CD28,RASGRP2,HLA-DQA1,SH2B3,TAP1,IRF5,HLA-DRB1,TAP2,HLA-DQA2,HLA-DQB1,HLA-DRB5,NOTCH4,HSPA1B,NFKBIL1,HLA-C,CDSN,MOG,MAS1L,IL2RA,FAT4,HLA-DRA,CCHCR1,HLA-A,CLEC16A,HLA-DQB2,BTNL2,C4A,TNF,HLA-DMB,HLA-B,LTA,HLA-DPB1,RPP21,HLA-G,MICA,C4B,CFB,HCG27,HIST1H2BM,TNFAIP3
DISEASES	DOID:848	Arthritis	20	108	0.93	1.9e-09	9606.ENSP00000216223,9606.ENSP00000226730,9606.ENSP00000244527,9606.ENSP00000264497,9606.ENSP00000303939,9606.ENSP00000324890,9606.ENSP00000339398,9606.ENSP00000349770,9606.ENSP00000353099,9606.ENSP00000364080,9606.ENSP00000365318,9606.ENSP00000365402,9606.ENSP00000369293,9606.ENSP00000379873,9606.ENSP00000380250,9606.ENSP00000398698,9606.ENSP00000399168,9606.ENSP00000408146,9606.ENSP00000412927,…	IL2RB,IL2,SLC17A1,IL21,CTLA4,CD28,HLA-DQA1,IRF5,HLA-DRB1,HLA-DQB1,NFKBIL1,HLA-C,IL2RA,HLA-A,SLC17A3,TNF,HLA-B,HLA-DPB1,HLA-G,TNFAIP3
DISEASES	DOID:7148	Rheumatoid arthritis	17	71	1.04	2.1e-09	9606.ENSP00000216223,9606.ENSP00000226730,9606.ENSP00000264497,9606.ENSP00000303939,9606.ENSP00000324890,9606.ENSP00000339398,9606.ENSP00000349770,9606.ENSP00000353099,9606.ENSP00000364080,9606.ENSP00000365318,9606.ENSP00000369293,9606.ENSP00000379873,9606.ENSP00000398698,9606.ENSP00000399168,9606.ENSP00000408146,9606.ENSP00000412927,9606.ENSP00000481570	IL2RB,IL2,IL21,CTLA4,CD28,HLA-DQA1,IRF5,HLA-DRB1,HLA-DQB1,NFKBIL1,IL2RA,HLA-A,TNF,HLA-B,HLA-DPB1,HLA-G,TNFAIP3
DISEASES	DOID:65	Connective tissue disease	48	715	0.49	7.71e-09	9606.ENSP00000216223,9606.ENSP00000226730,9606.ENSP00000244527,9606.ENSP00000264497,9606.ENSP00000265462,9606.ENSP00000268261,9606.ENSP00000274008,9606.ENSP00000296443,9606.ENSP00000303939,9606.ENSP00000323076,9606.ENSP00000323099,9606.ENSP00000324890,9606.ENSP00000339398,9606.ENSP00000349770,9606.ENSP00000353099,9606.ENSP00000358160,9606.ENSP00000363840,9606.ENSP00000364076,9606.ENSP00000364080,…	IL2RB,IL2,SLC17A1,IL21,PRDX5,PMM2,SPATA5,TREX1,CTLA4,NDUFAF3,ATRIP,CD28,HLA-DQA1,IRF5,HLA-DRB1,HIST1H3H,COL11A2,HLA-DQA2,HLA-DQB1,HLA-DRB5,NOTCH4,HSPA1B,NFKBIL1,HLA-C,HIST1H3D,IL2RA,HLA-DRA,HLA-A,SLC17A3,CLEC16A,HLA-DQB2,BTNL2,C4A,TNF,HLA-DMB,HLA-B,LTA,TNXB,HLA-DPB1,HLA-G,MICA,C4B,HFE,TNFAIP3,HIST1H3E,HIST1H3I,HIST1H3C,HIST1H3B
DISEASES	DOID:676	Juvenile rheumatoid arthritis	12	28	1.3	8.97e-09	9606.ENSP00000216223,9606.ENSP00000303939,9606.ENSP00000339398,9606.ENSP00000353099,9606.ENSP00000364080,9606.ENSP00000369293,9606.ENSP00000379873,9606.ENSP00000398698,9606.ENSP00000399168,9606.ENSP00000408146,9606.ENSP00000412927,9606.ENSP00000481570	IL2RB,CTLA4,HLA-DQA1,HLA-DRB1,HLA-DQB1,IL2RA,HLA-A,TNF,HLA-B,HLA-DPB1,HLA-G,TNFAIP3
DISEASES	DOID:17	Musculoskeletal system disease	55	1074	0.37	2.44e-06	9606.ENSP00000216223,9606.ENSP00000226730,9606.ENSP00000244527,9606.ENSP00000264497,9606.ENSP00000265388,9606.ENSP00000265462,9606.ENSP00000268261,9606.ENSP00000274008,9606.ENSP00000296443,9606.ENSP00000303939,9606.ENSP00000309092,9606.ENSP00000323076,9606.ENSP00000323099,9606.ENSP00000324890,9606.ENSP00000326570,9606.ENSP00000327145,9606.ENSP00000339398,9606.ENSP00000349770,9606.ENSP00000353099,…	IL2RB,IL2,SLC17A1,IL21,TNPO3,PRDX5,PMM2,SPATA5,TREX1,CTLA4,GMPPB,NDUFAF3,ATRIP,CD28,FKRP,FLNC,HLA-DQA1,IRF5,HLA-DRB1,HIST1H3H,COL11A2,HLA-DQA2,HLA-DQB1,HLA-DRB5,NOTCH4,HSPA1B,NFKBIL1,HLA-C,HIST1H3D,IL2RA,HLA-DRA,HLA-A,SLC17A3,CLEC16A,HLA-DQB2,BTNL2,C4A,TNF,HLA-DMB,HLA-B,LTA,TNXB,HLA-DPB1,RPP21,HLA-G,MICA,C4B,HFE,DAG1,LITAF,TNFAIP3,HIST1H3E,HIST1H3I,HIST1H3C,HIST1H3B
DISEASES	DOID:37	Skin disease	33	481	0.5	5.8e-06	9606.ENSP00000225430,9606.ENSP00000226730,9606.ENSP00000265462,9606.ENSP00000268261,9606.ENSP00000274008,9606.ENSP00000279227,9606.ENSP00000303939,9606.ENSP00000332371,9606.ENSP00000339398,9606.ENSP00000353099,9606.ENSP00000364076,9606.ENSP00000364080,9606.ENSP00000364114,9606.ENSP00000364163,9606.ENSP00000364801,9606.ENSP00000365402,9606.ENSP00000365465,9606.ENSP00000369293,9606.ENSP00000378786,…	RPL19,IL2,PRDX5,PMM2,SPATA5,FERMT3,CTLA4,COL7A1,HLA-DQA1,HLA-DRB1,HLA-DQA2,HLA-DQB1,HLA-DRB5,NOTCH4,HSPA1B,HLA-C,CDSN,IL2RA,HLA-DRA,CCHCR1,HLA-A,CLEC16A,HLA-DQB2,BTNL2,TNF,HLA-DMB,HLA-B,LTA,HLA-DPB1,RPP21,MICA,HCG27,TNFAIP3
DISEASES	DOID:8857	Lupus erythematosus	10	35	1.12	8.32e-06	9606.ENSP00000296443,9606.ENSP00000303939,9606.ENSP00000323099,9606.ENSP00000349770,9606.ENSP00000353099,9606.ENSP00000396688,9606.ENSP00000398698,9606.ENSP00000409799,9606.ENSP00000415941,9606.ENSP00000481570	TREX1,CTLA4,ATRIP,IRF5,HLA-DRB1,C4A,TNF,RPP21,C4B,TNFAIP3
DISEASES	DOID:16	Integumentary system disease	34	534	0.47	1.68e-05	9606.ENSP00000223073,9606.ENSP00000225430,9606.ENSP00000226730,9606.ENSP00000265462,9606.ENSP00000268261,9606.ENSP00000274008,9606.ENSP00000279227,9606.ENSP00000303939,9606.ENSP00000332371,9606.ENSP00000339398,9606.ENSP00000353099,9606.ENSP00000364076,9606.ENSP00000364080,9606.ENSP00000364114,9606.ENSP00000364163,9606.ENSP00000364801,9606.ENSP00000365402,9606.ENSP00000365465,9606.ENSP00000369293,…	RBM28,RPL19,IL2,PRDX5,PMM2,SPATA5,FERMT3,CTLA4,COL7A1,HLA-DQA1,HLA-DRB1,HLA-DQA2,HLA-DQB1,HLA-DRB5,NOTCH4,HSPA1B,HLA-C,CDSN,IL2RA,HLA-DRA,CCHCR1,HLA-A,CLEC16A,HLA-DQB2,BTNL2,TNF,HLA-DMB,HLA-B,LTA,HLA-DPB1,RPP21,MICA,HCG27,TNFAIP3
DISEASES	DOID:0080684	Diffuse midline glioma, h3 k27m-mutant	6	8	1.54	6.15e-05	9606.ENSP00000358160,9606.ENSP00000366999,9606.ENSP00000482271,9606.ENSP00000483283,9606.ENSP00000484658,9606.ENSP00000484841	HIST1H3H,HIST1H3D,HIST1H3E,HIST1H3I,HIST1H3C,HIST1H3B
DISEASES	DOID:8893	Psoriasis	8	24	1.19	6.52e-05	9606.ENSP00000225430,9606.ENSP00000365402,9606.ENSP00000365465,9606.ENSP00000379566,9606.ENSP00000398698,9606.ENSP00000399168,9606.ENSP00000453364,9606.ENSP00000481570	RPL19,HLA-C,CDSN,CCHCR1,TNF,HLA-B,HCG27,TNFAIP3
DISEASES	DOID:9074	Systemic lupus erythematosus	8	27	1.14	0.00013	9606.ENSP00000296443,9606.ENSP00000303939,9606.ENSP00000323099,9606.ENSP00000349770,9606.ENSP00000353099,9606.ENSP00000396688,9606.ENSP00000415941,9606.ENSP00000481570	TREX1,CTLA4,ATRIP,IRF5,HLA-DRB1,C4A,C4B,TNFAIP3
DISEASES	DOID:10608	Celiac disease	6	11	1.4	0.0002	9606.ENSP00000264501,9606.ENSP00000339398,9606.ENSP00000345492,9606.ENSP00000353099,9606.ENSP00000364076,9606.ENSP00000364080	KIAA1109,HLA-DQA1,SH2B3,HLA-DRB1,HLA-DQA2,HLA-DQB1
DISEASES	DOID:0060031	Autoimmune disease of gastrointestinal tract	8	33	1.05	0.00043	9606.ENSP00000264501,9606.ENSP00000339398,9606.ENSP00000345492,9606.ENSP00000349770,9606.ENSP00000353099,9606.ENSP00000364076,9606.ENSP00000364080,9606.ENSP00000398698	KIAA1109,HLA-DQA1,SH2B3,IRF5,HLA-DRB1,HLA-DQA2,HLA-DQB1,TNF
DISEASES	DOID:0080001	Bone disease	30	523	0.42	0.00056	9606.ENSP00000216223,9606.ENSP00000226730,9606.ENSP00000244527,9606.ENSP00000264497,9606.ENSP00000268261,9606.ENSP00000303939,9606.ENSP00000323076,9606.ENSP00000324890,9606.ENSP00000339398,9606.ENSP00000349770,9606.ENSP00000353099,9606.ENSP00000358160,9606.ENSP00000363840,9606.ENSP00000364080,9606.ENSP00000365318,9606.ENSP00000365402,9606.ENSP00000366999,9606.ENSP00000369293,9606.ENSP00000379873,…	IL2RB,IL2,SLC17A1,IL21,PMM2,CTLA4,NDUFAF3,CD28,HLA-DQA1,IRF5,HLA-DRB1,HIST1H3H,COL11A2,HLA-DQB1,NFKBIL1,HLA-C,HIST1H3D,IL2RA,HLA-A,SLC17A3,TNF,HLA-B,TNXB,HLA-DPB1,HLA-G,TNFAIP3,HIST1H3E,HIST1H3I,HIST1H3C,HIST1H3B
DISEASES	DOID:2377	Multiple sclerosis	7	24	1.13	0.00061	9606.ENSP00000162749,9606.ENSP00000339398,9606.ENSP00000353099,9606.ENSP00000364114,9606.ENSP00000366095,9606.ENSP00000369293,9606.ENSP00000387122	TNFRSF1A,HLA-DQA1,HLA-DRB1,HLA-DRB5,MOG,IL2RA,CLEC16A
DISEASES	DOID:438	Autoimmune disease of the nervous system	8	44	0.92	0.0022	9606.ENSP00000162749,9606.ENSP00000339398,9606.ENSP00000353099,9606.ENSP00000364114,9606.ENSP00000366095,9606.ENSP00000369293,9606.ENSP00000387122,9606.ENSP00000398698	TNFRSF1A,HLA-DQA1,HLA-DRB1,HLA-DRB5,MOG,IL2RA,CLEC16A,TNF
DISEASES	DOID:9744	Type 1 diabetes mellitus	6	25	1.05	0.0068	9606.ENSP00000303939,9606.ENSP00000339398,9606.ENSP00000353099,9606.ENSP00000364080,9606.ENSP00000366331,9606.ENSP00000369293	CTLA4,HLA-DQA1,HLA-DRB1,HLA-DQB1,MAS1L,IL2RA
DISEASES	DOID:9008	Psoriatic arthritis	4	10	1.27	0.0261	9606.ENSP00000353099,9606.ENSP00000365402,9606.ENSP00000398698,9606.ENSP00000399168	HLA-DRB1,HLA-C,TNF,HLA-B
DISEASES	DOID:8986	Narcolepsy	4	11	1.23	0.0338	9606.ENSP00000339398,9606.ENSP00000353099,9606.ENSP00000364080,9606.ENSP00000398698	HLA-DQA1,HLA-DRB1,HLA-DQB1,TNF
DISEASES	DOID:0050426	Stevens-Johnson syndrome	3	4	1.54	0.045	9606.ENSP00000365402,9606.ENSP00000379873,9606.ENSP00000399168	HLA-C,HLA-A,HLA-B
DISEASES	DOID:0060005	Autoimmune disease of endocrine system	6	39	0.85	0.0495	9606.ENSP00000303939,9606.ENSP00000339398,9606.ENSP00000353099,9606.ENSP00000364080,9606.ENSP00000366331,9606.ENSP00000369293	CTLA4,HLA-DQA1,HLA-DRB1,HLA-DQB1,MAS1L,IL2RA
GO Component	GO:0000786	Nucleosome	58	106	1.4	4.13e-52	9606.ENSP00000244534,9606.ENSP00000244537,9606.ENSP00000244573,9606.ENSP00000274764,9606.ENSP00000289316,9606.ENSP00000297012,9606.ENSP00000303373,9606.ENSP00000310515,9606.ENSP00000321744,9606.ENSP00000325638,9606.ENSP00000325738,9606.ENSP00000328484,9606.ENSP00000330074,9606.ENSP00000339566,9606.ENSP00000341094,9606.ENSP00000341214,9606.ENSP00000347168,9606.ENSP00000348924,9606.ENSP00000349430,…	HIST1H1D,HIST1H4F,HIST1H1A,HIST1H2BA,HIST1H2BD,HIST1H2AA,HIST1H2AE,PRM1,HIST1H2BC,PRM3,TNP2,HIST1H2AJ,HIST1H1B,HIST1H1C,HIST1H2AD,HIST1H1T,HIST1H4J,HIST1H2BF,HIST1H2BK,HIST1H2AI,HIST1H2AG,HIST1H3J,HIST1H2AM,HIST1H3H,HIST1H2BL,HIST1H2AH,HIST1H4H,HIST1H2BI,HIST1H4B,HIST1H3D,HIST1H2AC,HIST1H4C,PRM2,HIST1H2BG,HIST1H2BJ,HIST1H2BO,HIST1H4G,HIST1H2BM,HIST1H4A,HIST1H2BH,HIST1H4D,HIST1H4K,HIST1H3A,HIST1H4…
GO Component	GO:0032993	protein-DNA complex	62	195	1.17	6.87e-45	9606.ENSP00000244534,9606.ENSP00000244537,9606.ENSP00000244573,9606.ENSP00000254942,9606.ENSP00000274764,9606.ENSP00000289316,9606.ENSP00000296443,9606.ENSP00000297012,9606.ENSP00000303373,9606.ENSP00000310515,9606.ENSP00000321744,9606.ENSP00000323099,9606.ENSP00000325638,9606.ENSP00000325738,9606.ENSP00000328484,9606.ENSP00000330074,9606.ENSP00000339566,9606.ENSP00000341094,9606.ENSP00000341214,…	HIST1H1D,HIST1H4F,HIST1H1A,TERF2,HIST1H2BA,HIST1H2BD,TREX1,HIST1H2AA,HIST1H2AE,PRM1,HIST1H2BC,ATRIP,PRM3,TNP2,HIST1H2AJ,HIST1H1B,HIST1H1C,HIST1H2AD,HIST1H1T,HIST1H4J,HIST1H2BF,HIST1H2BK,HIST1H2AI,HIST1H2AG,HIST1H3J,HIST1H2AM,HIST1H3H,ATF6B,HIST1H2BL,HIST1H2AH,HIST1H4H,HIST1H2BI,HIST1H4B,HIST1H3D,HIST1H2AC,HIST1H4C,PRM2,HIST1H2BG,HIST1H2BJ,HIST1H2BO,HIST1H4G,HIST1H2BM,HIST1H4A,HIST1H2BH,HIST1H4D,H…
GO Component	GO:0000788	Nuclear nucleosome	23	38	1.45	1.29e-20	9606.ENSP00000244537,9606.ENSP00000274764,9606.ENSP00000325738,9606.ENSP00000347168,9606.ENSP00000352252,9606.ENSP00000358160,9606.ENSP00000366956,9606.ENSP00000366974,9606.ENSP00000366999,9606.ENSP00000367034,9606.ENSP00000479106,9606.ENSP00000479461,9606.ENSP00000479794,9606.ENSP00000480826,9606.ENSP00000480960,9606.ENSP00000481486,9606.ENSP00000482271,9606.ENSP00000483283,9606.ENSP00000484095,…	HIST1H4F,HIST1H2BA,TNP2,HIST1H4J,HIST1H3J,HIST1H3H,HIST1H4H,HIST1H4B,HIST1H3D,HIST1H4C,HIST1H4A,HIST1H4D,HIST1H4K,HIST1H3A,HIST1H4L,HIST1H4I,HIST1H3E,HIST1H3I,HIST1H3F,HIST1H3G,HIST1H3C,HIST1H4E,HIST1H3B
GO Component	GO:0042611	MHC protein complex	19	22	1.6	5.56e-19	9606.ENSP00000009530,9606.ENSP00000259951,9606.ENSP00000339398,9606.ENSP00000353099,9606.ENSP00000363976,9606.ENSP00000364076,9606.ENSP00000364080,9606.ENSP00000364114,9606.ENSP00000365402,9606.ENSP00000365817,9606.ENSP00000378786,9606.ENSP00000379873,9606.ENSP00000390020,9606.ENSP00000390431,9606.ENSP00000393566,9606.ENSP00000398890,9606.ENSP00000399168,9606.ENSP00000408146,9606.ENSP00000412927	CD74,HLA-F,HLA-DQA1,HLA-DRB1,HLA-DMA,HLA-DQA2,HLA-DQB1,HLA-DRB5,HLA-C,HLA-E,HLA-DRA,HLA-A,HLA-DOB,HLA-DQB2,HLA-DPA1,HLA-DMB,HLA-B,HLA-DPB1,HLA-G
GO Component	GO:0071556	Integral component of lumenal side of endoplasmic reticulum membrane	16	26	1.45	3.48e-14	9606.ENSP00000009530,9606.ENSP00000259951,9606.ENSP00000339398,9606.ENSP00000353099,9606.ENSP00000364076,9606.ENSP00000364080,9606.ENSP00000364114,9606.ENSP00000365402,9606.ENSP00000365817,9606.ENSP00000378786,9606.ENSP00000379873,9606.ENSP00000390431,9606.ENSP00000393566,9606.ENSP00000399168,9606.ENSP00000408146,9606.ENSP00000412927	CD74,HLA-F,HLA-DQA1,HLA-DRB1,HLA-DQA2,HLA-DQB1,HLA-DRB5,HLA-C,HLA-E,HLA-DRA,HLA-A,HLA-DQB2,HLA-DPA1,HLA-B,HLA-DPB1,HLA-G
GO Component	GO:0042613	MHC class II protein complex	13	14	1.63	4.11e-13	9606.ENSP00000009530,9606.ENSP00000339398,9606.ENSP00000353099,9606.ENSP00000363976,9606.ENSP00000364076,9606.ENSP00000364080,9606.ENSP00000364114,9606.ENSP00000378786,9606.ENSP00000390020,9606.ENSP00000390431,9606.ENSP00000393566,9606.ENSP00000398890,9606.ENSP00000408146	CD74,HLA-DQA1,HLA-DRB1,HLA-DMA,HLA-DQA2,HLA-DQB1,HLA-DRB5,HLA-DRA,HLA-DOB,HLA-DQB2,HLA-DPA1,HLA-DMB,HLA-DPB1
GO Component	GO:0000785	Chromatin	73	1220	0.44	1.77e-12	9606.ENSP00000217244,9606.ENSP00000221233,9606.ENSP00000229307,9606.ENSP00000244534,9606.ENSP00000244537,9606.ENSP00000244573,9606.ENSP00000274764,9606.ENSP00000289316,9606.ENSP00000297012,9606.ENSP00000303373,9606.ENSP00000310515,9606.ENSP00000321744,9606.ENSP00000325638,9606.ENSP00000325738,9606.ENSP00000328484,9606.ENSP00000330074,9606.ENSP00000339566,9606.ENSP00000341094,9606.ENSP00000341214,…	CSNK2A1,EXOSC5,NANOG,HIST1H1D,HIST1H4F,HIST1H1A,HIST1H2BA,HIST1H2BD,HIST1H2AA,HIST1H2AE,PRM1,HIST1H2BC,PRM3,TNP2,HIST1H2AJ,HIST1H1B,HIST1H1C,HIST1H2AD,HIST1H1T,NKX2-3,HIST1H4J,HIST1H2BF,HIST1H2BK,IRF5,HIST1H2AI,HIST1H2AG,HIST1H3J,HIST1H2AM,ETS2,HIST1H3H,RING1,RXRB,PBX2,ATF6B,EHMT2,CSNK2B,HIST1H2BL,HIST1H2AH,HMGN4,HIST1H4H,HIST1H2BI,HIST1H4B,HIST1H3D,HIST1H2AC,HIST1H4C,ESRRA,PRM2,HIST1H2BG,KLF14,H…
GO Component	GO:0005694	Chromosome	86	1712	0.37	6.02e-11	9606.ENSP00000013807,9606.ENSP00000217244,9606.ENSP00000221233,9606.ENSP00000229307,9606.ENSP00000244534,9606.ENSP00000244537,9606.ENSP00000244573,9606.ENSP00000254942,9606.ENSP00000274764,9606.ENSP00000289316,9606.ENSP00000296443,9606.ENSP00000297012,9606.ENSP00000303373,9606.ENSP00000310515,9606.ENSP00000310520,9606.ENSP00000321744,9606.ENSP00000323099,9606.ENSP00000325638,9606.ENSP00000325738,…	ERCC1,CSNK2A1,EXOSC5,NANOG,HIST1H1D,HIST1H4F,HIST1H1A,TERF2,HIST1H2BA,HIST1H2BD,TREX1,HIST1H2AA,HIST1H2AE,PRM1,ERCC4,HIST1H2BC,ATRIP,PRM3,TNP2,CIRH1A,HIST1H2AJ,HIST1H1B,HIST1H1C,HIST1H2AD,HIST1H1T,NKX2-3,HIST1H4J,HIST1H2BF,HIST1H2BK,IRF5,HIST1H2AI,HIST1H2AG,HIST1H3J,HIST1H2AM,ETS2,HIST1H3H,PHF1,DAXX,RING1,RXRB,PBX2,ATF6B,EHMT2,MSH5,CSNK2B,MDC1,HIST1H2BL,HIST1H2AH,HMGN4,HIST1H4H,HIST1H2BI,HIST1H4B…
GO Component	GO:0012507	ER to Golgi transport vesicle membrane	16	58	1.11	3.78e-10	9606.ENSP00000009530,9606.ENSP00000259951,9606.ENSP00000339398,9606.ENSP00000353099,9606.ENSP00000364076,9606.ENSP00000364080,9606.ENSP00000364114,9606.ENSP00000365402,9606.ENSP00000365817,9606.ENSP00000378786,9606.ENSP00000379873,9606.ENSP00000390431,9606.ENSP00000393566,9606.ENSP00000399168,9606.ENSP00000408146,9606.ENSP00000412927	CD74,HLA-F,HLA-DQA1,HLA-DRB1,HLA-DQA2,HLA-DQB1,HLA-DRB5,HLA-C,HLA-E,HLA-DRA,HLA-A,HLA-DQB2,HLA-DPA1,HLA-B,HLA-DPB1,HLA-G
GO Component	GO:0031981	Nuclear lumen	167	4733	0.21	5.88e-10	9606.ENSP00000013807,9606.ENSP00000044462,9606.ENSP00000209728,9606.ENSP00000215829,9606.ENSP00000216455,9606.ENSP00000217244,9606.ENSP00000221233,9606.ENSP00000223073,9606.ENSP00000223321,9606.ENSP00000225298,9606.ENSP00000225430,9606.ENSP00000228872,9606.ENSP00000229214,9606.ENSP00000229307,9606.ENSP00000230050,9606.ENSP00000230056,9606.ENSP00000230640,9606.ENSP00000231572,9606.ENSP00000244534,…	ERCC1,PSMA4,CDC6,SNRPD3,PSMA3,CSNK2A1,EXOSC5,RBM28,PSMA2,UTP18,RPL19,CDKN1B,KRR1,NANOG,RPS12,GMNN,SKIV2L2,RARS,HIST1H1D,HIST1H4F,HIST1H1A,TERF2,HILPDA,GTF2H4,POU5F1,PMM2,AMT,NICN1,CCNA2,HIST1H2BA,ABT1,HIST1H2BD,TREX1,ADAD1,HIST1H2AA,HIST1H2AE,CDC25A,RMI2,PRM1,ERCC4,ABCF1,RAPH1,HIST1H2BC,ATRIP,TNP2,FKRP,CIRH1A,TRAIP,HIST1H2AJ,SOCS1,PSMG1,HIST1H1B,IP6K2,LRRC16A,UBA7,RPS6KA4,HIST1H1C,HIST1H2AD,HIST1…
GO Component	GO:0098552	Side of membrane	41	531	0.55	1.19e-09	9606.ENSP00000009530,9606.ENSP00000216223,9606.ENSP00000232461,9606.ENSP00000244513,9606.ENSP00000244519,9606.ENSP00000252229,9606.ENSP00000259951,9606.ENSP00000280200,9606.ENSP00000289361,9606.ENSP00000303939,9606.ENSP00000312158,9606.ENSP00000324890,9606.ENSP00000339398,9606.ENSP00000348751,9606.ENSP00000349143,9606.ENSP00000353099,9606.ENSP00000364076,9606.ENSP00000364080,9606.ENSP00000364114,…	CD74,IL2RB,GNAT1,BTN1A1,BTN3A3,MICB,HLA-F,CD226,BTN3A1,CTLA4,BTN2A1,CD28,HLA-DQA1,BTN3A2,BTN2A2,HLA-DRB1,HLA-DQA2,HLA-DQB1,HLA-DRB5,LY6G6C,LY6G6D,HLA-C,FLOT1,HLA-E,MOG,IL2RA,LY6G5C,HLA-DRA,HLA-A,HLA-DQB2,BTNL2,HLA-DPA1,TNF,HLA-B,RHOA,HLA-DPB1,HLA-G,MICA,HFE,DAG1,LITAF
GO Component	GO:0070062	Extracellular exosome	94	2099	0.32	1.56e-09	9606.ENSP00000009530,9606.ENSP00000044462,9606.ENSP00000216455,9606.ENSP00000223321,9606.ENSP00000229729,9606.ENSP00000231572,9606.ENSP00000244537,9606.ENSP00000249373,9606.ENSP00000254950,9606.ENSP00000265462,9606.ENSP00000265563,9606.ENSP00000279227,9606.ENSP00000289316,9606.ENSP00000296456,9606.ENSP00000297012,9606.ENSP00000299367,9606.ENSP00000303373,9606.ENSP00000321584,9606.ENSP00000321744,…	CD74,PSMA4,PSMA3,PSMA2,SLC44A4,RARS,HIST1H4F,SMO,VPS4A,PRDX5,PRKAR2A,FERMT3,HIST1H2BD,APEH,HIST1H2AA,C2,HIST1H2AE,IMPDH2,HIST1H2BC,HIST1H2AJ,LRRC16A,TUBB,HIST1H2AD,HIST1H4J,HIST1H2BF,HIST1H2AI,HIST1H2AG,HIST1H3J,HIST1H2AM,HLA-DRB1,PPT2,HIST1H3H,CUTA,PSMB9,PSMB8,HLA-DRB5,NEU1,HSPA1B,HSPA1A,CLIC1,DDAH2,CSNK2B,BAG6,PRRC2A,HLA-C,FLOT1,HLA-E,HIST1H2BL,HIST1H2AH,HIST1H4H,HIST1H2BI,HIST1H4B,HIST1H3D,HIS…
GO Component	GO:0032991	Protein-containing complex	173	5073	0.2	2.55e-09	9606.ENSP00000009530,9606.ENSP00000013807,9606.ENSP00000044462,9606.ENSP00000162749,9606.ENSP00000203407,9606.ENSP00000215829,9606.ENSP00000216223,9606.ENSP00000216455,9606.ENSP00000217244,9606.ENSP00000221233,9606.ENSP00000222247,9606.ENSP00000223073,9606.ENSP00000223321,9606.ENSP00000225298,9606.ENSP00000225430,9606.ENSP00000228872,9606.ENSP00000229214,9606.ENSP00000230050,9606.ENSP00000230640,…	CD74,ERCC1,PSMA4,TNFRSF1A,UQCRC1,SNRPD3,IL2RB,PSMA3,CSNK2A1,EXOSC5,RPL18A,RBM28,PSMA2,UTP18,RPL19,CDKN1B,KRR1,RPS12,SKIV2L2,RARS,GNAT1,NPRL2,HIST1H1D,HIST1H4F,HIST1H1A,TERF2,GTF2H4,POU5F1,HLA-F,PRKAR2A,CCNA2,HIST1H2BA,ABT1,HIST1H2BD,TREX1,MON1A,MST1R,HIST1H2AA,ATP6V1G2,HIST1H2AE,CTLA4,QARS,PRM1,ERCC4,ABCF1,HIST1H2BC,ATRIP,CD28,PRM3,TNP2,CIRH1A,HIST1H2AJ,SOCS1,PSMG1,HIST1H1B,LRRC16A,COL7A1,SNTB2,T…
GO Component	GO:0030134	COPII-coated ER to Golgi transport vesicle	17	90	0.94	8.53e-09	9606.ENSP00000009530,9606.ENSP00000259951,9606.ENSP00000332371,9606.ENSP00000339398,9606.ENSP00000353099,9606.ENSP00000364076,9606.ENSP00000364080,9606.ENSP00000364114,9606.ENSP00000365402,9606.ENSP00000365817,9606.ENSP00000378786,9606.ENSP00000379873,9606.ENSP00000390431,9606.ENSP00000393566,9606.ENSP00000399168,9606.ENSP00000408146,9606.ENSP00000412927	CD74,HLA-F,COL7A1,HLA-DQA1,HLA-DRB1,HLA-DQA2,HLA-DQB1,HLA-DRB5,HLA-C,HLA-E,HLA-DRA,HLA-A,HLA-DQB2,HLA-DPA1,HLA-B,HLA-DPB1,HLA-G
GO Component	GO:0070013	Intracellular organelle lumen	190	5857	0.18	8.53e-09	9606.ENSP00000009530,9606.ENSP00000013807,9606.ENSP00000044462,9606.ENSP00000209728,9606.ENSP00000215829,9606.ENSP00000216455,9606.ENSP00000217244,9606.ENSP00000221233,9606.ENSP00000223073,9606.ENSP00000223321,9606.ENSP00000225298,9606.ENSP00000225430,9606.ENSP00000226578,9606.ENSP00000228872,9606.ENSP00000229214,9606.ENSP00000229307,9606.ENSP00000230050,9606.ENSP00000230056,9606.ENSP00000230640,…	CD74,ERCC1,PSMA4,CDC6,SNRPD3,PSMA3,CSNK2A1,EXOSC5,RBM28,PSMA2,UTP18,RPL19,MANBA,CDKN1B,KRR1,NANOG,RPS12,GMNN,SKIV2L2,RARS,HIST1H1D,HIST1H4F,HIST1H1A,TERF2,HILPDA,GTF2H4,POU5F1,PRDX5,PMM2,AMT,NICN1,CCNA2,HIST1H2BA,ABT1,FERMT3,HIST1H2BD,TREX1,SHISA5,APEH,ADAD1,HIST1H2AA,HIST1H2AE,CDC25A,QARS,RMI2,PRM1,ERCC4,VEGFB,ABCF1,ALDH5A1,RAPH1,IMPDH2,HIST1H2BC,ATRIP,TNP2,FKRP,CIRH1A,TRAIP,HIST1H2AJ,SOCS1,PSMG…
GO Component	GO:0005615	Extracellular space	122	3195	0.25	1.1e-08	9606.ENSP00000002829,9606.ENSP00000009530,9606.ENSP00000044462,9606.ENSP00000162749,9606.ENSP00000216455,9606.ENSP00000223321,9606.ENSP00000226730,9606.ENSP00000229729,9606.ENSP00000231572,9606.ENSP00000244513,9606.ENSP00000244537,9606.ENSP00000246841,9606.ENSP00000249373,9606.ENSP00000252229,9606.ENSP00000254950,9606.ENSP00000257696,9606.ENSP00000259951,9606.ENSP00000264497,9606.ENSP00000264498,…	SEMA3F,CD74,PSMA4,TNFRSF1A,PSMA3,PSMA2,IL2,SLC44A4,RARS,BTN1A1,HIST1H4F,FLRT1,SMO,MICB,VPS4A,HILPDA,HLA-F,IL21,FGF2,PRDX5,PRKAR2A,UCN2,FERMT3,HIST1H2BD,APEH,HIST1H2AA,C2,HIST1H2AE,VEGFB,IMPDH2,HIST1H2BC,FKRP,HIST1H2AJ,LRRC16A,COL7A1,TUBB,HIST1H2AD,HIST1H4J,HIST1H2BF,HIST1H2BK,HIST1H2AI,HIST1H2AG,HIST1H3J,HIST1H2AM,HLA-DRB1,PPT2,HIST1H3H,CUTA,COL11A2,PSMB9,PSMB8,HLA-DRB5,NEU1,HSPA1B,HSPA1A,HSPA1L,…
GO Component	GO:0000784	Nuclear chromosome, telomeric region	17	102	0.89	3.98e-08	9606.ENSP00000013807,9606.ENSP00000244537,9606.ENSP00000254942,9606.ENSP00000274764,9606.ENSP00000297012,9606.ENSP00000310520,9606.ENSP00000347168,9606.ENSP00000366956,9606.ENSP00000366974,9606.ENSP00000367034,9606.ENSP00000479106,9606.ENSP00000479461,9606.ENSP00000479794,9606.ENSP00000480960,9606.ENSP00000481486,9606.ENSP00000482674,9606.ENSP00000484789	ERCC1,HIST1H4F,TERF2,HIST1H2BA,HIST1H2AA,ERCC4,HIST1H4J,HIST1H4H,HIST1H4B,HIST1H4C,HIST1H4A,HIST1H4D,HIST1H4K,HIST1H4L,HIST1H4I,HIST1H2BB,HIST1H4E
GO Component	GO:0005576	Extracellular region	145	4166	0.21	5.47e-08	9606.ENSP00000002829,9606.ENSP00000009530,9606.ENSP00000044462,9606.ENSP00000162749,9606.ENSP00000216455,9606.ENSP00000223321,9606.ENSP00000226730,9606.ENSP00000229214,9606.ENSP00000229729,9606.ENSP00000231572,9606.ENSP00000244513,9606.ENSP00000244537,9606.ENSP00000246841,9606.ENSP00000249373,9606.ENSP00000252229,9606.ENSP00000254950,9606.ENSP00000257696,9606.ENSP00000259845,9606.ENSP00000259870,…	SEMA3F,CD74,PSMA4,TNFRSF1A,PSMA3,PSMA2,IL2,KRR1,SLC44A4,RARS,BTN1A1,HIST1H4F,FLRT1,SMO,MICB,VPS4A,HILPDA,PSORS1C2,C6orf15,HLA-F,IL21,FGF2,PRDX5,PRKAR2A,UCN2,FERMT3,HIST1H2BD,APEH,HIST1H2AA,C2,HIST1H2AE,HAS3,VEGFB,IMPDH2,HIST1H2BC,FKRP,KLHDC8B,HIST1H2AJ,LRRC16A,COL7A1,HYAL3,TUBB,HIST1H2AD,IMPDH1,HIST1H4J,HIST1H2BF,HIST1H2BK,HIST1H2AI,SFTA2,HIST1H2AG,HIST1H3J,HIST1H2AM,HLA-DRB1,GPX6,PPT2,HIST1H3H,C…
GO Component	GO:0031982	Vesicle	136	3879	0.21	1.53e-07	9606.ENSP00000009530,9606.ENSP00000044462,9606.ENSP00000216223,9606.ENSP00000216455,9606.ENSP00000223321,9606.ENSP00000226578,9606.ENSP00000228872,9606.ENSP00000229729,9606.ENSP00000230582,9606.ENSP00000231572,9606.ENSP00000244537,9606.ENSP00000244573,9606.ENSP00000246841,9606.ENSP00000249373,9606.ENSP00000254950,9606.ENSP00000257696,9606.ENSP00000259951,9606.ENSP00000265462,9606.ENSP00000265563,…	CD74,PSMA4,IL2RB,PSMA3,PSMA2,MANBA,CDKN1B,SLC44A4,PRSS16,RARS,HIST1H4F,HIST1H1A,FLRT1,SMO,VPS4A,HILPDA,HLA-F,PRDX5,PRKAR2A,FERMT3,HIST1H2BD,BSN,APEH,MON1A,HIST1H2AA,C2,ATP6V1G2,HIST1H2AE,CTLA4,VEGFB,IMPDH2,HIST1H2BC,HIST1H2AJ,SOCS1,LRRC16A,COL7A1,HYAL3,SNTB2,TUBB,HLA-DQA1,HIST1H2AD,IMPDH1,TAP1,HIST1H4J,HIST1H2BF,HIST1H2AI,SFTA2,HIST1H2AG,HIST1H3J,HIST1H2AM,HLA-DRB1,PPT2,HIST1H3H,CUTA,HLA-DMA,PSMB…
GO Component	GO:0000228	Nuclear chromosome	61	1256	0.35	3.84e-07	9606.ENSP00000013807,9606.ENSP00000217244,9606.ENSP00000229307,9606.ENSP00000244534,9606.ENSP00000244537,9606.ENSP00000244573,9606.ENSP00000254942,9606.ENSP00000274764,9606.ENSP00000296443,9606.ENSP00000297012,9606.ENSP00000303373,9606.ENSP00000310520,9606.ENSP00000323099,9606.ENSP00000325738,9606.ENSP00000328484,9606.ENSP00000330074,9606.ENSP00000339566,9606.ENSP00000341094,9606.ENSP00000341214,…	ERCC1,CSNK2A1,NANOG,HIST1H1D,HIST1H4F,HIST1H1A,TERF2,HIST1H2BA,TREX1,HIST1H2AA,HIST1H2AE,ERCC4,ATRIP,TNP2,HIST1H2AJ,HIST1H1B,HIST1H1C,HIST1H2AD,HIST1H1T,NKX2-3,HIST1H4J,IRF5,HIST1H2AI,HIST1H2AG,HIST1H3J,HIST1H2AM,ETS2,HIST1H3H,RING1,RXRB,PBX2,ATF6B,EHMT2,MSH5,HIST1H2AH,HIST1H4H,HIST1H4B,HIST1H3D,HIST1H2AC,HIST1H4C,EXOSC9,ESRRA,CCDC36,KLF14,HIST1H4A,HIST1H4D,HIST1H4K,HIST1H3A,HIST1H4L,HIST1H4I,HIS…
GO Component	GO:0030176	Integral component of endoplasmic reticulum membrane	19	157	0.75	4.11e-07	9606.ENSP00000009530,9606.ENSP00000259951,9606.ENSP00000339398,9606.ENSP00000346206,9606.ENSP00000353099,9606.ENSP00000364034,9606.ENSP00000364076,9606.ENSP00000364080,9606.ENSP00000364114,9606.ENSP00000364349,9606.ENSP00000365402,9606.ENSP00000365817,9606.ENSP00000378786,9606.ENSP00000379873,9606.ENSP00000390431,9606.ENSP00000393566,9606.ENSP00000399168,9606.ENSP00000408146,9606.ENSP00000412927	CD74,HLA-F,HLA-DQA1,TAP1,HLA-DRB1,TAP2,HLA-DQA2,HLA-DQB1,HLA-DRB5,ATF6B,HLA-C,HLA-E,HLA-DRA,HLA-A,HLA-DQB2,HLA-DPA1,HLA-B,HLA-DPB1,HLA-G
GO Component	GO:0030666	Endocytic vesicle membrane	19	157	0.75	4.11e-07	9606.ENSP00000009530,9606.ENSP00000249373,9606.ENSP00000259951,9606.ENSP00000339398,9606.ENSP00000346206,9606.ENSP00000353099,9606.ENSP00000364034,9606.ENSP00000364076,9606.ENSP00000364080,9606.ENSP00000364114,9606.ENSP00000365402,9606.ENSP00000365817,9606.ENSP00000378786,9606.ENSP00000379873,9606.ENSP00000390431,9606.ENSP00000393566,9606.ENSP00000399168,9606.ENSP00000408146,9606.ENSP00000412927	CD74,SMO,HLA-F,HLA-DQA1,TAP1,HLA-DRB1,TAP2,HLA-DQA2,HLA-DQB1,HLA-DRB5,HLA-C,HLA-E,HLA-DRA,HLA-A,HLA-DQB2,HLA-DPA1,HLA-B,HLA-DPB1,HLA-G
GO Component	GO:0005634	Nucleus	218	7390	0.13	4.99e-07	9606.ENSP00000009530,9606.ENSP00000013807,9606.ENSP00000044462,9606.ENSP00000209728,9606.ENSP00000211936,9606.ENSP00000215829,9606.ENSP00000216455,9606.ENSP00000217244,9606.ENSP00000221233,9606.ENSP00000223073,9606.ENSP00000223321,9606.ENSP00000225298,9606.ENSP00000225430,9606.ENSP00000228872,9606.ENSP00000229214,9606.ENSP00000229307,9606.ENSP00000230048,9606.ENSP00000230050,9606.ENSP00000230056,…	CD74,ERCC1,PSMA4,CDC6,ZNF184,SNRPD3,PSMA3,CSNK2A1,EXOSC5,RBM28,PSMA2,UTP18,RPL19,CDKN1B,KRR1,NANOG,ACOT13,RPS12,GMNN,SKIV2L2,RARS,HIST1H1D,HIST1H4F,HIST1H1A,ZNF391,TERF2,VPS4A,HILPDA,IER3,GTF2H4,POU5F1,FGF2,KIAA1109,TNPO3,PRDX5,USP4,RBM6,PMM2,AMT,NICN1,CCNA2,HIST1H2BA,ABT1,HIST1H2BD,ZSCAN23,NCKIPSD,TREX1,SHISA5,BSN,APEH,ADAD1,HIST1H2AA,HIST1H2AE,CDC25A,HAS3,NUDT6,RMI2,PRM1,ERCC4,ABCF1,RAPH1,IMPDH…
GO Component	GO:0009897	External side of plasma membrane	27	331	0.58	7.08e-07	9606.ENSP00000009530,9606.ENSP00000216223,9606.ENSP00000244513,9606.ENSP00000244519,9606.ENSP00000252229,9606.ENSP00000259951,9606.ENSP00000280200,9606.ENSP00000289361,9606.ENSP00000303939,9606.ENSP00000312158,9606.ENSP00000324890,9606.ENSP00000348751,9606.ENSP00000349143,9606.ENSP00000353099,9606.ENSP00000364978,9606.ENSP00000364985,9606.ENSP00000365569,9606.ENSP00000365817,9606.ENSP00000366095,…	CD74,IL2RB,BTN1A1,BTN3A3,MICB,HLA-F,CD226,BTN3A1,CTLA4,BTN2A1,CD28,BTN3A2,BTN2A2,HLA-DRB1,LY6G6C,LY6G6D,FLOT1,HLA-E,MOG,IL2RA,LY6G5C,BTNL2,TNF,HLA-G,MICA,HFE,DAG1
GO Component	GO:0042025	Host cell nucleus	20	190	0.69	1.13e-06	9606.ENSP00000244534,9606.ENSP00000244537,9606.ENSP00000244573,9606.ENSP00000274026,9606.ENSP00000330074,9606.ENSP00000339566,9606.ENSP00000341214,9606.ENSP00000347168,9606.ENSP00000353344,9606.ENSP00000363817,9606.ENSP00000366956,9606.ENSP00000366974,9606.ENSP00000367034,9606.ENSP00000384851,9606.ENSP00000479106,9606.ENSP00000479461,9606.ENSP00000479794,9606.ENSP00000480960,9606.ENSP00000481486,…	HIST1H1D,HIST1H4F,HIST1H1A,CCNA2,HIST1H1B,HIST1H1C,HIST1H1T,HIST1H4J,ETS2,RXRB,HIST1H4H,HIST1H4B,HIST1H4C,ESRRA,HIST1H4A,HIST1H4D,HIST1H4K,HIST1H4L,HIST1H4I,HIST1H4E
GO Component	GO:0030669	Clathrin-coated endocytic vesicle membrane	10	35	1.12	1.26e-06	9606.ENSP00000009530,9606.ENSP00000339398,9606.ENSP00000353099,9606.ENSP00000364076,9606.ENSP00000364080,9606.ENSP00000364114,9606.ENSP00000378786,9606.ENSP00000390431,9606.ENSP00000393566,9606.ENSP00000408146	CD74,HLA-DQA1,HLA-DRB1,HLA-DQA2,HLA-DQB1,HLA-DRB5,HLA-DRA,HLA-DQB2,HLA-DPA1,HLA-DPB1
GO Component	GO:0005654	Nucleoplasm	134	3973	0.19	1.58e-06	9606.ENSP00000013807,9606.ENSP00000044462,9606.ENSP00000209728,9606.ENSP00000215829,9606.ENSP00000216455,9606.ENSP00000217244,9606.ENSP00000221233,9606.ENSP00000223321,9606.ENSP00000225298,9606.ENSP00000228872,9606.ENSP00000229214,9606.ENSP00000229307,9606.ENSP00000230050,9606.ENSP00000230056,9606.ENSP00000230640,9606.ENSP00000231572,9606.ENSP00000244537,9606.ENSP00000254942,9606.ENSP00000257696,…	ERCC1,PSMA4,CDC6,SNRPD3,PSMA3,CSNK2A1,EXOSC5,PSMA2,UTP18,CDKN1B,KRR1,NANOG,RPS12,GMNN,SKIV2L2,RARS,HIST1H4F,TERF2,HILPDA,GTF2H4,POU5F1,PMM2,AMT,NICN1,CCNA2,HIST1H2BA,HIST1H2BD,CDC25A,RMI2,PRM1,ERCC4,ABCF1,RAPH1,HIST1H2BC,ATRIP,FKRP,CIRH1A,SOCS1,PSMG1,IP6K2,LRRC16A,UBA7,RPS6KA4,PRMT7,ZNF589,HIST1H4J,ARIH2,HIST1H2BF,HIST1H2BK,HIST1H3J,ETS2,HIST1H3H,PHF1,DAXX,WDR46,RING1,SLC39A7,RXRB,PSMB9,PSMB8,TAP…
GO Component	GO:0000790	Nuclear chromatin	52	1048	0.36	2.04e-06	9606.ENSP00000217244,9606.ENSP00000229307,9606.ENSP00000244534,9606.ENSP00000244537,9606.ENSP00000244573,9606.ENSP00000274764,9606.ENSP00000297012,9606.ENSP00000303373,9606.ENSP00000325738,9606.ENSP00000328484,9606.ENSP00000330074,9606.ENSP00000339566,9606.ENSP00000341094,9606.ENSP00000341214,9606.ENSP00000342828,9606.ENSP00000347168,9606.ENSP00000349770,9606.ENSP00000351589,9606.ENSP00000352119,…	CSNK2A1,NANOG,HIST1H1D,HIST1H4F,HIST1H1A,HIST1H2BA,HIST1H2AA,HIST1H2AE,TNP2,HIST1H2AJ,HIST1H1B,HIST1H1C,HIST1H2AD,HIST1H1T,NKX2-3,HIST1H4J,IRF5,HIST1H2AI,HIST1H2AG,HIST1H3J,HIST1H2AM,ETS2,HIST1H3H,RING1,RXRB,PBX2,ATF6B,EHMT2,HIST1H2AH,HIST1H4H,HIST1H4B,HIST1H3D,HIST1H2AC,HIST1H4C,ESRRA,KLF14,HIST1H4A,HIST1H4D,HIST1H4K,HIST1H3A,HIST1H4L,HIST1H4I,HIST1H3E,HIST1H2AK,HIST1H2AL,HIST1H3I,HIST1H2AB,HIST…
GO Component	GO:0030658	Transport vesicle membrane	20	204	0.66	2.72e-06	9606.ENSP00000009530,9606.ENSP00000259951,9606.ENSP00000296452,9606.ENSP00000302194,9606.ENSP00000338191,9606.ENSP00000339398,9606.ENSP00000353099,9606.ENSP00000364076,9606.ENSP00000364080,9606.ENSP00000364114,9606.ENSP00000365402,9606.ENSP00000365817,9606.ENSP00000367197,9606.ENSP00000378786,9606.ENSP00000379873,9606.ENSP00000390431,9606.ENSP00000393566,9606.ENSP00000399168,9606.ENSP00000408146,…	CD74,HLA-F,BSN,ATP6V1G2,SNTB2,HLA-DQA1,HLA-DRB1,HLA-DQA2,HLA-DQB1,HLA-DRB5,HLA-C,HLA-E,SCGN,HLA-DRA,HLA-A,HLA-DQB2,HLA-DPA1,HLA-B,HLA-DPB1,HLA-G
GO Component	GO:0045334	Clathrin-coated endocytic vesicle	11	53	0.98	3.43e-06	9606.ENSP00000009530,9606.ENSP00000303939,9606.ENSP00000339398,9606.ENSP00000353099,9606.ENSP00000364076,9606.ENSP00000364080,9606.ENSP00000364114,9606.ENSP00000378786,9606.ENSP00000390431,9606.ENSP00000393566,9606.ENSP00000408146	CD74,CTLA4,HLA-DQA1,HLA-DRB1,HLA-DQA2,HLA-DQB1,HLA-DRB5,HLA-DRA,HLA-DQB2,HLA-DPA1,HLA-DPB1
GO Component	GO:0043231	Intracellular membrane-bounded organelle	286	10761	0.09	4.06e-06	9606.ENSP00000009530,9606.ENSP00000013807,9606.ENSP00000044462,9606.ENSP00000162749,9606.ENSP00000203407,9606.ENSP00000209728,9606.ENSP00000211936,9606.ENSP00000215829,9606.ENSP00000216455,9606.ENSP00000217244,9606.ENSP00000221233,9606.ENSP00000223073,9606.ENSP00000223321,9606.ENSP00000225298,9606.ENSP00000225430,9606.ENSP00000226578,9606.ENSP00000228872,9606.ENSP00000229214,9606.ENSP00000229307,…	CD74,ERCC1,PSMA4,TNFRSF1A,UQCRC1,CDC6,ZNF184,SNRPD3,PSMA3,CSNK2A1,EXOSC5,RBM28,PSMA2,UTP18,RPL19,MANBA,CDKN1B,KRR1,NANOG,ACOT13,RPS12,GMNN,PRSS16,SKIV2L2,RARS,TUSC2,NPRL2,HIST1H1D,HIST1H4F,HIST1H1A,ZNF391,SMO,TERF2,VPS4A,HILPDA,IER3,GTF2H4,POU5F1,HLA-F,FGF2,KIAA1109,TNPO3,PRDX5,USP4,RBM6,PMM2,AMT,NICN1,SPATA5,CCNA2,HIST1H2BA,ABT1,PDF,HIST1H2BD,ZSCAN23,NCKIPSD,TREX1,SHISA5,BSN,APEH,MST1R,ADAD1,HIS…
GO Component	GO:0009986	Cell surface	43	824	0.38	7.63e-06	9606.ENSP00000009530,9606.ENSP00000162749,9606.ENSP00000216223,9606.ENSP00000244513,9606.ENSP00000244519,9606.ENSP00000244573,9606.ENSP00000252229,9606.ENSP00000257696,9606.ENSP00000259951,9606.ENSP00000280200,9606.ENSP00000289361,9606.ENSP00000296452,9606.ENSP00000296474,9606.ENSP00000303939,9606.ENSP00000312158,9606.ENSP00000324890,9606.ENSP00000348751,9606.ENSP00000349143,9606.ENSP00000353099,…	CD74,TNFRSF1A,IL2RB,BTN1A1,BTN3A3,HIST1H1A,MICB,HILPDA,HLA-F,CD226,BTN3A1,BSN,MST1R,CTLA4,BTN2A1,CD28,BTN3A2,BTN2A2,HLA-DRB1,HLA-DMA,NOTCH4,AGER,LY6G6C,LY6G6D,HLA-C,FLOT1,HLA-E,MOG,IL2RA,LY6G5C,HLA-DRA,EGFL8,HLA-A,BTNL2,HLA-DPA1,TNF,HLA-B,HLA-DPB1,HLA-G,MICA,HFE,DAG1,TSPAN33
GO Component	GO:0042612	MHC class I protein complex	6	8	1.54	7.98e-06	9606.ENSP00000259951,9606.ENSP00000365402,9606.ENSP00000365817,9606.ENSP00000379873,9606.ENSP00000399168,9606.ENSP00000412927	HLA-F,HLA-C,HLA-E,HLA-A,HLA-B,HLA-G
GO Component	GO:0030662	Coated vesicle membrane	17	176	0.65	2.79e-05	9606.ENSP00000009530,9606.ENSP00000259951,9606.ENSP00000339398,9606.ENSP00000353099,9606.ENSP00000364076,9606.ENSP00000364080,9606.ENSP00000364114,9606.ENSP00000365402,9606.ENSP00000365817,9606.ENSP00000367459,9606.ENSP00000378786,9606.ENSP00000379873,9606.ENSP00000390431,9606.ENSP00000393566,9606.ENSP00000399168,9606.ENSP00000408146,9606.ENSP00000412927	CD74,HLA-F,HLA-DQA1,HLA-DRB1,HLA-DQA2,HLA-DQB1,HLA-DRB5,HLA-C,HLA-E,KIAA0319,HLA-DRA,HLA-A,HLA-DQB2,HLA-DPA1,HLA-B,HLA-DPB1,HLA-G
GO Component	GO:0043232	Intracellular non-membrane-bounded organelle	147	4880	0.14	0.00018	9606.ENSP00000013807,9606.ENSP00000044462,9606.ENSP00000209728,9606.ENSP00000217244,9606.ENSP00000221233,9606.ENSP00000222247,9606.ENSP00000223073,9606.ENSP00000223208,9606.ENSP00000223321,9606.ENSP00000225298,9606.ENSP00000225430,9606.ENSP00000229214,9606.ENSP00000229307,9606.ENSP00000230048,9606.ENSP00000230050,9606.ENSP00000230640,9606.ENSP00000231749,9606.ENSP00000244534,9606.ENSP00000244537,…	ERCC1,PSMA4,CDC6,CSNK2A1,EXOSC5,RPL18A,RBM28,CEP41,PSMA2,UTP18,RPL19,KRR1,NANOG,ACOT13,RPS12,SKIV2L2,ZMYND10,HIST1H1D,HIST1H4F,HIST1H1A,TERF2,VPS4A,HILPDA,PRKAR2A,NICN1,HIST1H2BA,ABT1,PPP1R18,FERMT3,HIST1H2BD,NCKIPSD,TREX1,BSN,MST1R,ADAD1,HIST1H2AA,HIST1H2AE,PRM1,ERCC4,ABCF1,RAPH1,HIST1H2BC,ATRIP,PRM3,TNP2,FLNC,CIRH1A,TRAIP,HIST1H2AJ,SOCS1,HIST1H1B,IP6K2,LRRC16A,SNTB2,TUBB,HIST1H1C,HIST1H2AD,HIST…
GO Component	GO:0043227	Membrane-bounded organelle	310	12427	0.06	0.00047	9606.ENSP00000009530,9606.ENSP00000013807,9606.ENSP00000044462,9606.ENSP00000162749,9606.ENSP00000203407,9606.ENSP00000209728,9606.ENSP00000211936,9606.ENSP00000215829,9606.ENSP00000216223,9606.ENSP00000216455,9606.ENSP00000217244,9606.ENSP00000221233,9606.ENSP00000223073,9606.ENSP00000223321,9606.ENSP00000225298,9606.ENSP00000225430,9606.ENSP00000226578,9606.ENSP00000228872,9606.ENSP00000229214,…	CD74,ERCC1,PSMA4,TNFRSF1A,UQCRC1,CDC6,ZNF184,SNRPD3,IL2RB,PSMA3,CSNK2A1,EXOSC5,RBM28,PSMA2,UTP18,RPL19,MANBA,CDKN1B,KRR1,NANOG,SLC44A4,ACOT13,RPS12,GMNN,PRSS16,SKIV2L2,RARS,GNAT1,TUSC2,NPRL2,HIST1H1D,HIST1H4F,HIST1H1A,ZNF391,FLRT1,SMO,TERF2,VPS4A,HILPDA,IER3,GTF2H4,POU5F1,HLA-F,FGF2,KIAA1109,TNPO3,PRDX5,USP4,PRKAR2A,RBM6,PMM2,AMT,NICN1,SPATA5,CCNA2,HIST1H2BA,ABT1,FERMT3,TXNDC11,PDF,HIST1H2BD,ZSCA…
GO Component	GO:0030139	Endocytic vesicle	20	301	0.49	0.00056	9606.ENSP00000009530,9606.ENSP00000249373,9606.ENSP00000259951,9606.ENSP00000303939,9606.ENSP00000339398,9606.ENSP00000346206,9606.ENSP00000353099,9606.ENSP00000364034,9606.ENSP00000364076,9606.ENSP00000364080,9606.ENSP00000364114,9606.ENSP00000365402,9606.ENSP00000365817,9606.ENSP00000378786,9606.ENSP00000379873,9606.ENSP00000390431,9606.ENSP00000393566,9606.ENSP00000399168,9606.ENSP00000408146,…	CD74,SMO,HLA-F,CTLA4,HLA-DQA1,TAP1,HLA-DRB1,TAP2,HLA-DQA2,HLA-DQB1,HLA-DRB5,HLA-C,HLA-E,HLA-DRA,HLA-A,HLA-DQB2,HLA-DPA1,HLA-B,HLA-DPB1,HLA-G
GO Component	GO:0031301	Integral component of organelle membrane	22	366	0.44	0.0009	9606.ENSP00000009530,9606.ENSP00000259951,9606.ENSP00000302194,9606.ENSP00000339398,9606.ENSP00000346206,9606.ENSP00000353099,9606.ENSP00000363591,9606.ENSP00000364034,9606.ENSP00000364076,9606.ENSP00000364080,9606.ENSP00000364114,9606.ENSP00000364349,9606.ENSP00000365402,9606.ENSP00000365817,9606.ENSP00000378786,9606.ENSP00000379047,9606.ENSP00000379873,9606.ENSP00000390431,9606.ENSP00000393566,…	CD74,HLA-F,ATP6V1G2,HLA-DQA1,TAP1,HLA-DRB1,BAK1,TAP2,HLA-DQA2,HLA-DQB1,HLA-DRB5,ATF6B,HLA-C,HLA-E,HLA-DRA,CCDC51,HLA-A,HLA-DQB2,HLA-DPA1,HLA-B,HLA-DPB1,HLA-G
GO Component	GO:0030135	Coated vesicle	19	292	0.48	0.0011	9606.ENSP00000009530,9606.ENSP00000259951,9606.ENSP00000303939,9606.ENSP00000332371,9606.ENSP00000339398,9606.ENSP00000353099,9606.ENSP00000364076,9606.ENSP00000364080,9606.ENSP00000364114,9606.ENSP00000365402,9606.ENSP00000365817,9606.ENSP00000367459,9606.ENSP00000378786,9606.ENSP00000379873,9606.ENSP00000390431,9606.ENSP00000393566,9606.ENSP00000399168,9606.ENSP00000408146,9606.ENSP00000412927	CD74,HLA-F,CTLA4,COL7A1,HLA-DQA1,HLA-DRB1,HLA-DQA2,HLA-DQB1,HLA-DRB5,HLA-C,HLA-E,KIAA0319,HLA-DRA,HLA-A,HLA-DQB2,HLA-DPA1,HLA-B,HLA-DPB1,HLA-G
GO Component	GO:0098797	Plasma membrane protein complex	28	547	0.37	0.0012	9606.ENSP00000009530,9606.ENSP00000216223,9606.ENSP00000232461,9606.ENSP00000259951,9606.ENSP00000338191,9606.ENSP00000339398,9606.ENSP00000353099,9606.ENSP00000363976,9606.ENSP00000364076,9606.ENSP00000364080,9606.ENSP00000364114,9606.ENSP00000365402,9606.ENSP00000365569,9606.ENSP00000365817,9606.ENSP00000366233,9606.ENSP00000369293,9606.ENSP00000378786,9606.ENSP00000379873,9606.ENSP00000390020,…	CD74,IL2RB,GNAT1,HLA-F,SNTB2,HLA-DQA1,HLA-DRB1,HLA-DMA,HLA-DQA2,HLA-DQB1,HLA-DRB5,HLA-C,FLOT1,HLA-E,GABBR1,IL2RA,HLA-DRA,HLA-A,HLA-DOB,HLA-DQB2,HLA-DPA1,HLA-DMB,HLA-B,HLA-DPB1,HLA-G,HFE,DAG1,TEX40
GO Component	GO:0030665	Clathrin-coated vesicle membrane	11	113	0.65	0.0019	9606.ENSP00000009530,9606.ENSP00000339398,9606.ENSP00000353099,9606.ENSP00000364076,9606.ENSP00000364080,9606.ENSP00000364114,9606.ENSP00000367459,9606.ENSP00000378786,9606.ENSP00000390431,9606.ENSP00000393566,9606.ENSP00000408146	CD74,HLA-DQA1,HLA-DRB1,HLA-DQA2,HLA-DQB1,HLA-DRB5,KIAA0319,HLA-DRA,HLA-DQB2,HLA-DPA1,HLA-DPB1
GO Component	GO:0032588	trans-Golgi network membrane	10	98	0.67	0.0027	9606.ENSP00000009530,9606.ENSP00000339398,9606.ENSP00000353099,9606.ENSP00000364076,9606.ENSP00000364080,9606.ENSP00000364114,9606.ENSP00000378786,9606.ENSP00000390431,9606.ENSP00000393566,9606.ENSP00000408146	CD74,HLA-DQA1,HLA-DRB1,HLA-DQA2,HLA-DQB1,HLA-DRB5,HLA-DRA,HLA-DQB2,HLA-DPA1,HLA-DPB1
GO Component	GO:0005839	Proteasome core complex	5	20	1.06	0.0042	9606.ENSP00000044462,9606.ENSP00000216455,9606.ENSP00000223321,9606.ENSP00000363993,9606.ENSP00000364016	PSMA4,PSMA3,PSMA2,PSMB9,PSMB8
GO Component	GO:0005774	Vacuolar membrane	22	427	0.38	0.0067	9606.ENSP00000009530,9606.ENSP00000226578,9606.ENSP00000232501,9606.ENSP00000254950,9606.ENSP00000259951,9606.ENSP00000302194,9606.ENSP00000339398,9606.ENSP00000353099,9606.ENSP00000363976,9606.ENSP00000364076,9606.ENSP00000364080,9606.ENSP00000364114,9606.ENSP00000364782,9606.ENSP00000365569,9606.ENSP00000378786,9606.ENSP00000387122,9606.ENSP00000390020,9606.ENSP00000390431,9606.ENSP00000393566,…	CD74,MANBA,NPRL2,VPS4A,HLA-F,ATP6V1G2,HLA-DQA1,HLA-DRB1,HLA-DMA,HLA-DQA2,HLA-DQB1,HLA-DRB5,NEU1,FLOT1,HLA-DRA,CLEC16A,HLA-DOB,HLA-DQB2,HLA-DPA1,HLA-DMB,HLA-DPB1,LITAF
GO Component	GO:0005765	Lysosomal membrane	20	373	0.39	0.0077	9606.ENSP00000009530,9606.ENSP00000226578,9606.ENSP00000232501,9606.ENSP00000259951,9606.ENSP00000339398,9606.ENSP00000353099,9606.ENSP00000363976,9606.ENSP00000364076,9606.ENSP00000364080,9606.ENSP00000364114,9606.ENSP00000364782,9606.ENSP00000365569,9606.ENSP00000378786,9606.ENSP00000387122,9606.ENSP00000390020,9606.ENSP00000390431,9606.ENSP00000393566,9606.ENSP00000398890,9606.ENSP00000408146,…	CD74,MANBA,NPRL2,HLA-F,HLA-DQA1,HLA-DRB1,HLA-DMA,HLA-DQA2,HLA-DQB1,HLA-DRB5,NEU1,FLOT1,HLA-DRA,CLEC16A,HLA-DOB,HLA-DQB2,HLA-DPA1,HLA-DMB,HLA-DPB1,LITAF
GO Component	GO:0098687	Chromosomal region	18	318	0.42	0.008	9606.ENSP00000013807,9606.ENSP00000244537,9606.ENSP00000254942,9606.ENSP00000274764,9606.ENSP00000297012,9606.ENSP00000310520,9606.ENSP00000347168,9606.ENSP00000363668,9606.ENSP00000366956,9606.ENSP00000366974,9606.ENSP00000367034,9606.ENSP00000479106,9606.ENSP00000479461,9606.ENSP00000479794,9606.ENSP00000480960,9606.ENSP00000481486,9606.ENSP00000482674,9606.ENSP00000484789	ERCC1,HIST1H4F,TERF2,HIST1H2BA,HIST1H2AA,ERCC4,HIST1H4J,DAXX,HIST1H4H,HIST1H4B,HIST1H4C,HIST1H4A,HIST1H4D,HIST1H4K,HIST1H4L,HIST1H4I,HIST1H2BB,HIST1H4E
GO Component	GO:0030133	Transport vesicle	21	407	0.38	0.0085	9606.ENSP00000009530,9606.ENSP00000259951,9606.ENSP00000296452,9606.ENSP00000302194,9606.ENSP00000338191,9606.ENSP00000339398,9606.ENSP00000351989,9606.ENSP00000353099,9606.ENSP00000364076,9606.ENSP00000364080,9606.ENSP00000364114,9606.ENSP00000365402,9606.ENSP00000365817,9606.ENSP00000367197,9606.ENSP00000378786,9606.ENSP00000379873,9606.ENSP00000390431,9606.ENSP00000393566,9606.ENSP00000399168,…	CD74,HLA-F,BSN,ATP6V1G2,SNTB2,HLA-DQA1,SFTA2,HLA-DRB1,HLA-DQA2,HLA-DQB1,HLA-DRB5,HLA-C,HLA-E,SCGN,HLA-DRA,HLA-A,HLA-DQB2,HLA-DPA1,HLA-B,HLA-DPB1,HLA-G
GO Component	GO:0030670	Phagocytic vesicle membrane	8	75	0.69	0.0091	9606.ENSP00000259951,9606.ENSP00000346206,9606.ENSP00000364034,9606.ENSP00000365402,9606.ENSP00000365817,9606.ENSP00000379873,9606.ENSP00000399168,9606.ENSP00000412927	HLA-F,TAP1,TAP2,HLA-C,HLA-E,HLA-A,HLA-B,HLA-G
GO Component	GO:0043229	Intracellular organelle	303	12528	0.05	0.0153	9606.ENSP00000009530,9606.ENSP00000013807,9606.ENSP00000044462,9606.ENSP00000162749,9606.ENSP00000203407,9606.ENSP00000209728,9606.ENSP00000211936,9606.ENSP00000215829,9606.ENSP00000216223,9606.ENSP00000216455,9606.ENSP00000217244,9606.ENSP00000221233,9606.ENSP00000222247,9606.ENSP00000223073,9606.ENSP00000223208,9606.ENSP00000223321,9606.ENSP00000225298,9606.ENSP00000225430,9606.ENSP00000226578,…	CD74,ERCC1,PSMA4,TNFRSF1A,UQCRC1,CDC6,ZNF184,SNRPD3,IL2RB,PSMA3,CSNK2A1,EXOSC5,RPL18A,RBM28,CEP41,PSMA2,UTP18,RPL19,MANBA,CDKN1B,KRR1,NANOG,ACOT13,RPS12,GMNN,PRSS16,SKIV2L2,RARS,ZMYND10,TUSC2,NPRL2,HIST1H1D,HIST1H4F,HIST1H1A,ZNF391,FLRT1,SMO,TERF2,VPS4A,HILPDA,IER3,GTF2H4,POU5F1,HLA-F,FGF2,KIAA1109,TNPO3,PRDX5,USP4,PRKAR2A,RBM6,PMM2,AMT,NICN1,SPATA5,CCNA2,HIST1H2BA,ABT1,PPP1R18,FERMT3,PDF,HIST1H2…
GO Component	GO:0005719	Nuclear euchromatin	5	31	0.87	0.0218	9606.ENSP00000244534,9606.ENSP00000244573,9606.ENSP00000330074,9606.ENSP00000339566,9606.ENSP00000341214	HIST1H1D,HIST1H1A,HIST1H1B,HIST1H1C,HIST1H1T
GO Component	GO:0042824	MHC class I peptide loading complex	3	7	1.3	0.0239	9606.ENSP00000346206,9606.ENSP00000364034,9606.ENSP00000379873	TAP1,TAP2,HLA-A
GO Component	GO:0098796	Membrane protein complex	41	1141	0.22	0.0306	9606.ENSP00000009530,9606.ENSP00000203407,9606.ENSP00000216223,9606.ENSP00000232461,9606.ENSP00000259951,9606.ENSP00000296443,9606.ENSP00000302194,9606.ENSP00000323099,9606.ENSP00000329418,9606.ENSP00000338191,9606.ENSP00000339398,9606.ENSP00000346206,9606.ENSP00000353099,9606.ENSP00000363591,9606.ENSP00000363976,9606.ENSP00000364034,9606.ENSP00000364076,9606.ENSP00000364080,9606.ENSP00000364114,…	CD74,UQCRC1,IL2RB,GNAT1,HLA-F,TREX1,ATP6V1G2,ATRIP,SOCS1,SNTB2,HLA-DQA1,TAP1,HLA-DRB1,BAK1,HLA-DMA,TAP2,HLA-DQA2,HLA-DQB1,HLA-DRB5,CLIC1,HLA-C,FLOT1,HLA-E,GABBR1,TRPC3,IL2RA,HLA-DRA,SLC26A6,HLA-A,HLA-DOB,HLA-DQB2,HLA-DPA1,HLA-DMB,HLA-B,HLA-DPB1,CISH,HLA-G,HFE,DAG1,TEX40,TSPAN33
GO Component	GO:0030136	Clathrin-coated vesicle	12	191	0.46	0.0309	9606.ENSP00000009530,9606.ENSP00000303939,9606.ENSP00000339398,9606.ENSP00000353099,9606.ENSP00000364076,9606.ENSP00000364080,9606.ENSP00000364114,9606.ENSP00000367459,9606.ENSP00000378786,9606.ENSP00000390431,9606.ENSP00000393566,9606.ENSP00000408146	CD74,CTLA4,HLA-DQA1,HLA-DRB1,HLA-DQA2,HLA-DQB1,HLA-DRB5,KIAA0319,HLA-DRA,HLA-DQB2,HLA-DPA1,HLA-DPB1
GO Component	GO:0019773	Proteasome core complex, alpha-subunit complex	3	8	1.24	0.031	9606.ENSP00000044462,9606.ENSP00000216455,9606.ENSP00000223321	PSMA4,PSMA3,PSMA2
GO Component	GO:0005764	Lysosome	28	698	0.27	0.039	9606.ENSP00000009530,9606.ENSP00000226578,9606.ENSP00000230582,9606.ENSP00000232501,9606.ENSP00000254950,9606.ENSP00000259951,9606.ENSP00000265560,9606.ENSP00000337425,9606.ENSP00000339001,9606.ENSP00000339398,9606.ENSP00000345096,9606.ENSP00000353099,9606.ENSP00000354608,9606.ENSP00000363976,9606.ENSP00000364076,9606.ENSP00000364080,9606.ENSP00000364114,9606.ENSP00000364782,9606.ENSP00000365569,…	CD74,MANBA,PRSS16,NPRL2,VPS4A,HLA-F,USP4,HYAL3,TUBB,HLA-DQA1,IMPDH1,HLA-DRB1,PPT2,HLA-DMA,HLA-DQA2,HLA-DQB1,HLA-DRB5,NEU1,FLOT1,HLA-DRA,CLEC16A,HLA-DOB,HLA-DQB2,HLA-DPA1,HLA-DMB,HLA-DPB1,LITAF,TNFAIP3
GO Component	GO:0010008	Endosome membrane	22	499	0.31	0.039	9606.ENSP00000254950,9606.ENSP00000259951,9606.ENSP00000339398,9606.ENSP00000353099,9606.ENSP00000363976,9606.ENSP00000364076,9606.ENSP00000364080,9606.ENSP00000364114,9606.ENSP00000365402,9606.ENSP00000365817,9606.ENSP00000367459,9606.ENSP00000378786,9606.ENSP00000379873,9606.ENSP00000387122,9606.ENSP00000390020,9606.ENSP00000390431,9606.ENSP00000393566,9606.ENSP00000398890,9606.ENSP00000399168,…	VPS4A,HLA-F,HLA-DQA1,HLA-DRB1,HLA-DMA,HLA-DQA2,HLA-DQB1,HLA-DRB5,HLA-C,HLA-E,KIAA0319,HLA-DRA,HLA-A,CLEC16A,HLA-DOB,HLA-DQB2,HLA-DPA1,HLA-DMB,HLA-B,HLA-DPB1,HLA-G,LITAF
GO Component	GO:0030659	Cytoplasmic vesicle membrane	30	770	0.26	0.0399	9606.ENSP00000009530,9606.ENSP00000226578,9606.ENSP00000246841,9606.ENSP00000249373,9606.ENSP00000259951,9606.ENSP00000296452,9606.ENSP00000302194,9606.ENSP00000337425,9606.ENSP00000338191,9606.ENSP00000339398,9606.ENSP00000346206,9606.ENSP00000353099,9606.ENSP00000364034,9606.ENSP00000364076,9606.ENSP00000364080,9606.ENSP00000364114,9606.ENSP00000364992,9606.ENSP00000365402,9606.ENSP00000365817,…	CD74,MANBA,FLRT1,SMO,HLA-F,BSN,ATP6V1G2,HYAL3,SNTB2,HLA-DQA1,TAP1,HLA-DRB1,TAP2,HLA-DQA2,HLA-DQB1,HLA-DRB5,LY6G6F,HLA-C,HLA-E,SCGN,KIAA0319,HLA-DRA,SLC26A6,HLA-A,HLA-DQB2,HLA-DPA1,HLA-B,RHOA,HLA-DPB1,HLA-G
GO Component	GO:0005768	Endosome	35	959	0.23	0.0485	9606.ENSP00000009530,9606.ENSP00000216223,9606.ENSP00000228872,9606.ENSP00000230582,9606.ENSP00000254950,9606.ENSP00000259951,9606.ENSP00000296473,9606.ENSP00000331983,9606.ENSP00000337425,9606.ENSP00000339398,9606.ENSP00000353099,9606.ENSP00000363976,9606.ENSP00000364076,9606.ENSP00000364080,9606.ENSP00000364114,9606.ENSP00000365402,9606.ENSP00000365569,9606.ENSP00000365817,9606.ENSP00000366404,…	CD74,IL2RB,CDKN1B,PRSS16,VPS4A,HLA-F,MON1A,LRRC16A,HYAL3,HLA-DQA1,HLA-DRB1,HLA-DMA,HLA-DQA2,HLA-DQB1,HLA-DRB5,HLA-C,FLOT1,HLA-E,TRIM27,KIAA0319,HLA-DRA,HLA-A,CLEC16A,HLA-DOB,HLA-DQB2,HLA-DPA1,TNF,HLA-DMB,HLA-B,RHOA,HLA-DPB1,HLA-G,HFE,ANKRD50,LITAF
GO Function	GO:0046982	Protein heterodimerization activity	51	338	0.84	2.84e-22	9606.ENSP00000244537,9606.ENSP00000274764,9606.ENSP00000289316,9606.ENSP00000297012,9606.ENSP00000303373,9606.ENSP00000321744,9606.ENSP00000328484,9606.ENSP00000341094,9606.ENSP00000347168,9606.ENSP00000348924,9606.ENSP00000349430,9606.ENSP00000351589,9606.ENSP00000352119,9606.ENSP00000352252,9606.ENSP00000352627,9606.ENSP00000358160,9606.ENSP00000363591,9606.ENSP00000366618,9606.ENSP00000366679,…	HIST1H4F,HIST1H2BA,HIST1H2BD,HIST1H2AA,HIST1H2AE,HIST1H2BC,HIST1H2AJ,HIST1H2AD,HIST1H4J,HIST1H2BF,HIST1H2BK,HIST1H2AI,HIST1H2AG,HIST1H3J,HIST1H2AM,HIST1H3H,BAK1,HIST1H2BL,HIST1H2AH,HIST1H4H,HIST1H2BI,HIST1H4B,HIST1H3D,HIST1H2AC,HIST1H4C,TRMT112,HIST1H2BG,HIST1H2BJ,HIST1H2BO,HIST1H4G,HIST1H2BM,HIST1H4A,HIST1H2BH,HIST1H4D,HIST1H4K,HIST1H3A,HIST1H4L,HIST1H4I,HIST1H3E,HIST1H2AK,HIST1H2AL,HIST1H2BB,HI…
GO Function	GO:0042605	Peptide antigen binding	14	22	1.47	1.17e-11	9606.ENSP00000259951,9606.ENSP00000339398,9606.ENSP00000346206,9606.ENSP00000353099,9606.ENSP00000364080,9606.ENSP00000364114,9606.ENSP00000365402,9606.ENSP00000365817,9606.ENSP00000378786,9606.ENSP00000379873,9606.ENSP00000393566,9606.ENSP00000399168,9606.ENSP00000408146,9606.ENSP00000412927	HLA-F,HLA-DQA1,TAP1,HLA-DRB1,HLA-DQB1,HLA-DRB5,HLA-C,HLA-E,HLA-DRA,HLA-A,HLA-DPA1,HLA-B,HLA-DPB1,HLA-G
GO Function	GO:0003677	DNA binding	110	2470	0.31	1.98e-10	9606.ENSP00000013807,9606.ENSP00000209728,9606.ENSP00000211936,9606.ENSP00000229307,9606.ENSP00000244534,9606.ENSP00000244537,9606.ENSP00000244573,9606.ENSP00000244576,9606.ENSP00000254942,9606.ENSP00000259895,9606.ENSP00000259915,9606.ENSP00000265462,9606.ENSP00000266022,9606.ENSP00000274764,9606.ENSP00000274849,9606.ENSP00000289316,9606.ENSP00000289788,9606.ENSP00000296443,9606.ENSP00000297012,…	ERCC1,CDC6,ZNF184,NANOG,HIST1H1D,HIST1H4F,HIST1H1A,ZNF391,TERF2,GTF2H4,POU5F1,PRDX5,RBM6,HIST1H2BA,ABT1,HIST1H2BD,ZSCAN23,TREX1,HIST1H2AA,HIST1H2AE,RMI2,PRM1,ERCC4,IMPDH2,HIST1H2BC,ATRIP,PRM3,TNP2,HIST1H2AJ,HIST1H1B,ZKSCAN8,HIST1H1C,HIST1H2AD,HIST1H1T,NKX2-3,IMPDH1,ZNF589,HIST1H4J,HIST1H2BF,HIST1H2BK,IRF5,HIST1H2AI,HIST1H2AG,HIST1H3J,HIST1H2AM,ETS2,ZSCAN12,HIST1H3H,PHF1,RXRB,PBX2,ATF6B,ZBTB12,MSH…
GO Function	GO:0046983	Protein dimerization activity	60	1037	0.43	1.04e-08	9606.ENSP00000244537,9606.ENSP00000254942,9606.ENSP00000274764,9606.ENSP00000289316,9606.ENSP00000296443,9606.ENSP00000297012,9606.ENSP00000303373,9606.ENSP00000321744,9606.ENSP00000323099,9606.ENSP00000328484,9606.ENSP00000341094,9606.ENSP00000346206,9606.ENSP00000347168,9606.ENSP00000348924,9606.ENSP00000349430,9606.ENSP00000349596,9606.ENSP00000351589,9606.ENSP00000352119,9606.ENSP00000352252,…	HIST1H4F,TERF2,HIST1H2BA,HIST1H2BD,TREX1,HIST1H2AA,HIST1H2AE,HIST1H2BC,ATRIP,HIST1H2AJ,HIST1H2AD,TAP1,HIST1H4J,HIST1H2BF,HIST1H2BK,TRIM38,HIST1H2AI,HIST1H2AG,HIST1H3J,HIST1H2AM,HIST1H3H,BAK1,DAXX,CDSN,HIST1H2BL,HIST1H2AH,HIST1H4H,HIST1H2BI,HIST1H4B,HIST1H3D,HIST1H2AC,HIST1H4C,NRF1,HLA-G,TRMT112,HIST1H2BG,HIST1H2BJ,HIST1H2BO,HIST1H4G,HIST1H2BM,HIST1H4A,HIST1H2BH,HIST1H4D,HIST1H4K,HIST1H3A,HIST1H4L…
GO Function	GO:0003676	Nucleic acid binding	144	3947	0.23	2.22e-08	9606.ENSP00000013807,9606.ENSP00000209728,9606.ENSP00000211936,9606.ENSP00000215829,9606.ENSP00000221233,9606.ENSP00000222247,9606.ENSP00000223073,9606.ENSP00000225298,9606.ENSP00000225430,9606.ENSP00000229214,9606.ENSP00000229307,9606.ENSP00000230050,9606.ENSP00000230640,9606.ENSP00000231572,9606.ENSP00000244534,9606.ENSP00000244537,9606.ENSP00000244573,9606.ENSP00000244576,9606.ENSP00000254942,…	ERCC1,CDC6,ZNF184,SNRPD3,EXOSC5,RPL18A,RBM28,UTP18,RPL19,KRR1,NANOG,RPS12,SKIV2L2,RARS,HIST1H1D,HIST1H4F,HIST1H1A,ZNF391,TERF2,GTF2H4,POU5F1,PRDX5,RBM6,HIST1H2BA,ABT1,HIST1H2BD,ZSCAN23,TREX1,APEH,ADAD1,HIST1H2AA,HIST1H2AE,RMI2,PRM1,ERCC4,ABCF1,IMPDH2,HIST1H2BC,ATRIP,PRM3,TNP2,PUS10,CIRH1A,HIST1H2AJ,HIST1H1B,ZKSCAN8,SNTB2,HIST1H1C,HIST1H2AD,HIST1H1T,NKX2-3,IMPDH1,ZNF589,HIST1H4J,HIST1H2BF,HIST1H2B…
GO Function	GO:0032395	MHC class II receptor activity	8	9	1.61	3.58e-07	9606.ENSP00000339398,9606.ENSP00000353099,9606.ENSP00000364076,9606.ENSP00000364080,9606.ENSP00000378786,9606.ENSP00000390020,9606.ENSP00000390431,9606.ENSP00000393566	HLA-DQA1,HLA-DRB1,HLA-DQA2,HLA-DQB1,HLA-DRA,HLA-DOB,HLA-DQB2,HLA-DPA1
GO Function	GO:0005488	Binding	324	12516	0.08	8.68e-06	9606.ENSP00000002829,9606.ENSP00000009530,9606.ENSP00000013807,9606.ENSP00000162749,9606.ENSP00000164024,9606.ENSP00000203407,9606.ENSP00000209728,9606.ENSP00000211936,9606.ENSP00000215829,9606.ENSP00000216223,9606.ENSP00000216455,9606.ENSP00000217244,9606.ENSP00000221233,9606.ENSP00000222247,9606.ENSP00000223073,9606.ENSP00000225298,9606.ENSP00000225430,9606.ENSP00000226578,9606.ENSP00000226730,…	SEMA3F,CD74,ERCC1,TNFRSF1A,CELSR3,UQCRC1,CDC6,ZNF184,SNRPD3,IL2RB,PSMA3,CSNK2A1,EXOSC5,RPL18A,RBM28,UTP18,RPL19,MANBA,IL2,CDKN1B,KRR1,NANOG,RPS12,GMNN,SKIV2L2,RARS,ZMYND10,PFKFB4,GNAT1,RNF39,BTN1A1,BTN3A3,HIST1H1D,HIST1H4F,HIST1H1A,ZNF391,FLRT1,SMO,MICB,TERF2,VPS4A,HILPDA,PGBD1,GTF2H4,POU5F1,HLA-F,IL21,FGF2,TNPO3,NRXN2,PRDX5,USP4,PRKAR2A,RBM6,DOCK3,UCN2,SPATA5,CCNA2,HIST1H2BA,ABT1,PPP1R18,FERMT3,…
GO Function	GO:1901363	Heterocyclic compound binding	178	5831	0.15	2.83e-05	9606.ENSP00000013807,9606.ENSP00000209728,9606.ENSP00000211936,9606.ENSP00000215829,9606.ENSP00000217244,9606.ENSP00000221233,9606.ENSP00000222247,9606.ENSP00000223073,9606.ENSP00000225298,9606.ENSP00000225430,9606.ENSP00000229214,9606.ENSP00000229307,9606.ENSP00000230050,9606.ENSP00000230640,9606.ENSP00000231572,9606.ENSP00000232375,9606.ENSP00000232461,9606.ENSP00000244534,9606.ENSP00000244537,…	ERCC1,CDC6,ZNF184,SNRPD3,CSNK2A1,EXOSC5,RPL18A,RBM28,UTP18,RPL19,KRR1,NANOG,RPS12,SKIV2L2,RARS,PFKFB4,GNAT1,HIST1H1D,HIST1H4F,HIST1H1A,ZNF391,TERF2,VPS4A,GTF2H4,POU5F1,PRDX5,PRKAR2A,RBM6,SPATA5,HIST1H2BA,ABT1,HIST1H2BD,ZSCAN23,TREX1,APEH,MST1R,ADAD1,HIST1H2AA,HIST1H2AE,NUDT6,QARS,GMPPB,RMI2,PRM1,ERCC4,ABCF1,IMPDH2,HIST1H2BC,ATRIP,PRM3,TNP2,PUS10,CIRH1A,HIST1H2AJ,HIST1H1B,IP6K2,ZKSCAN8,UBA7,RPS6KA…
GO Function	GO:0046977	TAP binding	6	7	1.6	4.25e-05	9606.ENSP00000259951,9606.ENSP00000346206,9606.ENSP00000364034,9606.ENSP00000365402,9606.ENSP00000379873,9606.ENSP00000399168	HLA-F,TAP1,TAP2,HLA-C,HLA-A,HLA-B
GO Function	GO:0097159	Organic cyclic compound binding	178	5916	0.14	6.67e-05	9606.ENSP00000013807,9606.ENSP00000209728,9606.ENSP00000211936,9606.ENSP00000215829,9606.ENSP00000217244,9606.ENSP00000221233,9606.ENSP00000222247,9606.ENSP00000223073,9606.ENSP00000225298,9606.ENSP00000225430,9606.ENSP00000229214,9606.ENSP00000229307,9606.ENSP00000230050,9606.ENSP00000230640,9606.ENSP00000231572,9606.ENSP00000232375,9606.ENSP00000232461,9606.ENSP00000244534,9606.ENSP00000244537,…	ERCC1,CDC6,ZNF184,SNRPD3,CSNK2A1,EXOSC5,RPL18A,RBM28,UTP18,RPL19,KRR1,NANOG,RPS12,SKIV2L2,RARS,PFKFB4,GNAT1,HIST1H1D,HIST1H4F,HIST1H1A,ZNF391,TERF2,VPS4A,GTF2H4,POU5F1,PRDX5,PRKAR2A,RBM6,SPATA5,HIST1H2BA,ABT1,HIST1H2BD,ZSCAN23,TREX1,APEH,MST1R,ADAD1,HIST1H2AA,HIST1H2AE,NUDT6,QARS,GMPPB,RMI2,PRM1,ERCC4,ABCF1,IMPDH2,HIST1H2BC,ATRIP,PRM3,TNP2,PUS10,CIRH1A,HIST1H2AJ,HIST1H1B,IP6K2,ZKSCAN8,UBA7,RPS6KA…
GO Function	GO:0005515	Protein binding	200	7026	0.12	0.00037	9606.ENSP00000002829,9606.ENSP00000009530,9606.ENSP00000013807,9606.ENSP00000162749,9606.ENSP00000203407,9606.ENSP00000209728,9606.ENSP00000215829,9606.ENSP00000216223,9606.ENSP00000216455,9606.ENSP00000217244,9606.ENSP00000226730,9606.ENSP00000228872,9606.ENSP00000230056,9606.ENSP00000231572,9606.ENSP00000232461,9606.ENSP00000244513,9606.ENSP00000244519,9606.ENSP00000244537,9606.ENSP00000246841,…	SEMA3F,CD74,ERCC1,TNFRSF1A,UQCRC1,CDC6,SNRPD3,IL2RB,PSMA3,CSNK2A1,IL2,CDKN1B,GMNN,RARS,GNAT1,BTN1A1,BTN3A3,HIST1H4F,FLRT1,SMO,MICB,TERF2,VPS4A,HILPDA,PGBD1,POU5F1,HLA-F,IL21,FGF2,TNPO3,NRXN2,PRDX5,USP4,PRKAR2A,DOCK3,UCN2,CCNA2,HIST1H2BA,PPP1R18,FERMT3,CD226,HIST1H2BD,BTN3A1,NCKIPSD,TREX1,SHISA5,APEH,MON1A,MST1R,HIST1H2AA,HIST1H2AE,CDC25A,HAS3,QARS,ERCC4,VEGFB,BTN2A1,ALDH5A1,IMPDH2,HIST1H2BC,ATRIP…
GO Function	GO:0019904	Protein domain specific binding	36	716	0.37	0.0012	9606.ENSP00000013807,9606.ENSP00000244537,9606.ENSP00000254950,9606.ENSP00000265563,9606.ENSP00000266037,9606.ENSP00000274026,9606.ENSP00000294129,9606.ENSP00000296443,9606.ENSP00000296444,9606.ENSP00000323099,9606.ENSP00000339001,9606.ENSP00000347168,9606.ENSP00000353344,9606.ENSP00000363591,9606.ENSP00000364678,9606.ENSP00000364801,9606.ENSP00000364802,9606.ENSP00000365042,9606.ENSP00000365588,…	ERCC1,HIST1H4F,VPS4A,PRKAR2A,DOCK3,CCNA2,NCKIPSD,TREX1,SHISA5,ATRIP,TUBB,HIST1H4J,ETS2,BAK1,EHMT2,HSPA1B,HSPA1A,CSNK2B,MDC1,HIST1H4H,HIST1H4B,HIST1H4C,STRN4,SLC26A6,ESRRA,RHOA,SYNGAP1,GPX1,DAG1,LITAF,HIST1H4A,HIST1H4D,HIST1H4K,HIST1H4L,HIST1H4I,HIST1H4E
GO Function	GO:0023026	MHC class II protein complex binding	6	16	1.24	0.0012	9606.ENSP00000009530,9606.ENSP00000353099,9606.ENSP00000363976,9606.ENSP00000378786,9606.ENSP00000390020,9606.ENSP00000398890	CD74,HLA-DRB1,HLA-DMA,HLA-DRA,HLA-DOB,HLA-DMB
GO Function	GO:0031492	Nucleosomal dna binding	6	23	1.08	0.0059	9606.ENSP00000244534,9606.ENSP00000244573,9606.ENSP00000330074,9606.ENSP00000339566,9606.ENSP00000341214,9606.ENSP00000366798	HIST1H1D,HIST1H1A,HIST1H1B,HIST1H1C,HIST1H1T,HMGN4
GO Function	GO:0030881	beta-2-microglobulin binding	4	7	1.42	0.011	9606.ENSP00000259951,9606.ENSP00000365817,9606.ENSP00000379873,9606.ENSP00000417404	HLA-F,HLA-E,HLA-A,HFE
GO Function	GO:0004298	Threonine-type endopeptidase activity	5	21	1.04	0.034	9606.ENSP00000044462,9606.ENSP00000216455,9606.ENSP00000223321,9606.ENSP00000363993,9606.ENSP00000364016	PSMA4,PSMA3,PSMA2,PSMB9,PSMB8
GO Function	GO:0005436	Sodium:phosphate symporter activity	4	11	1.23	0.0382	9606.ENSP00000244527,9606.ENSP00000367081,9606.ENSP00000367137,9606.ENSP00000380250	SLC17A1,SLC17A2,SLC17A4,SLC17A3
GO Function	GO:0140375	Immune receptor activity	11	132	0.59	0.0384	9606.ENSP00000009530,9606.ENSP00000216223,9606.ENSP00000339398,9606.ENSP00000353099,9606.ENSP00000364076,9606.ENSP00000364080,9606.ENSP00000369293,9606.ENSP00000378786,9606.ENSP00000390020,9606.ENSP00000390431,9606.ENSP00000393566	CD74,IL2RB,HLA-DQA1,HLA-DRB1,HLA-DQA2,HLA-DQB1,IL2RA,HLA-DRA,HLA-DOB,HLA-DQB2,HLA-DPA1
GO Function	GO:0046978	TAP1 binding	3	4	1.54	0.0477	9606.ENSP00000259951,9606.ENSP00000346206,9606.ENSP00000364034	HLA-F,TAP1,TAP2
GO Process	GO:0006334	Nucleosome assembly	44	135	1.18	3.45e-30	9606.ENSP00000244534,9606.ENSP00000244537,9606.ENSP00000244573,9606.ENSP00000274764,9606.ENSP00000289316,9606.ENSP00000321744,9606.ENSP00000330074,9606.ENSP00000339566,9606.ENSP00000341214,9606.ENSP00000347168,9606.ENSP00000348924,9606.ENSP00000349430,9606.ENSP00000352252,9606.ENSP00000358160,9606.ENSP00000363668,9606.ENSP00000366618,9606.ENSP00000366956,9606.ENSP00000366962,9606.ENSP00000366974,…	HIST1H1D,HIST1H4F,HIST1H1A,HIST1H2BA,HIST1H2BD,HIST1H2BC,HIST1H1B,HIST1H1C,HIST1H1T,HIST1H4J,HIST1H2BF,HIST1H2BK,HIST1H3J,HIST1H3H,DAXX,HIST1H2BL,HIST1H4H,HIST1H2BI,HIST1H4B,HIST1H3D,HIST1H4C,BRD2,HIST1H2BG,HIST1H2BJ,HIST1H2BO,HIST1H4G,HIST1H2BM,HIST1H4A,HIST1H2BH,HIST1H4D,HIST1H4K,HIST1H3A,HIST1H4L,HIST1H4I,HIST1H3E,HIST1H2BB,HIST1H2BE,HIST1H3I,HIST1H2BN,HIST1H3F,HIST1H3G,HIST1H3C,HIST1H4E,HIST1…
GO Process	GO:0034728	Nucleosome organization	45	176	1.07	2.08e-27	9606.ENSP00000244534,9606.ENSP00000244537,9606.ENSP00000244573,9606.ENSP00000274764,9606.ENSP00000289316,9606.ENSP00000321744,9606.ENSP00000325738,9606.ENSP00000330074,9606.ENSP00000339566,9606.ENSP00000341214,9606.ENSP00000347168,9606.ENSP00000348924,9606.ENSP00000349430,9606.ENSP00000352252,9606.ENSP00000358160,9606.ENSP00000363668,9606.ENSP00000366618,9606.ENSP00000366956,9606.ENSP00000366962,…	HIST1H1D,HIST1H4F,HIST1H1A,HIST1H2BA,HIST1H2BD,HIST1H2BC,TNP2,HIST1H1B,HIST1H1C,HIST1H1T,HIST1H4J,HIST1H2BF,HIST1H2BK,HIST1H3J,HIST1H3H,DAXX,HIST1H2BL,HIST1H4H,HIST1H2BI,HIST1H4B,HIST1H3D,HIST1H4C,BRD2,HIST1H2BG,HIST1H2BJ,HIST1H2BO,HIST1H4G,HIST1H2BM,HIST1H4A,HIST1H2BH,HIST1H4D,HIST1H4K,HIST1H3A,HIST1H4L,HIST1H4I,HIST1H3E,HIST1H2BB,HIST1H2BE,HIST1H3I,HIST1H2BN,HIST1H3F,HIST1H3G,HIST1H3C,HIST1H4E,…
GO Process	GO:0006323	DNA packaging	48	215	1.01	2.59e-27	9606.ENSP00000244534,9606.ENSP00000244537,9606.ENSP00000244573,9606.ENSP00000274764,9606.ENSP00000289316,9606.ENSP00000310515,9606.ENSP00000321744,9606.ENSP00000325638,9606.ENSP00000325738,9606.ENSP00000330074,9606.ENSP00000339566,9606.ENSP00000341214,9606.ENSP00000347168,9606.ENSP00000348924,9606.ENSP00000349430,9606.ENSP00000352252,9606.ENSP00000358160,9606.ENSP00000363668,9606.ENSP00000366618,…	HIST1H1D,HIST1H4F,HIST1H1A,HIST1H2BA,HIST1H2BD,PRM1,HIST1H2BC,PRM3,TNP2,HIST1H1B,HIST1H1C,HIST1H1T,HIST1H4J,HIST1H2BF,HIST1H2BK,HIST1H3J,HIST1H3H,DAXX,HIST1H2BL,HIST1H4H,HIST1H2BI,HIST1H4B,HIST1H3D,HIST1H4C,BRD2,PRM2,HIST1H2BG,HIST1H2BJ,HIST1H2BO,HIST1H4G,HIST1H2BM,HIST1H4A,HIST1H2BH,HIST1H4D,HIST1H4K,HIST1H3A,HIST1H4L,HIST1H4I,HIST1H3E,HIST1H2BB,HIST1H2BE,HIST1H3I,HIST1H2BN,HIST1H3F,HIST1H3G,HIS…
GO Process	GO:0065004	protein-DNA complex assembly	46	213	1	9.86e-26	9606.ENSP00000230056,9606.ENSP00000244534,9606.ENSP00000244537,9606.ENSP00000244573,9606.ENSP00000259895,9606.ENSP00000274764,9606.ENSP00000289316,9606.ENSP00000321744,9606.ENSP00000330074,9606.ENSP00000339566,9606.ENSP00000341214,9606.ENSP00000347168,9606.ENSP00000348924,9606.ENSP00000349430,9606.ENSP00000352252,9606.ENSP00000358160,9606.ENSP00000363668,9606.ENSP00000366618,9606.ENSP00000366956,…	GMNN,HIST1H1D,HIST1H4F,HIST1H1A,GTF2H4,HIST1H2BA,HIST1H2BD,HIST1H2BC,HIST1H1B,HIST1H1C,HIST1H1T,HIST1H4J,HIST1H2BF,HIST1H2BK,HIST1H3J,HIST1H3H,DAXX,HIST1H2BL,HIST1H4H,HIST1H2BI,HIST1H4B,HIST1H3D,HIST1H4C,BRD2,HIST1H2BG,HIST1H2BJ,HIST1H2BO,HIST1H4G,HIST1H2BM,HIST1H4A,HIST1H2BH,HIST1H4D,HIST1H4K,HIST1H3A,HIST1H4L,HIST1H4I,HIST1H3E,HIST1H2BB,HIST1H2BE,HIST1H3I,HIST1H2BN,HIST1H3F,HIST1H3G,HIST1H3C,HI…
GO Process	GO:0045814	Negative regulation of gene expression, epigenetic	35	103	1.2	1.04e-24	9606.ENSP00000244537,9606.ENSP00000297012,9606.ENSP00000303373,9606.ENSP00000328484,9606.ENSP00000341094,9606.ENSP00000347168,9606.ENSP00000351589,9606.ENSP00000352119,9606.ENSP00000352252,9606.ENSP00000352627,9606.ENSP00000358160,9606.ENSP00000363640,9606.ENSP00000366404,9606.ENSP00000366679,9606.ENSP00000366956,9606.ENSP00000366974,9606.ENSP00000366999,9606.ENSP00000367022,9606.ENSP00000367034,…	HIST1H4F,HIST1H2AA,HIST1H2AE,HIST1H2AJ,HIST1H2AD,HIST1H4J,HIST1H2AI,HIST1H2AG,HIST1H3J,HIST1H2AM,HIST1H3H,PHF1,TRIM27,HIST1H2AH,HIST1H4H,HIST1H4B,HIST1H3D,HIST1H2AC,HIST1H4C,HIST1H4A,HIST1H4D,HIST1H4K,HIST1H3A,HIST1H4L,HIST1H4I,HIST1H3E,HIST1H2AK,HIST1H2AL,HIST1H3I,HIST1H2AB,HIST1H3F,HIST1H3G,HIST1H3C,HIST1H4E,HIST1H3B
GO Process	GO:0071103	DNA conformation change	52	328	0.87	5.66e-24	9606.ENSP00000244534,9606.ENSP00000244537,9606.ENSP00000244573,9606.ENSP00000259895,9606.ENSP00000274764,9606.ENSP00000289316,9606.ENSP00000296443,9606.ENSP00000310515,9606.ENSP00000321744,9606.ENSP00000323099,9606.ENSP00000325638,9606.ENSP00000325738,9606.ENSP00000330074,9606.ENSP00000339566,9606.ENSP00000341214,9606.ENSP00000347168,9606.ENSP00000348924,9606.ENSP00000349430,9606.ENSP00000352252,…	HIST1H1D,HIST1H4F,HIST1H1A,GTF2H4,HIST1H2BA,HIST1H2BD,TREX1,PRM1,HIST1H2BC,ATRIP,PRM3,TNP2,HIST1H1B,HIST1H1C,HIST1H1T,HIST1H4J,HIST1H2BF,HIST1H2BK,HIST1H3J,HIST1H3H,DAXX,HIST1H2BL,HIST1H4H,HIST1H2BI,HIST1H4B,HIST1H3D,HIST1H4C,BRD2,PRM2,CHTF8,HIST1H2BG,HIST1H2BJ,HIST1H2BO,HIST1H4G,HIST1H2BM,HIST1H4A,HIST1H2BH,HIST1H4D,HIST1H4K,HIST1H3A,HIST1H4L,HIST1H4I,HIST1H3E,HIST1H2BB,HIST1H2BE,HIST1H3I,HIST1H…
GO Process	GO:0071824	protein-DNA complex subunit organization	47	255	0.93	5.73e-24	9606.ENSP00000230056,9606.ENSP00000244534,9606.ENSP00000244537,9606.ENSP00000244573,9606.ENSP00000259895,9606.ENSP00000274764,9606.ENSP00000289316,9606.ENSP00000321744,9606.ENSP00000325738,9606.ENSP00000330074,9606.ENSP00000339566,9606.ENSP00000341214,9606.ENSP00000347168,9606.ENSP00000348924,9606.ENSP00000349430,9606.ENSP00000352252,9606.ENSP00000358160,9606.ENSP00000363668,9606.ENSP00000366618,…	GMNN,HIST1H1D,HIST1H4F,HIST1H1A,GTF2H4,HIST1H2BA,HIST1H2BD,HIST1H2BC,TNP2,HIST1H1B,HIST1H1C,HIST1H1T,HIST1H4J,HIST1H2BF,HIST1H2BK,HIST1H3J,HIST1H3H,DAXX,HIST1H2BL,HIST1H4H,HIST1H2BI,HIST1H4B,HIST1H3D,HIST1H4C,BRD2,HIST1H2BG,HIST1H2BJ,HIST1H2BO,HIST1H4G,HIST1H2BM,HIST1H4A,HIST1H2BH,HIST1H4D,HIST1H4K,HIST1H3A,HIST1H4L,HIST1H4I,HIST1H3E,HIST1H2BB,HIST1H2BE,HIST1H3I,HIST1H2BN,HIST1H3F,HIST1H3G,HIST1H…
GO Process	GO:0040029	Regulation of gene expression, epigenetic	43	202	0.99	5.79e-24	9606.ENSP00000244534,9606.ENSP00000244537,9606.ENSP00000244573,9606.ENSP00000297012,9606.ENSP00000303373,9606.ENSP00000328484,9606.ENSP00000330074,9606.ENSP00000339566,9606.ENSP00000341094,9606.ENSP00000341214,9606.ENSP00000343103,9606.ENSP00000347168,9606.ENSP00000351589,9606.ENSP00000352119,9606.ENSP00000352252,9606.ENSP00000352627,9606.ENSP00000358160,9606.ENSP00000363640,9606.ENSP00000366404,…	HIST1H1D,HIST1H4F,HIST1H1A,HIST1H2AA,HIST1H2AE,HIST1H2AJ,HIST1H1B,HIST1H1C,HIST1H2AD,HIST1H1T,PRMT7,HIST1H4J,HIST1H2AI,HIST1H2AG,HIST1H3J,HIST1H2AM,HIST1H3H,PHF1,TRIM27,HIST1H2AH,HIST1H4H,HIST1H4B,HIST1H3D,HIST1H2AC,HIST1H4C,GPX1,ZFP57,HIST1H4A,HIST1H4D,HIST1H4K,HIST1H3A,HIST1H4L,HIST1H4I,HIST1H3E,HIST1H2AK,HIST1H2AL,HIST1H3I,HIST1H2AB,HIST1H3F,HIST1H3G,HIST1H3C,HIST1H4E,HIST1H3B
GO Process	GO:0097549	Chromatin organization involved in negative regulation of transcription	33	108	1.15	3.83e-22	9606.ENSP00000244537,9606.ENSP00000297012,9606.ENSP00000303373,9606.ENSP00000328484,9606.ENSP00000341094,9606.ENSP00000347168,9606.ENSP00000351589,9606.ENSP00000352119,9606.ENSP00000352252,9606.ENSP00000352627,9606.ENSP00000358160,9606.ENSP00000366679,9606.ENSP00000366956,9606.ENSP00000366974,9606.ENSP00000366999,9606.ENSP00000367022,9606.ENSP00000367034,9606.ENSP00000479106,9606.ENSP00000479461,…	HIST1H4F,HIST1H2AA,HIST1H2AE,HIST1H2AJ,HIST1H2AD,HIST1H4J,HIST1H2AI,HIST1H2AG,HIST1H3J,HIST1H2AM,HIST1H3H,HIST1H2AH,HIST1H4H,HIST1H4B,HIST1H3D,HIST1H2AC,HIST1H4C,HIST1H4A,HIST1H4D,HIST1H4K,HIST1H3A,HIST1H4L,HIST1H4I,HIST1H3E,HIST1H2AK,HIST1H2AL,HIST1H3I,HIST1H2AB,HIST1H3F,HIST1H3G,HIST1H3C,HIST1H4E,HIST1H3B
GO Process	GO:0006335	DNA replication-dependent nucleosome assembly	21	32	1.48	7.07e-19	9606.ENSP00000244537,9606.ENSP00000347168,9606.ENSP00000352252,9606.ENSP00000358160,9606.ENSP00000366956,9606.ENSP00000366974,9606.ENSP00000366999,9606.ENSP00000367034,9606.ENSP00000479106,9606.ENSP00000479461,9606.ENSP00000479794,9606.ENSP00000480826,9606.ENSP00000480960,9606.ENSP00000481486,9606.ENSP00000482271,9606.ENSP00000483283,9606.ENSP00000484095,9606.ENSP00000484638,9606.ENSP00000484658,…	HIST1H4F,HIST1H4J,HIST1H3J,HIST1H3H,HIST1H4H,HIST1H4B,HIST1H3D,HIST1H4C,HIST1H4A,HIST1H4D,HIST1H4K,HIST1H3A,HIST1H4L,HIST1H4I,HIST1H3E,HIST1H3I,HIST1H3F,HIST1H3G,HIST1H3C,HIST1H4E,HIST1H3B
GO Process	GO:0006325	Chromatin organization	65	713	0.62	1.17e-18	9606.ENSP00000244534,9606.ENSP00000244537,9606.ENSP00000244573,9606.ENSP00000274026,9606.ENSP00000274764,9606.ENSP00000289316,9606.ENSP00000297012,9606.ENSP00000303373,9606.ENSP00000321744,9606.ENSP00000325738,9606.ENSP00000328484,9606.ENSP00000330074,9606.ENSP00000333896,9606.ENSP00000339566,9606.ENSP00000341094,9606.ENSP00000341214,9606.ENSP00000343103,9606.ENSP00000347168,9606.ENSP00000348924,…	HIST1H1D,HIST1H4F,HIST1H1A,CCNA2,HIST1H2BA,HIST1H2BD,HIST1H2AA,HIST1H2AE,HIST1H2BC,TNP2,HIST1H2AJ,HIST1H1B,RPS6KA4,HIST1H1C,HIST1H2AD,HIST1H1T,PRMT7,HIST1H4J,HIST1H2BF,HIST1H2BK,HIST1H2AI,HIST1H2AG,HIST1H3J,HIST1H2AM,HIST1H3H,PHF1,DAXX,RING1,EHMT2,BAG6,HIST1H2BL,HIST1H2AH,HIST1H4H,HIST1H2BI,HIST1H4B,HIST1H3D,HIST1H2AC,HIST1H4C,BRD2,MST1,HIST1H2BG,HIST1H2BJ,HIST1H2BO,HIST1H4G,HIST1H2BM,HIST1H4A,HI…
GO Process	GO:0000183	rDNA heterochromatin assembly	21	37	1.42	5.48e-18	9606.ENSP00000244537,9606.ENSP00000347168,9606.ENSP00000352252,9606.ENSP00000358160,9606.ENSP00000366956,9606.ENSP00000366974,9606.ENSP00000366999,9606.ENSP00000367034,9606.ENSP00000479106,9606.ENSP00000479461,9606.ENSP00000479794,9606.ENSP00000480826,9606.ENSP00000480960,9606.ENSP00000481486,9606.ENSP00000482271,9606.ENSP00000483283,9606.ENSP00000484095,9606.ENSP00000484638,9606.ENSP00000484658,…	HIST1H4F,HIST1H4J,HIST1H3J,HIST1H3H,HIST1H4H,HIST1H4B,HIST1H3D,HIST1H4C,HIST1H4A,HIST1H4D,HIST1H4K,HIST1H3A,HIST1H4L,HIST1H4I,HIST1H3E,HIST1H3I,HIST1H3F,HIST1H3G,HIST1H3C,HIST1H4E,HIST1H3B
GO Process	GO:0002682	Regulation of immune system process	95	1514	0.46	1.22e-17	9606.ENSP00000009530,9606.ENSP00000044462,9606.ENSP00000216455,9606.ENSP00000223321,9606.ENSP00000226730,9606.ENSP00000244513,9606.ENSP00000244519,9606.ENSP00000244537,9606.ENSP00000252229,9606.ENSP00000259951,9606.ENSP00000264497,9606.ENSP00000273590,9606.ENSP00000280200,9606.ENSP00000289361,9606.ENSP00000294129,9606.ENSP00000296443,9606.ENSP00000299367,9606.ENSP00000303939,9606.ENSP00000311127,…	CD74,PSMA4,PSMA3,PSMA2,IL2,BTN1A1,BTN3A3,HIST1H4F,MICB,HLA-F,IL21,TCTA,CD226,BTN3A1,NCKIPSD,TREX1,C2,CTLA4,VEGFB,BTN2A1,ATRIP,CD28,SOCS1,HLA-DQA1,P4HTM,NCR3,HIST1H4J,BTN3A2,BTN2A2,CCDC88B,TRIM38,HIST1H3J,HLA-DRB1,HIST1H3H,PSMB9,PSMB8,HLA-DQA2,HLA-DQB1,HLA-DRB5,GPSM3,AGER,ZBTB12,HSPA1B,HSPA1A,BAG6,AIF1,LST1,HLA-C,MUC21,HLA-E,MOG,TRIM27,HIST1H4H,HIST1H4B,HIST1H3D,HIST1H4C,IL2RA,BAD,HLA-DRA,HLA-A,ES…
GO Process	GO:0051276	Chromosome organization	78	1066	0.53	1.46e-17	9606.ENSP00000013807,9606.ENSP00000244534,9606.ENSP00000244537,9606.ENSP00000244573,9606.ENSP00000254942,9606.ENSP00000254950,9606.ENSP00000259895,9606.ENSP00000274026,9606.ENSP00000274764,9606.ENSP00000289316,9606.ENSP00000296443,9606.ENSP00000297012,9606.ENSP00000303373,9606.ENSP00000310356,9606.ENSP00000310515,9606.ENSP00000310520,9606.ENSP00000321744,9606.ENSP00000323099,9606.ENSP00000325638,…	ERCC1,HIST1H1D,HIST1H4F,HIST1H1A,TERF2,VPS4A,GTF2H4,CCNA2,HIST1H2BA,HIST1H2BD,TREX1,HIST1H2AA,HIST1H2AE,RMI2,PRM1,ERCC4,HIST1H2BC,ATRIP,PRM3,TNP2,HIST1H2AJ,HIST1H1B,RPS6KA4,HIST1H1C,HIST1H2AD,HIST1H1T,PRMT7,HIST1H4J,HIST1H2BF,HIST1H2BK,HIST1H2AI,HIST1H2AG,HIST1H3J,HIST1H2AM,HIST1H3H,PHF1,DAXX,RING1,EHMT2,BAG6,HIST1H2BL,HIST1H2AH,HIST1H4H,HIST1H2BI,HIST1H4B,HIST1H3D,HIST1H2AC,HIST1H4C,BRD2,CCDC36,…
GO Process	GO:0034622	Cellular protein-containing complex assembly	63	816	0.55	8.61e-15	9606.ENSP00000215829,9606.ENSP00000230056,9606.ENSP00000231749,9606.ENSP00000244534,9606.ENSP00000244537,9606.ENSP00000244573,9606.ENSP00000259895,9606.ENSP00000265560,9606.ENSP00000274764,9606.ENSP00000274849,9606.ENSP00000289316,9606.ENSP00000321744,9606.ENSP00000323076,9606.ENSP00000329915,9606.ENSP00000330074,9606.ENSP00000339566,9606.ENSP00000341214,9606.ENSP00000343103,9606.ENSP00000347168,…	SNRPD3,GMNN,ZMYND10,HIST1H1D,HIST1H4F,HIST1H1A,GTF2H4,USP4,HIST1H2BA,ABT1,HIST1H2BD,HIST1H2BC,NDUFAF3,PSMG1,HIST1H1B,HIST1H1C,HIST1H1T,PRMT7,HIST1H4J,HIST1H2BF,HIST1H2BK,HIST1H3J,HLA-DRB1,HIST1H3H,DAXX,HLA-DMA,HSPA1A,LSM2,CSNK2B,AIF1,HIST1H2BL,HIST1H4H,HIST1H2BI,HIST1H4B,HIST1H3D,HIST1H4C,BRD2,HLA-DRA,DDX39B,HLA-DMB,BBS12,HIST1H2BG,HIST1H2BJ,HIST1H2BO,HIST1H4G,HIST1H2BM,HIST1H4A,HIST1H2BH,HIST1H4…
GO Process	GO:0060968	Regulation of gene silencing	28	137	0.98	8.61e-15	9606.ENSP00000244534,9606.ENSP00000244537,9606.ENSP00000244573,9606.ENSP00000259915,9606.ENSP00000330074,9606.ENSP00000339566,9606.ENSP00000341214,9606.ENSP00000347168,9606.ENSP00000352252,9606.ENSP00000358160,9606.ENSP00000366956,9606.ENSP00000366974,9606.ENSP00000366999,9606.ENSP00000367034,9606.ENSP00000398698,9606.ENSP00000479106,9606.ENSP00000479461,9606.ENSP00000479794,9606.ENSP00000480826,…	HIST1H1D,HIST1H4F,HIST1H1A,POU5F1,HIST1H1B,HIST1H1C,HIST1H1T,HIST1H4J,HIST1H3J,HIST1H3H,HIST1H4H,HIST1H4B,HIST1H3D,HIST1H4C,TNF,HIST1H4A,HIST1H4D,HIST1H4K,HIST1H3A,HIST1H4L,HIST1H4I,HIST1H3E,HIST1H3I,HIST1H3F,HIST1H3G,HIST1H3C,HIST1H4E,HIST1H3B
GO Process	GO:0019221	Cytokine-mediated signaling pathway	55	678	0.57	1.58e-13	9606.ENSP00000009530,9606.ENSP00000044462,9606.ENSP00000162749,9606.ENSP00000216223,9606.ENSP00000216455,9606.ENSP00000223321,9606.ENSP00000226730,9606.ENSP00000229307,9606.ENSP00000259951,9606.ENSP00000264497,9606.ENSP00000264498,9606.ENSP00000296443,9606.ENSP00000296474,9606.ENSP00000323099,9606.ENSP00000329418,9606.ENSP00000331103,9606.ENSP00000333896,9606.ENSP00000339398,9606.ENSP00000345492,…	CD74,PSMA4,TNFRSF1A,IL2RB,PSMA3,PSMA2,IL2,NANOG,HLA-F,IL21,FGF2,TREX1,MST1R,ATRIP,SOCS1,IP6K2,RPS6KA4,HLA-DQA1,SH2B3,TRIM38,IRF5,HIST1H3J,HLA-DRB1,HIST1H3H,PSMB9,PSMB8,HLA-DQA2,HLA-DQB1,HLA-DRB5,CSNK2B,HLA-C,HLA-E,TRIM31,HIST1H3D,IL2RA,BAD,HLA-DRA,HLA-A,HLA-DQB2,HLA-DPA1,TNF,HLA-B,LTA,HLA-DPB1,CISH,TRIM26,LTB,HLA-G,HIST1H3A,HIST1H3E,HIST1H3I,HIST1H3F,HIST1H3G,HIST1H3C,HIST1H3B
GO Process	GO:0065003	Protein-containing complex assembly	78	1293	0.45	3.71e-13	9606.ENSP00000009530,9606.ENSP00000162749,9606.ENSP00000215829,9606.ENSP00000216223,9606.ENSP00000230048,9606.ENSP00000230056,9606.ENSP00000231749,9606.ENSP00000244534,9606.ENSP00000244537,9606.ENSP00000244573,9606.ENSP00000259895,9606.ENSP00000265560,9606.ENSP00000274764,9606.ENSP00000274849,9606.ENSP00000279227,9606.ENSP00000289316,9606.ENSP00000321744,9606.ENSP00000323076,9606.ENSP00000329915,…	CD74,TNFRSF1A,SNRPD3,IL2RB,ACOT13,GMNN,ZMYND10,HIST1H1D,HIST1H4F,HIST1H1A,GTF2H4,USP4,HIST1H2BA,ABT1,FERMT3,HIST1H2BD,HIST1H2BC,NDUFAF3,PSMG1,HIST1H1B,COL7A1,HIST1H1C,HIST1H1T,PRMT7,HIST1H4J,HIST1H2BF,HIST1H2BK,HIST1H3J,HLA-DRB1,HIST1H3H,DAXX,HSD17B8,HLA-DMA,HSPA1A,LSM2,CSNK2B,APOM,AIF1,HIST1H2BL,HIST1H4H,HIST1H2BI,HIST1H4B,HIST1H3D,HIST1H4C,BAD,BRD2,HLA-DRA,DDX39B,TNF,HLA-DMB,HLA-G,HFE,BBS12,SLC…
GO Process	GO:0019882	Antigen processing and presentation	31	219	0.82	1.17e-12	9606.ENSP00000009530,9606.ENSP00000044462,9606.ENSP00000216455,9606.ENSP00000223321,9606.ENSP00000252229,9606.ENSP00000259951,9606.ENSP00000296443,9606.ENSP00000323099,9606.ENSP00000339398,9606.ENSP00000346206,9606.ENSP00000353099,9606.ENSP00000363976,9606.ENSP00000363993,9606.ENSP00000364016,9606.ENSP00000364034,9606.ENSP00000364076,9606.ENSP00000364080,9606.ENSP00000364114,9606.ENSP00000365402,…	CD74,PSMA4,PSMA3,PSMA2,MICB,HLA-F,TREX1,ATRIP,HLA-DQA1,TAP1,HLA-DRB1,HLA-DMA,PSMB9,PSMB8,TAP2,HLA-DQA2,HLA-DQB1,HLA-DRB5,HLA-C,HLA-E,HLA-DRA,HLA-A,HLA-DOB,HLA-DQB2,HLA-DPA1,HLA-DMB,HLA-B,HLA-DPB1,HLA-G,MICA,HFE
GO Process	GO:0045652	Regulation of megakaryocyte differentiation	21	82	1.07	1.72e-12	9606.ENSP00000244537,9606.ENSP00000347168,9606.ENSP00000352252,9606.ENSP00000358160,9606.ENSP00000366956,9606.ENSP00000366974,9606.ENSP00000366999,9606.ENSP00000367034,9606.ENSP00000479106,9606.ENSP00000479461,9606.ENSP00000479794,9606.ENSP00000480826,9606.ENSP00000480960,9606.ENSP00000481486,9606.ENSP00000482271,9606.ENSP00000483283,9606.ENSP00000484095,9606.ENSP00000484638,9606.ENSP00000484658,…	HIST1H4F,HIST1H4J,HIST1H3J,HIST1H3H,HIST1H4H,HIST1H4B,HIST1H3D,HIST1H4C,HIST1H4A,HIST1H4D,HIST1H4K,HIST1H3A,HIST1H4L,HIST1H4I,HIST1H3E,HIST1H3I,HIST1H3F,HIST1H3G,HIST1H3C,HIST1H4E,HIST1H3B
GO Process	GO:0048002	Antigen processing and presentation of peptide antigen	29	191	0.85	1.72e-12	9606.ENSP00000009530,9606.ENSP00000044462,9606.ENSP00000216455,9606.ENSP00000223321,9606.ENSP00000252229,9606.ENSP00000259951,9606.ENSP00000339398,9606.ENSP00000346206,9606.ENSP00000353099,9606.ENSP00000363976,9606.ENSP00000363993,9606.ENSP00000364016,9606.ENSP00000364034,9606.ENSP00000364076,9606.ENSP00000364080,9606.ENSP00000364114,9606.ENSP00000365402,9606.ENSP00000365817,9606.ENSP00000378786,…	CD74,PSMA4,PSMA3,PSMA2,MICB,HLA-F,HLA-DQA1,TAP1,HLA-DRB1,HLA-DMA,PSMB9,PSMB8,TAP2,HLA-DQA2,HLA-DQB1,HLA-DRB5,HLA-C,HLA-E,HLA-DRA,HLA-A,HLA-DOB,HLA-DQB2,HLA-DPA1,HLA-DMB,HLA-B,HLA-DPB1,HLA-G,MICA,HFE
GO Process	GO:1903706	Regulation of hemopoiesis	45	493	0.63	1.72e-12	9606.ENSP00000009530,9606.ENSP00000044462,9606.ENSP00000216455,9606.ENSP00000223321,9606.ENSP00000226730,9606.ENSP00000244537,9606.ENSP00000273590,9606.ENSP00000303939,9606.ENSP00000324890,9606.ENSP00000329418,9606.ENSP00000341422,9606.ENSP00000347168,9606.ENSP00000349143,9606.ENSP00000352252,9606.ENSP00000353099,9606.ENSP00000358160,9606.ENSP00000363993,9606.ENSP00000364016,9606.ENSP00000364210,…	CD74,PSMA4,PSMA3,PSMA2,IL2,HIST1H4F,TCTA,CTLA4,CD28,SOCS1,P4HTM,HIST1H4J,BTN2A2,HIST1H3J,HLA-DRB1,HIST1H3H,PSMB9,PSMB8,AGER,HSPA1B,HSPA1A,HIST1H4H,HIST1H4B,HIST1H3D,HIST1H4C,IL2RA,BAD,ESRRA,TNF,HLA-B,RHOA,HLA-G,HIST1H4A,HIST1H4D,HIST1H4K,HIST1H3A,HIST1H4L,HIST1H4I,HIST1H3E,HIST1H3I,HIST1H3F,HIST1H3G,HIST1H3C,HIST1H4E,HIST1H3B
GO Process	GO:0032200	Telomere organization	24	125	0.95	4.34e-12	9606.ENSP00000013807,9606.ENSP00000244537,9606.ENSP00000254942,9606.ENSP00000310520,9606.ENSP00000347168,9606.ENSP00000352252,9606.ENSP00000358160,9606.ENSP00000366956,9606.ENSP00000366974,9606.ENSP00000366999,9606.ENSP00000367034,9606.ENSP00000479106,9606.ENSP00000479461,9606.ENSP00000479794,9606.ENSP00000480826,9606.ENSP00000480960,9606.ENSP00000481486,9606.ENSP00000482271,9606.ENSP00000483283,…	ERCC1,HIST1H4F,TERF2,ERCC4,HIST1H4J,HIST1H3J,HIST1H3H,HIST1H4H,HIST1H4B,HIST1H3D,HIST1H4C,HIST1H4A,HIST1H4D,HIST1H4K,HIST1H3A,HIST1H4L,HIST1H4I,HIST1H3E,HIST1H3I,HIST1H3F,HIST1H3G,HIST1H3C,HIST1H4E,HIST1H3B
GO Process	GO:0060964	Regulation of gene silencing by mirna	23	114	0.97	6.05e-12	9606.ENSP00000244537,9606.ENSP00000259915,9606.ENSP00000347168,9606.ENSP00000352252,9606.ENSP00000358160,9606.ENSP00000366956,9606.ENSP00000366974,9606.ENSP00000366999,9606.ENSP00000367034,9606.ENSP00000398698,9606.ENSP00000479106,9606.ENSP00000479461,9606.ENSP00000479794,9606.ENSP00000480826,9606.ENSP00000480960,9606.ENSP00000481486,9606.ENSP00000482271,9606.ENSP00000483283,9606.ENSP00000484095,…	HIST1H4F,POU5F1,HIST1H4J,HIST1H3J,HIST1H3H,HIST1H4H,HIST1H4B,HIST1H3D,HIST1H4C,TNF,HIST1H4A,HIST1H4D,HIST1H4K,HIST1H3A,HIST1H4L,HIST1H4I,HIST1H3E,HIST1H3I,HIST1H3F,HIST1H3G,HIST1H3C,HIST1H4E,HIST1H3B
GO Process	GO:0043933	Protein-containing complex subunit organization	83	1539	0.4	1.11e-11	9606.ENSP00000009530,9606.ENSP00000162749,9606.ENSP00000215829,9606.ENSP00000216223,9606.ENSP00000230048,9606.ENSP00000230056,9606.ENSP00000231749,9606.ENSP00000244534,9606.ENSP00000244537,9606.ENSP00000244573,9606.ENSP00000254950,9606.ENSP00000259895,9606.ENSP00000265560,9606.ENSP00000274764,9606.ENSP00000274849,9606.ENSP00000279227,9606.ENSP00000289316,9606.ENSP00000296456,9606.ENSP00000321744,…	CD74,TNFRSF1A,SNRPD3,IL2RB,ACOT13,GMNN,ZMYND10,HIST1H1D,HIST1H4F,HIST1H1A,VPS4A,GTF2H4,USP4,HIST1H2BA,ABT1,FERMT3,HIST1H2BD,APEH,HIST1H2BC,NDUFAF3,TNP2,PSMG1,HIST1H1B,COL7A1,HIST1H1C,HIST1H1T,PRMT7,HIST1H4J,HIST1H2BF,HIST1H2BK,HIST1H3J,HLA-DRB1,HIST1H3H,DAXX,HSD17B8,HLA-DMA,HSPA1A,LSM2,CSNK2B,APOM,AIF1,HIST1H2BL,HIST1H4H,HIST1H2BI,HIST1H4B,HIST1H3D,HIST1H4C,BAD,BRD2,HLA-DRA,DDX39B,GSPT1,TNF,HLA-D…
GO Process	GO:0060333	Interferon-gamma-mediated signaling pathway	19	70	1.1	1.13e-11	9606.ENSP00000259951,9606.ENSP00000339398,9606.ENSP00000349596,9606.ENSP00000349770,9606.ENSP00000353099,9606.ENSP00000364076,9606.ENSP00000364080,9606.ENSP00000364114,9606.ENSP00000365402,9606.ENSP00000365817,9606.ENSP00000365924,9606.ENSP00000378786,9606.ENSP00000379873,9606.ENSP00000390431,9606.ENSP00000393566,9606.ENSP00000399168,9606.ENSP00000408146,9606.ENSP00000410446,9606.ENSP00000412927	HLA-F,HLA-DQA1,TRIM38,IRF5,HLA-DRB1,HLA-DQA2,HLA-DQB1,HLA-DRB5,HLA-C,HLA-E,TRIM31,HLA-DRA,HLA-A,HLA-DQB2,HLA-DPA1,HLA-B,HLA-DPB1,TRIM26,HLA-G
GO Process	GO:0050852	T cell receptor signaling pathway	26	167	0.86	2.21e-11	9606.ENSP00000044462,9606.ENSP00000216455,9606.ENSP00000223321,9606.ENSP00000244513,9606.ENSP00000244519,9606.ENSP00000289361,9606.ENSP00000303939,9606.ENSP00000312158,9606.ENSP00000324890,9606.ENSP00000339398,9606.ENSP00000348751,9606.ENSP00000349143,9606.ENSP00000353099,9606.ENSP00000363993,9606.ENSP00000364016,9606.ENSP00000364076,9606.ENSP00000364080,9606.ENSP00000364114,9606.ENSP00000366095,…	PSMA4,PSMA3,PSMA2,BTN1A1,BTN3A3,BTN3A1,CTLA4,BTN2A1,CD28,HLA-DQA1,BTN3A2,BTN2A2,HLA-DRB1,PSMB9,PSMB8,HLA-DQA2,HLA-DQB1,HLA-DRB5,MOG,HLA-DRA,HLA-A,HLA-DQB2,BTNL2,HLA-DPA1,PRKD2,HLA-DPB1
GO Process	GO:0006950	Response to stress	140	3485	0.27	2.22e-11	9606.ENSP00000009530,9606.ENSP00000013807,9606.ENSP00000044462,9606.ENSP00000162749,9606.ENSP00000216455,9606.ENSP00000221233,9606.ENSP00000223321,9606.ENSP00000228872,9606.ENSP00000232496,9606.ENSP00000232501,9606.ENSP00000244537,9606.ENSP00000249373,9606.ENSP00000252229,9606.ENSP00000254942,9606.ENSP00000257696,9606.ENSP00000259895,9606.ENSP00000259915,9606.ENSP00000259951,9606.ENSP00000264497,…	CD74,ERCC1,PSMA4,TNFRSF1A,PSMA3,EXOSC5,PSMA2,CDKN1B,TUSC2,NPRL2,HIST1H4F,SMO,MICB,TERF2,HILPDA,GTF2H4,POU5F1,HLA-F,IL21,FGF2,PRDX5,PRKAR2A,CCNA2,HIST1H2BA,FERMT3,TREX1,SHISA5,MST1R,C2,CTLA4,PPP1R14B,RMI2,ERCC4,VEGFB,ABCF1,HIST1H2BC,ATRIP,IP6K2,LRRC16A,RPS6KA4,HYAL3,TUBB,HLA-DQA1,NCR3,SH2B3,TAP1,HIST1H4J,HIST1H2BF,CCDC88B,HIST1H2BK,TRIM38,IRF5,HIST1H3J,HLA-DRB1,GPX6,HIST1H3H,BAK1,PHF1,DAXX,PSMB9,P…
GO Process	GO:0050778	Positive regulation of immune response	48	607	0.56	2.22e-11	9606.ENSP00000009530,9606.ENSP00000044462,9606.ENSP00000216455,9606.ENSP00000223321,9606.ENSP00000226730,9606.ENSP00000244513,9606.ENSP00000244519,9606.ENSP00000252229,9606.ENSP00000259951,9606.ENSP00000264497,9606.ENSP00000280200,9606.ENSP00000289361,9606.ENSP00000294129,9606.ENSP00000296443,9606.ENSP00000299367,9606.ENSP00000303939,9606.ENSP00000312158,9606.ENSP00000323099,9606.ENSP00000324890,…	CD74,PSMA4,PSMA3,PSMA2,IL2,BTN1A1,BTN3A3,MICB,HLA-F,IL21,CD226,BTN3A1,NCKIPSD,TREX1,C2,CTLA4,BTN2A1,ATRIP,CD28,HLA-DQA1,NCR3,BTN3A2,BTN2A2,HLA-DRB1,PSMB9,PSMB8,HLA-DQA2,HLA-DQB1,HLA-DRB5,BAG6,MUC21,HLA-E,MOG,HLA-DRA,HLA-A,HLA-DQB2,BTNL2,HLA-DPA1,PRKD2,C4A,TNF,HLA-DMB,HLA-B,LTA,HLA-DPB1,HLA-G,C4B,CFB
GO Process	GO:0002478	Antigen processing and presentation of exogenous peptide antigen	26	174	0.84	4.78e-11	9606.ENSP00000009530,9606.ENSP00000044462,9606.ENSP00000216455,9606.ENSP00000223321,9606.ENSP00000259951,9606.ENSP00000339398,9606.ENSP00000346206,9606.ENSP00000353099,9606.ENSP00000363976,9606.ENSP00000363993,9606.ENSP00000364016,9606.ENSP00000364034,9606.ENSP00000364076,9606.ENSP00000364080,9606.ENSP00000364114,9606.ENSP00000365402,9606.ENSP00000365817,9606.ENSP00000378786,9606.ENSP00000379873,…	CD74,PSMA4,PSMA3,PSMA2,HLA-F,HLA-DQA1,TAP1,HLA-DRB1,HLA-DMA,PSMB9,PSMB8,TAP2,HLA-DQA2,HLA-DQB1,HLA-DRB5,HLA-C,HLA-E,HLA-DRA,HLA-A,HLA-DOB,HLA-DQB2,HLA-DPA1,HLA-DMB,HLA-B,HLA-DPB1,HLA-G
GO Process	GO:0002250	Adaptive immune response	34	317	0.7	5.18e-11	9606.ENSP00000009530,9606.ENSP00000013807,9606.ENSP00000226730,9606.ENSP00000244519,9606.ENSP00000252229,9606.ENSP00000289361,9606.ENSP00000296443,9606.ENSP00000299367,9606.ENSP00000303939,9606.ENSP00000323099,9606.ENSP00000339398,9606.ENSP00000346206,9606.ENSP00000348751,9606.ENSP00000353099,9606.ENSP00000363976,9606.ENSP00000364034,9606.ENSP00000364076,9606.ENSP00000364080,9606.ENSP00000364114,…	CD74,ERCC1,IL2,BTN3A3,MICB,BTN3A1,TREX1,C2,CTLA4,ATRIP,HLA-DQA1,TAP1,BTN3A2,HLA-DRB1,HLA-DMA,TAP2,HLA-DQA2,HLA-DQB1,HLA-DRB5,HLA-C,HLA-E,HLA-DRA,HLA-A,HLA-DOB,HLA-DQB2,HLA-DPA1,PRKD2,C4A,HLA-DMB,HLA-B,HLA-DPB1,HLA-G,MICA,C4B
GO Process	GO:0002253	Activation of immune response	37	385	0.65	8.99e-11	9606.ENSP00000044462,9606.ENSP00000216455,9606.ENSP00000223321,9606.ENSP00000244513,9606.ENSP00000244519,9606.ENSP00000252229,9606.ENSP00000289361,9606.ENSP00000294129,9606.ENSP00000296443,9606.ENSP00000299367,9606.ENSP00000303939,9606.ENSP00000312158,9606.ENSP00000323099,9606.ENSP00000324890,9606.ENSP00000339398,9606.ENSP00000342156,9606.ENSP00000348751,9606.ENSP00000349143,9606.ENSP00000353099,…	PSMA4,PSMA3,PSMA2,BTN1A1,BTN3A3,MICB,BTN3A1,NCKIPSD,TREX1,C2,CTLA4,BTN2A1,ATRIP,CD28,HLA-DQA1,NCR3,BTN3A2,BTN2A2,HLA-DRB1,PSMB9,PSMB8,HLA-DQA2,HLA-DQB1,HLA-DRB5,BAG6,MUC21,MOG,HLA-DRA,HLA-A,HLA-DQB2,BTNL2,HLA-DPA1,PRKD2,C4A,HLA-DPB1,C4B,CFB
GO Process	GO:0002684	Positive regulation of immune system process	60	949	0.47	1.19e-10	9606.ENSP00000009530,9606.ENSP00000044462,9606.ENSP00000216455,9606.ENSP00000223321,9606.ENSP00000226730,9606.ENSP00000244513,9606.ENSP00000244519,9606.ENSP00000252229,9606.ENSP00000259951,9606.ENSP00000264497,9606.ENSP00000280200,9606.ENSP00000289361,9606.ENSP00000294129,9606.ENSP00000296443,9606.ENSP00000299367,9606.ENSP00000303939,9606.ENSP00000311127,9606.ENSP00000312158,9606.ENSP00000323099,…	CD74,PSMA4,PSMA3,PSMA2,IL2,BTN1A1,BTN3A3,MICB,HLA-F,IL21,CD226,BTN3A1,NCKIPSD,TREX1,C2,CTLA4,VEGFB,BTN2A1,ATRIP,CD28,SOCS1,HLA-DQA1,NCR3,BTN3A2,BTN2A2,CCDC88B,HLA-DRB1,PSMB9,PSMB8,HLA-DQA2,HLA-DQB1,HLA-DRB5,GPSM3,AGER,HSPA1B,HSPA1A,BAG6,AIF1,MUC21,HLA-E,MOG,IL2RA,BAD,HLA-DRA,HLA-A,HLA-DQB2,BTNL2,HLA-DPA1,PRKD2,C4A,TNF,HLA-DMB,HLA-B,RHOA,LTA,HLA-DPB1,HLA-G,C4B,CFB,FAM65B
GO Process	GO:0050776	Regulation of immune response	57	896	0.47	3.83e-10	9606.ENSP00000009530,9606.ENSP00000044462,9606.ENSP00000216455,9606.ENSP00000223321,9606.ENSP00000226730,9606.ENSP00000244513,9606.ENSP00000244519,9606.ENSP00000252229,9606.ENSP00000259951,9606.ENSP00000264497,9606.ENSP00000280200,9606.ENSP00000289361,9606.ENSP00000294129,9606.ENSP00000296443,9606.ENSP00000299367,9606.ENSP00000303939,9606.ENSP00000312158,9606.ENSP00000323099,9606.ENSP00000324890,…	CD74,PSMA4,PSMA3,PSMA2,IL2,BTN1A1,BTN3A3,MICB,HLA-F,IL21,CD226,BTN3A1,NCKIPSD,TREX1,C2,CTLA4,BTN2A1,ATRIP,CD28,SOCS1,HLA-DQA1,NCR3,BTN3A2,BTN2A2,HLA-DRB1,PSMB9,PSMB8,HLA-DQA2,HLA-DQB1,HLA-DRB5,AGER,BAG6,HLA-C,MUC21,HLA-E,MOG,TRIM27,IL2RA,HLA-DRA,HLA-A,HLA-DQB2,BTNL2,HLA-DPA1,PRKD2,C4A,TNF,HLA-DMB,HLA-B,LTA,GPX1,HLA-DPB1,HLA-G,MICA,C4B,CFB,HFE,TNFAIP3
GO Process	GO:0071345	Cellular response to cytokine stimulus	61	1013	0.44	5.08e-10	9606.ENSP00000009530,9606.ENSP00000044462,9606.ENSP00000162749,9606.ENSP00000216223,9606.ENSP00000216455,9606.ENSP00000223321,9606.ENSP00000226730,9606.ENSP00000229307,9606.ENSP00000259951,9606.ENSP00000264497,9606.ENSP00000264498,9606.ENSP00000296443,9606.ENSP00000296474,9606.ENSP00000321584,9606.ENSP00000323099,9606.ENSP00000329418,9606.ENSP00000331103,9606.ENSP00000333896,9606.ENSP00000337425,…	CD74,PSMA4,TNFRSF1A,IL2RB,PSMA3,PSMA2,IL2,NANOG,HLA-F,IL21,FGF2,TREX1,MST1R,IMPDH2,ATRIP,SOCS1,IP6K2,RPS6KA4,HYAL3,HLA-DQA1,SH2B3,TRIM38,IRF5,HIST1H3J,HLA-DRB1,HIST1H3H,PSMB9,PSMB8,HLA-DQA2,HLA-DQB1,HLA-DRB5,CSNK2B,AIF1,HLA-C,HLA-E,TRIM31,HIST1H3D,IL2RA,BAD,HLA-DRA,SLC26A6,HLA-A,HLA-DQB2,HLA-DPA1,TNF,HLA-B,RHOA,LTA,HLA-DPB1,CISH,TRIM26,LTB,HLA-G,HIST1H3A,HIST1H3E,FAM65B,HIST1H3I,HIST1H3F,HIST1H3G…
GO Process	GO:0006955	Immune response	80	1588	0.37	7.6e-10	9606.ENSP00000009530,9606.ENSP00000013807,9606.ENSP00000223321,9606.ENSP00000226578,9606.ENSP00000226730,9606.ENSP00000244519,9606.ENSP00000252229,9606.ENSP00000259951,9606.ENSP00000264497,9606.ENSP00000274766,9606.ENSP00000289361,9606.ENSP00000296443,9606.ENSP00000296456,9606.ENSP00000296474,9606.ENSP00000299367,9606.ENSP00000303939,9606.ENSP00000310117,9606.ENSP00000321584,9606.ENSP00000321744,…	CD74,ERCC1,PSMA2,MANBA,IL2,BTN3A3,MICB,HLA-F,IL21,KAAG1,BTN3A1,TREX1,APEH,MST1R,C2,CTLA4,PPP1R14B,IMPDH2,HIST1H2BC,ATRIP,CD28,IP6K2,TUBB,HLA-DQA1,NCR3,NKX2-3,IMPDH1,TAP1,BTN3A2,HIST1H2BF,HIST1H2BK,TRIM38,IRF5,HLA-DRB1,HLA-DMA,PSMB8,TAP2,HLA-DQA2,HLA-DQB1,HLA-DRB5,AGER,NEU1,HSPA1B,HSPA1A,CSNK2B,AIF1,LST1,HLA-C,HLA-E,TRIM31,UBD,TRIM27,HIST1H2BI,EXOSC9,IL2RA,HLA-DRA,SLC26A6,TRIM40,HLA-A,HLA-DOB,HLA-…
GO Process	GO:0045637	Regulation of myeloid cell differentiation	29	260	0.71	1.16e-09	9606.ENSP00000009530,9606.ENSP00000244537,9606.ENSP00000273590,9606.ENSP00000341422,9606.ENSP00000347168,9606.ENSP00000352252,9606.ENSP00000353099,9606.ENSP00000358160,9606.ENSP00000364801,9606.ENSP00000364802,9606.ENSP00000366956,9606.ENSP00000366974,9606.ENSP00000366999,9606.ENSP00000367034,9606.ENSP00000384851,9606.ENSP00000398698,9606.ENSP00000479106,9606.ENSP00000479461,9606.ENSP00000479794,…	CD74,HIST1H4F,TCTA,P4HTM,HIST1H4J,HIST1H3J,HLA-DRB1,HIST1H3H,HSPA1B,HSPA1A,HIST1H4H,HIST1H4B,HIST1H3D,HIST1H4C,ESRRA,TNF,HIST1H4A,HIST1H4D,HIST1H4K,HIST1H3A,HIST1H4L,HIST1H4I,HIST1H3E,HIST1H3I,HIST1H3F,HIST1H3G,HIST1H3C,HIST1H4E,HIST1H3B
GO Process	GO:0010468	Regulation of gene expression	169	4813	0.21	1.21e-09	9606.ENSP00000009530,9606.ENSP00000013807,9606.ENSP00000044462,9606.ENSP00000162749,9606.ENSP00000209728,9606.ENSP00000211936,9606.ENSP00000216455,9606.ENSP00000221233,9606.ENSP00000222247,9606.ENSP00000223321,9606.ENSP00000225430,9606.ENSP00000226730,9606.ENSP00000228872,9606.ENSP00000229307,9606.ENSP00000230050,9606.ENSP00000230056,9606.ENSP00000232496,9606.ENSP00000244513,9606.ENSP00000244519,…	CD74,ERCC1,PSMA4,TNFRSF1A,CDC6,ZNF184,PSMA3,EXOSC5,RPL18A,PSMA2,RPL19,IL2,CDKN1B,NANOG,RPS12,GMNN,TUSC2,BTN1A1,BTN3A3,HIST1H1D,HIST1H4F,HIST1H1A,ZNF391,SMO,TERF2,HILPDA,PGBD1,GTF2H4,POU5F1,HLA-F,IL21,FGF2,PRDX5,CCNA2,ABT1,CD226,BTN3A1,ZSCAN23,TREX1,HIST1H2AA,HIST1H2AE,HAS3,QARS,VEGFB,BTN2A1,ABCF1,ATRIP,CD28,TNP2,PUS10,CIRH1A,TRAIP,HIST1H2AJ,SOCS1,HIST1H1B,ZKSCAN8,UBA7,RPS6KA4,HIST1H1C,HIST1H2AD,H…
GO Process	GO:0034097	Response to cytokine	63	1101	0.42	1.51e-09	9606.ENSP00000009530,9606.ENSP00000044462,9606.ENSP00000162749,9606.ENSP00000216223,9606.ENSP00000216455,9606.ENSP00000223321,9606.ENSP00000226730,9606.ENSP00000229307,9606.ENSP00000259951,9606.ENSP00000264497,9606.ENSP00000264498,9606.ENSP00000296443,9606.ENSP00000296474,9606.ENSP00000321584,9606.ENSP00000323099,9606.ENSP00000329418,9606.ENSP00000331103,9606.ENSP00000333896,9606.ENSP00000337425,…	CD74,PSMA4,TNFRSF1A,IL2RB,PSMA3,PSMA2,IL2,NANOG,HLA-F,IL21,FGF2,TREX1,MST1R,IMPDH2,ATRIP,SOCS1,IP6K2,RPS6KA4,HYAL3,HLA-DQA1,SH2B3,TRIM38,IRF5,HIST1H3J,HLA-DRB1,HIST1H3H,PSMB9,PSMB8,HLA-DQA2,HLA-DQB1,HLA-DRB5,CSNK2B,AIF1,HLA-C,HLA-E,TRIM31,UBD,HIST1H3D,IL2RA,BAD,HLA-DRA,SLC26A6,HLA-A,HLA-DQB2,HLA-DPA1,MAPKAPK3,TNF,HLA-B,RHOA,LTA,HLA-DPB1,CISH,TRIM26,LTB,HLA-G,HIST1H3A,HIST1H3E,FAM65B,HIST1H3I,HIST…
GO Process	GO:0019883	Antigen processing and presentation of endogenous antigen	12	25	1.35	2.04e-09	9606.ENSP00000009530,9606.ENSP00000252229,9606.ENSP00000259951,9606.ENSP00000346206,9606.ENSP00000364034,9606.ENSP00000365402,9606.ENSP00000365817,9606.ENSP00000379873,9606.ENSP00000399168,9606.ENSP00000412927,9606.ENSP00000413079,9606.ENSP00000417404	CD74,MICB,HLA-F,TAP1,TAP2,HLA-C,HLA-E,HLA-A,HLA-B,HLA-G,MICA,HFE
GO Process	GO:0002483	Antigen processing and presentation of endogenous peptide antigen	11	18	1.45	2.07e-09	9606.ENSP00000252229,9606.ENSP00000259951,9606.ENSP00000346206,9606.ENSP00000364034,9606.ENSP00000365402,9606.ENSP00000365817,9606.ENSP00000379873,9606.ENSP00000399168,9606.ENSP00000412927,9606.ENSP00000413079,9606.ENSP00000417404	MICB,HLA-F,TAP1,TAP2,HLA-C,HLA-E,HLA-A,HLA-B,HLA-G,MICA,HFE
GO Process	GO:0045653	Negative regulation of megakaryocyte differentiation	11	18	1.45	2.07e-09	9606.ENSP00000244537,9606.ENSP00000347168,9606.ENSP00000366956,9606.ENSP00000366974,9606.ENSP00000367034,9606.ENSP00000479106,9606.ENSP00000479461,9606.ENSP00000479794,9606.ENSP00000480960,9606.ENSP00000481486,9606.ENSP00000484789	HIST1H4F,HIST1H4J,HIST1H4H,HIST1H4B,HIST1H4C,HIST1H4A,HIST1H4D,HIST1H4K,HIST1H4L,HIST1H4I,HIST1H4E
GO Process	GO:0002429	Immune response-activating cell surface receptor signaling pathway	31	311	0.66	2.65e-09	9606.ENSP00000044462,9606.ENSP00000216455,9606.ENSP00000223321,9606.ENSP00000244513,9606.ENSP00000244519,9606.ENSP00000252229,9606.ENSP00000289361,9606.ENSP00000294129,9606.ENSP00000303939,9606.ENSP00000312158,9606.ENSP00000324890,9606.ENSP00000339398,9606.ENSP00000342156,9606.ENSP00000348751,9606.ENSP00000349143,9606.ENSP00000353099,9606.ENSP00000363993,9606.ENSP00000364016,9606.ENSP00000364076,…	PSMA4,PSMA3,PSMA2,BTN1A1,BTN3A3,MICB,BTN3A1,NCKIPSD,CTLA4,BTN2A1,CD28,HLA-DQA1,NCR3,BTN3A2,BTN2A2,HLA-DRB1,PSMB9,PSMB8,HLA-DQA2,HLA-DQB1,HLA-DRB5,BAG6,MUC21,MOG,HLA-DRA,HLA-A,HLA-DQB2,BTNL2,HLA-DPA1,PRKD2,HLA-DPB1
GO Process	GO:0044419	Interspecies interaction between organisms	88	1899	0.33	3.11e-09	9606.ENSP00000044462,9606.ENSP00000162749,9606.ENSP00000216223,9606.ENSP00000216455,9606.ENSP00000221233,9606.ENSP00000222247,9606.ENSP00000223321,9606.ENSP00000225430,9606.ENSP00000230050,9606.ENSP00000232496,9606.ENSP00000252229,9606.ENSP00000254950,9606.ENSP00000259951,9606.ENSP00000264497,9606.ENSP00000274026,9606.ENSP00000296443,9606.ENSP00000296474,9606.ENSP00000299367,9606.ENSP00000310117,…	PSMA4,TNFRSF1A,IL2RB,PSMA3,EXOSC5,RPL18A,PSMA2,RPL19,RPS12,TUSC2,MICB,VPS4A,HLA-F,IL21,CCNA2,TREX1,MST1R,C2,PPP1R14B,HIST1H2BC,ATRIP,CD28,IP6K2,HYAL3,TUBB,HLA-DQA1,TAP1,HIST1H2BF,CCDC88B,HIST1H2BK,TRIM38,IRF5,HLA-DRB1,BAK1,DAXX,PSMB9,PSMB8,TAP2,HLA-DQA2,HLA-DQB1,HLA-DRB5,AGER,RNF5,HSPA1B,HSPA1A,LY6G6C,AIF1,NFKBIL1,HLA-C,HLA-E,TRIM31,MOG,UBD,TRIM27,HIST1H2BI,TDP2,BAD,BRD2,HLA-DRA,SLC26A6,DDX39B,TR…
GO Process	GO:0001817	Regulation of cytokine production	49	742	0.48	3.8e-09	9606.ENSP00000009530,9606.ENSP00000226730,9606.ENSP00000232496,9606.ENSP00000244513,9606.ENSP00000244519,9606.ENSP00000257696,9606.ENSP00000259951,9606.ENSP00000264497,9606.ENSP00000280200,9606.ENSP00000289361,9606.ENSP00000296443,9606.ENSP00000312158,9606.ENSP00000323099,9606.ENSP00000324890,9606.ENSP00000328203,9606.ENSP00000329418,9606.ENSP00000333266,9606.ENSP00000333896,9606.ENSP00000348751,…	CD74,IL2,TUSC2,BTN1A1,BTN3A3,HILPDA,HLA-F,IL21,CD226,BTN3A1,TREX1,BTN2A1,ATRIP,CD28,TRAIP,SOCS1,UBA7,RPS6KA4,BTN3A2,BTN2A2,CCDC88B,TRIM38,IRF5,HLA-DRB1,GPSM3,AGER,ZBTB12,HSPA1B,HSPA1A,AIF1,NFKBIL1,FLOT1,HLA-E,MOG,TRIM27,AGPAT1,HLA-A,BTNL2,HLA-DPA1,PRKD2,TNF,HLA-B,LTA,HLA-DPB1,LTB,HLA-G,HFE,LITAF,TNFAIP3
GO Process	GO:0002683	Negative regulation of immune system process	37	450	0.58	4.51e-09	9606.ENSP00000009530,9606.ENSP00000226730,9606.ENSP00000244537,9606.ENSP00000252229,9606.ENSP00000259951,9606.ENSP00000273590,9606.ENSP00000296443,9606.ENSP00000303939,9606.ENSP00000323099,9606.ENSP00000329418,9606.ENSP00000347168,9606.ENSP00000349143,9606.ENSP00000349596,9606.ENSP00000353099,9606.ENSP00000365261,9606.ENSP00000365817,9606.ENSP00000366404,9606.ENSP00000366956,9606.ENSP00000366974,…	CD74,IL2,HIST1H4F,MICB,HLA-F,TCTA,TREX1,CTLA4,ATRIP,SOCS1,HIST1H4J,BTN2A2,TRIM38,HLA-DRB1,LST1,HLA-E,TRIM27,HIST1H4H,HIST1H4B,HIST1H4C,IL2RA,HLA-A,HLA-DOB,TNF,HLA-B,GPX1,HLA-G,MICA,HFE,HIST1H4A,HIST1H4D,HIST1H4K,HIST1H4L,HIST1H4I,TNFAIP3,FAM65B,HIST1H4E
GO Process	GO:0002768	Immune response-regulating cell surface receptor signaling pathway	32	346	0.63	6.73e-09	9606.ENSP00000044462,9606.ENSP00000216455,9606.ENSP00000223321,9606.ENSP00000244513,9606.ENSP00000244519,9606.ENSP00000252229,9606.ENSP00000289361,9606.ENSP00000294129,9606.ENSP00000303939,9606.ENSP00000312158,9606.ENSP00000324890,9606.ENSP00000339398,9606.ENSP00000342156,9606.ENSP00000348751,9606.ENSP00000349143,9606.ENSP00000353099,9606.ENSP00000363993,9606.ENSP00000364016,9606.ENSP00000364076,…	PSMA4,PSMA3,PSMA2,BTN1A1,BTN3A3,MICB,BTN3A1,NCKIPSD,CTLA4,BTN2A1,CD28,HLA-DQA1,NCR3,BTN3A2,BTN2A2,HLA-DRB1,PSMB9,PSMB8,HLA-DQA2,HLA-DQB1,HLA-DRB5,BAG6,MUC21,MOG,HLA-DRA,HLA-A,HLA-DQB2,BTNL2,HLA-DPA1,PRKD2,HLA-DPB1,HLA-G
GO Process	GO:0038111	interleukin-7-mediated signaling pathway	12	30	1.27	9.21e-09	9606.ENSP00000329418,9606.ENSP00000352252,9606.ENSP00000358160,9606.ENSP00000366999,9606.ENSP00000409346,9606.ENSP00000480826,9606.ENSP00000482271,9606.ENSP00000483283,9606.ENSP00000484095,9606.ENSP00000484638,9606.ENSP00000484658,9606.ENSP00000484841	SOCS1,HIST1H3J,HIST1H3H,HIST1H3D,CISH,HIST1H3A,HIST1H3E,HIST1H3I,HIST1H3F,HIST1H3G,HIST1H3C,HIST1H3B
GO Process	GO:0016233	Telomere capping	12	32	1.24	1.66e-08	9606.ENSP00000244537,9606.ENSP00000254942,9606.ENSP00000347168,9606.ENSP00000366956,9606.ENSP00000366974,9606.ENSP00000367034,9606.ENSP00000479106,9606.ENSP00000479461,9606.ENSP00000479794,9606.ENSP00000480960,9606.ENSP00000481486,9606.ENSP00000484789	HIST1H4F,TERF2,HIST1H4J,HIST1H4H,HIST1H4B,HIST1H4C,HIST1H4A,HIST1H4D,HIST1H4K,HIST1H4L,HIST1H4I,HIST1H4E
GO Process	GO:0006338	Chromatin remodeling	24	206	0.73	2.89e-08	9606.ENSP00000244537,9606.ENSP00000274764,9606.ENSP00000325738,9606.ENSP00000347168,9606.ENSP00000352252,9606.ENSP00000358160,9606.ENSP00000363668,9606.ENSP00000366956,9606.ENSP00000366974,9606.ENSP00000366999,9606.ENSP00000367034,9606.ENSP00000479106,9606.ENSP00000479461,9606.ENSP00000479794,9606.ENSP00000480826,9606.ENSP00000480960,9606.ENSP00000481486,9606.ENSP00000482271,9606.ENSP00000483283,…	HIST1H4F,HIST1H2BA,TNP2,HIST1H4J,HIST1H3J,HIST1H3H,DAXX,HIST1H4H,HIST1H4B,HIST1H3D,HIST1H4C,HIST1H4A,HIST1H4D,HIST1H4K,HIST1H3A,HIST1H4L,HIST1H4I,HIST1H3E,HIST1H3I,HIST1H3F,HIST1H3G,HIST1H3C,HIST1H4E,HIST1H3B
GO Process	GO:0009892	Negative regulation of metabolic process	120	3124	0.25	3.21e-08	9606.ENSP00000013807,9606.ENSP00000209728,9606.ENSP00000217244,9606.ENSP00000221233,9606.ENSP00000222247,9606.ENSP00000225430,9606.ENSP00000226730,9606.ENSP00000228872,9606.ENSP00000229307,9606.ENSP00000230048,9606.ENSP00000230050,9606.ENSP00000230056,9606.ENSP00000232496,9606.ENSP00000232501,9606.ENSP00000244534,9606.ENSP00000244537,9606.ENSP00000244573,9606.ENSP00000249373,9606.ENSP00000254942,…	ERCC1,CDC6,CSNK2A1,EXOSC5,RPL18A,RPL19,IL2,CDKN1B,NANOG,ACOT13,RPS12,GMNN,TUSC2,NPRL2,HIST1H1D,HIST1H4F,HIST1H1A,SMO,TERF2,POU5F1,HLA-F,FGF2,PRDX5,USP4,PRKAR2A,HIST1H2AA,HIST1H2AE,QARS,PPP1R14B,RMI2,ERCC4,VEGFB,CD28,PUS10,TRAIP,HIST1H2AJ,SOCS1,FAM212A,HIST1H1B,COL7A1,UBA7,RPS6KA4,HIST1H1C,HIST1H2AD,HIST1H1T,SH2B3,ZNF589,HIST1H4J,BTN2A2,HIST1H2AI,HIST1H2AG,HIST1H3J,HIST1H2AM,HLA-DRB1,ETS2,HIST1H3H…
GO Process	GO:0002376	Immune system process	102	2481	0.28	3.51e-08	9606.ENSP00000009530,9606.ENSP00000013807,9606.ENSP00000044462,9606.ENSP00000216455,9606.ENSP00000221233,9606.ENSP00000223321,9606.ENSP00000226578,9606.ENSP00000226730,9606.ENSP00000232496,9606.ENSP00000244513,9606.ENSP00000244519,9606.ENSP00000252229,9606.ENSP00000259951,9606.ENSP00000264497,9606.ENSP00000273590,9606.ENSP00000274764,9606.ENSP00000274766,9606.ENSP00000289361,9606.ENSP00000294129,…	CD74,ERCC1,PSMA4,PSMA3,EXOSC5,PSMA2,MANBA,IL2,TUSC2,BTN1A1,BTN3A3,MICB,HLA-F,IL21,TCTA,HIST1H2BA,KAAG1,BTN3A1,NCKIPSD,TREX1,APEH,MST1R,C2,CTLA4,PPP1R14B,BTN2A1,IMPDH2,HIST1H2BC,ATRIP,CD28,IP6K2,TUBB,HLA-DQA1,NCR3,NKX2-3,IMPDH1,SH2B3,TAP1,BTN3A2,ARIH2,HIST1H2BF,BTN2A2,HIST1H2BK,TRIM38,IRF5,HLA-DRB1,BAK1,HLA-DMA,PSMB9,PSMB8,TAP2,HLA-DQA2,HLA-DQB1,HLA-DRB5,NOTCH4,AGER,NEU1,HSPA1B,HSPA1A,C6orf25,CSNK…
GO Process	GO:0010605	Negative regulation of macromolecule metabolic process	113	2875	0.26	3.56e-08	9606.ENSP00000013807,9606.ENSP00000209728,9606.ENSP00000217244,9606.ENSP00000221233,9606.ENSP00000222247,9606.ENSP00000225430,9606.ENSP00000226730,9606.ENSP00000228872,9606.ENSP00000229307,9606.ENSP00000230050,9606.ENSP00000230056,9606.ENSP00000232496,9606.ENSP00000244534,9606.ENSP00000244537,9606.ENSP00000244573,9606.ENSP00000249373,9606.ENSP00000254942,9606.ENSP00000259915,9606.ENSP00000259951,…	ERCC1,CDC6,CSNK2A1,EXOSC5,RPL18A,RPL19,IL2,CDKN1B,NANOG,RPS12,GMNN,TUSC2,HIST1H1D,HIST1H4F,HIST1H1A,SMO,TERF2,POU5F1,HLA-F,FGF2,PRDX5,USP4,PRKAR2A,HIST1H2AA,HIST1H2AE,QARS,PPP1R14B,RMI2,ERCC4,VEGFB,CD28,PUS10,TRAIP,HIST1H2AJ,SOCS1,FAM212A,HIST1H1B,COL7A1,UBA7,RPS6KA4,HIST1H1C,HIST1H2AD,HIST1H1T,SH2B3,ZNF589,HIST1H4J,BTN2A2,HIST1H2AI,HIST1H2AG,HIST1H3J,HIST1H2AM,HLA-DRB1,ETS2,HIST1H3H,BAK1,PHF1,DA…
GO Process	GO:0006952	Defense response	66	1296	0.37	3.97e-08	9606.ENSP00000009530,9606.ENSP00000162749,9606.ENSP00000221233,9606.ENSP00000232496,9606.ENSP00000249373,9606.ENSP00000259951,9606.ENSP00000264497,9606.ENSP00000265462,9606.ENSP00000274764,9606.ENSP00000296443,9606.ENSP00000296474,9606.ENSP00000299367,9606.ENSP00000310117,9606.ENSP00000313603,9606.ENSP00000321744,9606.ENSP00000323099,9606.ENSP00000331103,9606.ENSP00000333896,9606.ENSP00000337425,…	CD74,TNFRSF1A,EXOSC5,TUSC2,SMO,HLA-F,IL21,PRDX5,HIST1H2BA,TREX1,MST1R,C2,PPP1R14B,ABCF1,HIST1H2BC,ATRIP,IP6K2,RPS6KA4,HYAL3,TUBB,HLA-DQA1,NCR3,TAP1,HIST1H2BF,CCDC88B,HIST1H2BK,TRIM38,IRF5,HLA-DRB1,PSMB8,HLA-DQA2,HLA-DQB1,HLA-DRB5,AGER,AIF1,HLA-C,HLA-E,TRIM31,UBD,TRIM27,HIST1H2BI,DCDC2,IL2RA,OR2H2,HLA-DRA,SLC26A6,TRIM40,HLA-A,HLA-DQB2,HLA-DPA1,C4A,TRIM10,TNF,HLA-B,LTA,HLA-DPB1,TRIM26,HLA-G,MICA,C4…
GO Process	GO:0045087	Innate immune response	45	703	0.47	5.88e-08	9606.ENSP00000259951,9606.ENSP00000296443,9606.ENSP00000296474,9606.ENSP00000299367,9606.ENSP00000310117,9606.ENSP00000321744,9606.ENSP00000323099,9606.ENSP00000331103,9606.ENSP00000339001,9606.ENSP00000339398,9606.ENSP00000348924,9606.ENSP00000349430,9606.ENSP00000349596,9606.ENSP00000349770,9606.ENSP00000353099,9606.ENSP00000364016,9606.ENSP00000364076,9606.ENSP00000364080,9606.ENSP00000364114,…	HLA-F,TREX1,MST1R,C2,PPP1R14B,HIST1H2BC,ATRIP,IP6K2,TUBB,HLA-DQA1,HIST1H2BF,HIST1H2BK,TRIM38,IRF5,HLA-DRB1,PSMB8,HLA-DQA2,HLA-DQB1,HLA-DRB5,AGER,AIF1,HLA-C,HLA-E,TRIM31,UBD,TRIM27,HIST1H2BI,HLA-DRA,SLC26A6,TRIM40,HLA-A,HLA-DQB2,HLA-DPA1,C4A,TRIM10,HLA-B,HLA-DPB1,TRIM26,HLA-G,MICA,C4B,CFB,HIST1H2BG,HIST1H2BJ,HIST1H2BE
GO Process	GO:0071346	Cellular response to interferon-gamma	21	161	0.78	5.93e-08	9606.ENSP00000259951,9606.ENSP00000339398,9606.ENSP00000349596,9606.ENSP00000349770,9606.ENSP00000353099,9606.ENSP00000364076,9606.ENSP00000364080,9606.ENSP00000364114,9606.ENSP00000365227,9606.ENSP00000365402,9606.ENSP00000365817,9606.ENSP00000365924,9606.ENSP00000378786,9606.ENSP00000378920,9606.ENSP00000379873,9606.ENSP00000390431,9606.ENSP00000393566,9606.ENSP00000399168,9606.ENSP00000408146,…	HLA-F,HLA-DQA1,TRIM38,IRF5,HLA-DRB1,HLA-DQA2,HLA-DQB1,HLA-DRB5,AIF1,HLA-C,HLA-E,TRIM31,HLA-DRA,SLC26A6,HLA-A,HLA-DQB2,HLA-DPA1,HLA-B,HLA-DPB1,TRIM26,HLA-G
GO Process	GO:0044085	Cellular component biogenesis	104	2583	0.27	6.41e-08	9606.ENSP00000009530,9606.ENSP00000013807,9606.ENSP00000162749,9606.ENSP00000164024,9606.ENSP00000215829,9606.ENSP00000216223,9606.ENSP00000221233,9606.ENSP00000223208,9606.ENSP00000225298,9606.ENSP00000229214,9606.ENSP00000230048,9606.ENSP00000230056,9606.ENSP00000230640,9606.ENSP00000231749,9606.ENSP00000244534,9606.ENSP00000244537,9606.ENSP00000244573,9606.ENSP00000254950,9606.ENSP00000259895,…	CD74,ERCC1,TNFRSF1A,CELSR3,SNRPD3,IL2RB,EXOSC5,CEP41,UTP18,KRR1,ACOT13,GMNN,SKIV2L2,ZMYND10,HIST1H1D,HIST1H4F,HIST1H1A,VPS4A,GTF2H4,NRXN2,USP4,HIST1H2BA,ABT1,FERMT3,HIST1H2BD,BSN,HAS3,HIST1H2BC,NDUFAF3,FLNC,CIRH1A,PSMG1,HIST1H1B,LRRC16A,COL7A1,TUBB,HIST1H1C,HIST1H1T,PRMT7,HIST1H4J,HIST1H2BF,HIST1H2BK,HIST1H3J,HLA-DRB1,HIST1H3H,DAXX,WDR46,HSD17B8,HLA-DMA,HSPA1A,LSM2,CSNK2B,APOM,BAG6,AIF1,FLOT1,UBD…
GO Process	GO:0098542	Defense response to other organism	52	900	0.43	6.75e-08	9606.ENSP00000162749,9606.ENSP00000221233,9606.ENSP00000232496,9606.ENSP00000259951,9606.ENSP00000264497,9606.ENSP00000296443,9606.ENSP00000296474,9606.ENSP00000299367,9606.ENSP00000310117,9606.ENSP00000321744,9606.ENSP00000323099,9606.ENSP00000331103,9606.ENSP00000339001,9606.ENSP00000339398,9606.ENSP00000348924,9606.ENSP00000349238,9606.ENSP00000349430,9606.ENSP00000349596,9606.ENSP00000349770,…	TNFRSF1A,EXOSC5,TUSC2,HLA-F,IL21,TREX1,MST1R,C2,PPP1R14B,HIST1H2BC,ATRIP,IP6K2,TUBB,HLA-DQA1,HIST1H2BF,CCDC88B,HIST1H2BK,TRIM38,IRF5,HLA-DRB1,PSMB8,HLA-DQA2,HLA-DQB1,HLA-DRB5,AGER,AIF1,HLA-C,HLA-E,TRIM31,UBD,TRIM27,HIST1H2BI,HLA-DRA,SLC26A6,TRIM40,HLA-A,HLA-DQB2,HLA-DPA1,C4A,TRIM10,TNF,HLA-B,LTA,HLA-DPB1,TRIM26,HLA-G,MICA,C4B,CFB,HIST1H2BG,HIST1H2BJ,HIST1H2BE
GO Process	GO:0034341	Response to interferon-gamma	22	182	0.75	7.95e-08	9606.ENSP00000259951,9606.ENSP00000339398,9606.ENSP00000349596,9606.ENSP00000349770,9606.ENSP00000353099,9606.ENSP00000364076,9606.ENSP00000364080,9606.ENSP00000364114,9606.ENSP00000365227,9606.ENSP00000365402,9606.ENSP00000365817,9606.ENSP00000365924,9606.ENSP00000366249,9606.ENSP00000378786,9606.ENSP00000378920,9606.ENSP00000379873,9606.ENSP00000390431,9606.ENSP00000393566,9606.ENSP00000399168,…	HLA-F,HLA-DQA1,TRIM38,IRF5,HLA-DRB1,HLA-DQA2,HLA-DQB1,HLA-DRB5,AIF1,HLA-C,HLA-E,TRIM31,UBD,HLA-DRA,SLC26A6,HLA-A,HLA-DQB2,HLA-DPA1,HLA-B,HLA-DPB1,TRIM26,HLA-G
GO Process	GO:0010629	Negative regulation of gene expression	87	2014	0.3	1.01e-07	9606.ENSP00000221233,9606.ENSP00000222247,9606.ENSP00000225430,9606.ENSP00000228872,9606.ENSP00000230050,9606.ENSP00000230056,9606.ENSP00000232496,9606.ENSP00000244534,9606.ENSP00000244537,9606.ENSP00000249373,9606.ENSP00000254942,9606.ENSP00000259915,9606.ENSP00000259951,9606.ENSP00000264498,9606.ENSP00000265462,9606.ENSP00000297012,9606.ENSP00000303373,9606.ENSP00000307567,9606.ENSP00000311127,…	EXOSC5,RPL18A,RPL19,CDKN1B,RPS12,GMNN,TUSC2,HIST1H1D,HIST1H4F,SMO,TERF2,POU5F1,HLA-F,FGF2,PRDX5,HIST1H2AA,HIST1H2AE,QARS,VEGFB,CD28,PUS10,TRAIP,HIST1H2AJ,HIST1H1B,UBA7,RPS6KA4,HIST1H1C,HIST1H2AD,ZNF589,HIST1H4J,BTN2A2,HIST1H2AI,HIST1H2AG,HIST1H3J,HIST1H2AM,HLA-DRB1,ETS2,HIST1H3H,BAK1,PHF1,DAXX,RING1,NOTCH4,AGER,DXO,SKIV2L,NELFE,ZBTB12,EHMT2,HSPA1B,HSPA1A,LSM2,AIF1,NFKBIL1,TRIM27,ZKSCAN3,ZNF165,HI…
GO Process	GO:0051707	Response to other organism	63	1256	0.37	1.75e-07	9606.ENSP00000162749,9606.ENSP00000221233,9606.ENSP00000223321,9606.ENSP00000232496,9606.ENSP00000259951,9606.ENSP00000264497,9606.ENSP00000296443,9606.ENSP00000296474,9606.ENSP00000299367,9606.ENSP00000310117,9606.ENSP00000321744,9606.ENSP00000323099,9606.ENSP00000331103,9606.ENSP00000337425,9606.ENSP00000339001,9606.ENSP00000339398,9606.ENSP00000348924,9606.ENSP00000349238,9606.ENSP00000349430,…	TNFRSF1A,EXOSC5,PSMA2,TUSC2,HLA-F,IL21,TREX1,MST1R,C2,PPP1R14B,HIST1H2BC,ATRIP,IP6K2,HYAL3,TUBB,HLA-DQA1,HIST1H2BF,CCDC88B,HIST1H2BK,TRIM38,IRF5,HLA-DRB1,BAK1,PSMB8,HLA-DQA2,HLA-DQB1,HLA-DRB5,AGER,RNF5,LY6G6C,AIF1,NFKBIL1,HLA-C,HLA-E,TRIM31,UBD,TRIM27,HIST1H2BI,HLA-DRA,SLC26A6,TRIM40,HLA-A,HLA-DQB2,HLA-DPA1,MAPKAPK3,C4A,TRIM10,TNF,HLA-B,RHOA,LTA,GPX1,HLA-DPB1,TRIM26,HLA-G,MICA,C4B,CFB,HIST1H2BG,L…
GO Process	GO:0009607	Response to biotic stimulus	64	1289	0.36	1.84e-07	9606.ENSP00000162749,9606.ENSP00000221233,9606.ENSP00000223321,9606.ENSP00000232496,9606.ENSP00000249373,9606.ENSP00000259951,9606.ENSP00000264497,9606.ENSP00000296443,9606.ENSP00000296474,9606.ENSP00000299367,9606.ENSP00000310117,9606.ENSP00000321744,9606.ENSP00000323099,9606.ENSP00000331103,9606.ENSP00000337425,9606.ENSP00000339001,9606.ENSP00000339398,9606.ENSP00000348924,9606.ENSP00000349238,…	TNFRSF1A,EXOSC5,PSMA2,TUSC2,SMO,HLA-F,IL21,TREX1,MST1R,C2,PPP1R14B,HIST1H2BC,ATRIP,IP6K2,HYAL3,TUBB,HLA-DQA1,HIST1H2BF,CCDC88B,HIST1H2BK,TRIM38,IRF5,HLA-DRB1,BAK1,PSMB8,HLA-DQA2,HLA-DQB1,HLA-DRB5,AGER,RNF5,LY6G6C,AIF1,NFKBIL1,HLA-C,HLA-E,TRIM31,UBD,TRIM27,HIST1H2BI,HLA-DRA,SLC26A6,TRIM40,HLA-A,HLA-DQB2,HLA-DPA1,MAPKAPK3,C4A,TRIM10,TNF,HLA-B,RHOA,LTA,GPX1,HLA-DPB1,TRIM26,HLA-G,MICA,C4B,CFB,HIST1H2…
GO Process	GO:0007166	Cell surface receptor signaling pathway	95	2325	0.28	2.05e-07	9606.ENSP00000002829,9606.ENSP00000009530,9606.ENSP00000044462,9606.ENSP00000162749,9606.ENSP00000164024,9606.ENSP00000216223,9606.ENSP00000216455,9606.ENSP00000217244,9606.ENSP00000223321,9606.ENSP00000226730,9606.ENSP00000228872,9606.ENSP00000229307,9606.ENSP00000244513,9606.ENSP00000244519,9606.ENSP00000246841,9606.ENSP00000249373,9606.ENSP00000252229,9606.ENSP00000259915,9606.ENSP00000259951,…	SEMA3F,CD74,PSMA4,TNFRSF1A,CELSR3,IL2RB,PSMA3,CSNK2A1,PSMA2,IL2,CDKN1B,NANOG,BTN1A1,BTN3A3,FLRT1,SMO,MICB,POU5F1,HLA-F,IL21,FGF2,FERMT3,BTN3A1,NCKIPSD,TREX1,MST1R,ATP6V1G2,CTLA4,VEGFB,BTN2A1,ATRIP,CD28,SOCS1,IP6K2,RPS6KA4,HLA-DQA1,NCR3,SH2B3,BTN3A2,BTN2A2,TRIM38,IRF5,HIST1H3J,HLA-DRB1,HIST1H3H,BAK1,DAXX,PSMB9,PSMB8,HLA-DQA2,HLA-DQB1,HLA-DRB5,NOTCH4,AGER,C6orf25,CSNK2B,BAG6,HLA-C,MUC21,HLA-E,TRIM3…
GO Process	GO:0060255	Regulation of macromolecule metabolic process	198	6407	0.16	3.32e-07	9606.ENSP00000009530,9606.ENSP00000013807,9606.ENSP00000044462,9606.ENSP00000162749,9606.ENSP00000164024,9606.ENSP00000209728,9606.ENSP00000211936,9606.ENSP00000216455,9606.ENSP00000217244,9606.ENSP00000221233,9606.ENSP00000222247,9606.ENSP00000223073,9606.ENSP00000223321,9606.ENSP00000225430,9606.ENSP00000226730,9606.ENSP00000228872,9606.ENSP00000229307,9606.ENSP00000230050,9606.ENSP00000230056,…	CD74,ERCC1,PSMA4,TNFRSF1A,CELSR3,CDC6,ZNF184,PSMA3,CSNK2A1,EXOSC5,RPL18A,RBM28,PSMA2,RPL19,IL2,CDKN1B,NANOG,RPS12,GMNN,TUSC2,BTN1A1,BTN3A3,HIST1H1D,HIST1H4F,HIST1H1A,ZNF391,SMO,TERF2,HILPDA,PGBD1,GTF2H4,POU5F1,HLA-F,IL21,FGF2,PRDX5,USP4,PRKAR2A,DOCK3,CCNA2,ABT1,CD226,BTN3A1,ZSCAN23,TREX1,MST1R,HIST1H2AA,HIST1H2AE,CDC25A,HAS3,QARS,PPP1R14B,RMI2,ERCC4,VEGFB,BTN2A1,ABCF1,ATRIP,CD28,TNP2,PUS10,CIRH1A…
GO Process	GO:0022607	Cellular component assembly	95	2359	0.27	4.12e-07	9606.ENSP00000009530,9606.ENSP00000013807,9606.ENSP00000162749,9606.ENSP00000164024,9606.ENSP00000215829,9606.ENSP00000216223,9606.ENSP00000223208,9606.ENSP00000230048,9606.ENSP00000230056,9606.ENSP00000231749,9606.ENSP00000244534,9606.ENSP00000244537,9606.ENSP00000244573,9606.ENSP00000254950,9606.ENSP00000259895,9606.ENSP00000265459,9606.ENSP00000265560,9606.ENSP00000274764,9606.ENSP00000274849,…	CD74,ERCC1,TNFRSF1A,CELSR3,SNRPD3,IL2RB,CEP41,ACOT13,GMNN,ZMYND10,HIST1H1D,HIST1H4F,HIST1H1A,VPS4A,GTF2H4,NRXN2,USP4,HIST1H2BA,ABT1,FERMT3,HIST1H2BD,BSN,HAS3,HIST1H2BC,NDUFAF3,FLNC,PSMG1,HIST1H1B,LRRC16A,COL7A1,TUBB,HIST1H1C,HIST1H1T,PRMT7,HIST1H4J,HIST1H2BF,HIST1H2BK,HIST1H3J,HLA-DRB1,HIST1H3H,DAXX,HSD17B8,HLA-DMA,HSPA1A,LSM2,CSNK2B,APOM,BAG6,AIF1,FLOT1,UBD,HIST1H2BL,HIST1H4H,HIST1H2BI,HIST1H4B,…
GO Process	GO:0043486	Histone exchange	13	59	1.01	5.15e-07	9606.ENSP00000244537,9606.ENSP00000274764,9606.ENSP00000325738,9606.ENSP00000347168,9606.ENSP00000366956,9606.ENSP00000366974,9606.ENSP00000367034,9606.ENSP00000479106,9606.ENSP00000479461,9606.ENSP00000479794,9606.ENSP00000480960,9606.ENSP00000481486,9606.ENSP00000484789	HIST1H4F,HIST1H2BA,TNP2,HIST1H4J,HIST1H4H,HIST1H4B,HIST1H4C,HIST1H4A,HIST1H4D,HIST1H4K,HIST1H4L,HIST1H4I,HIST1H4E
GO Process	GO:0048519	Negative regulation of biological process	173	5389	0.17	5.3e-07	9606.ENSP00000002829,9606.ENSP00000009530,9606.ENSP00000013807,9606.ENSP00000044462,9606.ENSP00000162749,9606.ENSP00000209728,9606.ENSP00000216223,9606.ENSP00000216455,9606.ENSP00000217244,9606.ENSP00000221233,9606.ENSP00000222247,9606.ENSP00000223321,9606.ENSP00000225430,9606.ENSP00000226730,9606.ENSP00000228872,9606.ENSP00000229307,9606.ENSP00000230048,9606.ENSP00000230050,9606.ENSP00000230056,…	SEMA3F,CD74,ERCC1,PSMA4,TNFRSF1A,CDC6,IL2RB,PSMA3,CSNK2A1,EXOSC5,RPL18A,PSMA2,RPL19,IL2,CDKN1B,NANOG,ACOT13,RPS12,GMNN,TUSC2,NPRL2,HIST1H1D,HIST1H4F,HIST1H1A,SMO,MICB,TERF2,VPS4A,IER3,POU5F1,HLA-F,FGF2,PRDX5,USP4,PRKAR2A,TCTA,TREX1,HIST1H2AA,HIST1H2AE,CTLA4,NUDT6,QARS,PPP1R14B,RMI2,ERCC4,VEGFB,ATRIP,CD28,PUS10,TRAIP,HIST1H2AJ,SOCS1,FAM212A,HIST1H1B,IP6K2,LRRC16A,COL7A1,UBA7,RPS6KA4,HYAL3,HIST1H1C…
GO Process	GO:0006303	Double-strand break repair via nonhomologous end joining	14	74	0.94	6.99e-07	9606.ENSP00000013807,9606.ENSP00000244537,9606.ENSP00000310520,9606.ENSP00000347168,9606.ENSP00000365588,9606.ENSP00000366956,9606.ENSP00000366974,9606.ENSP00000367034,9606.ENSP00000479106,9606.ENSP00000479461,9606.ENSP00000479794,9606.ENSP00000480960,9606.ENSP00000481486,9606.ENSP00000484789	ERCC1,HIST1H4F,ERCC4,HIST1H4J,MDC1,HIST1H4H,HIST1H4B,HIST1H4C,HIST1H4A,HIST1H4D,HIST1H4K,HIST1H4L,HIST1H4I,HIST1H4E
GO Process	GO:0019222	Regulation of metabolic process	208	6948	0.14	1.31e-06	9606.ENSP00000009530,9606.ENSP00000013807,9606.ENSP00000044462,9606.ENSP00000162749,9606.ENSP00000164024,9606.ENSP00000209728,9606.ENSP00000211936,9606.ENSP00000216455,9606.ENSP00000217244,9606.ENSP00000221233,9606.ENSP00000222247,9606.ENSP00000223073,9606.ENSP00000223321,9606.ENSP00000225430,9606.ENSP00000226730,9606.ENSP00000228872,9606.ENSP00000229307,9606.ENSP00000230048,9606.ENSP00000230050,…	CD74,ERCC1,PSMA4,TNFRSF1A,CELSR3,CDC6,ZNF184,PSMA3,CSNK2A1,EXOSC5,RPL18A,RBM28,PSMA2,RPL19,IL2,CDKN1B,NANOG,ACOT13,RPS12,GMNN,PFKFB4,TUSC2,NPRL2,BTN1A1,BTN3A3,HIST1H1D,HIST1H4F,HIST1H1A,ZNF391,SMO,TERF2,HILPDA,PGBD1,GTF2H4,POU5F1,HLA-F,IL21,FGF2,PRDX5,USP4,PRKAR2A,DOCK3,CCNA2,ABT1,CD226,BTN3A1,ZSCAN23,TREX1,MST1R,HIST1H2AA,ATP6V1G2,HIST1H2AE,CDC25A,HAS3,QARS,PPP1R14B,RMI2,ERCC4,VEGFB,BTN2A1,ABCF1…
GO Process	GO:0006342	Chromatin silencing	12	54	1.01	1.83e-06	9606.ENSP00000297012,9606.ENSP00000303373,9606.ENSP00000328484,9606.ENSP00000341094,9606.ENSP00000351589,9606.ENSP00000352119,9606.ENSP00000352627,9606.ENSP00000366679,9606.ENSP00000367022,9606.ENSP00000482431,9606.ENSP00000482538,9606.ENSP00000483842	HIST1H2AA,HIST1H2AE,HIST1H2AJ,HIST1H2AD,HIST1H2AI,HIST1H2AG,HIST1H2AM,HIST1H2AH,HIST1H2AC,HIST1H2AK,HIST1H2AL,HIST1H2AB
GO Process	GO:0034080	CENP-A containing nucleosome assembly	11	43	1.07	2.09e-06	9606.ENSP00000244537,9606.ENSP00000347168,9606.ENSP00000366956,9606.ENSP00000366974,9606.ENSP00000367034,9606.ENSP00000479106,9606.ENSP00000479461,9606.ENSP00000479794,9606.ENSP00000480960,9606.ENSP00000481486,9606.ENSP00000484789	HIST1H4F,HIST1H4J,HIST1H4H,HIST1H4B,HIST1H4C,HIST1H4A,HIST1H4D,HIST1H4K,HIST1H4L,HIST1H4I,HIST1H4E
GO Process	GO:0051239	Regulation of multicellular organismal process	116	3227	0.22	2.36e-06	9606.ENSP00000002829,9606.ENSP00000009530,9606.ENSP00000044462,9606.ENSP00000162749,9606.ENSP00000164024,9606.ENSP00000216455,9606.ENSP00000223321,9606.ENSP00000226730,9606.ENSP00000228872,9606.ENSP00000230048,9606.ENSP00000232496,9606.ENSP00000244513,9606.ENSP00000244519,9606.ENSP00000244537,9606.ENSP00000246841,9606.ENSP00000249373,9606.ENSP00000257696,9606.ENSP00000259915,9606.ENSP00000259951,…	SEMA3F,CD74,PSMA4,TNFRSF1A,CELSR3,PSMA3,PSMA2,IL2,CDKN1B,ACOT13,TUSC2,BTN1A1,BTN3A3,HIST1H4F,FLRT1,SMO,HILPDA,POU5F1,HLA-F,IL21,FGF2,KIAA1109,TCTA,CD226,BTN3A1,NCKIPSD,TREX1,CTLA4,VEGFB,BTN2A1,AMIGO3,ATRIP,CD28,TRAIP,SOCS1,UBA7,RPS6KA4,HYAL3,P4HTM,SH2B3,HIST1H4J,BTN3A2,BTN2A2,CCDC88B,TRIM38,IRF5,HIST1H3J,HLA-DRB1,HIST1H3H,PSMB9,PSMB8,NOTCH4,GPSM3,AGER,FKBPL,ZBTB12,HSPA1B,HSPA1A,CLIC1,CSNK2B,APOM,…
GO Process	GO:0002476	Antigen processing and presentation of endogenous peptide antigen via mhc class ib	7	9	1.56	2.51e-06	9606.ENSP00000252229,9606.ENSP00000259951,9606.ENSP00000364034,9606.ENSP00000365817,9606.ENSP00000412927,9606.ENSP00000413079,9606.ENSP00000417404	MICB,HLA-F,TAP2,HLA-E,HLA-G,MICA,HFE
GO Process	GO:0006355	Regulation of transcription, dna-templated	120	3388	0.21	2.68e-06	9606.ENSP00000009530,9606.ENSP00000013807,9606.ENSP00000044462,9606.ENSP00000162749,9606.ENSP00000209728,9606.ENSP00000211936,9606.ENSP00000216455,9606.ENSP00000223321,9606.ENSP00000226730,9606.ENSP00000228872,9606.ENSP00000229307,9606.ENSP00000230056,9606.ENSP00000244534,9606.ENSP00000244537,9606.ENSP00000244573,9606.ENSP00000244576,9606.ENSP00000249373,9606.ENSP00000259883,9606.ENSP00000259895,…	CD74,ERCC1,PSMA4,TNFRSF1A,CDC6,ZNF184,PSMA3,PSMA2,IL2,CDKN1B,NANOG,GMNN,HIST1H1D,HIST1H4F,HIST1H1A,ZNF391,SMO,PGBD1,GTF2H4,POU5F1,FGF2,PRDX5,CCNA2,ABT1,ZSCAN23,HIST1H2AA,HIST1H2AE,HAS3,QARS,CD28,CIRH1A,TRAIP,HIST1H2AJ,HIST1H1B,ZKSCAN8,RPS6KA4,HIST1H1C,HIST1H2AD,HIST1H1T,NKX2-3,ZNF589,HIST1H4J,TRIM38,IRF5,HIST1H2AI,HIST1H2AG,HIST1H3J,HIST1H2AM,HLA-DRB1,ETS2,ZSCAN12,HIST1H3H,PHF1,DAXX,RING1,RXRB,PS…
GO Process	GO:1903506	Regulation of nucleic acid-templated transcription	121	3447	0.21	3.72e-06	9606.ENSP00000009530,9606.ENSP00000013807,9606.ENSP00000044462,9606.ENSP00000162749,9606.ENSP00000209728,9606.ENSP00000211936,9606.ENSP00000216455,9606.ENSP00000223321,9606.ENSP00000226730,9606.ENSP00000228872,9606.ENSP00000229307,9606.ENSP00000230056,9606.ENSP00000244534,9606.ENSP00000244537,9606.ENSP00000244573,9606.ENSP00000244576,9606.ENSP00000249373,9606.ENSP00000259883,9606.ENSP00000259895,…	CD74,ERCC1,PSMA4,TNFRSF1A,CDC6,ZNF184,PSMA3,PSMA2,IL2,CDKN1B,NANOG,GMNN,HIST1H1D,HIST1H4F,HIST1H1A,ZNF391,SMO,PGBD1,GTF2H4,POU5F1,FGF2,PRDX5,CCNA2,ABT1,ZSCAN23,HIST1H2AA,HIST1H2AE,HAS3,QARS,CD28,CIRH1A,TRAIP,HIST1H2AJ,HIST1H1B,ZKSCAN8,RPS6KA4,HIST1H1C,HIST1H2AD,HIST1H1T,NKX2-3,ZNF589,HIST1H4J,TRIM38,IRF5,HIST1H2AI,HIST1H2AG,HIST1H3J,HIST1H2AM,HLA-DRB1,ETS2,ZSCAN12,HIST1H3H,PHF1,DAXX,RING1,RXRB,PS…
GO Process	GO:0002479	Antigen processing and presentation of exogenous peptide antigen via mhc class i, tap-dependent	13	75	0.9	5.41e-06	9606.ENSP00000044462,9606.ENSP00000216455,9606.ENSP00000223321,9606.ENSP00000259951,9606.ENSP00000346206,9606.ENSP00000363993,9606.ENSP00000364016,9606.ENSP00000364034,9606.ENSP00000365402,9606.ENSP00000365817,9606.ENSP00000379873,9606.ENSP00000399168,9606.ENSP00000412927	PSMA4,PSMA3,PSMA2,HLA-F,TAP1,PSMB9,PSMB8,TAP2,HLA-C,HLA-E,HLA-A,HLA-B,HLA-G
GO Process	GO:0071310	Cellular response to organic substance	90	2369	0.24	1.38e-05	9606.ENSP00000009530,9606.ENSP00000044462,9606.ENSP00000162749,9606.ENSP00000209728,9606.ENSP00000216223,9606.ENSP00000216455,9606.ENSP00000223321,9606.ENSP00000226730,9606.ENSP00000228872,9606.ENSP00000229307,9606.ENSP00000246841,9606.ENSP00000249373,9606.ENSP00000259915,9606.ENSP00000259951,9606.ENSP00000264497,9606.ENSP00000264498,9606.ENSP00000265563,9606.ENSP00000273610,9606.ENSP00000274026,…	CD74,PSMA4,TNFRSF1A,CDC6,IL2RB,PSMA3,PSMA2,IL2,CDKN1B,NANOG,FLRT1,SMO,POU5F1,HLA-F,IL21,FGF2,PRKAR2A,UCN2,CCNA2,TREX1,MST1R,ATP6V1G2,VEGFB,IMPDH2,ATRIP,SOCS1,IP6K2,RPS6KA4,HYAL3,HLA-DQA1,SH2B3,TRIM38,IRF5,HIST1H3J,HLA-DRB1,HIST1H3H,BAK1,DAXX,RXRB,PSMB9,PSMB8,HLA-DQA2,HLA-DQB1,HLA-DRB5,AGER,RNF5,ATF6B,HSPA1B,HSPA1A,HSPA1L,CSNK2B,BAG6,AIF1,NFKBIL1,HLA-C,FLOT1,HLA-E,TRIM31,HIST1H3D,IL2RA,FAT4,BAD,HL…
GO Process	GO:0019219	Regulation of nucleobase-containing compound metabolic process	132	3982	0.19	1.69e-05	9606.ENSP00000009530,9606.ENSP00000013807,9606.ENSP00000044462,9606.ENSP00000162749,9606.ENSP00000209728,9606.ENSP00000211936,9606.ENSP00000216455,9606.ENSP00000221233,9606.ENSP00000223073,9606.ENSP00000223321,9606.ENSP00000226730,9606.ENSP00000228872,9606.ENSP00000229307,9606.ENSP00000230056,9606.ENSP00000232375,9606.ENSP00000244534,9606.ENSP00000244537,9606.ENSP00000244573,9606.ENSP00000244576,…	CD74,ERCC1,PSMA4,TNFRSF1A,CDC6,ZNF184,PSMA3,EXOSC5,RBM28,PSMA2,IL2,CDKN1B,NANOG,GMNN,PFKFB4,HIST1H1D,HIST1H4F,HIST1H1A,ZNF391,SMO,TERF2,PGBD1,GTF2H4,POU5F1,FGF2,PRDX5,CCNA2,ABT1,ZSCAN23,TREX1,HIST1H2AA,HIST1H2AE,HAS3,QARS,RMI2,ERCC4,ATRIP,CD28,CIRH1A,TRAIP,HIST1H2AJ,HIST1H1B,ZKSCAN8,RPS6KA4,HIST1H1C,HIST1H2AD,HIST1H1T,NKX2-3,ZNF589,HIST1H4J,TRIM38,IRF5,HIST1H2AI,HIST1H2AG,HIST1H3J,HIST1H2AM,HLA-D…
GO Process	GO:0022407	Regulation of cell-cell adhesion	29	424	0.5	1.73e-05	9606.ENSP00000009530,9606.ENSP00000226730,9606.ENSP00000264497,9606.ENSP00000279227,9606.ENSP00000303939,9606.ENSP00000324890,9606.ENSP00000329418,9606.ENSP00000345492,9606.ENSP00000349143,9606.ENSP00000349238,9606.ENSP00000353099,9606.ENSP00000364163,9606.ENSP00000364210,9606.ENSP00000365227,9606.ENSP00000365465,9606.ENSP00000365473,9606.ENSP00000365569,9606.ENSP00000365817,9606.ENSP00000369293,…	CD74,IL2,IL21,FERMT3,CTLA4,CD28,SOCS1,SH2B3,BTN2A2,CCDC88B,HLA-DRB1,NOTCH4,AGER,AIF1,CDSN,MUC21,FLOT1,HLA-E,IL2RA,BAD,HLA-A,HLA-DPA1,TNF,HLA-DMB,RHOA,HLA-DPB1,HLA-G,HFE,FAM65B
GO Process	GO:0050777	Negative regulation of immune response	17	154	0.71	1.76e-05	9606.ENSP00000226730,9606.ENSP00000259951,9606.ENSP00000296443,9606.ENSP00000303939,9606.ENSP00000323099,9606.ENSP00000353099,9606.ENSP00000365817,9606.ENSP00000366404,9606.ENSP00000369293,9606.ENSP00000379873,9606.ENSP00000398698,9606.ENSP00000399168,9606.ENSP00000407375,9606.ENSP00000412927,9606.ENSP00000413079,9606.ENSP00000417404,9606.ENSP00000481570	IL2,HLA-F,TREX1,CTLA4,ATRIP,HLA-DRB1,HLA-E,TRIM27,IL2RA,HLA-A,TNF,HLA-B,GPX1,HLA-G,MICA,HFE,TNFAIP3
GO Process	GO:0051252	Regulation of rna metabolic process	125	3722	0.19	2.07e-05	9606.ENSP00000009530,9606.ENSP00000013807,9606.ENSP00000044462,9606.ENSP00000162749,9606.ENSP00000209728,9606.ENSP00000211936,9606.ENSP00000216455,9606.ENSP00000221233,9606.ENSP00000223073,9606.ENSP00000223321,9606.ENSP00000226730,9606.ENSP00000228872,9606.ENSP00000229307,9606.ENSP00000230056,9606.ENSP00000244534,9606.ENSP00000244537,9606.ENSP00000244573,9606.ENSP00000244576,9606.ENSP00000249373,…	CD74,ERCC1,PSMA4,TNFRSF1A,CDC6,ZNF184,PSMA3,EXOSC5,RBM28,PSMA2,IL2,CDKN1B,NANOG,GMNN,HIST1H1D,HIST1H4F,HIST1H1A,ZNF391,SMO,PGBD1,GTF2H4,POU5F1,FGF2,PRDX5,CCNA2,ABT1,ZSCAN23,HIST1H2AA,HIST1H2AE,HAS3,QARS,CD28,CIRH1A,TRAIP,HIST1H2AJ,HIST1H1B,ZKSCAN8,RPS6KA4,HIST1H1C,HIST1H2AD,HIST1H1T,NKX2-3,ZNF589,HIST1H4J,TRIM38,IRF5,HIST1H2AI,HIST1H2AG,HIST1H3J,HIST1H2AM,HLA-DRB1,ETS2,ZSCAN12,HIST1H3H,PHF1,DAXX,…
GO Process	GO:1903707	Negative regulation of hemopoiesis	17	156	0.7	2.07e-05	9606.ENSP00000009530,9606.ENSP00000226730,9606.ENSP00000244537,9606.ENSP00000273590,9606.ENSP00000303939,9606.ENSP00000329418,9606.ENSP00000347168,9606.ENSP00000366956,9606.ENSP00000366974,9606.ENSP00000367034,9606.ENSP00000412927,9606.ENSP00000479106,9606.ENSP00000479461,9606.ENSP00000479794,9606.ENSP00000480960,9606.ENSP00000481486,9606.ENSP00000484789	CD74,IL2,HIST1H4F,TCTA,CTLA4,SOCS1,HIST1H4J,HIST1H4H,HIST1H4B,HIST1H4C,HLA-G,HIST1H4A,HIST1H4D,HIST1H4K,HIST1H4L,HIST1H4I,HIST1H4E
GO Process	GO:0045934	Negative regulation of nucleobase-containing compound metabolic process	65	1528	0.29	2.65e-05	9606.ENSP00000013807,9606.ENSP00000228872,9606.ENSP00000229307,9606.ENSP00000230056,9606.ENSP00000244534,9606.ENSP00000244537,9606.ENSP00000244573,9606.ENSP00000249373,9606.ENSP00000254942,9606.ENSP00000259915,9606.ENSP00000265462,9606.ENSP00000297012,9606.ENSP00000303373,9606.ENSP00000307567,9606.ENSP00000310356,9606.ENSP00000310520,9606.ENSP00000328484,9606.ENSP00000330074,9606.ENSP00000339566,…	ERCC1,CDKN1B,NANOG,GMNN,HIST1H1D,HIST1H4F,HIST1H1A,SMO,TERF2,POU5F1,PRDX5,HIST1H2AA,HIST1H2AE,QARS,RMI2,ERCC4,HIST1H2AJ,HIST1H1B,HIST1H1C,HIST1H2AD,HIST1H1T,ZNF589,HIST1H4J,HIST1H2AI,HIST1H2AG,HIST1H3J,HIST1H2AM,ETS2,HIST1H3H,DAXX,RING1,NOTCH4,NELFE,ZBTB12,EHMT2,HSPA1A,TRIM27,ZKSCAN3,ZNF165,HIST1H2AH,HIST1H4H,HIST1H4B,HIST1H3D,HIST1H2AC,HIST1H4C,TDP2,DYRK1A,ESRRA,TNF,HIST1H4A,HIST1H4D,HIST1H4K,HI…
GO Process	GO:0002480	Antigen processing and presentation of exogenous peptide antigen via mhc class i, tap-independent	6	8	1.54	2.68e-05	9606.ENSP00000259951,9606.ENSP00000365402,9606.ENSP00000365817,9606.ENSP00000379873,9606.ENSP00000399168,9606.ENSP00000412927	HLA-F,HLA-C,HLA-E,HLA-A,HLA-B,HLA-G
GO Process	GO:0042129	Regulation of t cell proliferation	17	165	0.68	4.09e-05	9606.ENSP00000226730,9606.ENSP00000264497,9606.ENSP00000303939,9606.ENSP00000324890,9606.ENSP00000349143,9606.ENSP00000349238,9606.ENSP00000353099,9606.ENSP00000364210,9606.ENSP00000365227,9606.ENSP00000365817,9606.ENSP00000369293,9606.ENSP00000379873,9606.ENSP00000393566,9606.ENSP00000398890,9606.ENSP00000408146,9606.ENSP00000412927,9606.ENSP00000482957	IL2,IL21,CTLA4,CD28,BTN2A2,CCDC88B,HLA-DRB1,AGER,AIF1,HLA-E,IL2RA,HLA-A,HLA-DPA1,HLA-DMB,HLA-DPB1,HLA-G,FAM65B
GO Process	GO:1903039	Positive regulation of leukocyte cell-cell adhesion	20	228	0.61	4.18e-05	9606.ENSP00000009530,9606.ENSP00000226730,9606.ENSP00000264497,9606.ENSP00000303939,9606.ENSP00000324890,9606.ENSP00000329418,9606.ENSP00000349143,9606.ENSP00000349238,9606.ENSP00000364210,9606.ENSP00000365227,9606.ENSP00000365817,9606.ENSP00000369293,9606.ENSP00000378040,9606.ENSP00000379873,9606.ENSP00000393566,9606.ENSP00000398698,9606.ENSP00000398890,9606.ENSP00000400175,9606.ENSP00000408146,…	CD74,IL2,IL21,CTLA4,CD28,SOCS1,BTN2A2,CCDC88B,AGER,AIF1,HLA-E,IL2RA,BAD,HLA-A,HLA-DPA1,TNF,HLA-DMB,RHOA,HLA-DPB1,HLA-G
GO Process	GO:0044267	Cellular protein metabolic process	123	3696	0.19	4.23e-05	9606.ENSP00000044462,9606.ENSP00000215829,9606.ENSP00000216223,9606.ENSP00000216455,9606.ENSP00000217244,9606.ENSP00000222247,9606.ENSP00000223208,9606.ENSP00000223321,9606.ENSP00000225430,9606.ENSP00000226578,9606.ENSP00000226730,9606.ENSP00000230050,9606.ENSP00000231572,9606.ENSP00000232501,9606.ENSP00000244360,9606.ENSP00000244534,9606.ENSP00000244537,9606.ENSP00000254950,9606.ENSP00000259895,…	PSMA4,SNRPD3,IL2RB,PSMA3,CSNK2A1,RPL18A,CEP41,PSMA2,RPL19,MANBA,IL2,RPS12,RARS,NPRL2,RNF39,HIST1H1D,HIST1H4F,VPS4A,GTF2H4,IL21,FGF2,USP4,PMM2,CCNA2,HIST1H2BA,PDF,HIST1H2BD,SHISA5,APEH,MST1R,CDC25A,QARS,VEGFB,ABCF1,HIST1H2BC,FKRP,TRAIP,RNF123,SOCS1,UBA7,RPS6KA4,HIST1H1C,P4HTM,PRMT7,DALRD3,HIST1H4J,UBE2H,ARIH2,HIST1H2BF,HIST1H2BK,TRIM38,HIST1H3J,HIST1H3H,DAXX,RING1,PSMB9,PSMB8,RNF5,STK19,EHMT2,VARS…
GO Process	GO:0048584	Positive regulation of response to stimulus	85	2257	0.24	4.37e-05	9606.ENSP00000009530,9606.ENSP00000044462,9606.ENSP00000162749,9606.ENSP00000216455,9606.ENSP00000217244,9606.ENSP00000223321,9606.ENSP00000226730,9606.ENSP00000244513,9606.ENSP00000244519,9606.ENSP00000249373,9606.ENSP00000252229,9606.ENSP00000259915,9606.ENSP00000259951,9606.ENSP00000264497,9606.ENSP00000264498,9606.ENSP00000280200,9606.ENSP00000289361,9606.ENSP00000294129,9606.ENSP00000296443,…	CD74,PSMA4,TNFRSF1A,PSMA3,CSNK2A1,PSMA2,IL2,BTN1A1,BTN3A3,SMO,MICB,POU5F1,HLA-F,IL21,FGF2,CD226,BTN3A1,NCKIPSD,TREX1,SHISA5,MST1R,C2,CTLA4,VEGFB,BTN2A1,ATRIP,CD28,HLA-DQA1,NCR3,BTN3A2,BTN2A2,TRIM38,HLA-DRB1,BAK1,DAXX,PSMB9,PSMB8,HLA-DQA2,HLA-DQB1,HLA-DRB5,NOTCH4,GPSM3,AGER,STK19,NELFE,HSPA1B,HSPA1A,CSNK2B,BAG6,AIF1,MUC21,FLOT1,HLA-E,MOG,UBD,KIAA0319,DCDC2,TRPC3,BAD,HLA-DRA,AGPAT1,HLA-A,ESRRA,CLEC…
GO Process	GO:0050870	Positive regulation of t cell activation	19	209	0.62	4.83e-05	9606.ENSP00000009530,9606.ENSP00000226730,9606.ENSP00000264497,9606.ENSP00000303939,9606.ENSP00000324890,9606.ENSP00000329418,9606.ENSP00000349143,9606.ENSP00000349238,9606.ENSP00000364210,9606.ENSP00000365227,9606.ENSP00000365817,9606.ENSP00000369293,9606.ENSP00000378040,9606.ENSP00000379873,9606.ENSP00000393566,9606.ENSP00000398890,9606.ENSP00000400175,9606.ENSP00000408146,9606.ENSP00000412927	CD74,IL2,IL21,CTLA4,CD28,SOCS1,BTN2A2,CCDC88B,AGER,AIF1,HLA-E,IL2RA,BAD,HLA-A,HLA-DPA1,HLA-DMB,RHOA,HLA-DPB1,HLA-G
GO Process	GO:1903507	Negative regulation of nucleic acid-templated transcription	58	1324	0.31	4.91e-05	9606.ENSP00000228872,9606.ENSP00000229307,9606.ENSP00000230056,9606.ENSP00000244534,9606.ENSP00000244537,9606.ENSP00000249373,9606.ENSP00000259915,9606.ENSP00000265462,9606.ENSP00000297012,9606.ENSP00000303373,9606.ENSP00000307567,9606.ENSP00000328484,9606.ENSP00000330074,9606.ENSP00000339566,9606.ENSP00000341094,9606.ENSP00000346729,9606.ENSP00000347168,9606.ENSP00000351589,9606.ENSP00000352119,…	CDKN1B,NANOG,GMNN,HIST1H1D,HIST1H4F,SMO,POU5F1,PRDX5,HIST1H2AA,HIST1H2AE,QARS,HIST1H2AJ,HIST1H1B,HIST1H1C,HIST1H2AD,ZNF589,HIST1H4J,HIST1H2AI,HIST1H2AG,HIST1H3J,HIST1H2AM,ETS2,HIST1H3H,DAXX,RING1,NOTCH4,NELFE,ZBTB12,EHMT2,HSPA1A,TRIM27,ZKSCAN3,ZNF165,HIST1H2AH,HIST1H4H,HIST1H4B,HIST1H3D,HIST1H2AC,HIST1H4C,TDP2,ESRRA,TNF,HIST1H4A,HIST1H4D,HIST1H4K,HIST1H3A,HIST1H4L,HIST1H4I,HIST1H3E,HIST1H2AK,HIST…
GO Process	GO:0016567	Protein ubiquitination	39	729	0.39	4.94e-05	9606.ENSP00000044462,9606.ENSP00000216455,9606.ENSP00000223321,9606.ENSP00000244360,9606.ENSP00000274764,9606.ENSP00000289316,9606.ENSP00000321744,9606.ENSP00000328203,9606.ENSP00000328287,9606.ENSP00000329418,9606.ENSP00000333266,9606.ENSP00000347836,9606.ENSP00000348769,9606.ENSP00000348924,9606.ENSP00000349430,9606.ENSP00000349596,9606.ENSP00000363787,9606.ENSP00000363993,9606.ENSP00000364016,…	PSMA4,PSMA3,PSMA2,RNF39,HIST1H2BA,HIST1H2BD,HIST1H2BC,TRAIP,RNF123,SOCS1,UBA7,UBE2H,ARIH2,HIST1H2BF,HIST1H2BK,TRIM38,RING1,PSMB9,PSMB8,RNF5,TRIM31,UBD,TRIM27,HIST1H2BL,HIST1H2BI,TRIM40,HLA-A,TRIM10,CISH,TRIM26,HIST1H2BG,HIST1H2BJ,HIST1H2BO,HIST1H2BM,HIST1H2BH,TNFAIP3,HIST1H2BB,HIST1H2BE,HIST1H2BN
GO Process	GO:0000723	Telomere maintenance	14	112	0.76	5.04e-05	9606.ENSP00000013807,9606.ENSP00000244537,9606.ENSP00000254942,9606.ENSP00000310520,9606.ENSP00000347168,9606.ENSP00000366956,9606.ENSP00000366974,9606.ENSP00000367034,9606.ENSP00000479106,9606.ENSP00000479461,9606.ENSP00000479794,9606.ENSP00000480960,9606.ENSP00000481486,9606.ENSP00000484789	ERCC1,HIST1H4F,TERF2,ERCC4,HIST1H4J,HIST1H4H,HIST1H4B,HIST1H4C,HIST1H4A,HIST1H4D,HIST1H4K,HIST1H4L,HIST1H4I,HIST1H4E
GO Process	GO:0002832	Negative regulation of response to biotic stimulus	13	96	0.8	5.64e-05	9606.ENSP00000252229,9606.ENSP00000259951,9606.ENSP00000296443,9606.ENSP00000323099,9606.ENSP00000349596,9606.ENSP00000365318,9606.ENSP00000365817,9606.ENSP00000369293,9606.ENSP00000379873,9606.ENSP00000399168,9606.ENSP00000412927,9606.ENSP00000413079,9606.ENSP00000481570	MICB,HLA-F,TREX1,ATRIP,TRIM38,NFKBIL1,HLA-E,IL2RA,HLA-A,HLA-B,HLA-G,MICA,TNFAIP3
GO Process	GO:0019886	Antigen processing and presentation of exogenous peptide antigen via mhc class ii	13	96	0.8	5.64e-05	9606.ENSP00000009530,9606.ENSP00000339398,9606.ENSP00000353099,9606.ENSP00000363976,9606.ENSP00000364076,9606.ENSP00000364080,9606.ENSP00000364114,9606.ENSP00000378786,9606.ENSP00000390020,9606.ENSP00000390431,9606.ENSP00000393566,9606.ENSP00000398890,9606.ENSP00000408146	CD74,HLA-DQA1,HLA-DRB1,HLA-DMA,HLA-DQA2,HLA-DQB1,HLA-DRB5,HLA-DRA,HLA-DOB,HLA-DQB2,HLA-DPA1,HLA-DMB,HLA-DPB1
GO Process	GO:0050863	Regulation of t cell activation	24	329	0.53	6.07e-05	9606.ENSP00000009530,9606.ENSP00000226730,9606.ENSP00000264497,9606.ENSP00000296443,9606.ENSP00000303939,9606.ENSP00000323099,9606.ENSP00000324890,9606.ENSP00000329418,9606.ENSP00000349143,9606.ENSP00000349238,9606.ENSP00000353099,9606.ENSP00000364210,9606.ENSP00000365227,9606.ENSP00000365817,9606.ENSP00000369293,9606.ENSP00000378040,9606.ENSP00000379873,9606.ENSP00000393566,9606.ENSP00000398890,…	CD74,IL2,IL21,TREX1,CTLA4,ATRIP,CD28,SOCS1,BTN2A2,CCDC88B,HLA-DRB1,AGER,AIF1,HLA-E,IL2RA,BAD,HLA-A,HLA-DPA1,HLA-DMB,RHOA,HLA-DPB1,HLA-G,HFE,FAM65B
GO Process	GO:0051172	Negative regulation of nitrogen compound metabolic process	89	2429	0.23	6.26e-05	9606.ENSP00000013807,9606.ENSP00000217244,9606.ENSP00000226730,9606.ENSP00000228872,9606.ENSP00000229307,9606.ENSP00000230056,9606.ENSP00000244534,9606.ENSP00000244537,9606.ENSP00000244573,9606.ENSP00000249373,9606.ENSP00000254942,9606.ENSP00000259915,9606.ENSP00000265462,9606.ENSP00000265560,9606.ENSP00000265563,9606.ENSP00000297012,9606.ENSP00000303373,9606.ENSP00000307567,9606.ENSP00000310117,…	ERCC1,CSNK2A1,IL2,CDKN1B,NANOG,GMNN,HIST1H1D,HIST1H4F,HIST1H1A,SMO,TERF2,POU5F1,PRDX5,USP4,PRKAR2A,HIST1H2AA,HIST1H2AE,QARS,PPP1R14B,RMI2,ERCC4,HIST1H2AJ,SOCS1,FAM212A,HIST1H1B,COL7A1,HIST1H1C,HIST1H2AD,HIST1H1T,SH2B3,ZNF589,HIST1H4J,BTN2A2,HIST1H2AI,HIST1H2AG,HIST1H3J,HIST1H2AM,ETS2,HIST1H3H,BAK1,PHF1,DAXX,RING1,NOTCH4,NELFE,ZBTB12,EHMT2,HSPA1B,HSPA1A,BAG6,TRIM27,ZKSCAN3,ZNF165,HIST1H2AH,HIST1H4…
GO Process	GO:0045892	Negative regulation of transcription, dna-templated	56	1273	0.31	6.44e-05	9606.ENSP00000228872,9606.ENSP00000230056,9606.ENSP00000244534,9606.ENSP00000244537,9606.ENSP00000249373,9606.ENSP00000259915,9606.ENSP00000265462,9606.ENSP00000297012,9606.ENSP00000303373,9606.ENSP00000307567,9606.ENSP00000328484,9606.ENSP00000330074,9606.ENSP00000339566,9606.ENSP00000341094,9606.ENSP00000346729,9606.ENSP00000347168,9606.ENSP00000351589,9606.ENSP00000352119,9606.ENSP00000352252,…	CDKN1B,GMNN,HIST1H1D,HIST1H4F,SMO,POU5F1,PRDX5,HIST1H2AA,HIST1H2AE,QARS,HIST1H2AJ,HIST1H1B,HIST1H1C,HIST1H2AD,ZNF589,HIST1H4J,HIST1H2AI,HIST1H2AG,HIST1H3J,HIST1H2AM,ETS2,HIST1H3H,DAXX,RING1,NOTCH4,NELFE,ZBTB12,EHMT2,HSPA1A,TRIM27,ZKSCAN3,ZNF165,HIST1H2AH,HIST1H4H,HIST1H4B,HIST1H3D,HIST1H2AC,HIST1H4C,ESRRA,TNF,HIST1H4A,HIST1H4D,HIST1H4K,HIST1H3A,HIST1H4L,HIST1H4I,HIST1H3E,HIST1H2AK,HIST1H2AL,HIST1…
GO Process	GO:0070663	Regulation of leukocyte proliferation	20	237	0.59	6.48e-05	9606.ENSP00000009530,9606.ENSP00000226730,9606.ENSP00000264497,9606.ENSP00000303939,9606.ENSP00000324890,9606.ENSP00000349143,9606.ENSP00000349238,9606.ENSP00000353099,9606.ENSP00000364210,9606.ENSP00000365227,9606.ENSP00000365261,9606.ENSP00000365817,9606.ENSP00000369293,9606.ENSP00000379873,9606.ENSP00000393566,9606.ENSP00000398890,9606.ENSP00000408146,9606.ENSP00000412927,9606.ENSP00000481570,…	CD74,IL2,IL21,CTLA4,CD28,BTN2A2,CCDC88B,HLA-DRB1,AGER,AIF1,LST1,HLA-E,IL2RA,HLA-A,HLA-DPA1,HLA-DMB,HLA-DPB1,HLA-G,TNFAIP3,FAM65B
GO Process	GO:0043170	Macromolecule metabolic process	181	6137	0.13	6.79e-05	9606.ENSP00000013807,9606.ENSP00000044462,9606.ENSP00000209728,9606.ENSP00000215829,9606.ENSP00000216223,9606.ENSP00000216455,9606.ENSP00000217244,9606.ENSP00000221233,9606.ENSP00000222247,9606.ENSP00000223073,9606.ENSP00000223208,9606.ENSP00000223321,9606.ENSP00000225298,9606.ENSP00000225430,9606.ENSP00000226578,9606.ENSP00000226730,9606.ENSP00000229214,9606.ENSP00000230050,9606.ENSP00000230056,…	ERCC1,PSMA4,CDC6,SNRPD3,IL2RB,PSMA3,CSNK2A1,EXOSC5,RPL18A,RBM28,CEP41,PSMA2,UTP18,RPL19,MANBA,IL2,KRR1,RPS12,GMNN,PRSS16,SKIV2L2,RARS,TUSC2,NPRL2,RNF39,HIST1H1D,HIST1H4F,TERF2,VPS4A,GTF2H4,METTL2B,IL21,FGF2,USP4,RBM6,PMM2,CCNA2,HIST1H2BA,ABT1,CD226,PDF,HIST1H2BD,BTN3A1,TREX1,SHISA5,APEH,MST1R,ADAD1,C2,CDC25A,HAS3,QARS,RMI2,ERCC4,VEGFB,ABCF1,HIST1H2BC,ATRIP,CD28,PUS10,FKRP,CIRH1A,TRAIP,RNF123,SOCS…
GO Process	GO:0060337	Type i interferon signaling pathway	11	67	0.88	7.2e-05	9606.ENSP00000259951,9606.ENSP00000296443,9606.ENSP00000323099,9606.ENSP00000331103,9606.ENSP00000349770,9606.ENSP00000364016,9606.ENSP00000365402,9606.ENSP00000365817,9606.ENSP00000379873,9606.ENSP00000399168,9606.ENSP00000412927	HLA-F,TREX1,ATRIP,IP6K2,IRF5,PSMB8,HLA-C,HLA-E,HLA-A,HLA-B,HLA-G
GO Process	GO:0002251	Organ or tissue specific immune response	9	40	1.02	7.39e-05	9606.ENSP00000296443,9606.ENSP00000321744,9606.ENSP00000323099,9606.ENSP00000348924,9606.ENSP00000349430,9606.ENSP00000366962,9606.ENSP00000445633,9606.ENSP00000476136,9606.ENSP00000483237	TREX1,HIST1H2BC,ATRIP,HIST1H2BF,HIST1H2BK,HIST1H2BI,HIST1H2BG,HIST1H2BJ,HIST1H2BE
GO Process	GO:0031324	Negative regulation of cellular metabolic process	94	2630	0.22	7.48e-05	9606.ENSP00000013807,9606.ENSP00000209728,9606.ENSP00000217244,9606.ENSP00000226730,9606.ENSP00000228872,9606.ENSP00000229307,9606.ENSP00000230056,9606.ENSP00000232501,9606.ENSP00000244534,9606.ENSP00000244537,9606.ENSP00000244573,9606.ENSP00000249373,9606.ENSP00000254942,9606.ENSP00000259915,9606.ENSP00000265462,9606.ENSP00000265560,9606.ENSP00000265563,9606.ENSP00000297012,9606.ENSP00000303373,…	ERCC1,CDC6,CSNK2A1,IL2,CDKN1B,NANOG,GMNN,NPRL2,HIST1H1D,HIST1H4F,HIST1H1A,SMO,TERF2,POU5F1,PRDX5,USP4,PRKAR2A,HIST1H2AA,HIST1H2AE,QARS,PPP1R14B,RMI2,ERCC4,HIST1H2AJ,SOCS1,FAM212A,HIST1H1B,COL7A1,HIST1H1C,HIST1H2AD,HIST1H1T,SH2B3,ZNF589,HIST1H4J,BTN2A2,HIST1H2AI,HIST1H2AG,HIST1H3J,HIST1H2AM,ETS2,HIST1H3H,BAK1,PHF1,DAXX,RING1,NOTCH4,RNF5,NELFE,ZBTB12,EHMT2,HSPA1B,HSPA1A,BAG6,TRIM27,ZKSCAN3,ZNF165,H…
GO Process	GO:0050670	Regulation of lymphocyte proliferation	19	218	0.61	7.48e-05	9606.ENSP00000009530,9606.ENSP00000226730,9606.ENSP00000264497,9606.ENSP00000303939,9606.ENSP00000324890,9606.ENSP00000349143,9606.ENSP00000349238,9606.ENSP00000353099,9606.ENSP00000364210,9606.ENSP00000365227,9606.ENSP00000365261,9606.ENSP00000365817,9606.ENSP00000369293,9606.ENSP00000379873,9606.ENSP00000393566,9606.ENSP00000398890,9606.ENSP00000408146,9606.ENSP00000412927,9606.ENSP00000482957	CD74,IL2,IL21,CTLA4,CD28,BTN2A2,CCDC88B,HLA-DRB1,AGER,AIF1,LST1,HLA-E,IL2RA,HLA-A,HLA-DPA1,HLA-DMB,HLA-DPB1,HLA-G,FAM65B
GO Process	GO:0044260	Cellular macromolecule metabolic process	153	4976	0.15	8.37e-05	9606.ENSP00000013807,9606.ENSP00000044462,9606.ENSP00000209728,9606.ENSP00000215829,9606.ENSP00000216223,9606.ENSP00000216455,9606.ENSP00000217244,9606.ENSP00000221233,9606.ENSP00000222247,9606.ENSP00000223208,9606.ENSP00000223321,9606.ENSP00000225430,9606.ENSP00000226578,9606.ENSP00000226730,9606.ENSP00000230050,9606.ENSP00000230056,9606.ENSP00000230640,9606.ENSP00000231572,9606.ENSP00000232501,…	ERCC1,PSMA4,CDC6,SNRPD3,IL2RB,PSMA3,CSNK2A1,EXOSC5,RPL18A,CEP41,PSMA2,RPL19,MANBA,IL2,RPS12,GMNN,SKIV2L2,RARS,NPRL2,RNF39,HIST1H1D,HIST1H4F,TERF2,VPS4A,GTF2H4,METTL2B,IL21,FGF2,USP4,PMM2,CCNA2,HIST1H2BA,ABT1,PDF,HIST1H2BD,TREX1,SHISA5,APEH,MST1R,CDC25A,HAS3,QARS,RMI2,ERCC4,VEGFB,ABCF1,HIST1H2BC,ATRIP,FKRP,TRAIP,RNF123,SOCS1,UBA7,RPS6KA4,HIST1H1C,P4HTM,PRMT7,DALRD3,HIST1H4J,UBE2H,ARIH2,HIST1H2BF,H…
GO Process	GO:0042269	Regulation of natural killer cell mediated cytotoxicity	9	41	1.01	8.52e-05	9606.ENSP00000259951,9606.ENSP00000264497,9606.ENSP00000280200,9606.ENSP00000342156,9606.ENSP00000365817,9606.ENSP00000379873,9606.ENSP00000399168,9606.ENSP00000412927,9606.ENSP00000413079	HLA-F,IL21,CD226,NCR3,HLA-E,HLA-A,HLA-B,HLA-G,MICA
GO Process	GO:0006996	Organelle organization	115	3450	0.19	9.13e-05	9606.ENSP00000013807,9606.ENSP00000164024,9606.ENSP00000223208,9606.ENSP00000231749,9606.ENSP00000244534,9606.ENSP00000244537,9606.ENSP00000244573,9606.ENSP00000249344,9606.ENSP00000254942,9606.ENSP00000254950,9606.ENSP00000257696,9606.ENSP00000259895,9606.ENSP00000265459,9606.ENSP00000274026,9606.ENSP00000274764,9606.ENSP00000274849,9606.ENSP00000289316,9606.ENSP00000294129,9606.ENSP00000296443,…	ERCC1,CELSR3,CEP41,ZMYND10,HIST1H1D,HIST1H4F,HIST1H1A,STRIP2,TERF2,VPS4A,HILPDA,GTF2H4,NRXN2,CCNA2,HIST1H2BA,ABT1,HIST1H2BD,NCKIPSD,TREX1,HIST1H2AA,ATP6V1G2,HIST1H2AE,RMI2,PRM1,ERCC4,HIST1H2BC,NDUFAF3,ATRIP,PRM3,TNP2,KLHDC8B,HIST1H2AJ,HIST1H1B,LRRC16A,COL7A1,RPS6KA4,TUBB,HIST1H1C,HIST1H2AD,HIST1H1T,PRMT7,TAP1,HIST1H4J,HIST1H2BF,CCDC88B,HIST1H2BK,HIST1H2AI,HIST1H2AG,HIST1H3J,HIST1H2AM,HLA-DRB1,HIS…
GO Process	GO:1903037	Regulation of leukocyte cell-cell adhesion	23	315	0.53	9.13e-05	9606.ENSP00000009530,9606.ENSP00000226730,9606.ENSP00000264497,9606.ENSP00000303939,9606.ENSP00000324890,9606.ENSP00000329418,9606.ENSP00000349143,9606.ENSP00000349238,9606.ENSP00000353099,9606.ENSP00000364210,9606.ENSP00000365227,9606.ENSP00000365817,9606.ENSP00000369293,9606.ENSP00000378040,9606.ENSP00000379873,9606.ENSP00000393566,9606.ENSP00000398698,9606.ENSP00000398890,9606.ENSP00000400175,…	CD74,IL2,IL21,CTLA4,CD28,SOCS1,BTN2A2,CCDC88B,HLA-DRB1,AGER,AIF1,HLA-E,IL2RA,BAD,HLA-A,HLA-DPA1,TNF,HLA-DMB,RHOA,HLA-DPB1,HLA-G,HFE,FAM65B
GO Process	GO:0002697	Regulation of immune effector process	27	418	0.48	9.82e-05	9606.ENSP00000009530,9606.ENSP00000226730,9606.ENSP00000252229,9606.ENSP00000259951,9606.ENSP00000264497,9606.ENSP00000280200,9606.ENSP00000296443,9606.ENSP00000299367,9606.ENSP00000323099,9606.ENSP00000324890,9606.ENSP00000342156,9606.ENSP00000349596,9606.ENSP00000364210,9606.ENSP00000365817,9606.ENSP00000369293,9606.ENSP00000379873,9606.ENSP00000396688,9606.ENSP00000398698,9606.ENSP00000398890,…	CD74,IL2,MICB,HLA-F,IL21,CD226,TREX1,C2,ATRIP,CD28,NCR3,TRIM38,AGER,HLA-E,IL2RA,HLA-A,C4A,TNF,HLA-DMB,HLA-B,LTA,HLA-G,MICA,C4B,CFB,HFE,TNFAIP3
GO Process	GO:0051249	Regulation of lymphocyte activation	28	445	0.46	0.0001	9606.ENSP00000009530,9606.ENSP00000226730,9606.ENSP00000259951,9606.ENSP00000264497,9606.ENSP00000296443,9606.ENSP00000303939,9606.ENSP00000323099,9606.ENSP00000324890,9606.ENSP00000329418,9606.ENSP00000349143,9606.ENSP00000349238,9606.ENSP00000353099,9606.ENSP00000364210,9606.ENSP00000365227,9606.ENSP00000365261,9606.ENSP00000365817,9606.ENSP00000369293,9606.ENSP00000378040,9606.ENSP00000379873,…	CD74,IL2,HLA-F,IL21,TREX1,CTLA4,ATRIP,CD28,SOCS1,BTN2A2,CCDC88B,HLA-DRB1,AGER,AIF1,LST1,HLA-E,IL2RA,BAD,HLA-A,HLA-DPA1,HLA-DMB,RHOA,HLA-DPB1,HLA-G,MICA,HFE,TNFAIP3,FAM65B
GO Process	GO:0002449	Lymphocyte mediated immunity	15	141	0.69	0.00011	9606.ENSP00000009530,9606.ENSP00000013807,9606.ENSP00000244519,9606.ENSP00000296443,9606.ENSP00000299367,9606.ENSP00000323099,9606.ENSP00000339001,9606.ENSP00000348751,9606.ENSP00000353099,9606.ENSP00000364080,9606.ENSP00000379873,9606.ENSP00000396688,9606.ENSP00000412927,9606.ENSP00000413079,9606.ENSP00000415941	CD74,ERCC1,BTN3A3,TREX1,C2,ATRIP,TUBB,BTN3A2,HLA-DRB1,HLA-DQB1,HLA-A,C4A,HLA-G,MICA,C4B
GO Process	GO:0022409	Positive regulation of cell-cell adhesion	21	272	0.55	0.00011	9606.ENSP00000009530,9606.ENSP00000226730,9606.ENSP00000264497,9606.ENSP00000303939,9606.ENSP00000324890,9606.ENSP00000329418,9606.ENSP00000349143,9606.ENSP00000349238,9606.ENSP00000364210,9606.ENSP00000365227,9606.ENSP00000365569,9606.ENSP00000365817,9606.ENSP00000369293,9606.ENSP00000378040,9606.ENSP00000379873,9606.ENSP00000393566,9606.ENSP00000398698,9606.ENSP00000398890,9606.ENSP00000400175,…	CD74,IL2,IL21,CTLA4,CD28,SOCS1,BTN2A2,CCDC88B,AGER,AIF1,FLOT1,HLA-E,IL2RA,BAD,HLA-A,HLA-DPA1,TNF,HLA-DMB,RHOA,HLA-DPB1,HLA-G
GO Process	GO:2000112	Regulation of cellular macromolecule biosynthetic process	125	3878	0.17	0.00014	9606.ENSP00000009530,9606.ENSP00000013807,9606.ENSP00000044462,9606.ENSP00000162749,9606.ENSP00000209728,9606.ENSP00000211936,9606.ENSP00000216455,9606.ENSP00000223321,9606.ENSP00000226730,9606.ENSP00000228872,9606.ENSP00000229307,9606.ENSP00000230056,9606.ENSP00000244534,9606.ENSP00000244537,9606.ENSP00000244573,9606.ENSP00000244576,9606.ENSP00000249373,9606.ENSP00000254942,9606.ENSP00000259883,…	CD74,ERCC1,PSMA4,TNFRSF1A,CDC6,ZNF184,PSMA3,PSMA2,IL2,CDKN1B,NANOG,GMNN,HIST1H1D,HIST1H4F,HIST1H1A,ZNF391,SMO,TERF2,PGBD1,GTF2H4,POU5F1,FGF2,PRDX5,CCNA2,ABT1,ZSCAN23,HIST1H2AA,HIST1H2AE,HAS3,QARS,ERCC4,ABCF1,CD28,CIRH1A,TRAIP,HIST1H2AJ,HIST1H1B,ZKSCAN8,RPS6KA4,HIST1H1C,HIST1H2AD,HIST1H1T,NKX2-3,ZNF589,HIST1H4J,TRIM38,IRF5,HIST1H2AI,HIST1H2AG,HIST1H3J,HIST1H2AM,HLA-DRB1,ETS2,ZSCAN12,HIST1H3H,PHF1,…
GO Process	GO:0019538	Protein metabolic process	134	4251	0.16	0.00015	9606.ENSP00000044462,9606.ENSP00000215829,9606.ENSP00000216223,9606.ENSP00000216455,9606.ENSP00000217244,9606.ENSP00000222247,9606.ENSP00000223208,9606.ENSP00000223321,9606.ENSP00000225430,9606.ENSP00000226578,9606.ENSP00000226730,9606.ENSP00000230050,9606.ENSP00000230582,9606.ENSP00000231572,9606.ENSP00000232501,9606.ENSP00000244360,9606.ENSP00000244534,9606.ENSP00000244537,9606.ENSP00000254950,…	PSMA4,SNRPD3,IL2RB,PSMA3,CSNK2A1,RPL18A,CEP41,PSMA2,RPL19,MANBA,IL2,RPS12,PRSS16,RARS,NPRL2,RNF39,HIST1H1D,HIST1H4F,VPS4A,GTF2H4,IL21,FGF2,USP4,PMM2,CCNA2,HIST1H2BA,PDF,HIST1H2BD,TREX1,SHISA5,APEH,MST1R,C2,CDC25A,QARS,VEGFB,ABCF1,HIST1H2BC,ATRIP,CD28,FKRP,TRAIP,RNF123,SOCS1,UBA7,RPS6KA4,HIST1H1C,P4HTM,PRMT7,DALRD3,HIST1H4J,UBE2H,ARIH2,HIST1H2BF,HIST1H2BK,TRIM38,HIST1H3J,HIST1H3H,BAK1,DAXX,RING1,P…
GO Process	GO:0051253	Negative regulation of rna metabolic process	59	1422	0.28	0.00016	9606.ENSP00000228872,9606.ENSP00000229307,9606.ENSP00000230056,9606.ENSP00000244534,9606.ENSP00000244537,9606.ENSP00000249373,9606.ENSP00000259915,9606.ENSP00000265462,9606.ENSP00000297012,9606.ENSP00000303373,9606.ENSP00000307567,9606.ENSP00000328484,9606.ENSP00000330074,9606.ENSP00000339566,9606.ENSP00000341094,9606.ENSP00000346729,9606.ENSP00000347168,9606.ENSP00000351589,9606.ENSP00000352119,…	CDKN1B,NANOG,GMNN,HIST1H1D,HIST1H4F,SMO,POU5F1,PRDX5,HIST1H2AA,HIST1H2AE,QARS,HIST1H2AJ,HIST1H1B,HIST1H1C,HIST1H2AD,ZNF589,HIST1H4J,HIST1H2AI,HIST1H2AG,HIST1H3J,HIST1H2AM,ETS2,HIST1H3H,DAXX,RING1,NOTCH4,NELFE,ZBTB12,EHMT2,HSPA1A,TRIM27,ZKSCAN3,ZNF165,HIST1H2AH,HIST1H4H,HIST1H4B,HIST1H3D,HIST1H2AC,HIST1H4C,TDP2,DYRK1A,ESRRA,TNF,HIST1H4A,HIST1H4D,HIST1H4K,HIST1H3A,HIST1H4L,HIST1H4I,HIST1H3E,HIST1H2…
GO Process	GO:0048523	Negative regulation of cellular process	149	4874	0.15	0.00017	9606.ENSP00000002829,9606.ENSP00000009530,9606.ENSP00000013807,9606.ENSP00000044462,9606.ENSP00000162749,9606.ENSP00000209728,9606.ENSP00000216223,9606.ENSP00000216455,9606.ENSP00000217244,9606.ENSP00000223321,9606.ENSP00000226730,9606.ENSP00000228872,9606.ENSP00000229307,9606.ENSP00000230056,9606.ENSP00000232501,9606.ENSP00000244534,9606.ENSP00000244537,9606.ENSP00000244573,9606.ENSP00000249373,…	SEMA3F,CD74,ERCC1,PSMA4,TNFRSF1A,CDC6,IL2RB,PSMA3,CSNK2A1,PSMA2,IL2,CDKN1B,NANOG,GMNN,NPRL2,HIST1H1D,HIST1H4F,HIST1H1A,SMO,TERF2,VPS4A,IER3,POU5F1,HLA-F,FGF2,PRDX5,USP4,PRKAR2A,TCTA,TREX1,HIST1H2AA,HIST1H2AE,CTLA4,NUDT6,QARS,PPP1R14B,RMI2,ERCC4,VEGFB,ATRIP,CD28,TRAIP,HIST1H2AJ,SOCS1,FAM212A,HIST1H1B,IP6K2,LRRC16A,COL7A1,HIST1H1C,HIST1H2AD,HIST1H1T,SH2B3,ZNF589,HIST1H4J,BTN2A2,HIST1H2AI,HIST1H2AG,…
GO Process	GO:0002706	Regulation of lymphocyte mediated immunity	15	152	0.66	0.00024	9606.ENSP00000226730,9606.ENSP00000259951,9606.ENSP00000264497,9606.ENSP00000280200,9606.ENSP00000324890,9606.ENSP00000342156,9606.ENSP00000364210,9606.ENSP00000365817,9606.ENSP00000379873,9606.ENSP00000398698,9606.ENSP00000399168,9606.ENSP00000403495,9606.ENSP00000412927,9606.ENSP00000413079,9606.ENSP00000417404	IL2,HLA-F,IL21,CD226,CD28,NCR3,AGER,HLA-E,HLA-A,TNF,HLA-B,LTA,HLA-G,MICA,HFE
GO Process	GO:0010556	Regulation of macromolecule biosynthetic process	126	3976	0.17	0.00028	9606.ENSP00000009530,9606.ENSP00000013807,9606.ENSP00000044462,9606.ENSP00000162749,9606.ENSP00000209728,9606.ENSP00000211936,9606.ENSP00000216455,9606.ENSP00000223321,9606.ENSP00000226730,9606.ENSP00000228872,9606.ENSP00000229307,9606.ENSP00000230056,9606.ENSP00000244534,9606.ENSP00000244537,9606.ENSP00000244573,9606.ENSP00000244576,9606.ENSP00000249373,9606.ENSP00000254942,9606.ENSP00000259883,…	CD74,ERCC1,PSMA4,TNFRSF1A,CDC6,ZNF184,PSMA3,PSMA2,IL2,CDKN1B,NANOG,GMNN,HIST1H1D,HIST1H4F,HIST1H1A,ZNF391,SMO,TERF2,PGBD1,GTF2H4,POU5F1,FGF2,PRDX5,CCNA2,ABT1,ZSCAN23,HIST1H2AA,HIST1H2AE,HAS3,QARS,ERCC4,ABCF1,CD28,CIRH1A,TRAIP,HIST1H2AJ,HIST1H1B,ZKSCAN8,RPS6KA4,HIST1H1C,HIST1H2AD,HIST1H1T,NKX2-3,ZNF589,HIST1H4J,TRIM38,IRF5,HIST1H2AI,HIST1H2AG,HIST1H3J,HIST1H2AM,HLA-DRB1,ETS2,ZSCAN12,HIST1H3H,PHF1,…
GO Process	GO:0032102	Negative regulation of response to external stimulus	24	367	0.48	0.00029	9606.ENSP00000002829,9606.ENSP00000162749,9606.ENSP00000226730,9606.ENSP00000252229,9606.ENSP00000259951,9606.ENSP00000264498,9606.ENSP00000296443,9606.ENSP00000323099,9606.ENSP00000345492,9606.ENSP00000349596,9606.ENSP00000353099,9606.ENSP00000364210,9606.ENSP00000365227,9606.ENSP00000365318,9606.ENSP00000365817,9606.ENSP00000367459,9606.ENSP00000369293,9606.ENSP00000379873,9606.ENSP00000398698,…	SEMA3F,TNFRSF1A,IL2,MICB,HLA-F,FGF2,TREX1,ATRIP,SH2B3,TRIM38,HLA-DRB1,AGER,AIF1,NFKBIL1,HLA-E,KIAA0319,IL2RA,HLA-A,TNF,HLA-B,GPX1,HLA-G,MICA,TNFAIP3
GO Process	GO:0042102	Positive regulation of t cell proliferation	12	97	0.76	0.00029	9606.ENSP00000226730,9606.ENSP00000264497,9606.ENSP00000324890,9606.ENSP00000349238,9606.ENSP00000364210,9606.ENSP00000365227,9606.ENSP00000365817,9606.ENSP00000369293,9606.ENSP00000379873,9606.ENSP00000393566,9606.ENSP00000398890,9606.ENSP00000408146	IL2,IL21,CD28,CCDC88B,AGER,AIF1,HLA-E,IL2RA,HLA-A,HLA-DPA1,HLA-DMB,HLA-DPB1
GO Process	GO:0045638	Negative regulation of myeloid cell differentiation	12	97	0.76	0.00029	9606.ENSP00000244537,9606.ENSP00000273590,9606.ENSP00000347168,9606.ENSP00000366956,9606.ENSP00000366974,9606.ENSP00000367034,9606.ENSP00000479106,9606.ENSP00000479461,9606.ENSP00000479794,9606.ENSP00000480960,9606.ENSP00000481486,9606.ENSP00000484789	HIST1H4F,TCTA,HIST1H4J,HIST1H4H,HIST1H4B,HIST1H4C,HIST1H4A,HIST1H4D,HIST1H4K,HIST1H4L,HIST1H4I,HIST1H4E
GO Process	GO:0070887	Cellular response to chemical stimulus	99	2919	0.2	0.0003	9606.ENSP00000009530,9606.ENSP00000044462,9606.ENSP00000162749,9606.ENSP00000209728,9606.ENSP00000216223,9606.ENSP00000216455,9606.ENSP00000223321,9606.ENSP00000226730,9606.ENSP00000228872,9606.ENSP00000229307,9606.ENSP00000246841,9606.ENSP00000249373,9606.ENSP00000257696,9606.ENSP00000259915,9606.ENSP00000259951,9606.ENSP00000264497,9606.ENSP00000264498,9606.ENSP00000265462,9606.ENSP00000265563,…	CD74,PSMA4,TNFRSF1A,CDC6,IL2RB,PSMA3,PSMA2,IL2,CDKN1B,NANOG,FLRT1,SMO,HILPDA,POU5F1,HLA-F,IL21,FGF2,PRDX5,PRKAR2A,UCN2,CCNA2,TREX1,MST1R,ATP6V1G2,VEGFB,IMPDH2,ATRIP,SOCS1,IP6K2,RPS6KA4,HYAL3,RASGRP2,HLA-DQA1,SH2B3,TRIM38,IRF5,HIST1H3J,HLA-DRB1,GPX6,HIST1H3H,BAK1,DAXX,RXRB,PSMB9,PSMB8,HLA-DQA2,HLA-DQB1,HLA-DRB5,AGER,RNF5,ATF6B,HSPA1B,HSPA1A,HSPA1L,LY6G6D,CSNK2B,APOM,BAG6,AIF1,NFKBIL1,HLA-C,FLOT1,H…
GO Process	GO:0010033	Response to organic substance	101	3011	0.19	0.00037	9606.ENSP00000009530,9606.ENSP00000013807,9606.ENSP00000044462,9606.ENSP00000162749,9606.ENSP00000203407,9606.ENSP00000209728,9606.ENSP00000216223,9606.ENSP00000216455,9606.ENSP00000223321,9606.ENSP00000226730,9606.ENSP00000228872,9606.ENSP00000229307,9606.ENSP00000246841,9606.ENSP00000249373,9606.ENSP00000252229,9606.ENSP00000259915,9606.ENSP00000259951,9606.ENSP00000264497,9606.ENSP00000264498,…	CD74,ERCC1,PSMA4,TNFRSF1A,UQCRC1,CDC6,IL2RB,PSMA3,PSMA2,IL2,CDKN1B,NANOG,FLRT1,SMO,MICB,POU5F1,HLA-F,IL21,FGF2,PRKAR2A,UCN2,CCNA2,TREX1,MST1R,ATP6V1G2,VEGFB,IMPDH2,ATRIP,SOCS1,IP6K2,RPS6KA4,HYAL3,HLA-DQA1,SH2B3,TRIM38,IRF5,HIST1H3J,HLA-DRB1,HIST1H3H,BAK1,DAXX,RXRB,PSMB9,PSMB8,HLA-DQA2,HLA-DQB1,HLA-DRB5,AGER,RNF5,ATF6B,HSPA1B,HSPA1A,HSPA1L,LY6G6D,CSNK2B,APOM,BAG6,AIF1,NFKBIL1,HLA-C,FLOT1,HLA-E,TRI…
GO Process	GO:0010558	Negative regulation of macromolecule biosynthetic process	61	1534	0.26	0.00037	9606.ENSP00000209728,9606.ENSP00000228872,9606.ENSP00000229307,9606.ENSP00000230056,9606.ENSP00000244534,9606.ENSP00000244537,9606.ENSP00000249373,9606.ENSP00000254942,9606.ENSP00000259915,9606.ENSP00000265462,9606.ENSP00000297012,9606.ENSP00000303373,9606.ENSP00000307567,9606.ENSP00000310520,9606.ENSP00000328484,9606.ENSP00000330074,9606.ENSP00000339566,9606.ENSP00000341094,9606.ENSP00000346729,…	CDC6,CDKN1B,NANOG,GMNN,HIST1H1D,HIST1H4F,SMO,TERF2,POU5F1,PRDX5,HIST1H2AA,HIST1H2AE,QARS,ERCC4,HIST1H2AJ,HIST1H1B,HIST1H1C,HIST1H2AD,ZNF589,HIST1H4J,HIST1H2AI,HIST1H2AG,HIST1H3J,HIST1H2AM,ETS2,HIST1H3H,DAXX,RING1,NOTCH4,NELFE,ZBTB12,EHMT2,HSPA1A,TRIM27,ZKSCAN3,ZNF165,HIST1H2AH,HIST1H4H,HIST1H4B,HIST1H3D,HIST1H2AC,HIST1H4C,TDP2,ESRRA,TNF,HIST1H4A,HIST1H4D,HIST1H4K,HIST1H3A,HIST1H4L,HIST1H4I,HIST1H…
GO Process	GO:0031326	Regulation of cellular biosynthetic process	129	4125	0.16	0.00037	9606.ENSP00000009530,9606.ENSP00000013807,9606.ENSP00000044462,9606.ENSP00000162749,9606.ENSP00000209728,9606.ENSP00000211936,9606.ENSP00000216455,9606.ENSP00000223321,9606.ENSP00000226730,9606.ENSP00000228872,9606.ENSP00000229307,9606.ENSP00000230056,9606.ENSP00000244534,9606.ENSP00000244537,9606.ENSP00000244573,9606.ENSP00000244576,9606.ENSP00000249373,9606.ENSP00000254942,9606.ENSP00000259883,…	CD74,ERCC1,PSMA4,TNFRSF1A,CDC6,ZNF184,PSMA3,PSMA2,IL2,CDKN1B,NANOG,GMNN,HIST1H1D,HIST1H4F,HIST1H1A,ZNF391,SMO,TERF2,PGBD1,GTF2H4,POU5F1,FGF2,PRDX5,CCNA2,ABT1,ZSCAN23,HIST1H2AA,HIST1H2AE,HAS3,QARS,ERCC4,ABCF1,CD28,CIRH1A,TRAIP,HIST1H2AJ,HIST1H1B,ZKSCAN8,RPS6KA4,HIST1H1C,HIST1H2AD,HIST1H1T,NKX2-3,ZNF589,HIST1H4J,TRIM38,IRF5,HIST1H2AI,HIST1H2AG,HIST1H3J,HIST1H2AM,HLA-DRB1,ETS2,ZSCAN12,HIST1H3H,PHF1,…
GO Process	GO:0002227	Innate immune response in mucosa	7	26	1.1	0.00039	9606.ENSP00000321744,9606.ENSP00000348924,9606.ENSP00000349430,9606.ENSP00000366962,9606.ENSP00000445633,9606.ENSP00000476136,9606.ENSP00000483237	HIST1H2BC,HIST1H2BF,HIST1H2BK,HIST1H2BI,HIST1H2BG,HIST1H2BJ,HIST1H2BE
GO Process	GO:0009889	Regulation of biosynthetic process	131	4210	0.16	0.00039	9606.ENSP00000009530,9606.ENSP00000013807,9606.ENSP00000044462,9606.ENSP00000162749,9606.ENSP00000209728,9606.ENSP00000211936,9606.ENSP00000216455,9606.ENSP00000223321,9606.ENSP00000226730,9606.ENSP00000228872,9606.ENSP00000229307,9606.ENSP00000230056,9606.ENSP00000244534,9606.ENSP00000244537,9606.ENSP00000244573,9606.ENSP00000244576,9606.ENSP00000249373,9606.ENSP00000254942,9606.ENSP00000259883,…	CD74,ERCC1,PSMA4,TNFRSF1A,CDC6,ZNF184,PSMA3,PSMA2,IL2,CDKN1B,NANOG,GMNN,HIST1H1D,HIST1H4F,HIST1H1A,ZNF391,SMO,TERF2,PGBD1,GTF2H4,POU5F1,FGF2,PRDX5,CCNA2,ABT1,ZSCAN23,TREX1,HIST1H2AA,HIST1H2AE,HAS3,QARS,ERCC4,ABCF1,ATRIP,CD28,CIRH1A,TRAIP,HIST1H2AJ,HIST1H1B,ZKSCAN8,RPS6KA4,HIST1H1C,HIST1H2AD,HIST1H1T,NKX2-3,ZNF589,HIST1H4J,TRIM38,IRF5,HIST1H2AI,HIST1H2AG,HIST1H3J,HIST1H2AM,HLA-DRB1,ETS2,ZSCAN12,HI…
GO Process	GO:0045953	Negative regulation of natural killer cell mediated cytotoxicity	6	16	1.24	0.00039	9606.ENSP00000259951,9606.ENSP00000365817,9606.ENSP00000379873,9606.ENSP00000399168,9606.ENSP00000412927,9606.ENSP00000413079	HLA-F,HLA-E,HLA-A,HLA-B,HLA-G,MICA
GO Process	GO:0071840	Cellular component organization or biogenesis	165	5633	0.13	0.0004	9606.ENSP00000002829,9606.ENSP00000009530,9606.ENSP00000013807,9606.ENSP00000162749,9606.ENSP00000164024,9606.ENSP00000215829,9606.ENSP00000216223,9606.ENSP00000221233,9606.ENSP00000223208,9606.ENSP00000225298,9606.ENSP00000229214,9606.ENSP00000230048,9606.ENSP00000230056,9606.ENSP00000230640,9606.ENSP00000231749,9606.ENSP00000244534,9606.ENSP00000244537,9606.ENSP00000244573,9606.ENSP00000246841,…	SEMA3F,CD74,ERCC1,TNFRSF1A,CELSR3,SNRPD3,IL2RB,EXOSC5,CEP41,UTP18,KRR1,ACOT13,GMNN,SKIV2L2,ZMYND10,HIST1H1D,HIST1H4F,HIST1H1A,FLRT1,STRIP2,SMO,TERF2,VPS4A,HILPDA,GTF2H4,FGF2,NRXN2,USP4,CCNA2,HIST1H2BA,ABT1,FERMT3,HIST1H2BD,NCKIPSD,TREX1,BSN,APEH,HIST1H2AA,ATP6V1G2,HIST1H2AE,HAS3,RMI2,PRM1,ERCC4,RAPH1,HIST1H2BC,NDUFAF3,ATRIP,PRM3,TNP2,FLNC,CIRH1A,KLHDC8B,HIST1H2AJ,PSMG1,HIST1H1B,LRRC16A,COL7A1,RPS…
GO Process	GO:2000113	Negative regulation of cellular macromolecule biosynthetic process	59	1470	0.27	0.0004	9606.ENSP00000209728,9606.ENSP00000228872,9606.ENSP00000230056,9606.ENSP00000244534,9606.ENSP00000244537,9606.ENSP00000249373,9606.ENSP00000254942,9606.ENSP00000259915,9606.ENSP00000265462,9606.ENSP00000297012,9606.ENSP00000303373,9606.ENSP00000307567,9606.ENSP00000310520,9606.ENSP00000328484,9606.ENSP00000330074,9606.ENSP00000339566,9606.ENSP00000341094,9606.ENSP00000346729,9606.ENSP00000347168,…	CDC6,CDKN1B,GMNN,HIST1H1D,HIST1H4F,SMO,TERF2,POU5F1,PRDX5,HIST1H2AA,HIST1H2AE,QARS,ERCC4,HIST1H2AJ,HIST1H1B,HIST1H1C,HIST1H2AD,ZNF589,HIST1H4J,HIST1H2AI,HIST1H2AG,HIST1H3J,HIST1H2AM,ETS2,HIST1H3H,DAXX,RING1,NOTCH4,NELFE,ZBTB12,EHMT2,HSPA1A,TRIM27,ZKSCAN3,ZNF165,HIST1H2AH,HIST1H4H,HIST1H4B,HIST1H3D,HIST1H2AC,HIST1H4C,ESRRA,TNF,HIST1H4A,HIST1H4D,HIST1H4K,HIST1H3A,HIST1H4L,HIST1H4I,HIST1H3E,HIST1H2A…
GO Process	GO:0009605	Response to external stimulus	82	2310	0.22	0.00048	9606.ENSP00000002829,9606.ENSP00000013807,9606.ENSP00000162749,9606.ENSP00000164024,9606.ENSP00000221233,9606.ENSP00000223321,9606.ENSP00000232461,9606.ENSP00000232496,9606.ENSP00000232501,9606.ENSP00000249373,9606.ENSP00000259951,9606.ENSP00000264497,9606.ENSP00000264498,9606.ENSP00000265459,9606.ENSP00000273610,9606.ENSP00000296443,9606.ENSP00000296474,9606.ENSP00000299367,9606.ENSP00000310117,…	SEMA3F,ERCC1,TNFRSF1A,CELSR3,EXOSC5,PSMA2,GNAT1,TUSC2,NPRL2,SMO,HLA-F,IL21,FGF2,NRXN2,UCN2,TREX1,MST1R,C2,PPP1R14B,VEGFB,HIST1H2BC,ATRIP,IP6K2,HYAL3,TUBB,HLA-DQA1,HIST1H2BF,CCDC88B,HIST1H2BK,TRIM38,IRF5,HLA-DRB1,BAK1,PSMB8,HLA-DQA2,HLA-DQB1,HLA-DRB5,AGER,RNF5,EHMT2,LY6G6C,AIF1,NFKBIL1,HLA-C,HLA-E,TRIM31,UBD,TRIM27,HIST1H2BI,KIAA0319,TRPC3,BAD,HLA-DRA,SLC26A6,TRIM40,HLA-A,CLEC16A,LAMB2,HLA-DQB2,HL…
GO Process	GO:0002708	Positive regulation of lymphocyte mediated immunity	12	104	0.73	0.0005	9606.ENSP00000226730,9606.ENSP00000259951,9606.ENSP00000264497,9606.ENSP00000280200,9606.ENSP00000324890,9606.ENSP00000342156,9606.ENSP00000365817,9606.ENSP00000379873,9606.ENSP00000398698,9606.ENSP00000399168,9606.ENSP00000403495,9606.ENSP00000412927	IL2,HLA-F,IL21,CD226,CD28,NCR3,HLA-E,HLA-A,TNF,HLA-B,LTA,HLA-G
GO Process	GO:0009890	Negative regulation of biosynthetic process	63	1624	0.25	0.00051	9606.ENSP00000209728,9606.ENSP00000228872,9606.ENSP00000229307,9606.ENSP00000230056,9606.ENSP00000244534,9606.ENSP00000244537,9606.ENSP00000249373,9606.ENSP00000254942,9606.ENSP00000259915,9606.ENSP00000265462,9606.ENSP00000297012,9606.ENSP00000303373,9606.ENSP00000307567,9606.ENSP00000310520,9606.ENSP00000328484,9606.ENSP00000330074,9606.ENSP00000339566,9606.ENSP00000341094,9606.ENSP00000346729,…	CDC6,CDKN1B,NANOG,GMNN,HIST1H1D,HIST1H4F,SMO,TERF2,POU5F1,PRDX5,HIST1H2AA,HIST1H2AE,QARS,ERCC4,HIST1H2AJ,HIST1H1B,HIST1H1C,HIST1H2AD,ZNF589,HIST1H4J,HIST1H2AI,HIST1H2AG,HIST1H3J,HIST1H2AM,ETS2,HIST1H3H,DAXX,RING1,NOTCH4,NELFE,ZBTB12,EHMT2,HSPA1A,TRIM27,ZKSCAN3,ZNF165,HIST1H2AH,HIST1H4H,HIST1H4B,HIST1H3D,HIST1H2AC,HIST1H4C,TDP2,ESRRA,TNF,RHOA,MST1,HIST1H4A,HIST1H4D,HIST1H4K,HIST1H3A,HIST1H4L,HIST1…
GO Process	GO:0031327	Negative regulation of cellular biosynthetic process	62	1592	0.26	0.00054	9606.ENSP00000209728,9606.ENSP00000228872,9606.ENSP00000229307,9606.ENSP00000230056,9606.ENSP00000244534,9606.ENSP00000244537,9606.ENSP00000249373,9606.ENSP00000254942,9606.ENSP00000259915,9606.ENSP00000265462,9606.ENSP00000297012,9606.ENSP00000303373,9606.ENSP00000307567,9606.ENSP00000310520,9606.ENSP00000328484,9606.ENSP00000330074,9606.ENSP00000339566,9606.ENSP00000341094,9606.ENSP00000346729,…	CDC6,CDKN1B,NANOG,GMNN,HIST1H1D,HIST1H4F,SMO,TERF2,POU5F1,PRDX5,HIST1H2AA,HIST1H2AE,QARS,ERCC4,HIST1H2AJ,HIST1H1B,HIST1H1C,HIST1H2AD,ZNF589,HIST1H4J,HIST1H2AI,HIST1H2AG,HIST1H3J,HIST1H2AM,ETS2,HIST1H3H,DAXX,RING1,NOTCH4,NELFE,ZBTB12,EHMT2,HSPA1A,TRIM27,ZKSCAN3,ZNF165,HIST1H2AH,HIST1H4H,HIST1H4B,HIST1H3D,HIST1H2AC,HIST1H4C,TDP2,ESRRA,TNF,MST1,HIST1H4A,HIST1H4D,HIST1H4K,HIST1H3A,HIST1H4L,HIST1H4I,H…
GO Process	GO:0031348	Negative regulation of defense response	17	212	0.57	0.00062	9606.ENSP00000162749,9606.ENSP00000226730,9606.ENSP00000252229,9606.ENSP00000259951,9606.ENSP00000296443,9606.ENSP00000323099,9606.ENSP00000349596,9606.ENSP00000353099,9606.ENSP00000364210,9606.ENSP00000365817,9606.ENSP00000369293,9606.ENSP00000379873,9606.ENSP00000399168,9606.ENSP00000407375,9606.ENSP00000412927,9606.ENSP00000413079,9606.ENSP00000481570	TNFRSF1A,IL2,MICB,HLA-F,TREX1,ATRIP,TRIM38,HLA-DRB1,AGER,HLA-E,IL2RA,HLA-A,HLA-B,GPX1,HLA-G,MICA,TNFAIP3
GO Process	GO:0016458	Gene silencing	14	147	0.64	0.00066	9606.ENSP00000297012,9606.ENSP00000303373,9606.ENSP00000326003,9606.ENSP00000328484,9606.ENSP00000341094,9606.ENSP00000351589,9606.ENSP00000352119,9606.ENSP00000352627,9606.ENSP00000364163,9606.ENSP00000366679,9606.ENSP00000367022,9606.ENSP00000482431,9606.ENSP00000482538,9606.ENSP00000483842	HIST1H2AA,HIST1H2AE,PUS10,HIST1H2AJ,HIST1H2AD,HIST1H2AI,HIST1H2AG,HIST1H2AM,NOTCH4,HIST1H2AH,HIST1H2AC,HIST1H2AK,HIST1H2AL,HIST1H2AB
GO Process	GO:0051251	Positive regulation of lymphocyte activation	20	286	0.51	0.00068	9606.ENSP00000009530,9606.ENSP00000226730,9606.ENSP00000259951,9606.ENSP00000264497,9606.ENSP00000303939,9606.ENSP00000324890,9606.ENSP00000329418,9606.ENSP00000349143,9606.ENSP00000349238,9606.ENSP00000364210,9606.ENSP00000365227,9606.ENSP00000365817,9606.ENSP00000369293,9606.ENSP00000378040,9606.ENSP00000379873,9606.ENSP00000393566,9606.ENSP00000398890,9606.ENSP00000400175,9606.ENSP00000408146,…	CD74,IL2,HLA-F,IL21,CTLA4,CD28,SOCS1,BTN2A2,CCDC88B,AGER,AIF1,HLA-E,IL2RA,BAD,HLA-A,HLA-DPA1,HLA-DMB,RHOA,HLA-DPB1,HLA-G
GO Process	GO:0002460	Adaptive immune response based on somatic recombination of immune receptors built from immunoglobulin superfamily domains	14	148	0.64	0.00069	9606.ENSP00000009530,9606.ENSP00000013807,9606.ENSP00000244519,9606.ENSP00000296443,9606.ENSP00000299367,9606.ENSP00000323099,9606.ENSP00000348751,9606.ENSP00000353099,9606.ENSP00000364080,9606.ENSP00000379873,9606.ENSP00000396688,9606.ENSP00000412927,9606.ENSP00000413079,9606.ENSP00000415941	CD74,ERCC1,BTN3A3,TREX1,C2,ATRIP,BTN3A2,HLA-DRB1,HLA-DQB1,HLA-A,C4A,HLA-G,MICA,C4B
GO Process	GO:0002694	Regulation of leukocyte activation	29	530	0.4	0.00069	9606.ENSP00000009530,9606.ENSP00000226730,9606.ENSP00000259951,9606.ENSP00000264497,9606.ENSP00000280200,9606.ENSP00000296443,9606.ENSP00000303939,9606.ENSP00000323099,9606.ENSP00000324890,9606.ENSP00000329418,9606.ENSP00000349143,9606.ENSP00000349238,9606.ENSP00000353099,9606.ENSP00000364210,9606.ENSP00000365227,9606.ENSP00000365261,9606.ENSP00000365817,9606.ENSP00000369293,9606.ENSP00000378040,…	CD74,IL2,HLA-F,IL21,CD226,TREX1,CTLA4,ATRIP,CD28,SOCS1,BTN2A2,CCDC88B,HLA-DRB1,AGER,AIF1,LST1,HLA-E,IL2RA,BAD,HLA-A,HLA-DPA1,HLA-DMB,RHOA,HLA-DPB1,HLA-G,MICA,HFE,TNFAIP3,FAM65B
GO Process	GO:0030261	Chromosome condensation	8	42	0.95	0.00069	9606.ENSP00000244534,9606.ENSP00000244573,9606.ENSP00000310515,9606.ENSP00000325638,9606.ENSP00000330074,9606.ENSP00000339566,9606.ENSP00000341214,9606.ENSP00000403681	HIST1H1D,HIST1H1A,PRM1,PRM3,HIST1H1B,HIST1H1C,HIST1H1T,PRM2
GO Process	GO:0019885	Antigen processing and presentation of endogenous peptide antigen via mhc class i	5	10	1.36	0.00076	9606.ENSP00000346206,9606.ENSP00000364034,9606.ENSP00000365402,9606.ENSP00000379873,9606.ENSP00000399168	TAP1,TAP2,HLA-C,HLA-A,HLA-B
GO Process	GO:0031341	Regulation of cell killing	11	91	0.75	0.00077	9606.ENSP00000259951,9606.ENSP00000264497,9606.ENSP00000280200,9606.ENSP00000342156,9606.ENSP00000364210,9606.ENSP00000365817,9606.ENSP00000378040,9606.ENSP00000379873,9606.ENSP00000399168,9606.ENSP00000412927,9606.ENSP00000413079	HLA-F,IL21,CD226,NCR3,AGER,HLA-E,BAD,HLA-A,HLA-B,HLA-G,MICA
GO Process	GO:0045589	Regulation of regulatory t cell differentiation	7	30	1.03	0.00078	9606.ENSP00000226730,9606.ENSP00000303939,9606.ENSP00000324890,9606.ENSP00000329418,9606.ENSP00000349143,9606.ENSP00000369293,9606.ENSP00000412927	IL2,CTLA4,CD28,SOCS1,BTN2A2,IL2RA,HLA-G
GO Process	GO:0001910	Regulation of leukocyte mediated cytotoxicity	10	74	0.8	0.00079	9606.ENSP00000259951,9606.ENSP00000264497,9606.ENSP00000280200,9606.ENSP00000342156,9606.ENSP00000364210,9606.ENSP00000365817,9606.ENSP00000379873,9606.ENSP00000399168,9606.ENSP00000412927,9606.ENSP00000413079	HLA-F,IL21,CD226,NCR3,AGER,HLA-E,HLA-A,HLA-B,HLA-G,MICA
GO Process	GO:0051171	Regulation of nitrogen compound metabolic process	168	5836	0.12	0.00081	9606.ENSP00000009530,9606.ENSP00000013807,9606.ENSP00000044462,9606.ENSP00000162749,9606.ENSP00000164024,9606.ENSP00000209728,9606.ENSP00000211936,9606.ENSP00000216455,9606.ENSP00000217244,9606.ENSP00000221233,9606.ENSP00000223073,9606.ENSP00000223321,9606.ENSP00000226730,9606.ENSP00000228872,9606.ENSP00000229307,9606.ENSP00000230056,9606.ENSP00000232375,9606.ENSP00000244534,9606.ENSP00000244537,…	CD74,ERCC1,PSMA4,TNFRSF1A,CELSR3,CDC6,ZNF184,PSMA3,CSNK2A1,EXOSC5,RBM28,PSMA2,IL2,CDKN1B,NANOG,GMNN,PFKFB4,HIST1H1D,HIST1H4F,HIST1H1A,ZNF391,SMO,TERF2,PGBD1,GTF2H4,POU5F1,IL21,FGF2,PRDX5,USP4,PRKAR2A,DOCK3,CCNA2,ABT1,ZSCAN23,TREX1,MST1R,HIST1H2AA,HIST1H2AE,CDC25A,HAS3,QARS,PPP1R14B,RMI2,ERCC4,VEGFB,ABCF1,ATRIP,CD28,TNP2,CIRH1A,TRAIP,HIST1H2AJ,SOCS1,FAM212A,HIST1H1B,COL7A1,ZKSCAN8,RPS6KA4,HIST1H1C…
GO Process	GO:0051250	Negative regulation of lymphocyte activation	14	152	0.63	0.00088	9606.ENSP00000009530,9606.ENSP00000226730,9606.ENSP00000259951,9606.ENSP00000303939,9606.ENSP00000329418,9606.ENSP00000349143,9606.ENSP00000353099,9606.ENSP00000365261,9606.ENSP00000369293,9606.ENSP00000412927,9606.ENSP00000413079,9606.ENSP00000417404,9606.ENSP00000481570,9606.ENSP00000482957	CD74,IL2,HLA-F,CTLA4,SOCS1,BTN2A2,HLA-DRB1,LST1,IL2RA,HLA-G,MICA,HFE,TNFAIP3,FAM65B
GO Process	GO:0002503	Peptide antigen assembly with mhc class ii protein complex	4	4	1.67	0.0009	9606.ENSP00000353099,9606.ENSP00000363976,9606.ENSP00000378786,9606.ENSP00000398890	HLA-DRB1,HLA-DMA,HLA-DRA,HLA-DMB
GO Process	GO:0019731	Antibacterial humoral response	9	59	0.85	0.0009	9606.ENSP00000321744,9606.ENSP00000348924,9606.ENSP00000349430,9606.ENSP00000365817,9606.ENSP00000366962,9606.ENSP00000379873,9606.ENSP00000445633,9606.ENSP00000476136,9606.ENSP00000483237	HIST1H2BC,HIST1H2BF,HIST1H2BK,HLA-E,HIST1H2BI,HLA-A,HIST1H2BG,HIST1H2BJ,HIST1H2BE
GO Process	GO:2000026	Regulation of multicellular organismal development	75	2096	0.22	0.0009	9606.ENSP00000002829,9606.ENSP00000009530,9606.ENSP00000044462,9606.ENSP00000162749,9606.ENSP00000164024,9606.ENSP00000216455,9606.ENSP00000223321,9606.ENSP00000226730,9606.ENSP00000228872,9606.ENSP00000244537,9606.ENSP00000246841,9606.ENSP00000249373,9606.ENSP00000259915,9606.ENSP00000264498,9606.ENSP00000264501,9606.ENSP00000273590,9606.ENSP00000294129,9606.ENSP00000303939,9606.ENSP00000311127,…	SEMA3F,CD74,PSMA4,TNFRSF1A,CELSR3,PSMA3,PSMA2,IL2,CDKN1B,HIST1H4F,FLRT1,SMO,POU5F1,FGF2,KIAA1109,TCTA,NCKIPSD,CTLA4,VEGFB,AMIGO3,CD28,SOCS1,HYAL3,P4HTM,HIST1H4J,BTN2A2,HIST1H3J,HLA-DRB1,HIST1H3H,PSMB9,PSMB8,NOTCH4,AGER,FKBPL,HSPA1B,HSPA1A,BAG6,CDSN,FLOT1,HIST1H4H,HIST1H4B,HIST1H3D,HIST1H4C,KIAA0319,IL2RA,FAT4,BAD,DDX39B,ESRRA,PRKD2,TNF,HLA-B,RHOA,USP19,LTA,SYNGAP1,GPX1,HLA-G,MST1,DAG1,HIST1H4A,HI…
GO Process	GO:0050865	Regulation of cell activation	30	571	0.39	0.00095	9606.ENSP00000009530,9606.ENSP00000226730,9606.ENSP00000259951,9606.ENSP00000264497,9606.ENSP00000280200,9606.ENSP00000296443,9606.ENSP00000303939,9606.ENSP00000323099,9606.ENSP00000324890,9606.ENSP00000329418,9606.ENSP00000345492,9606.ENSP00000349143,9606.ENSP00000349238,9606.ENSP00000353099,9606.ENSP00000364210,9606.ENSP00000365227,9606.ENSP00000365261,9606.ENSP00000365817,9606.ENSP00000369293,…	CD74,IL2,HLA-F,IL21,CD226,TREX1,CTLA4,ATRIP,CD28,SOCS1,SH2B3,BTN2A2,CCDC88B,HLA-DRB1,AGER,AIF1,LST1,HLA-E,IL2RA,BAD,HLA-A,HLA-DPA1,HLA-DMB,RHOA,HLA-DPB1,HLA-G,MICA,HFE,TNFAIP3,FAM65B
GO Process	GO:0050671	Positive regulation of lymphocyte proliferation	13	134	0.65	0.001	9606.ENSP00000009530,9606.ENSP00000226730,9606.ENSP00000264497,9606.ENSP00000324890,9606.ENSP00000349238,9606.ENSP00000364210,9606.ENSP00000365227,9606.ENSP00000365817,9606.ENSP00000369293,9606.ENSP00000379873,9606.ENSP00000393566,9606.ENSP00000398890,9606.ENSP00000408146	CD74,IL2,IL21,CD28,CCDC88B,AGER,AIF1,HLA-E,IL2RA,HLA-A,HLA-DPA1,HLA-DMB,HLA-DPB1
GO Process	GO:0001819	Positive regulation of cytokine production	26	461	0.42	0.0011	9606.ENSP00000009530,9606.ENSP00000226730,9606.ENSP00000232496,9606.ENSP00000257696,9606.ENSP00000259951,9606.ENSP00000264497,9606.ENSP00000280200,9606.ENSP00000324890,9606.ENSP00000349238,9606.ENSP00000349770,9606.ENSP00000364180,9606.ENSP00000364210,9606.ENSP00000364801,9606.ENSP00000364802,9606.ENSP00000365227,9606.ENSP00000365569,9606.ENSP00000365817,9606.ENSP00000378877,9606.ENSP00000379873,…	CD74,IL2,TUSC2,HILPDA,HLA-F,IL21,CD226,CD28,CCDC88B,IRF5,GPSM3,AGER,HSPA1B,HSPA1A,AIF1,FLOT1,HLA-E,AGPAT1,HLA-A,HLA-DPA1,PRKD2,TNF,LTA,HLA-DPB1,LTB,HLA-G
GO Process	GO:0045824	Negative regulation of innate immune response	9	61	0.83	0.0011	9606.ENSP00000259951,9606.ENSP00000296443,9606.ENSP00000323099,9606.ENSP00000365817,9606.ENSP00000379873,9606.ENSP00000399168,9606.ENSP00000412927,9606.ENSP00000413079,9606.ENSP00000481570	HLA-F,TREX1,ATRIP,HLA-E,HLA-A,HLA-B,HLA-G,MICA,TNFAIP3
GO Process	GO:0050896	Response to stimulus	217	8046	0.1	0.0012	9606.ENSP00000002829,9606.ENSP00000009530,9606.ENSP00000013807,9606.ENSP00000044462,9606.ENSP00000162749,9606.ENSP00000164024,9606.ENSP00000203407,9606.ENSP00000209728,9606.ENSP00000216223,9606.ENSP00000216455,9606.ENSP00000217244,9606.ENSP00000221233,9606.ENSP00000222247,9606.ENSP00000223321,9606.ENSP00000226578,9606.ENSP00000226730,9606.ENSP00000228872,9606.ENSP00000229307,9606.ENSP00000232461,…	SEMA3F,CD74,ERCC1,PSMA4,TNFRSF1A,CELSR3,UQCRC1,CDC6,IL2RB,PSMA3,CSNK2A1,EXOSC5,RPL18A,PSMA2,MANBA,IL2,CDKN1B,NANOG,GNAT1,TUSC2,NPRL2,BTN1A1,BTN3A3,HIST1H4F,OR2B6,FLRT1,SMO,MICB,TERF2,HILPDA,GTF2H4,POU5F1,HLA-F,IL21,FGF2,NRXN2,PRDX5,PRKAR2A,DOCK3,UCN2,CCNA2,HIST1H2BA,KAAG1,FERMT3,CD226,BTN3A1,NCKIPSD,TREX1,SHISA5,BSN,APEH,MST1R,C2,ATP6V1G2,CDC25A,CTLA4,OR2B2,NUDT6,PPP1R14B,RMI2,ERCC4,VEGFB,BTN2A1,…
GO Process	GO:0070647	Protein modification by small protein conjugation or removal	44	1021	0.3	0.0012	9606.ENSP00000044462,9606.ENSP00000216455,9606.ENSP00000223321,9606.ENSP00000244360,9606.ENSP00000265560,9606.ENSP00000274026,9606.ENSP00000274764,9606.ENSP00000289316,9606.ENSP00000303706,9606.ENSP00000321744,9606.ENSP00000328203,9606.ENSP00000328287,9606.ENSP00000329418,9606.ENSP00000333266,9606.ENSP00000347836,9606.ENSP00000348769,9606.ENSP00000348924,9606.ENSP00000349430,9606.ENSP00000349596,…	PSMA4,PSMA3,PSMA2,RNF39,USP4,CCNA2,HIST1H2BA,HIST1H2BD,CDC25A,HIST1H2BC,TRAIP,RNF123,SOCS1,UBA7,UBE2H,ARIH2,HIST1H2BF,HIST1H2BK,TRIM38,RING1,PSMB9,PSMB8,RNF5,TRIM31,UBD,TRIM27,HIST1H2BL,HIST1H2BI,TRIM40,HLA-A,TRIM10,RHOA,USP19,CISH,TRIM26,HIST1H2BG,HIST1H2BJ,HIST1H2BO,HIST1H2BM,HIST1H2BH,TNFAIP3,HIST1H2BB,HIST1H2BE,HIST1H2BN
GO Process	GO:0031323	Regulation of cellular metabolic process	176	6239	0.12	0.0014	9606.ENSP00000009530,9606.ENSP00000013807,9606.ENSP00000044462,9606.ENSP00000162749,9606.ENSP00000164024,9606.ENSP00000209728,9606.ENSP00000211936,9606.ENSP00000216455,9606.ENSP00000217244,9606.ENSP00000221233,9606.ENSP00000223073,9606.ENSP00000223321,9606.ENSP00000226730,9606.ENSP00000228872,9606.ENSP00000229307,9606.ENSP00000230056,9606.ENSP00000232375,9606.ENSP00000232496,9606.ENSP00000232501,…	CD74,ERCC1,PSMA4,TNFRSF1A,CELSR3,CDC6,ZNF184,PSMA3,CSNK2A1,EXOSC5,RBM28,PSMA2,IL2,CDKN1B,NANOG,GMNN,PFKFB4,TUSC2,NPRL2,HIST1H1D,HIST1H4F,HIST1H1A,ZNF391,SMO,TERF2,PGBD1,GTF2H4,POU5F1,IL21,FGF2,PRDX5,USP4,PRKAR2A,DOCK3,CCNA2,ABT1,ZSCAN23,TREX1,MST1R,HIST1H2AA,ATP6V1G2,HIST1H2AE,CDC25A,HAS3,QARS,PPP1R14B,RMI2,ERCC4,VEGFB,ABCF1,ATRIP,CD28,TNP2,CIRH1A,TRAIP,HIST1H2AJ,SOCS1,FAM212A,HIST1H1B,COL7A1,ZKS…
GO Process	GO:0060969	Negative regulation of gene silencing	7	34	0.98	0.0014	9606.ENSP00000244534,9606.ENSP00000244573,9606.ENSP00000259915,9606.ENSP00000330074,9606.ENSP00000339566,9606.ENSP00000341214,9606.ENSP00000398698	HIST1H1D,HIST1H1A,POU5F1,HIST1H1B,HIST1H1C,HIST1H1T,TNF
GO Process	GO:0080134	Regulation of response to stress	56	1437	0.26	0.0014	9606.ENSP00000009530,9606.ENSP00000013807,9606.ENSP00000044462,9606.ENSP00000162749,9606.ENSP00000216455,9606.ENSP00000223321,9606.ENSP00000226730,9606.ENSP00000252229,9606.ENSP00000254942,9606.ENSP00000259874,9606.ENSP00000259951,9606.ENSP00000264497,9606.ENSP00000264498,9606.ENSP00000280200,9606.ENSP00000296443,9606.ENSP00000307567,9606.ENSP00000310356,9606.ENSP00000310520,9606.ENSP00000311127,…	CD74,ERCC1,PSMA4,TNFRSF1A,PSMA3,PSMA2,IL2,MICB,TERF2,IER3,HLA-F,IL21,FGF2,CD226,TREX1,QARS,RMI2,ERCC4,VEGFB,ATRIP,CD28,SOCS1,NCR3,SH2B3,TRIM38,HLA-DRB1,BAK1,DAXX,PSMB9,PSMB8,GPSM3,AGER,ATF6B,HSPA1B,HSPA1A,HSPA1L,BAG6,MUC21,HLA-E,ZKSCAN3,KIAA0319,TRPC3,IL2RA,BAD,DDX39B,HLA-A,DYRK1A,TNF,HLA-B,USP19,LTA,GPX1,HLA-G,MICA,RSL1D1,TNFAIP3
GO Process	GO:0002696	Positive regulation of leukocyte activation	21	332	0.47	0.0015	9606.ENSP00000009530,9606.ENSP00000226730,9606.ENSP00000259951,9606.ENSP00000264497,9606.ENSP00000280200,9606.ENSP00000303939,9606.ENSP00000324890,9606.ENSP00000329418,9606.ENSP00000349143,9606.ENSP00000349238,9606.ENSP00000364210,9606.ENSP00000365227,9606.ENSP00000365817,9606.ENSP00000369293,9606.ENSP00000378040,9606.ENSP00000379873,9606.ENSP00000393566,9606.ENSP00000398890,9606.ENSP00000400175,…	CD74,IL2,HLA-F,IL21,CD226,CTLA4,CD28,SOCS1,BTN2A2,CCDC88B,AGER,AIF1,HLA-E,IL2RA,BAD,HLA-A,HLA-DPA1,HLA-DMB,RHOA,HLA-DPB1,HLA-G
GO Process	GO:0045595	Regulation of cell differentiation	68	1874	0.22	0.0015	9606.ENSP00000002829,9606.ENSP00000009530,9606.ENSP00000044462,9606.ENSP00000162749,9606.ENSP00000216455,9606.ENSP00000223321,9606.ENSP00000226730,9606.ENSP00000228872,9606.ENSP00000229307,9606.ENSP00000244537,9606.ENSP00000249373,9606.ENSP00000259915,9606.ENSP00000264498,9606.ENSP00000264501,9606.ENSP00000273590,9606.ENSP00000294129,9606.ENSP00000303939,9606.ENSP00000324890,9606.ENSP00000329418,…	SEMA3F,CD74,PSMA4,TNFRSF1A,PSMA3,PSMA2,IL2,CDKN1B,NANOG,HIST1H4F,SMO,POU5F1,FGF2,KIAA1109,TCTA,NCKIPSD,CTLA4,CD28,SOCS1,LRRC16A,P4HTM,HIST1H4J,BTN2A2,HIST1H3J,HLA-DRB1,HIST1H3H,PSMB9,PSMB8,NOTCH4,AGER,HSPA1B,HSPA1A,CLIC1,CDSN,FLOT1,HIST1H4H,HIST1H4B,HIST1H3D,HIST1H4C,KIAA0319,IL2RA,FAT4,BAD,DDX39B,ESRRA,TNF,HLA-B,RHOA,LTA,SYNGAP1,HLA-G,BBS12,DAG1,HIST1H4A,HIST1H4D,HIST1H4K,HIST1H3A,HIST1H4L,HIST1…
GO Process	GO:0016043	Cellular component organization	157	5447	0.12	0.0017	9606.ENSP00000002829,9606.ENSP00000009530,9606.ENSP00000013807,9606.ENSP00000162749,9606.ENSP00000164024,9606.ENSP00000215829,9606.ENSP00000216223,9606.ENSP00000223208,9606.ENSP00000230048,9606.ENSP00000230056,9606.ENSP00000231749,9606.ENSP00000244534,9606.ENSP00000244537,9606.ENSP00000244573,9606.ENSP00000246841,9606.ENSP00000249344,9606.ENSP00000249373,9606.ENSP00000254942,9606.ENSP00000254950,…	SEMA3F,CD74,ERCC1,TNFRSF1A,CELSR3,SNRPD3,IL2RB,CEP41,ACOT13,GMNN,ZMYND10,HIST1H1D,HIST1H4F,HIST1H1A,FLRT1,STRIP2,SMO,TERF2,VPS4A,HILPDA,GTF2H4,FGF2,NRXN2,USP4,CCNA2,HIST1H2BA,ABT1,FERMT3,HIST1H2BD,NCKIPSD,TREX1,BSN,APEH,HIST1H2AA,ATP6V1G2,HIST1H2AE,HAS3,RMI2,PRM1,ERCC4,RAPH1,HIST1H2BC,NDUFAF3,ATRIP,PRM3,TNP2,FLNC,KLHDC8B,HIST1H2AJ,PSMG1,HIST1H1B,LRRC16A,COL7A1,RPS6KA4,TUBB,HIST1H1C,HIST1H2AD,HIST…
GO Process	GO:0002819	Regulation of adaptive immune response	14	165	0.59	0.0019	9606.ENSP00000226730,9606.ENSP00000259951,9606.ENSP00000280200,9606.ENSP00000324890,9606.ENSP00000364210,9606.ENSP00000365817,9606.ENSP00000366404,9606.ENSP00000379873,9606.ENSP00000398698,9606.ENSP00000399168,9606.ENSP00000403495,9606.ENSP00000412927,9606.ENSP00000417404,9606.ENSP00000481570	IL2,HLA-F,CD226,CD28,AGER,HLA-E,TRIM27,HLA-A,TNF,HLA-B,LTA,HLA-G,HFE,TNFAIP3
GO Process	GO:0009595	Detection of biotic stimulus	7	36	0.95	0.0019	9606.ENSP00000249373,9606.ENSP00000296443,9606.ENSP00000323099,9606.ENSP00000353099,9606.ENSP00000379873,9606.ENSP00000399168,9606.ENSP00000415941	SMO,TREX1,ATRIP,HLA-DRB1,HLA-A,HLA-B,C4B
GO Process	GO:0006807	Nitrogen compound metabolic process	189	6852	0.11	0.002	9606.ENSP00000013807,9606.ENSP00000044462,9606.ENSP00000209728,9606.ENSP00000215829,9606.ENSP00000216223,9606.ENSP00000216455,9606.ENSP00000217244,9606.ENSP00000221233,9606.ENSP00000222247,9606.ENSP00000223073,9606.ENSP00000223208,9606.ENSP00000223321,9606.ENSP00000225298,9606.ENSP00000225430,9606.ENSP00000226578,9606.ENSP00000226730,9606.ENSP00000229214,9606.ENSP00000229729,9606.ENSP00000230048,…	ERCC1,PSMA4,CDC6,SNRPD3,IL2RB,PSMA3,CSNK2A1,EXOSC5,RPL18A,RBM28,CEP41,PSMA2,UTP18,RPL19,MANBA,IL2,KRR1,SLC44A4,ACOT13,RPS12,PRSS16,SKIV2L2,RARS,NPRL2,RNF39,SLC17A1,HIST1H1D,HIST1H4F,TERF2,VPS4A,GTF2H4,METTL2B,IL21,FGF2,PRDX5,USP4,RBM6,PMM2,AMT,CCNA2,HIST1H2BA,ABT1,PDF,HIST1H2BD,TREX1,SHISA5,APEH,MST1R,ADAD1,C2,CDC25A,HAS3,QARS,GMPPB,RMI2,ERCC4,VEGFB,ABCF1,ALDH5A1,IMPDH2,HIST1H2BC,ATRIP,CD28,PUS10…
GO Process	GO:0032101	Regulation of response to external stimulus	43	1013	0.29	0.002	9606.ENSP00000002829,9606.ENSP00000009530,9606.ENSP00000044462,9606.ENSP00000162749,9606.ENSP00000216455,9606.ENSP00000223321,9606.ENSP00000226730,9606.ENSP00000232461,9606.ENSP00000252229,9606.ENSP00000259951,9606.ENSP00000264497,9606.ENSP00000264498,9606.ENSP00000280200,9606.ENSP00000296443,9606.ENSP00000311127,9606.ENSP00000323099,9606.ENSP00000324890,9606.ENSP00000329418,9606.ENSP00000342156,…	SEMA3F,CD74,PSMA4,TNFRSF1A,PSMA3,PSMA2,IL2,GNAT1,MICB,HLA-F,IL21,FGF2,CD226,TREX1,VEGFB,ATRIP,CD28,SOCS1,NCR3,SH2B3,TRIM38,HLA-DRB1,PSMB9,PSMB8,GPSM3,AGER,AIF1,NFKBIL1,MUC21,HLA-E,KIAA0319,IL2RA,HLA-A,PRKD2,TNF,HLA-B,LTA,GPX1,HLA-G,MICA,MST1,TNFAIP3,FAM65B
GO Process	GO:0045785	Positive regulation of cell adhesion	24	423	0.42	0.002	9606.ENSP00000009530,9606.ENSP00000226730,9606.ENSP00000264497,9606.ENSP00000303939,9606.ENSP00000324890,9606.ENSP00000329418,9606.ENSP00000331983,9606.ENSP00000349143,9606.ENSP00000349238,9606.ENSP00000364210,9606.ENSP00000365227,9606.ENSP00000365569,9606.ENSP00000365817,9606.ENSP00000369293,9606.ENSP00000378040,9606.ENSP00000379873,9606.ENSP00000393566,9606.ENSP00000393978,9606.ENSP00000398698,…	CD74,IL2,IL21,CTLA4,CD28,SOCS1,LRRC16A,BTN2A2,CCDC88B,AGER,AIF1,FLOT1,HLA-E,IL2RA,BAD,HLA-A,HLA-DPA1,PRKD2,TNF,HLA-DMB,RHOA,HLA-DPB1,HLA-G,DAG1
GO Process	GO:0002698	Negative regulation of immune effector process	12	125	0.65	0.0022	9606.ENSP00000226730,9606.ENSP00000252229,9606.ENSP00000259951,9606.ENSP00000349596,9606.ENSP00000365817,9606.ENSP00000369293,9606.ENSP00000379873,9606.ENSP00000398698,9606.ENSP00000399168,9606.ENSP00000412927,9606.ENSP00000413079,9606.ENSP00000417404	IL2,MICB,HLA-F,TRIM38,HLA-E,IL2RA,HLA-A,TNF,HLA-B,HLA-G,MICA,HFE
GO Process	GO:0019724	B cell mediated immunity	10	86	0.73	0.0022	9606.ENSP00000009530,9606.ENSP00000013807,9606.ENSP00000296443,9606.ENSP00000299367,9606.ENSP00000323099,9606.ENSP00000353099,9606.ENSP00000364080,9606.ENSP00000396688,9606.ENSP00000412927,9606.ENSP00000415941	CD74,ERCC1,TREX1,C2,ATRIP,HLA-DRB1,HLA-DQB1,C4A,HLA-G,C4B
GO Process	GO:0031936	Negative regulation of chromatin silencing	5	14	1.22	0.0023	9606.ENSP00000244534,9606.ENSP00000244573,9606.ENSP00000330074,9606.ENSP00000339566,9606.ENSP00000341214	HIST1H1D,HIST1H1A,HIST1H1B,HIST1H1C,HIST1H1T
GO Process	GO:0042270	Protection from natural killer cell mediated cytotoxicity	4	6	1.49	0.0023	9606.ENSP00000365817,9606.ENSP00000379873,9606.ENSP00000399168,9606.ENSP00000412927	HLA-E,HLA-A,HLA-B,HLA-G
GO Process	GO:0002822	Regulation of adaptive immune response based on somatic recombination of immune receptors built from immunoglobulin superfamily domains	13	150	0.6	0.0027	9606.ENSP00000226730,9606.ENSP00000259951,9606.ENSP00000280200,9606.ENSP00000324890,9606.ENSP00000364210,9606.ENSP00000365817,9606.ENSP00000379873,9606.ENSP00000398698,9606.ENSP00000399168,9606.ENSP00000403495,9606.ENSP00000412927,9606.ENSP00000417404,9606.ENSP00000481570	IL2,HLA-F,CD226,CD28,AGER,HLA-E,HLA-A,TNF,HLA-B,LTA,HLA-G,HFE,TNFAIP3
GO Process	GO:1901564	Organonitrogen compound metabolic process	151	5244	0.12	0.0027	9606.ENSP00000044462,9606.ENSP00000215829,9606.ENSP00000216223,9606.ENSP00000216455,9606.ENSP00000217244,9606.ENSP00000222247,9606.ENSP00000223208,9606.ENSP00000223321,9606.ENSP00000225430,9606.ENSP00000226578,9606.ENSP00000226730,9606.ENSP00000229729,9606.ENSP00000230048,9606.ENSP00000230050,9606.ENSP00000230582,9606.ENSP00000231572,9606.ENSP00000232501,9606.ENSP00000244360,9606.ENSP00000244527,…	PSMA4,SNRPD3,IL2RB,PSMA3,CSNK2A1,RPL18A,CEP41,PSMA2,RPL19,MANBA,IL2,SLC44A4,ACOT13,RPS12,PRSS16,RARS,NPRL2,RNF39,SLC17A1,HIST1H1D,HIST1H4F,VPS4A,GTF2H4,IL21,FGF2,USP4,PMM2,AMT,CCNA2,HIST1H2BA,PDF,HIST1H2BD,TREX1,SHISA5,APEH,MST1R,C2,CDC25A,HAS3,QARS,VEGFB,ABCF1,ALDH5A1,IMPDH2,HIST1H2BC,ATRIP,CD28,FKRP,TRAIP,RNF123,SOCS1,LRRC16A,UBA7,RPS6KA4,HYAL3,HIST1H1C,P4HTM,PRMT7,DALRD3,IMPDH1,HIST1H4J,UBE2H,…
GO Process	GO:0002831	Regulation of response to biotic stimulus	23	406	0.42	0.0028	9606.ENSP00000044462,9606.ENSP00000216455,9606.ENSP00000223321,9606.ENSP00000252229,9606.ENSP00000259951,9606.ENSP00000264497,9606.ENSP00000280200,9606.ENSP00000296443,9606.ENSP00000323099,9606.ENSP00000329418,9606.ENSP00000342156,9606.ENSP00000349596,9606.ENSP00000363993,9606.ENSP00000364016,9606.ENSP00000365318,9606.ENSP00000365473,9606.ENSP00000365817,9606.ENSP00000369293,9606.ENSP00000379873,…	PSMA4,PSMA3,PSMA2,MICB,HLA-F,IL21,CD226,TREX1,ATRIP,SOCS1,NCR3,TRIM38,PSMB9,PSMB8,NFKBIL1,MUC21,HLA-E,IL2RA,HLA-A,HLA-B,HLA-G,MICA,TNFAIP3
GO Process	GO:0044403	Symbiotic process	38	865	0.31	0.0028	9606.ENSP00000044462,9606.ENSP00000162749,9606.ENSP00000216223,9606.ENSP00000216455,9606.ENSP00000222247,9606.ENSP00000225430,9606.ENSP00000230050,9606.ENSP00000232496,9606.ENSP00000252229,9606.ENSP00000254950,9606.ENSP00000274026,9606.ENSP00000324890,9606.ENSP00000337425,9606.ENSP00000346206,9606.ENSP00000363591,9606.ENSP00000363668,9606.ENSP00000363993,9606.ENSP00000364016,9606.ENSP00000364034,…	PSMA4,TNFRSF1A,IL2RB,PSMA3,RPL18A,RPL19,RPS12,TUSC2,MICB,VPS4A,CCNA2,CD28,HYAL3,TAP1,BAK1,DAXX,PSMB9,PSMB8,TAP2,HSPA1B,HSPA1A,HLA-C,HLA-E,MOG,TDP2,BAD,BRD2,HLA-DRA,DDX39B,HLA-A,DYRK1A,RPS18,HLA-B,RHOA,GPX1,MICA,DAG1,SLC1A5
GO Process	GO:0050793	Regulation of developmental process	87	2648	0.18	0.0031	9606.ENSP00000002829,9606.ENSP00000009530,9606.ENSP00000044462,9606.ENSP00000162749,9606.ENSP00000164024,9606.ENSP00000216455,9606.ENSP00000223321,9606.ENSP00000226730,9606.ENSP00000228872,9606.ENSP00000229307,9606.ENSP00000244537,9606.ENSP00000246841,9606.ENSP00000249344,9606.ENSP00000249373,9606.ENSP00000254942,9606.ENSP00000259915,9606.ENSP00000264498,9606.ENSP00000264501,9606.ENSP00000273590,…	SEMA3F,CD74,PSMA4,TNFRSF1A,CELSR3,PSMA3,PSMA2,IL2,CDKN1B,NANOG,HIST1H4F,FLRT1,STRIP2,SMO,TERF2,POU5F1,FGF2,KIAA1109,TCTA,NCKIPSD,CTLA4,VEGFB,AMIGO3,CD28,SOCS1,LRRC16A,HYAL3,P4HTM,HIST1H4J,BTN2A2,HIST1H3J,HLA-DRB1,HIST1H3H,PSMB9,PSMB8,NOTCH4,AGER,FKBPL,HSPA1B,HSPA1A,CLIC1,BAG6,LST1,CDSN,FLOT1,ZKSCAN3,HIST1H4H,HIST1H4B,HIST1H3D,HIST1H4C,KIAA0319,IL2RA,FAT4,BAD,QRICH1,DDX39B,ESRRA,PRKD2,TNF,HLA-B,RH…
GO Process	GO:0006959	Humoral immune response	18	275	0.48	0.0033	9606.ENSP00000299367,9606.ENSP00000321744,9606.ENSP00000324890,9606.ENSP00000348924,9606.ENSP00000349430,9606.ENSP00000353099,9606.ENSP00000364080,9606.ENSP00000365817,9606.ENSP00000366962,9606.ENSP00000379873,9606.ENSP00000396688,9606.ENSP00000398698,9606.ENSP00000403495,9606.ENSP00000415941,9606.ENSP00000416561,9606.ENSP00000445633,9606.ENSP00000476136,9606.ENSP00000483237	C2,HIST1H2BC,CD28,HIST1H2BF,HIST1H2BK,HLA-DRB1,HLA-DQB1,HLA-E,HIST1H2BI,HLA-A,C4A,TNF,LTA,C4B,CFB,HIST1H2BG,HIST1H2BJ,HIST1H2BE
GO Process	GO:0016032	Viral process	35	776	0.32	0.0033	9606.ENSP00000044462,9606.ENSP00000162749,9606.ENSP00000216223,9606.ENSP00000216455,9606.ENSP00000222247,9606.ENSP00000225430,9606.ENSP00000230050,9606.ENSP00000252229,9606.ENSP00000254950,9606.ENSP00000274026,9606.ENSP00000324890,9606.ENSP00000337425,9606.ENSP00000346206,9606.ENSP00000363591,9606.ENSP00000363668,9606.ENSP00000363993,9606.ENSP00000364016,9606.ENSP00000364034,9606.ENSP00000364801,…	PSMA4,TNFRSF1A,IL2RB,PSMA3,RPL18A,RPL19,RPS12,MICB,VPS4A,CCNA2,CD28,HYAL3,TAP1,BAK1,DAXX,PSMB9,PSMB8,TAP2,HSPA1B,HSPA1A,HLA-C,HLA-E,MOG,TDP2,BAD,BRD2,HLA-DRA,HLA-A,DYRK1A,RPS18,HLA-B,RHOA,MICA,DAG1,SLC1A5
GO Process	GO:0030155	Regulation of cell adhesion	33	712	0.33	0.0033	9606.ENSP00000009530,9606.ENSP00000226730,9606.ENSP00000264497,9606.ENSP00000279227,9606.ENSP00000303939,9606.ENSP00000324890,9606.ENSP00000329418,9606.ENSP00000331983,9606.ENSP00000345492,9606.ENSP00000349143,9606.ENSP00000349238,9606.ENSP00000353099,9606.ENSP00000364163,9606.ENSP00000364210,9606.ENSP00000365227,9606.ENSP00000365465,9606.ENSP00000365473,9606.ENSP00000365569,9606.ENSP00000365817,…	CD74,IL2,IL21,FERMT3,CTLA4,CD28,SOCS1,LRRC16A,SH2B3,BTN2A2,CCDC88B,HLA-DRB1,NOTCH4,AGER,AIF1,CDSN,MUC21,FLOT1,HLA-E,IL2RA,BAD,HLA-A,HLA-DPA1,PRKD2,TNF,HLA-DMB,RHOA,HLA-DPB1,HLA-G,HFE,DDR1,DAG1,FAM65B
GO Process	GO:0045088	Regulation of innate immune response	19	301	0.47	0.0033	9606.ENSP00000044462,9606.ENSP00000216455,9606.ENSP00000223321,9606.ENSP00000259951,9606.ENSP00000264497,9606.ENSP00000280200,9606.ENSP00000296443,9606.ENSP00000323099,9606.ENSP00000329418,9606.ENSP00000342156,9606.ENSP00000363993,9606.ENSP00000364016,9606.ENSP00000365473,9606.ENSP00000365817,9606.ENSP00000379873,9606.ENSP00000399168,9606.ENSP00000412927,9606.ENSP00000413079,9606.ENSP00000481570	PSMA4,PSMA3,PSMA2,HLA-F,IL21,CD226,TREX1,ATRIP,SOCS1,NCR3,PSMB9,PSMB8,MUC21,HLA-E,HLA-A,HLA-B,HLA-G,MICA,TNFAIP3
GO Process	GO:0002861	Regulation of inflammatory response to antigenic stimulus	6	27	1.01	0.0034	9606.ENSP00000324890,9606.ENSP00000353099,9606.ENSP00000365817,9606.ENSP00000398698,9606.ENSP00000403495,9606.ENSP00000407375	CD28,HLA-DRB1,HLA-E,TNF,LTA,GPX1
GO Process	GO:0016584	Nucleosome positioning	5	16	1.16	0.0036	9606.ENSP00000244534,9606.ENSP00000244573,9606.ENSP00000330074,9606.ENSP00000339566,9606.ENSP00000341214	HIST1H1D,HIST1H1A,HIST1H1B,HIST1H1C,HIST1H1T
GO Process	GO:0050866	Negative regulation of cell activation	15	202	0.54	0.0036	9606.ENSP00000009530,9606.ENSP00000226730,9606.ENSP00000259951,9606.ENSP00000303939,9606.ENSP00000329418,9606.ENSP00000345492,9606.ENSP00000349143,9606.ENSP00000353099,9606.ENSP00000365261,9606.ENSP00000369293,9606.ENSP00000412927,9606.ENSP00000413079,9606.ENSP00000417404,9606.ENSP00000481570,9606.ENSP00000482957	CD74,IL2,HLA-F,CTLA4,SOCS1,SH2B3,BTN2A2,HLA-DRB1,LST1,IL2RA,HLA-G,MICA,HFE,TNFAIP3,FAM65B
GO Process	GO:0009611	Response to wounding	27	532	0.37	0.0037	9606.ENSP00000259915,9606.ENSP00000264498,9606.ENSP00000265563,9606.ENSP00000279227,9606.ENSP00000331983,9606.ENSP00000345492,9606.ENSP00000352252,9606.ENSP00000358160,9606.ENSP00000364163,9606.ENSP00000364210,9606.ENSP00000364935,9606.ENSP00000364964,9606.ENSP00000365227,9606.ENSP00000366999,9606.ENSP00000368966,9606.ENSP00000388325,9606.ENSP00000400175,9606.ENSP00000407375,9606.ENSP00000427552,…	POU5F1,FGF2,PRKAR2A,FERMT3,LRRC16A,SH2B3,HIST1H3J,HIST1H3H,NOTCH4,AGER,CLIC1,C6orf25,AIF1,HIST1H3D,TRPC3,LAMB2,RHOA,GPX1,DDR1,DAG1,HIST1H3A,HIST1H3E,HIST1H3I,HIST1H3F,HIST1H3G,HIST1H3C,HIST1H3B
GO Process	GO:0002707	Negative regulation of lymphocyte mediated immunity	7	42	0.89	0.004	9606.ENSP00000259951,9606.ENSP00000365817,9606.ENSP00000379873,9606.ENSP00000399168,9606.ENSP00000412927,9606.ENSP00000413079,9606.ENSP00000417404	HLA-F,HLA-E,HLA-A,HLA-B,HLA-G,MICA,HFE
GO Process	GO:0006302	Double-strand break repair	15	204	0.53	0.004	9606.ENSP00000013807,9606.ENSP00000244537,9606.ENSP00000310520,9606.ENSP00000347168,9606.ENSP00000365588,9606.ENSP00000366956,9606.ENSP00000366974,9606.ENSP00000367034,9606.ENSP00000367440,9606.ENSP00000479106,9606.ENSP00000479461,9606.ENSP00000479794,9606.ENSP00000480960,9606.ENSP00000481486,9606.ENSP00000484789	ERCC1,HIST1H4F,ERCC4,HIST1H4J,MDC1,HIST1H4H,HIST1H4B,HIST1H4C,TDP2,HIST1H4A,HIST1H4D,HIST1H4K,HIST1H4L,HIST1H4I,HIST1H4E
GO Process	GO:0071704	Organic substance metabolic process	207	7755	0.09	0.0043	9606.ENSP00000009530,9606.ENSP00000013807,9606.ENSP00000044462,9606.ENSP00000162749,9606.ENSP00000209728,9606.ENSP00000215829,9606.ENSP00000216223,9606.ENSP00000216455,9606.ENSP00000217244,9606.ENSP00000221233,9606.ENSP00000222247,9606.ENSP00000223073,9606.ENSP00000223208,9606.ENSP00000223321,9606.ENSP00000225298,9606.ENSP00000225430,9606.ENSP00000226578,9606.ENSP00000226730,9606.ENSP00000229214,…	CD74,ERCC1,PSMA4,TNFRSF1A,CDC6,SNRPD3,IL2RB,PSMA3,CSNK2A1,EXOSC5,RPL18A,RBM28,CEP41,PSMA2,UTP18,RPL19,MANBA,IL2,KRR1,SLC44A4,ACOT13,RPS12,GMNN,PRSS16,SKIV2L2,RARS,PFKFB4,TUSC2,NPRL2,RNF39,SLC17A1,HIST1H1D,HIST1H4F,TERF2,VPS4A,GTF2H4,METTL2B,IL21,FGF2,USP4,RBM6,PMM2,AMT,CCNA2,HIST1H2BA,ABT1,CD226,PDF,HIST1H2BD,BTN3A1,TREX1,SHISA5,APEH,MST1R,ADAD1,C2,CDC25A,HAS3,QARS,GMPPB,RMI2,ERCC4,VEGFB,BTN2A1,A…
GO Process	GO:0080090	Regulation of primary metabolic process	168	6032	0.11	0.0043	9606.ENSP00000009530,9606.ENSP00000013807,9606.ENSP00000044462,9606.ENSP00000162749,9606.ENSP00000164024,9606.ENSP00000209728,9606.ENSP00000211936,9606.ENSP00000216455,9606.ENSP00000217244,9606.ENSP00000221233,9606.ENSP00000223073,9606.ENSP00000223321,9606.ENSP00000226730,9606.ENSP00000228872,9606.ENSP00000229307,9606.ENSP00000230056,9606.ENSP00000232375,9606.ENSP00000244534,9606.ENSP00000244537,…	CD74,ERCC1,PSMA4,TNFRSF1A,CELSR3,CDC6,ZNF184,PSMA3,CSNK2A1,EXOSC5,RBM28,PSMA2,IL2,CDKN1B,NANOG,GMNN,PFKFB4,HIST1H1D,HIST1H4F,HIST1H1A,ZNF391,SMO,TERF2,PGBD1,GTF2H4,POU5F1,IL21,FGF2,PRDX5,USP4,PRKAR2A,DOCK3,CCNA2,ABT1,ZSCAN23,TREX1,MST1R,HIST1H2AA,HIST1H2AE,CDC25A,HAS3,QARS,PPP1R14B,RMI2,ERCC4,VEGFB,ABCF1,ATRIP,CD28,TNP2,CIRH1A,TRAIP,HIST1H2AJ,SOCS1,FAM212A,HIST1H1B,COL7A1,ZKSCAN8,RPS6KA4,HIST1H1C…
GO Process	GO:0022408	Negative regulation of cell-cell adhesion	14	183	0.55	0.0045	9606.ENSP00000009530,9606.ENSP00000226730,9606.ENSP00000303939,9606.ENSP00000329418,9606.ENSP00000345492,9606.ENSP00000349143,9606.ENSP00000353099,9606.ENSP00000364163,9606.ENSP00000365465,9606.ENSP00000365473,9606.ENSP00000369293,9606.ENSP00000412927,9606.ENSP00000417404,9606.ENSP00000482957	CD74,IL2,CTLA4,SOCS1,SH2B3,BTN2A2,HLA-DRB1,NOTCH4,CDSN,MUC21,IL2RA,HLA-G,HFE,FAM65B
GO Process	GO:0031343	Positive regulation of cell killing	8	59	0.8	0.0045	9606.ENSP00000259951,9606.ENSP00000264497,9606.ENSP00000280200,9606.ENSP00000342156,9606.ENSP00000365817,9606.ENSP00000378040,9606.ENSP00000379873,9606.ENSP00000399168	HLA-F,IL21,CD226,NCR3,HLA-E,BAD,HLA-A,HLA-B
GO Process	GO:0002717	Positive regulation of natural killer cell mediated immunity	6	29	0.98	0.0046	9606.ENSP00000259951,9606.ENSP00000264497,9606.ENSP00000280200,9606.ENSP00000342156,9606.ENSP00000365817,9606.ENSP00000412927	HLA-F,IL21,CD226,NCR3,HLA-E,HLA-G
GO Process	GO:0002729	Positive regulation of natural killer cell cytokine production	4	8	1.36	0.0046	9606.ENSP00000259951,9606.ENSP00000280200,9606.ENSP00000365817,9606.ENSP00000412927	HLA-F,CD226,HLA-E,HLA-G
GO Process	GO:0045910	Negative regulation of dna recombination	7	44	0.87	0.005	9606.ENSP00000244534,9606.ENSP00000244573,9606.ENSP00000254942,9606.ENSP00000310356,9606.ENSP00000330074,9606.ENSP00000339566,9606.ENSP00000341214	HIST1H1D,HIST1H1A,TERF2,RMI2,HIST1H1B,HIST1H1C,HIST1H1T
GO Process	GO:0001959	Regulation of cytokine-mediated signaling pathway	13	163	0.57	0.0053	9606.ENSP00000009530,9606.ENSP00000162749,9606.ENSP00000296443,9606.ENSP00000323099,9606.ENSP00000328203,9606.ENSP00000329418,9606.ENSP00000345492,9606.ENSP00000364801,9606.ENSP00000364802,9606.ENSP00000378877,9606.ENSP00000398698,9606.ENSP00000476136,9606.ENSP00000481570	CD74,TNFRSF1A,TREX1,ATRIP,TRAIP,SOCS1,SH2B3,HSPA1B,HSPA1A,AGPAT1,TNF,HIST1H2BJ,TNFAIP3
GO Process	GO:0048585	Negative regulation of response to stimulus	59	1636	0.22	0.0054	9606.ENSP00000002829,9606.ENSP00000009530,9606.ENSP00000013807,9606.ENSP00000044462,9606.ENSP00000162749,9606.ENSP00000216455,9606.ENSP00000217244,9606.ENSP00000223321,9606.ENSP00000226730,9606.ENSP00000232501,9606.ENSP00000252229,9606.ENSP00000254942,9606.ENSP00000259951,9606.ENSP00000264498,9606.ENSP00000296443,9606.ENSP00000303939,9606.ENSP00000307567,9606.ENSP00000310356,9606.ENSP00000310520,…	SEMA3F,CD74,ERCC1,PSMA4,TNFRSF1A,PSMA3,CSNK2A1,PSMA2,IL2,NPRL2,MICB,TERF2,HLA-F,FGF2,TREX1,CTLA4,QARS,RMI2,ERCC4,ATRIP,TRAIP,SOCS1,SH2B3,BTN2A2,TRIM38,HLA-DRB1,PSMB9,PSMB8,AGER,ATF6B,HSPA1B,HSPA1A,C6orf25,AIF1,NFKBIL1,HLA-E,TRIM27,ZKSCAN3,KIAA0319,IL2RA,DDX39B,TRIM40,HLA-A,DYRK1A,TNF,HLA-B,RHOA,SYNGAP1,GPX1,CISH,HLA-G,MICA,HFE,DAG1,LITAF,HIST1H2BJ,TNFAIP3,SPRY1,FAM65B
GO Process	GO:0050830	Defense response to gram-positive bacterium	11	119	0.63	0.0054	9606.ENSP00000321744,9606.ENSP00000348924,9606.ENSP00000349430,9606.ENSP00000365817,9606.ENSP00000366962,9606.ENSP00000379873,9606.ENSP00000398698,9606.ENSP00000403495,9606.ENSP00000445633,9606.ENSP00000476136,9606.ENSP00000483237	HIST1H2BC,HIST1H2BF,HIST1H2BK,HLA-E,HIST1H2BI,HLA-A,TNF,LTA,HIST1H2BG,HIST1H2BJ,HIST1H2BE
GO Process	GO:0031347	Regulation of defense response	31	674	0.33	0.0057	9606.ENSP00000044462,9606.ENSP00000162749,9606.ENSP00000216455,9606.ENSP00000223321,9606.ENSP00000226730,9606.ENSP00000252229,9606.ENSP00000259951,9606.ENSP00000264497,9606.ENSP00000280200,9606.ENSP00000296443,9606.ENSP00000323099,9606.ENSP00000324890,9606.ENSP00000329418,9606.ENSP00000342156,9606.ENSP00000349596,9606.ENSP00000353099,9606.ENSP00000363993,9606.ENSP00000364016,9606.ENSP00000364180,…	PSMA4,TNFRSF1A,PSMA3,PSMA2,IL2,MICB,HLA-F,IL21,CD226,TREX1,ATRIP,CD28,SOCS1,NCR3,TRIM38,HLA-DRB1,PSMB9,PSMB8,GPSM3,AGER,MUC21,HLA-E,IL2RA,HLA-A,TNF,HLA-B,LTA,GPX1,HLA-G,MICA,TNFAIP3
GO Process	GO:0050789	Regulation of biological process	286	11475	0.06	0.0057	9606.ENSP00000002829,9606.ENSP00000009530,9606.ENSP00000013807,9606.ENSP00000044462,9606.ENSP00000162749,9606.ENSP00000164024,9606.ENSP00000209728,9606.ENSP00000211936,9606.ENSP00000216223,9606.ENSP00000216455,9606.ENSP00000217244,9606.ENSP00000221233,9606.ENSP00000222247,9606.ENSP00000223073,9606.ENSP00000223208,9606.ENSP00000223321,9606.ENSP00000225430,9606.ENSP00000226730,9606.ENSP00000228872,…	SEMA3F,CD74,ERCC1,PSMA4,TNFRSF1A,CELSR3,CDC6,ZNF184,IL2RB,PSMA3,CSNK2A1,EXOSC5,RPL18A,RBM28,CEP41,PSMA2,RPL19,IL2,CDKN1B,NANOG,SLC44A4,ACOT13,RPS12,GMNN,ZMYND10,PFKFB4,GNAT1,TUSC2,NPRL2,BTN1A1,BTN3A3,HIST1H1D,HIST1H4F,HIST1H1A,ZNF391,OR2B6,FLRT1,STRIP2,SMO,MICB,TERF2,VPS4A,HILPDA,IER3,PGBD1,GTF2H4,POU5F1,HLA-F,IL21,FGF2,KIAA1109,NRXN2,PRDX5,USP4,PRKAR2A,DOCK3,TCTA,UCN2,CCNA2,ABT1,FERMT3,CD226,PDF…
GO Process	GO:0008152	Metabolic process	218	8298	0.08	0.006	9606.ENSP00000009530,9606.ENSP00000013807,9606.ENSP00000044462,9606.ENSP00000162749,9606.ENSP00000203407,9606.ENSP00000209728,9606.ENSP00000215829,9606.ENSP00000216223,9606.ENSP00000216455,9606.ENSP00000217244,9606.ENSP00000221233,9606.ENSP00000222247,9606.ENSP00000223073,9606.ENSP00000223208,9606.ENSP00000223321,9606.ENSP00000225298,9606.ENSP00000225430,9606.ENSP00000226578,9606.ENSP00000226730,…	CD74,ERCC1,PSMA4,TNFRSF1A,UQCRC1,CDC6,SNRPD3,IL2RB,PSMA3,CSNK2A1,EXOSC5,RPL18A,RBM28,CEP41,PSMA2,UTP18,RPL19,MANBA,IL2,KRR1,SLC44A4,ACOT13,RPS12,GMNN,PRSS16,SKIV2L2,RARS,PFKFB4,TUSC2,NPRL2,RNF39,SLC17A1,HIST1H1D,HIST1H4F,TERF2,VPS4A,GTF2H4,METTL2B,IL21,FGF2,PRDX5,USP4,RBM6,PMM2,AMT,CCNA2,HIST1H2BA,ABT1,CD226,PDF,HIST1H2BD,BTN3A1,TREX1,SHISA5,APEH,MST1R,ADAD1,C2,CDC25A,HAS3,QARS,GMPPB,RMI2,ERCC4,V…
GO Process	GO:0006352	DNA-templated transcription, initiation	15	214	0.51	0.0061	9606.ENSP00000244537,9606.ENSP00000259895,9606.ENSP00000347168,9606.ENSP00000363817,9606.ENSP00000364163,9606.ENSP00000366956,9606.ENSP00000366974,9606.ENSP00000367034,9606.ENSP00000384851,9606.ENSP00000479106,9606.ENSP00000479461,9606.ENSP00000479794,9606.ENSP00000480960,9606.ENSP00000481486,9606.ENSP00000484789	HIST1H4F,GTF2H4,HIST1H4J,RXRB,NOTCH4,HIST1H4H,HIST1H4B,HIST1H4C,ESRRA,HIST1H4A,HIST1H4D,HIST1H4K,HIST1H4L,HIST1H4I,HIST1H4E
GO Process	GO:0044238	Primary metabolic process	196	7332	0.09	0.0073	9606.ENSP00000009530,9606.ENSP00000013807,9606.ENSP00000044462,9606.ENSP00000162749,9606.ENSP00000209728,9606.ENSP00000215829,9606.ENSP00000216223,9606.ENSP00000216455,9606.ENSP00000217244,9606.ENSP00000221233,9606.ENSP00000222247,9606.ENSP00000223073,9606.ENSP00000223208,9606.ENSP00000223321,9606.ENSP00000225298,9606.ENSP00000225430,9606.ENSP00000226578,9606.ENSP00000226730,9606.ENSP00000229214,…	CD74,ERCC1,PSMA4,TNFRSF1A,CDC6,SNRPD3,IL2RB,PSMA3,CSNK2A1,EXOSC5,RPL18A,RBM28,CEP41,PSMA2,UTP18,RPL19,MANBA,IL2,KRR1,SLC44A4,ACOT13,RPS12,PRSS16,SKIV2L2,RARS,PFKFB4,NPRL2,RNF39,HIST1H1D,HIST1H4F,TERF2,VPS4A,GTF2H4,METTL2B,IL21,FGF2,USP4,RBM6,PMM2,AMT,CCNA2,HIST1H2BA,ABT1,PDF,HIST1H2BD,TREX1,SHISA5,APEH,MST1R,ADAD1,C2,CDC25A,HAS3,QARS,GMPPB,RMI2,ERCC4,VEGFB,BTN2A1,ABCF1,ALDH5A1,IMPDH2,HIST1H2BC,AT…
GO Process	GO:0016064	Immunoglobulin mediated immune response	9	83	0.7	0.0074	9606.ENSP00000009530,9606.ENSP00000013807,9606.ENSP00000296443,9606.ENSP00000299367,9606.ENSP00000323099,9606.ENSP00000353099,9606.ENSP00000364080,9606.ENSP00000396688,9606.ENSP00000415941	CD74,ERCC1,TREX1,C2,ATRIP,HLA-DRB1,HLA-DQB1,C4A,C4B
GO Process	GO:0042060	Wound healing	23	439	0.38	0.0074	9606.ENSP00000264498,9606.ENSP00000265563,9606.ENSP00000279227,9606.ENSP00000331983,9606.ENSP00000345492,9606.ENSP00000352252,9606.ENSP00000358160,9606.ENSP00000364163,9606.ENSP00000364935,9606.ENSP00000364964,9606.ENSP00000366999,9606.ENSP00000368966,9606.ENSP00000400175,9606.ENSP00000407375,9606.ENSP00000427552,9606.ENSP00000442600,9606.ENSP00000480826,9606.ENSP00000482271,9606.ENSP00000483283,…	FGF2,PRKAR2A,FERMT3,LRRC16A,SH2B3,HIST1H3J,HIST1H3H,NOTCH4,CLIC1,C6orf25,HIST1H3D,TRPC3,RHOA,GPX1,DDR1,DAG1,HIST1H3A,HIST1H3E,HIST1H3I,HIST1H3F,HIST1H3G,HIST1H3C,HIST1H3B
GO Process	GO:0044237	Cellular metabolic process	200	7513	0.09	0.0074	9606.ENSP00000009530,9606.ENSP00000013807,9606.ENSP00000044462,9606.ENSP00000162749,9606.ENSP00000203407,9606.ENSP00000209728,9606.ENSP00000215829,9606.ENSP00000216223,9606.ENSP00000216455,9606.ENSP00000217244,9606.ENSP00000221233,9606.ENSP00000222247,9606.ENSP00000223073,9606.ENSP00000223208,9606.ENSP00000223321,9606.ENSP00000225298,9606.ENSP00000225430,9606.ENSP00000226578,9606.ENSP00000226730,…	CD74,ERCC1,PSMA4,TNFRSF1A,UQCRC1,CDC6,SNRPD3,IL2RB,PSMA3,CSNK2A1,EXOSC5,RPL18A,RBM28,CEP41,PSMA2,UTP18,RPL19,MANBA,IL2,KRR1,SLC44A4,ACOT13,RPS12,GMNN,SKIV2L2,RARS,PFKFB4,NPRL2,RNF39,SLC17A1,HIST1H1D,HIST1H4F,TERF2,VPS4A,GTF2H4,METTL2B,IL21,FGF2,PRDX5,USP4,RBM6,PMM2,AMT,CCNA2,HIST1H2BA,ABT1,PDF,HIST1H2BD,TREX1,SHISA5,APEH,MST1R,ADAD1,CDC25A,HAS3,QARS,GMPPB,RMI2,ERCC4,VEGFB,ABCF1,ALDH5A1,IMPDH2,HIS…
GO Process	GO:0001914	Regulation of t cell mediated cytotoxicity	6	33	0.92	0.0079	9606.ENSP00000259951,9606.ENSP00000364210,9606.ENSP00000365817,9606.ENSP00000379873,9606.ENSP00000399168,9606.ENSP00000412927	HLA-F,AGER,HLA-E,HLA-A,HLA-B,HLA-G
GO Process	GO:0051241	Negative regulation of multicellular organismal process	47	1231	0.25	0.008	9606.ENSP00000002829,9606.ENSP00000009530,9606.ENSP00000162749,9606.ENSP00000226730,9606.ENSP00000228872,9606.ENSP00000230048,9606.ENSP00000232496,9606.ENSP00000244537,9606.ENSP00000249373,9606.ENSP00000259951,9606.ENSP00000264498,9606.ENSP00000273590,9606.ENSP00000303939,9606.ENSP00000328203,9606.ENSP00000329418,9606.ENSP00000333266,9606.ENSP00000333896,9606.ENSP00000337425,9606.ENSP00000345492,…	SEMA3F,CD74,TNFRSF1A,IL2,CDKN1B,ACOT13,TUSC2,HIST1H4F,SMO,HLA-F,FGF2,TCTA,CTLA4,TRAIP,SOCS1,UBA7,RPS6KA4,HYAL3,SH2B3,HIST1H4J,BTN2A2,HLA-DRB1,AGER,CSNK2B,APOM,NFKBIL1,CDSN,TRIM27,HIST1H4H,HIST1H4B,HIST1H4C,KIAA0319,TNF,RHOA,USP19,SYNGAP1,HLA-G,HFE,HIST1H4A,HIST1H4D,HIST1H4K,HIST1H4L,HIST1H4I,TNFAIP3,SPRY1,IP6K1,HIST1H4E
GO Process	GO:0002486	Antigen processing and presentation of endogenous peptide antigen via mhc class i via er pathway, tap-independent	3	3	1.67	0.009	9606.ENSP00000365402,9606.ENSP00000379873,9606.ENSP00000399168	HLA-C,HLA-A,HLA-B
GO Process	GO:0001912	Positive regulation of leukocyte mediated cytotoxicity	7	50	0.81	0.0096	9606.ENSP00000259951,9606.ENSP00000264497,9606.ENSP00000280200,9606.ENSP00000342156,9606.ENSP00000365817,9606.ENSP00000379873,9606.ENSP00000399168	HLA-F,IL21,CD226,NCR3,HLA-E,HLA-A,HLA-B
GO Process	GO:0002700	Regulation of production of molecular mediator of immune response	12	152	0.56	0.0099	9606.ENSP00000009530,9606.ENSP00000226730,9606.ENSP00000259951,9606.ENSP00000280200,9606.ENSP00000296443,9606.ENSP00000323099,9606.ENSP00000324890,9606.ENSP00000365817,9606.ENSP00000379873,9606.ENSP00000398698,9606.ENSP00000412927,9606.ENSP00000417404	CD74,IL2,HLA-F,CD226,TREX1,ATRIP,CD28,HLA-E,HLA-A,TNF,HLA-G,HFE
GO Process	GO:0070664	Negative regulation of leukocyte proliferation	9	87	0.68	0.0099	9606.ENSP00000226730,9606.ENSP00000303939,9606.ENSP00000349143,9606.ENSP00000353099,9606.ENSP00000365261,9606.ENSP00000369293,9606.ENSP00000412927,9606.ENSP00000481570,9606.ENSP00000482957	IL2,CTLA4,BTN2A2,HLA-DRB1,LST1,IL2RA,HLA-G,TNFAIP3,FAM65B
GO Process	GO:0032103	Positive regulation of response to external stimulus	25	511	0.35	0.0102	9606.ENSP00000009530,9606.ENSP00000044462,9606.ENSP00000162749,9606.ENSP00000216455,9606.ENSP00000223321,9606.ENSP00000226730,9606.ENSP00000259951,9606.ENSP00000264497,9606.ENSP00000264498,9606.ENSP00000280200,9606.ENSP00000311127,9606.ENSP00000324890,9606.ENSP00000342156,9606.ENSP00000363993,9606.ENSP00000364016,9606.ENSP00000364180,9606.ENSP00000364210,9606.ENSP00000365227,9606.ENSP00000365473,…	CD74,PSMA4,TNFRSF1A,PSMA3,PSMA2,IL2,HLA-F,IL21,FGF2,CD226,VEGFB,CD28,NCR3,PSMB9,PSMB8,GPSM3,AGER,AIF1,MUC21,HLA-E,PRKD2,TNF,LTA,HLA-G,FAM65B
GO Process	GO:0046596	Regulation of viral entry into host cell	6	35	0.9	0.0102	9606.ENSP00000009530,9606.ENSP00000349596,9606.ENSP00000353099,9606.ENSP00000365924,9606.ENSP00000397073,9606.ENSP00000410446	CD74,TRIM38,HLA-DRB1,TRIM31,TRIM10,TRIM26
GO Process	GO:0010499	Proteasomal ubiquitin-independent protein catabolic process	5	22	1.02	0.0111	9606.ENSP00000044462,9606.ENSP00000216455,9606.ENSP00000223321,9606.ENSP00000363993,9606.ENSP00000364016	PSMA4,PSMA3,PSMA2,PSMB9,PSMB8
GO Process	GO:0032729	Positive regulation of interferon-gamma production	8	70	0.72	0.0117	9606.ENSP00000226730,9606.ENSP00000264497,9606.ENSP00000280200,9606.ENSP00000379873,9606.ENSP00000393566,9606.ENSP00000398698,9606.ENSP00000403495,9606.ENSP00000408146	IL2,IL21,CD226,HLA-A,HLA-DPA1,TNF,LTA,HLA-DPB1
GO Process	GO:0048583	Regulation of response to stimulus	120	4114	0.13	0.012	9606.ENSP00000002829,9606.ENSP00000009530,9606.ENSP00000013807,9606.ENSP00000044462,9606.ENSP00000162749,9606.ENSP00000216455,9606.ENSP00000217244,9606.ENSP00000223321,9606.ENSP00000226730,9606.ENSP00000232461,9606.ENSP00000232501,9606.ENSP00000244513,9606.ENSP00000244519,9606.ENSP00000249373,9606.ENSP00000252229,9606.ENSP00000254942,9606.ENSP00000259874,9606.ENSP00000259915,9606.ENSP00000259951,…	SEMA3F,CD74,ERCC1,PSMA4,TNFRSF1A,PSMA3,CSNK2A1,PSMA2,IL2,GNAT1,NPRL2,BTN1A1,BTN3A3,SMO,MICB,TERF2,IER3,POU5F1,HLA-F,IL21,FGF2,PRKAR2A,CD226,BTN3A1,NCKIPSD,TREX1,SHISA5,MST1R,C2,CTLA4,QARS,RMI2,ERCC4,VEGFB,BTN2A1,ATRIP,CD28,TRAIP,SOCS1,HLA-DQA1,NCR3,SH2B3,BTN3A2,BTN2A2,TRIM38,HLA-DRB1,BAK1,DAXX,PSMB9,PSMB8,HLA-DQA2,HLA-DQB1,HLA-DRB5,NOTCH4,GPSM3,AGER,ATF6B,STK19,NELFE,EHMT2,HSPA1B,HSPA1A,HSPA1L,C6…
GO Process	GO:0002456	T cell mediated immunity	6	37	0.88	0.0131	9606.ENSP00000244519,9606.ENSP00000296443,9606.ENSP00000323099,9606.ENSP00000348751,9606.ENSP00000379873,9606.ENSP00000413079	BTN3A3,TREX1,ATRIP,BTN3A2,HLA-A,MICA
GO Process	GO:0002863	Positive regulation of inflammatory response to antigenic stimulus	4	12	1.19	0.0141	9606.ENSP00000324890,9606.ENSP00000365817,9606.ENSP00000398698,9606.ENSP00000403495	CD28,HLA-E,TNF,LTA
GO Process	GO:0045954	Positive regulation of natural killer cell mediated cytotoxicity	5	24	0.98	0.0155	9606.ENSP00000259951,9606.ENSP00000264497,9606.ENSP00000280200,9606.ENSP00000342156,9606.ENSP00000365817	HLA-F,IL21,CD226,NCR3,HLA-E
GO Process	GO:0010467	Gene expression	68	2056	0.18	0.016	9606.ENSP00000215829,9606.ENSP00000221233,9606.ENSP00000222247,9606.ENSP00000223073,9606.ENSP00000225298,9606.ENSP00000225430,9606.ENSP00000226730,9606.ENSP00000229214,9606.ENSP00000230050,9606.ENSP00000230640,9606.ENSP00000231572,9606.ENSP00000232496,9606.ENSP00000244537,9606.ENSP00000259895,9606.ENSP00000262432,9606.ENSP00000265560,9606.ENSP00000266022,9606.ENSP00000274764,9606.ENSP00000274849,…	SNRPD3,EXOSC5,RPL18A,RBM28,UTP18,RPL19,IL2,KRR1,RPS12,SKIV2L2,RARS,TUSC2,HIST1H4F,GTF2H4,METTL2B,USP4,RBM6,HIST1H2BA,ABT1,CD226,PDF,BTN3A1,TREX1,APEH,ADAD1,QARS,ABCF1,ATRIP,CD28,PUS10,FKRP,CIRH1A,PRMT7,DALRD3,HIST1H4J,BTN3A2,BAK1,WDR46,RXRB,NOTCH4,NELFE,LSM2,VARS,AIF1,TRIM27,HIST1H4H,HIST1H4B,HIST1H4C,EXOSC9,BAD,DDX39B,ESRRA,RPS18,TMA7,GSPT1,TNF,RPP21,LTB,TRMT112,VARS2,RSL1D1,HIST1H4A,HIST1H4D,HI…
GO Process	GO:0050868	Negative regulation of t cell activation	10	117	0.6	0.0178	9606.ENSP00000009530,9606.ENSP00000226730,9606.ENSP00000303939,9606.ENSP00000329418,9606.ENSP00000349143,9606.ENSP00000353099,9606.ENSP00000369293,9606.ENSP00000412927,9606.ENSP00000417404,9606.ENSP00000482957	CD74,IL2,CTLA4,SOCS1,BTN2A2,HLA-DRB1,IL2RA,HLA-G,HFE,FAM65B
GO Process	GO:0002891	Positive regulation of immunoglobulin mediated immune response	6	40	0.84	0.0187	9606.ENSP00000226730,9606.ENSP00000280200,9606.ENSP00000324890,9606.ENSP00000365817,9606.ENSP00000398698,9606.ENSP00000403495	IL2,CD226,CD28,HLA-E,TNF,LTA
GO Process	GO:0010803	Regulation of tumor necrosis factor-mediated signaling pathway	7	57	0.75	0.0187	9606.ENSP00000162749,9606.ENSP00000328203,9606.ENSP00000364801,9606.ENSP00000364802,9606.ENSP00000398698,9606.ENSP00000476136,9606.ENSP00000481570	TNFRSF1A,TRAIP,HSPA1B,HSPA1A,TNF,HIST1H2BJ,TNFAIP3
GO Process	GO:0045591	Positive regulation of regulatory t cell differentiation	4	14	1.12	0.0223	9606.ENSP00000226730,9606.ENSP00000329418,9606.ENSP00000349143,9606.ENSP00000412927	IL2,SOCS1,BTN2A2,HLA-G
GO Process	GO:0007596	Blood coagulation	17	303	0.41	0.0235	9606.ENSP00000265563,9606.ENSP00000279227,9606.ENSP00000331983,9606.ENSP00000345492,9606.ENSP00000352252,9606.ENSP00000358160,9606.ENSP00000364935,9606.ENSP00000364964,9606.ENSP00000366999,9606.ENSP00000368966,9606.ENSP00000480826,9606.ENSP00000482271,9606.ENSP00000483283,9606.ENSP00000484095,9606.ENSP00000484638,9606.ENSP00000484658,9606.ENSP00000484841	PRKAR2A,FERMT3,LRRC16A,SH2B3,HIST1H3J,HIST1H3H,CLIC1,C6orf25,HIST1H3D,TRPC3,HIST1H3A,HIST1H3E,HIST1H3I,HIST1H3F,HIST1H3G,HIST1H3C,HIST1H3B
GO Process	GO:0002443	Leukocyte mediated immunity	28	641	0.31	0.0236	9606.ENSP00000009530,9606.ENSP00000013807,9606.ENSP00000223321,9606.ENSP00000226578,9606.ENSP00000232496,9606.ENSP00000244519,9606.ENSP00000296443,9606.ENSP00000296456,9606.ENSP00000299367,9606.ENSP00000321584,9606.ENSP00000323099,9606.ENSP00000339001,9606.ENSP00000345096,9606.ENSP00000348751,9606.ENSP00000353099,9606.ENSP00000364080,9606.ENSP00000364782,9606.ENSP00000364801,9606.ENSP00000364802,…	CD74,ERCC1,PSMA2,MANBA,TUSC2,BTN3A3,TREX1,APEH,C2,IMPDH2,ATRIP,TUBB,IMPDH1,BTN3A2,HLA-DRB1,HLA-DQB1,NEU1,HSPA1B,HSPA1A,CSNK2B,HLA-C,HLA-A,C4A,HLA-B,RHOA,HLA-G,MICA,C4B
GO Process	GO:0002699	Positive regulation of immune effector process	14	223	0.46	0.0253	9606.ENSP00000009530,9606.ENSP00000226730,9606.ENSP00000259951,9606.ENSP00000264497,9606.ENSP00000280200,9606.ENSP00000324890,9606.ENSP00000342156,9606.ENSP00000365817,9606.ENSP00000379873,9606.ENSP00000398698,9606.ENSP00000398890,9606.ENSP00000399168,9606.ENSP00000403495,9606.ENSP00000412927	CD74,IL2,HLA-F,IL21,CD226,CD28,NCR3,HLA-E,HLA-A,TNF,HLA-DMB,HLA-B,LTA,HLA-G
GO Process	GO:0002824	Positive regulation of adaptive immune response based on somatic recombination of immune receptors built from immunoglobulin superfamily domains	9	101	0.62	0.0253	9606.ENSP00000226730,9606.ENSP00000259951,9606.ENSP00000280200,9606.ENSP00000324890,9606.ENSP00000365817,9606.ENSP00000379873,9606.ENSP00000398698,9606.ENSP00000399168,9606.ENSP00000403495	IL2,HLA-F,CD226,CD28,HLA-E,HLA-A,TNF,HLA-B,LTA
GO Process	GO:0050672	Negative regulation of lymphocyte proliferation	8	80	0.67	0.0253	9606.ENSP00000226730,9606.ENSP00000303939,9606.ENSP00000349143,9606.ENSP00000353099,9606.ENSP00000365261,9606.ENSP00000369293,9606.ENSP00000412927,9606.ENSP00000482957	IL2,CTLA4,BTN2A2,HLA-DRB1,LST1,IL2RA,HLA-G,FAM65B
GO Process	GO:0042221	Response to chemical	123	4333	0.12	0.0271	9606.ENSP00000002829,9606.ENSP00000009530,9606.ENSP00000013807,9606.ENSP00000044462,9606.ENSP00000162749,9606.ENSP00000164024,9606.ENSP00000203407,9606.ENSP00000209728,9606.ENSP00000216223,9606.ENSP00000216455,9606.ENSP00000222247,9606.ENSP00000223321,9606.ENSP00000226730,9606.ENSP00000228872,9606.ENSP00000229307,9606.ENSP00000232461,9606.ENSP00000244623,9606.ENSP00000246841,9606.ENSP00000249373,…	SEMA3F,CD74,ERCC1,PSMA4,TNFRSF1A,CELSR3,UQCRC1,CDC6,IL2RB,PSMA3,RPL18A,PSMA2,IL2,CDKN1B,NANOG,GNAT1,OR2B6,FLRT1,SMO,MICB,HILPDA,POU5F1,HLA-F,IL21,FGF2,PRDX5,PRKAR2A,UCN2,CCNA2,TREX1,MST1R,C2,ATP6V1G2,OR2B2,VEGFB,IMPDH2,ATRIP,SNN,SOCS1,IP6K2,RPS6KA4,HYAL3,RASGRP2,HLA-DQA1,SH2B3,TRIM38,IRF5,HIST1H3J,HLA-DRB1,GPX6,HIST1H3H,BAK1,CUTA,DAXX,RXRB,PSMB9,PSMB8,HLA-DQA2,HLA-DQB1,HLA-DRB5,AGER,RNF5,ATF6B,HS…
GO Process	GO:0050794	Regulation of cellular process	270	10932	0.06	0.0272	9606.ENSP00000002829,9606.ENSP00000009530,9606.ENSP00000013807,9606.ENSP00000044462,9606.ENSP00000162749,9606.ENSP00000164024,9606.ENSP00000209728,9606.ENSP00000211936,9606.ENSP00000216223,9606.ENSP00000216455,9606.ENSP00000217244,9606.ENSP00000221233,9606.ENSP00000223073,9606.ENSP00000223208,9606.ENSP00000223321,9606.ENSP00000226730,9606.ENSP00000228872,9606.ENSP00000229307,9606.ENSP00000229729,…	SEMA3F,CD74,ERCC1,PSMA4,TNFRSF1A,CELSR3,CDC6,ZNF184,IL2RB,PSMA3,CSNK2A1,EXOSC5,RBM28,CEP41,PSMA2,IL2,CDKN1B,NANOG,SLC44A4,GMNN,ZMYND10,PFKFB4,GNAT1,TUSC2,NPRL2,BTN1A1,BTN3A3,HIST1H1D,HIST1H4F,HIST1H1A,ZNF391,OR2B6,FLRT1,SMO,MICB,TERF2,VPS4A,HILPDA,IER3,PGBD1,GTF2H4,POU5F1,HLA-F,IL21,FGF2,KIAA1109,NRXN2,PRDX5,USP4,PRKAR2A,DOCK3,TCTA,UCN2,CCNA2,ABT1,FERMT3,CD226,PDF,BTN3A1,ZSCAN23,NCKIPSD,TREX1,SHI…
GO Process	GO:1903708	Positive regulation of hemopoiesis	13	199	0.48	0.0274	9606.ENSP00000009530,9606.ENSP00000226730,9606.ENSP00000329418,9606.ENSP00000349143,9606.ENSP00000353099,9606.ENSP00000364210,9606.ENSP00000364801,9606.ENSP00000364802,9606.ENSP00000369293,9606.ENSP00000378040,9606.ENSP00000398698,9606.ENSP00000400175,9606.ENSP00000412927	CD74,IL2,SOCS1,BTN2A2,HLA-DRB1,AGER,HSPA1B,HSPA1A,IL2RA,BAD,TNF,RHOA,HLA-G
GO Process	GO:0033554	Cellular response to stress	58	1725	0.19	0.0293	9606.ENSP00000013807,9606.ENSP00000044462,9606.ENSP00000162749,9606.ENSP00000216455,9606.ENSP00000223321,9606.ENSP00000228872,9606.ENSP00000232501,9606.ENSP00000244537,9606.ENSP00000254942,9606.ENSP00000257696,9606.ENSP00000259895,9606.ENSP00000265462,9606.ENSP00000274026,9606.ENSP00000296443,9606.ENSP00000296444,9606.ENSP00000303939,9606.ENSP00000310356,9606.ENSP00000310520,9606.ENSP00000323099,…	ERCC1,PSMA4,TNFRSF1A,PSMA3,PSMA2,CDKN1B,NPRL2,HIST1H4F,TERF2,HILPDA,GTF2H4,PRDX5,CCNA2,TREX1,SHISA5,CTLA4,RMI2,ERCC4,ATRIP,HIST1H4J,BAK1,PHF1,DAXX,PSMB9,PSMB8,RNF5,ATF6B,EHMT2,HSPA1B,HSPA1A,HSPA1L,MSH5,BAG6,AIF1,FLOT1,MDC1,HIST1H4H,HIST1H4B,HIST1H4C,TDP2,BAD,CLEC16A,LAMB2,GPX5,TNF,RHOA,USP19,GPX1,MICA,HFE,DAG1,HIST1H4A,HIST1H4D,HIST1H4K,HIST1H4L,HIST1H4I,TNFAIP3,HIST1H4E
GO Process	GO:0030856	Regulation of epithelial cell differentiation	11	151	0.53	0.0305	9606.ENSP00000162749,9606.ENSP00000228872,9606.ENSP00000249373,9606.ENSP00000264498,9606.ENSP00000264501,9606.ENSP00000364163,9606.ENSP00000365465,9606.ENSP00000377862,9606.ENSP00000378040,9606.ENSP00000398698,9606.ENSP00000481675	TNFRSF1A,CDKN1B,SMO,FGF2,KIAA1109,NOTCH4,CDSN,FAT4,BAD,TNF,SPRY1
GO Process	GO:0002381	Immunoglobulin production involved in immunoglobulin mediated immune response	5	29	0.9	0.0308	9606.ENSP00000013807,9606.ENSP00000296443,9606.ENSP00000323099,9606.ENSP00000353099,9606.ENSP00000364080	ERCC1,TREX1,ATRIP,HLA-DRB1,HLA-DQB1
GO Process	GO:0070432	Regulation of nucleotide-binding oligomerization domain containing 2 signaling pathway	3	6	1.36	0.0317	9606.ENSP00000364801,9606.ENSP00000364802,9606.ENSP00000481570	HSPA1B,HSPA1A,TNFAIP3
GO Process	GO:1902105	Regulation of leukocyte differentiation	16	285	0.41	0.032	9606.ENSP00000009530,9606.ENSP00000226730,9606.ENSP00000273590,9606.ENSP00000303939,9606.ENSP00000324890,9606.ENSP00000329418,9606.ENSP00000349143,9606.ENSP00000353099,9606.ENSP00000364210,9606.ENSP00000369293,9606.ENSP00000378040,9606.ENSP00000384851,9606.ENSP00000398698,9606.ENSP00000399168,9606.ENSP00000400175,9606.ENSP00000412927	CD74,IL2,TCTA,CTLA4,CD28,SOCS1,BTN2A2,HLA-DRB1,AGER,IL2RA,BAD,ESRRA,TNF,HLA-B,RHOA,HLA-G
GO Process	GO:0000018	Regulation of dna recombination	9	106	0.59	0.0333	9606.ENSP00000226730,9606.ENSP00000244534,9606.ENSP00000244573,9606.ENSP00000254942,9606.ENSP00000310356,9606.ENSP00000324890,9606.ENSP00000330074,9606.ENSP00000339566,9606.ENSP00000341214	IL2,HIST1H1D,HIST1H1A,TERF2,RMI2,CD28,HIST1H1B,HIST1H1C,HIST1H1T
GO Process	GO:0032649	Regulation of interferon-gamma production	9	106	0.59	0.0333	9606.ENSP00000226730,9606.ENSP00000264497,9606.ENSP00000280200,9606.ENSP00000353099,9606.ENSP00000379873,9606.ENSP00000393566,9606.ENSP00000398698,9606.ENSP00000403495,9606.ENSP00000408146	IL2,IL21,CD226,HLA-DRB1,HLA-A,HLA-DPA1,TNF,LTA,HLA-DPB1
GO Process	GO:0009987	Cellular process	352	15024	0.03	0.0361	9606.ENSP00000002829,9606.ENSP00000009530,9606.ENSP00000013807,9606.ENSP00000044462,9606.ENSP00000162749,9606.ENSP00000164024,9606.ENSP00000203407,9606.ENSP00000209728,9606.ENSP00000215829,9606.ENSP00000216223,9606.ENSP00000216455,9606.ENSP00000217244,9606.ENSP00000221233,9606.ENSP00000222247,9606.ENSP00000223073,9606.ENSP00000223208,9606.ENSP00000223321,9606.ENSP00000225298,9606.ENSP00000225430,…	SEMA3F,CD74,ERCC1,PSMA4,TNFRSF1A,CELSR3,UQCRC1,CDC6,SNRPD3,IL2RB,PSMA3,CSNK2A1,EXOSC5,RPL18A,RBM28,CEP41,PSMA2,UTP18,RPL19,MANBA,IL2,CDKN1B,KRR1,NANOG,SLC44A4,ACOT13,RPS12,GMNN,SKIV2L2,RARS,ZMYND10,PFKFB4,GNAT1,TUSC2,NPRL2,RNF39,BTN1A1,BTN3A3,SLC17A1,HIST1H1D,HIST1H4F,HIST1H1A,OR2B6,FLRT1,STRIP2,SMO,MICB,TERF2,VPS4A,HILPDA,IER3,PGBD1,GTF2H4,POU5F1,HLA-F,TANGO6,METTL2B,IL21,FGF2,KIAA1109,TNPO3,NRX…
GO Process	GO:1902107	Positive regulation of leukocyte differentiation	11	156	0.51	0.0381	9606.ENSP00000009530,9606.ENSP00000226730,9606.ENSP00000329418,9606.ENSP00000349143,9606.ENSP00000353099,9606.ENSP00000364210,9606.ENSP00000369293,9606.ENSP00000378040,9606.ENSP00000398698,9606.ENSP00000400175,9606.ENSP00000412927	CD74,IL2,SOCS1,BTN2A2,HLA-DRB1,AGER,IL2RA,BAD,TNF,RHOA,HLA-G
GO Process	GO:0002718	Regulation of cytokine production involved in immune response	8	89	0.62	0.0453	9606.ENSP00000009530,9606.ENSP00000259951,9606.ENSP00000280200,9606.ENSP00000365817,9606.ENSP00000379873,9606.ENSP00000398698,9606.ENSP00000412927,9606.ENSP00000417404	CD74,HLA-F,CD226,HLA-E,HLA-A,TNF,HLA-G,HFE
GO Process	GO:0045582	Positive regulation of t cell differentiation	8	89	0.62	0.0453	9606.ENSP00000009530,9606.ENSP00000226730,9606.ENSP00000329418,9606.ENSP00000349143,9606.ENSP00000369293,9606.ENSP00000378040,9606.ENSP00000400175,9606.ENSP00000412927	CD74,IL2,SOCS1,BTN2A2,IL2RA,BAD,RHOA,HLA-G
GO Process	GO:2001185	Regulation of cd8-positive, alpha-beta t cell activation	4	18	1.01	0.0456	9606.ENSP00000329418,9606.ENSP00000365817,9606.ENSP00000379873,9606.ENSP00000417404	SOCS1,HLA-E,HLA-A,HFE
GO Process	GO:0043412	Macromolecule modification	96	3277	0.13	0.0475	9606.ENSP00000044462,9606.ENSP00000215829,9606.ENSP00000216223,9606.ENSP00000216455,9606.ENSP00000217244,9606.ENSP00000221233,9606.ENSP00000223208,9606.ENSP00000223321,9606.ENSP00000226578,9606.ENSP00000226730,9606.ENSP00000232501,9606.ENSP00000244360,9606.ENSP00000244534,9606.ENSP00000259895,9606.ENSP00000262432,9606.ENSP00000264497,9606.ENSP00000264498,9606.ENSP00000265560,9606.ENSP00000268261,…	PSMA4,SNRPD3,IL2RB,PSMA3,CSNK2A1,EXOSC5,CEP41,PSMA2,MANBA,IL2,NPRL2,RNF39,HIST1H1D,GTF2H4,METTL2B,IL21,FGF2,USP4,PMM2,CCNA2,HIST1H2BA,PDF,HIST1H2BD,TREX1,SHISA5,MST1R,ADAD1,CDC25A,VEGFB,HIST1H2BC,ATRIP,PUS10,FKRP,TRAIP,RNF123,SOCS1,UBA7,RPS6KA4,HIST1H1C,P4HTM,PRMT7,UBE2H,ARIH2,HIST1H2BF,HIST1H2BK,TRIM38,PPT2,DAXX,RING1,PSMB9,PSMB8,RNF5,STK19,EHMT2,CSNK2B,BAG6,MUC21,TRIM31,UBD,TRIM27,HIST1H2BL,HIS…
GO Process	GO:0065007	Biological regulation	294	12171	0.05	0.048	9606.ENSP00000002829,9606.ENSP00000009530,9606.ENSP00000013807,9606.ENSP00000044462,9606.ENSP00000162749,9606.ENSP00000164024,9606.ENSP00000209728,9606.ENSP00000211936,9606.ENSP00000216223,9606.ENSP00000216455,9606.ENSP00000217244,9606.ENSP00000221233,9606.ENSP00000222247,9606.ENSP00000223073,9606.ENSP00000223208,9606.ENSP00000223321,9606.ENSP00000225430,9606.ENSP00000226730,9606.ENSP00000228872,…	SEMA3F,CD74,ERCC1,PSMA4,TNFRSF1A,CELSR3,CDC6,ZNF184,IL2RB,PSMA3,CSNK2A1,EXOSC5,RPL18A,RBM28,CEP41,PSMA2,RPL19,IL2,CDKN1B,NANOG,SLC44A4,ACOT13,RPS12,GMNN,ZMYND10,PFKFB4,GNAT1,TUSC2,NPRL2,BTN1A1,BTN3A3,HIST1H1D,HIST1H4F,HIST1H1A,ZNF391,OR2B6,FLRT1,STRIP2,SMO,MICB,TERF2,VPS4A,HILPDA,IER3,PGBD1,GTF2H4,POU5F1,HLA-F,IL21,FGF2,KIAA1109,NRXN2,PRDX5,USP4,PRKAR2A,DOCK3,TCTA,UCN2,CCNA2,HIST1H2BA,ABT1,FERMT3…
GO Process	GO:0051716	Cellular response to stimulus	171	6489	0.09	0.0497	9606.ENSP00000002829,9606.ENSP00000009530,9606.ENSP00000013807,9606.ENSP00000044462,9606.ENSP00000162749,9606.ENSP00000164024,9606.ENSP00000209728,9606.ENSP00000216223,9606.ENSP00000216455,9606.ENSP00000217244,9606.ENSP00000223321,9606.ENSP00000226730,9606.ENSP00000228872,9606.ENSP00000229307,9606.ENSP00000232461,9606.ENSP00000232501,9606.ENSP00000244513,9606.ENSP00000244519,9606.ENSP00000244537,…	SEMA3F,CD74,ERCC1,PSMA4,TNFRSF1A,CELSR3,CDC6,IL2RB,PSMA3,CSNK2A1,PSMA2,IL2,CDKN1B,NANOG,GNAT1,NPRL2,BTN1A1,BTN3A3,HIST1H4F,OR2B6,FLRT1,SMO,MICB,TERF2,HILPDA,GTF2H4,POU5F1,HLA-F,IL21,FGF2,NRXN2,PRDX5,PRKAR2A,DOCK3,UCN2,CCNA2,FERMT3,CD226,BTN3A1,NCKIPSD,TREX1,SHISA5,BSN,MST1R,ATP6V1G2,CDC25A,CTLA4,OR2B2,NUDT6,RMI2,ERCC4,VEGFB,BTN2A1,RAPH1,IMPDH2,ATRIP,CD28,TRAIP,SOCS1,IP6K2,RPS6KA4,HYAL3,RASGRP2,HL…
InterPro	IPR011162	MHC classes I/II-like antigen recognition protein	22	39	1.42	5.93e-18	9606.ENSP00000252229,9606.ENSP00000259951,9606.ENSP00000339398,9606.ENSP00000353099,9606.ENSP00000363976,9606.ENSP00000364076,9606.ENSP00000364080,9606.ENSP00000364114,9606.ENSP00000365402,9606.ENSP00000365817,9606.ENSP00000378786,9606.ENSP00000379873,9606.ENSP00000390020,9606.ENSP00000390431,9606.ENSP00000393566,9606.ENSP00000398890,9606.ENSP00000399168,9606.ENSP00000408146,9606.ENSP00000412457,…	MICB,HLA-F,HLA-DQA1,HLA-DRB1,HLA-DMA,HLA-DQA2,HLA-DQB1,HLA-DRB5,HLA-C,HLA-E,HLA-DRA,HLA-A,HLA-DOB,HLA-DQB2,HLA-DPA1,HLA-DMB,HLA-B,HLA-DPB1,ENSP00000412457,HLA-G,MICA,HFE
InterPro	IPR003597	Immunoglobulin C1-set	22	43	1.37	1.5e-17	9606.ENSP00000252229,9606.ENSP00000259951,9606.ENSP00000339398,9606.ENSP00000353099,9606.ENSP00000363976,9606.ENSP00000364076,9606.ENSP00000364080,9606.ENSP00000364114,9606.ENSP00000365402,9606.ENSP00000365817,9606.ENSP00000378786,9606.ENSP00000379873,9606.ENSP00000390020,9606.ENSP00000390431,9606.ENSP00000390613,9606.ENSP00000393566,9606.ENSP00000398890,9606.ENSP00000399168,9606.ENSP00000408146,…	MICB,HLA-F,HLA-DQA1,HLA-DRB1,HLA-DMA,HLA-DQA2,HLA-DQB1,HLA-DRB5,HLA-C,HLA-E,HLA-DRA,HLA-A,HLA-DOB,HLA-DQB2,BTNL2,HLA-DPA1,HLA-DMB,HLA-B,HLA-DPB1,HLA-G,MICA,HFE
InterPro	IPR003006	Immunoglobulin/major histocompatibility complex, conserved site	19	38	1.36	7.05e-15	9606.ENSP00000259951,9606.ENSP00000339398,9606.ENSP00000353099,9606.ENSP00000363976,9606.ENSP00000364076,9606.ENSP00000364080,9606.ENSP00000364114,9606.ENSP00000364210,9606.ENSP00000365817,9606.ENSP00000378786,9606.ENSP00000379873,9606.ENSP00000390020,9606.ENSP00000390431,9606.ENSP00000393566,9606.ENSP00000398890,9606.ENSP00000399168,9606.ENSP00000408146,9606.ENSP00000412927,9606.ENSP00000417404	HLA-F,HLA-DQA1,HLA-DRB1,HLA-DMA,HLA-DQA2,HLA-DQB1,HLA-DRB5,AGER,HLA-E,HLA-DRA,HLA-A,HLA-DOB,HLA-DQB2,HLA-DPA1,HLA-DMB,HLA-B,HLA-DPB1,HLA-G,HFE
InterPro	IPR007125	Histone H2A/H2B/H3	18	43	1.29	4.88e-13	9606.ENSP00000274764,9606.ENSP00000289316,9606.ENSP00000297012,9606.ENSP00000303373,9606.ENSP00000321744,9606.ENSP00000328484,9606.ENSP00000341094,9606.ENSP00000349430,9606.ENSP00000351589,9606.ENSP00000352252,9606.ENSP00000366618,9606.ENSP00000367022,9606.ENSP00000476136,9606.ENSP00000477527,9606.ENSP00000477907,9606.ENSP00000479169,9606.ENSP00000482674,9606.ENSP00000483903	HIST1H2BA,HIST1H2BD,HIST1H2AA,HIST1H2AE,HIST1H2BC,HIST1H2AJ,HIST1H2AD,HIST1H2BK,HIST1H2AI,HIST1H3J,HIST1H2BL,HIST1H2AC,HIST1H2BJ,HIST1H2BO,HIST1H2BM,HIST1H2BH,HIST1H2BB,HIST1H2BN
InterPro	IPR009072	Histone-fold	20	72	1.11	5.4e-12	9606.ENSP00000244537,9606.ENSP00000274764,9606.ENSP00000289316,9606.ENSP00000297012,9606.ENSP00000303373,9606.ENSP00000321744,9606.ENSP00000328484,9606.ENSP00000341094,9606.ENSP00000349430,9606.ENSP00000351589,9606.ENSP00000352252,9606.ENSP00000366618,9606.ENSP00000367022,9606.ENSP00000476136,9606.ENSP00000477527,9606.ENSP00000477870,9606.ENSP00000477907,9606.ENSP00000479169,9606.ENSP00000482674,…	HIST1H4F,HIST1H2BA,HIST1H2BD,HIST1H2AA,HIST1H2AE,HIST1H2BC,HIST1H2AJ,HIST1H2AD,HIST1H2BK,HIST1H2AI,HIST1H3J,HIST1H2BL,HIST1H2AC,HIST1H2BJ,HIST1H2BO,HIST1H4G,HIST1H2BM,HIST1H2BH,HIST1H2BB,HIST1H2BN
InterPro	IPR014745	MHC class II, alpha/beta chain, N-terminal	13	15	1.6	5.4e-12	9606.ENSP00000339398,9606.ENSP00000353099,9606.ENSP00000363976,9606.ENSP00000364076,9606.ENSP00000364080,9606.ENSP00000364114,9606.ENSP00000378786,9606.ENSP00000390020,9606.ENSP00000390431,9606.ENSP00000393566,9606.ENSP00000398890,9606.ENSP00000408146,9606.ENSP00000412457	HLA-DQA1,HLA-DRB1,HLA-DMA,HLA-DQA2,HLA-DQB1,HLA-DRB5,HLA-DRA,HLA-DOB,HLA-DQB2,HLA-DPA1,HLA-DMB,HLA-DPB1,ENSP00000412457
InterPro	IPR013783	Immunoglobulin-like fold	49	710	0.5	3.66e-09	9606.ENSP00000002829,9606.ENSP00000216223,9606.ENSP00000226578,9606.ENSP00000244513,9606.ENSP00000244519,9606.ENSP00000246841,9606.ENSP00000252229,9606.ENSP00000259951,9606.ENSP00000280200,9606.ENSP00000289361,9606.ENSP00000296474,9606.ENSP00000303939,9606.ENSP00000312158,9606.ENSP00000323096,9606.ENSP00000324890,9606.ENSP00000327145,9606.ENSP00000332371,9606.ENSP00000339398,9606.ENSP00000342156,…	SEMA3F,IL2RB,MANBA,BTN1A1,BTN3A3,FLRT1,MICB,HLA-F,CD226,BTN3A1,MST1R,CTLA4,BTN2A1,AMIGO3,CD28,FLNC,COL7A1,HLA-DQA1,NCR3,BTN3A2,BTN2A2,HLA-DRB1,HLA-DMA,HLA-DQA2,HLA-DQB1,HLA-DRB5,AGER,LY6G6F,HLA-C,HLA-E,MOG,KIAA0319,HLA-DRA,HLA-A,HLA-DOB,HLA-DQB2,BTNL2,HLA-DPA1,C4A,HLA-DMB,HLA-B,TNXB,HLA-DPB1,ENSP00000412457,HLA-G,MICA,C4B,HFE,DAG1
InterPro	IPR000558	Histone H2B	11	17	1.48	4.4e-09	9606.ENSP00000274764,9606.ENSP00000289316,9606.ENSP00000321744,9606.ENSP00000349430,9606.ENSP00000366618,9606.ENSP00000476136,9606.ENSP00000477527,9606.ENSP00000477907,9606.ENSP00000479169,9606.ENSP00000482674,9606.ENSP00000483903	HIST1H2BA,HIST1H2BD,HIST1H2BC,HIST1H2BK,HIST1H2BL,HIST1H2BJ,HIST1H2BO,HIST1H2BM,HIST1H2BH,HIST1H2BB,HIST1H2BN
InterPro	IPR007110	Immunoglobulin-like domain	37	468	0.56	4.29e-08	9606.ENSP00000002829,9606.ENSP00000244513,9606.ENSP00000244519,9606.ENSP00000252229,9606.ENSP00000259951,9606.ENSP00000280200,9606.ENSP00000289361,9606.ENSP00000303939,9606.ENSP00000312158,9606.ENSP00000323096,9606.ENSP00000324890,9606.ENSP00000339398,9606.ENSP00000342156,9606.ENSP00000348751,9606.ENSP00000349143,9606.ENSP00000353099,9606.ENSP00000363976,9606.ENSP00000364076,9606.ENSP00000364080,…	SEMA3F,BTN1A1,BTN3A3,MICB,HLA-F,CD226,BTN3A1,CTLA4,BTN2A1,AMIGO3,CD28,HLA-DQA1,NCR3,BTN3A2,BTN2A2,HLA-DRB1,HLA-DMA,HLA-DQA2,HLA-DQB1,HLA-DRB5,AGER,LY6G6F,HLA-C,HLA-E,MOG,HLA-DRA,HLA-A,HLA-DOB,HLA-DQB2,BTNL2,HLA-DPA1,HLA-DMB,HLA-B,HLA-DPB1,HLA-G,MICA,HFE
InterPro	IPR036179	Immunoglobulin-like domain superfamily	37	477	0.55	6.39e-08	9606.ENSP00000002829,9606.ENSP00000244513,9606.ENSP00000244519,9606.ENSP00000252229,9606.ENSP00000259951,9606.ENSP00000280200,9606.ENSP00000289361,9606.ENSP00000303939,9606.ENSP00000312158,9606.ENSP00000323096,9606.ENSP00000324890,9606.ENSP00000339398,9606.ENSP00000342156,9606.ENSP00000348751,9606.ENSP00000349143,9606.ENSP00000353099,9606.ENSP00000363976,9606.ENSP00000364076,9606.ENSP00000364080,…	SEMA3F,BTN1A1,BTN3A3,MICB,HLA-F,CD226,BTN3A1,CTLA4,BTN2A1,AMIGO3,CD28,HLA-DQA1,NCR3,BTN3A2,BTN2A2,HLA-DRB1,HLA-DMA,HLA-DQA2,HLA-DQB1,HLA-DRB5,AGER,LY6G6F,HLA-C,HLA-E,MOG,HLA-DRA,HLA-A,HLA-DOB,HLA-DQB2,BTNL2,HLA-DPA1,HLA-DMB,HLA-B,HLA-DPB1,HLA-G,MICA,HFE
InterPro	IPR000353	MHC class II, beta chain, N-terminal	8	9	1.61	4.77e-07	9606.ENSP00000353099,9606.ENSP00000364080,9606.ENSP00000364114,9606.ENSP00000390020,9606.ENSP00000390431,9606.ENSP00000398890,9606.ENSP00000408146,9606.ENSP00000412457	HLA-DRB1,HLA-DQB1,HLA-DRB5,HLA-DOB,HLA-DQB2,HLA-DMB,HLA-DPB1,ENSP00000412457
InterPro	IPR001039	MHC class I alpha chain, alpha1 alpha2 domains	7	9	1.56	9.9e-06	9606.ENSP00000259951,9606.ENSP00000365402,9606.ENSP00000365817,9606.ENSP00000379873,9606.ENSP00000399168,9606.ENSP00000412927,9606.ENSP00000417404	HLA-F,HLA-C,HLA-E,HLA-A,HLA-B,HLA-G,HFE
InterPro	IPR011161	MHC class I-like antigen recognition-like	9	24	1.24	1e-05	9606.ENSP00000252229,9606.ENSP00000259951,9606.ENSP00000365402,9606.ENSP00000365817,9606.ENSP00000379873,9606.ENSP00000399168,9606.ENSP00000412927,9606.ENSP00000413079,9606.ENSP00000417404	MICB,HLA-F,HLA-C,HLA-E,HLA-A,HLA-B,HLA-G,MICA,HFE
InterPro	IPR037055	MHC class I-like antigen recognition-like superfamily	9	24	1.24	1e-05	9606.ENSP00000252229,9606.ENSP00000259951,9606.ENSP00000365402,9606.ENSP00000365817,9606.ENSP00000379873,9606.ENSP00000399168,9606.ENSP00000412927,9606.ENSP00000413079,9606.ENSP00000417404	MICB,HLA-F,HLA-C,HLA-E,HLA-A,HLA-B,HLA-G,MICA,HFE
InterPro	IPR038269	SCAN domain superfamily	11	57	0.95	7.84e-05	9606.ENSP00000259883,9606.ENSP00000289788,9606.ENSP00000332750,9606.ENSP00000354305,9606.ENSP00000366465,9606.ENSP00000366509,9606.ENSP00000366527,9606.ENSP00000366542,9606.ENSP00000390076,9606.ENSP00000395259,9606.ENSP00000404074	PGBD1,ZSCAN23,ZKSCAN8,ZSCAN12,ZKSCAN3,ZKSCAN4,ZSCAN16,ZNF165,ZSCAN31,ZBED9,ZSCAN9
InterPro	IPR003309	SCAN domain	11	58	0.94	8.58e-05	9606.ENSP00000259883,9606.ENSP00000289788,9606.ENSP00000332750,9606.ENSP00000354305,9606.ENSP00000366465,9606.ENSP00000366509,9606.ENSP00000366527,9606.ENSP00000366542,9606.ENSP00000390076,9606.ENSP00000395259,9606.ENSP00000404074	PGBD1,ZSCAN23,ZKSCAN8,ZSCAN12,ZKSCAN3,ZKSCAN4,ZSCAN16,ZNF165,ZSCAN31,ZBED9,ZSCAN9
InterPro	IPR006574	SPRY-associated	10	48	0.98	0.00014	9606.ENSP00000244360,9606.ENSP00000244513,9606.ENSP00000244519,9606.ENSP00000289361,9606.ENSP00000312158,9606.ENSP00000349143,9606.ENSP00000349596,9606.ENSP00000366404,9606.ENSP00000397073,9606.ENSP00000410446	RNF39,BTN1A1,BTN3A3,BTN3A1,BTN2A1,BTN2A2,TRIM38,TRIM27,TRIM10,TRIM26
InterPro	IPR001003	MHC class II, alpha chain, N-terminal	5	6	1.59	0.00065	9606.ENSP00000339398,9606.ENSP00000363976,9606.ENSP00000364076,9606.ENSP00000378786,9606.ENSP00000393566	HLA-DQA1,HLA-DMA,HLA-DQA2,HLA-DRA,HLA-DPA1
InterPro	IPR032458	Histone H2A conserved site	6	14	1.3	0.00093	9606.ENSP00000297012,9606.ENSP00000303373,9606.ENSP00000328484,9606.ENSP00000341094,9606.ENSP00000351589,9606.ENSP00000367022	HIST1H2AA,HIST1H2AE,HIST1H2AJ,HIST1H2AD,HIST1H2AI,HIST1H2AC
InterPro	IPR005819	Linker histone H1/H5	5	8	1.46	0.0016	9606.ENSP00000244534,9606.ENSP00000244573,9606.ENSP00000330074,9606.ENSP00000339566,9606.ENSP00000341214	HIST1H1D,HIST1H1A,HIST1H1B,HIST1H1C,HIST1H1T
InterPro	IPR032454	Histone H2A, C-terminal domain	6	16	1.24	0.0016	9606.ENSP00000297012,9606.ENSP00000303373,9606.ENSP00000328484,9606.ENSP00000341094,9606.ENSP00000351589,9606.ENSP00000367022	HIST1H2AA,HIST1H2AE,HIST1H2AJ,HIST1H2AD,HIST1H2AI,HIST1H2AC
InterPro	IPR003879	Butyrophylin-like, SPRY domain	10	68	0.83	0.0017	9606.ENSP00000244360,9606.ENSP00000244513,9606.ENSP00000244519,9606.ENSP00000289361,9606.ENSP00000312158,9606.ENSP00000349143,9606.ENSP00000349596,9606.ENSP00000366404,9606.ENSP00000397073,9606.ENSP00000410446	RNF39,BTN1A1,BTN3A3,BTN3A1,BTN2A1,BTN2A2,TRIM38,TRIM27,TRIM10,TRIM26
InterPro	IPR003877	SPRY domain	11	88	0.76	0.0023	9606.ENSP00000244360,9606.ENSP00000244513,9606.ENSP00000244519,9606.ENSP00000289361,9606.ENSP00000312158,9606.ENSP00000328287,9606.ENSP00000349143,9606.ENSP00000349596,9606.ENSP00000366404,9606.ENSP00000397073,9606.ENSP00000410446	RNF39,BTN1A1,BTN3A3,BTN3A1,BTN2A1,RNF123,BTN2A2,TRIM38,TRIM27,TRIM10,TRIM26
InterPro	IPR002119	Histone H2A	6	18	1.19	0.0024	9606.ENSP00000297012,9606.ENSP00000303373,9606.ENSP00000328484,9606.ENSP00000341094,9606.ENSP00000351589,9606.ENSP00000367022	HIST1H2AA,HIST1H2AE,HIST1H2AJ,HIST1H2AD,HIST1H2AI,HIST1H2AC
InterPro	IPR001870	B30.2/SPRY domain	11	93	0.74	0.0035	9606.ENSP00000244360,9606.ENSP00000244513,9606.ENSP00000244519,9606.ENSP00000289361,9606.ENSP00000312158,9606.ENSP00000328287,9606.ENSP00000349143,9606.ENSP00000349596,9606.ENSP00000366404,9606.ENSP00000397073,9606.ENSP00000410446	RNF39,BTN1A1,BTN3A3,BTN3A1,BTN2A1,RNF123,BTN2A2,TRIM38,TRIM27,TRIM10,TRIM26
InterPro	IPR010579	MHC class I, alpha chain, C-terminal	4	4	1.67	0.0035	9606.ENSP00000365402,9606.ENSP00000365817,9606.ENSP00000379873,9606.ENSP00000399168	HLA-C,HLA-E,HLA-A,HLA-B
InterPro	IPR043136	B30.2/SPRY domain superfamily	11	98	0.72	0.005	9606.ENSP00000244360,9606.ENSP00000244513,9606.ENSP00000244519,9606.ENSP00000289361,9606.ENSP00000312158,9606.ENSP00000328287,9606.ENSP00000349143,9606.ENSP00000349596,9606.ENSP00000366404,9606.ENSP00000397073,9606.ENSP00000410446	RNF39,BTN1A1,BTN3A3,BTN3A1,BTN2A1,RNF123,BTN2A2,TRIM38,TRIM27,TRIM10,TRIM26
InterPro	IPR005818	Linker histone H1/H5, domain H15	5	13	1.25	0.0068	9606.ENSP00000244534,9606.ENSP00000244573,9606.ENSP00000330074,9606.ENSP00000339566,9606.ENSP00000341214	HIST1H1D,HIST1H1A,HIST1H1B,HIST1H1C,HIST1H1T
InterPro	IPR013320	Concanavalin A-like lectin/glucanase domain superfamily	16	219	0.53	0.0102	9606.ENSP00000164024,9606.ENSP00000244360,9606.ENSP00000244513,9606.ENSP00000244519,9606.ENSP00000265459,9606.ENSP00000289361,9606.ENSP00000312158,9606.ENSP00000328287,9606.ENSP00000349143,9606.ENSP00000349596,9606.ENSP00000363840,9606.ENSP00000366404,9606.ENSP00000377862,9606.ENSP00000397073,9606.ENSP00000399903,9606.ENSP00000410446	CELSR3,RNF39,BTN1A1,BTN3A3,NRXN2,BTN3A1,BTN2A1,RNF123,BTN2A2,TRIM38,COL11A2,TRIM27,FAT4,TRIM10,NBEAL1,TRIM26
InterPro	IPR001353	Proteasome, subunit alpha/beta	5	19	1.09	0.0285	9606.ENSP00000044462,9606.ENSP00000216455,9606.ENSP00000223321,9606.ENSP00000363993,9606.ENSP00000364016	PSMA4,PSMA3,PSMA2,PSMB9,PSMB8
InterPro	IPR037958	Butyrophilin subfamily 1/2, SPRY/PRY domain	3	3	1.67	0.0392	9606.ENSP00000244513,9606.ENSP00000312158,9606.ENSP00000349143	BTN1A1,BTN2A1,BTN2A2
InterPro	IPR013106	Immunoglobulin V-set domain	13	177	0.53	0.0452	9606.ENSP00000244513,9606.ENSP00000244519,9606.ENSP00000280200,9606.ENSP00000289361,9606.ENSP00000303939,9606.ENSP00000312158,9606.ENSP00000324890,9606.ENSP00000342156,9606.ENSP00000348751,9606.ENSP00000349143,9606.ENSP00000364992,9606.ENSP00000366095,9606.ENSP00000390613	BTN1A1,BTN3A3,CD226,BTN3A1,CTLA4,BTN2A1,CD28,NCR3,BTN3A2,BTN2A2,LY6G6F,MOG,BTNL2
KEGG	hsa05322	Systemic lupus erythematosus	35	93	1.24	1.1e-26	9606.ENSP00000215829,9606.ENSP00000244537,9606.ENSP00000274764,9606.ENSP00000289316,9606.ENSP00000297012,9606.ENSP00000299367,9606.ENSP00000303373,9606.ENSP00000321744,9606.ENSP00000324890,9606.ENSP00000328484,9606.ENSP00000339398,9606.ENSP00000341094,9606.ENSP00000349430,9606.ENSP00000351589,9606.ENSP00000352252,9606.ENSP00000363976,9606.ENSP00000364076,9606.ENSP00000364114,9606.ENSP00000366618,…	SNRPD3,HIST1H4F,HIST1H2BA,HIST1H2BD,HIST1H2AA,C2,HIST1H2AE,HIST1H2BC,CD28,HIST1H2AJ,HLA-DQA1,HIST1H2AD,HIST1H2BK,HIST1H2AI,HIST1H3J,HLA-DMA,HLA-DQA2,HLA-DRB5,HIST1H2BL,HIST1H2AC,HLA-DRA,HLA-DOB,HLA-DPA1,C4A,TNF,HLA-DMB,HLA-DPB1,C4B,HIST1H2BJ,HIST1H2BO,HIST1H4G,HIST1H2BM,HIST1H2BH,HIST1H2BB,HIST1H2BN
KEGG	hsa04940	Type I diabetes mellitus	19	39	1.35	7.66e-16	9606.ENSP00000226730,9606.ENSP00000259951,9606.ENSP00000324890,9606.ENSP00000339398,9606.ENSP00000363976,9606.ENSP00000364076,9606.ENSP00000364114,9606.ENSP00000365402,9606.ENSP00000365817,9606.ENSP00000378786,9606.ENSP00000379873,9606.ENSP00000390020,9606.ENSP00000393566,9606.ENSP00000398698,9606.ENSP00000398890,9606.ENSP00000399168,9606.ENSP00000403495,9606.ENSP00000408146,9606.ENSP00000412927	IL2,HLA-F,CD28,HLA-DQA1,HLA-DMA,HLA-DQA2,HLA-DRB5,HLA-C,HLA-E,HLA-DRA,HLA-A,HLA-DOB,HLA-DPA1,TNF,HLA-DMB,HLA-B,LTA,HLA-DPB1,HLA-G
KEGG	hsa05330	Allograft rejection	18	34	1.39	1.25e-15	9606.ENSP00000226730,9606.ENSP00000259951,9606.ENSP00000324890,9606.ENSP00000339398,9606.ENSP00000363976,9606.ENSP00000364076,9606.ENSP00000364114,9606.ENSP00000365402,9606.ENSP00000365817,9606.ENSP00000378786,9606.ENSP00000379873,9606.ENSP00000390020,9606.ENSP00000393566,9606.ENSP00000398698,9606.ENSP00000398890,9606.ENSP00000399168,9606.ENSP00000408146,9606.ENSP00000412927	IL2,HLA-F,CD28,HLA-DQA1,HLA-DMA,HLA-DQA2,HLA-DRB5,HLA-C,HLA-E,HLA-DRA,HLA-A,HLA-DOB,HLA-DPA1,TNF,HLA-DMB,HLA-B,HLA-DPB1,HLA-G
KEGG	hsa05332	Graft-versus-host disease	18	36	1.36	2.05e-15	9606.ENSP00000226730,9606.ENSP00000259951,9606.ENSP00000324890,9606.ENSP00000339398,9606.ENSP00000363976,9606.ENSP00000364076,9606.ENSP00000364114,9606.ENSP00000365402,9606.ENSP00000365817,9606.ENSP00000378786,9606.ENSP00000379873,9606.ENSP00000390020,9606.ENSP00000393566,9606.ENSP00000398698,9606.ENSP00000398890,9606.ENSP00000399168,9606.ENSP00000408146,9606.ENSP00000412927	IL2,HLA-F,CD28,HLA-DQA1,HLA-DMA,HLA-DQA2,HLA-DRB5,HLA-C,HLA-E,HLA-DRA,HLA-A,HLA-DOB,HLA-DPA1,TNF,HLA-DMB,HLA-B,HLA-DPB1,HLA-G
KEGG	hsa04612	Antigen processing and presentation	21	63	1.19	2.71e-15	9606.ENSP00000009530,9606.ENSP00000259951,9606.ENSP00000339398,9606.ENSP00000346206,9606.ENSP00000363976,9606.ENSP00000364034,9606.ENSP00000364076,9606.ENSP00000364114,9606.ENSP00000364801,9606.ENSP00000364805,9606.ENSP00000365402,9606.ENSP00000365817,9606.ENSP00000378786,9606.ENSP00000379873,9606.ENSP00000390020,9606.ENSP00000393566,9606.ENSP00000398698,9606.ENSP00000398890,9606.ENSP00000399168,…	CD74,HLA-F,HLA-DQA1,TAP1,HLA-DMA,TAP2,HLA-DQA2,HLA-DRB5,HSPA1B,HSPA1L,HLA-C,HLA-E,HLA-DRA,HLA-A,HLA-DOB,HLA-DPA1,TNF,HLA-DMB,HLA-B,HLA-DPB1,HLA-G
KEGG	hsa05320	Autoimmune thyroid disease	18	48	1.24	7.65e-14	9606.ENSP00000226730,9606.ENSP00000259951,9606.ENSP00000303939,9606.ENSP00000324890,9606.ENSP00000339398,9606.ENSP00000363976,9606.ENSP00000364076,9606.ENSP00000364114,9606.ENSP00000365402,9606.ENSP00000365817,9606.ENSP00000378786,9606.ENSP00000379873,9606.ENSP00000390020,9606.ENSP00000393566,9606.ENSP00000398890,9606.ENSP00000399168,9606.ENSP00000408146,9606.ENSP00000412927	IL2,HLA-F,CTLA4,CD28,HLA-DQA1,HLA-DMA,HLA-DQA2,HLA-DRB5,HLA-C,HLA-E,HLA-DRA,HLA-A,HLA-DOB,HLA-DPA1,HLA-DMB,HLA-B,HLA-DPB1,HLA-G
KEGG	hsa05416	Viral myocarditis	17	55	1.16	5.58e-12	9606.ENSP00000259951,9606.ENSP00000324890,9606.ENSP00000339398,9606.ENSP00000363976,9606.ENSP00000364076,9606.ENSP00000364114,9606.ENSP00000365402,9606.ENSP00000365817,9606.ENSP00000378786,9606.ENSP00000379873,9606.ENSP00000390020,9606.ENSP00000393566,9606.ENSP00000398890,9606.ENSP00000399168,9606.ENSP00000408146,9606.ENSP00000412927,9606.ENSP00000442600	HLA-F,CD28,HLA-DQA1,HLA-DMA,HLA-DQA2,HLA-DRB5,HLA-C,HLA-E,HLA-DRA,HLA-A,HLA-DOB,HLA-DPA1,HLA-DMB,HLA-B,HLA-DPB1,HLA-G,DAG1
KEGG	hsa05203	Viral carcinogenesis	26	182	0.82	1.51e-11	9606.ENSP00000228872,9606.ENSP00000244537,9606.ENSP00000259895,9606.ENSP00000259951,9606.ENSP00000274026,9606.ENSP00000274764,9606.ENSP00000289316,9606.ENSP00000321744,9606.ENSP00000349430,9606.ENSP00000363591,9606.ENSP00000364349,9606.ENSP00000365402,9606.ENSP00000365817,9606.ENSP00000366618,9606.ENSP00000378040,9606.ENSP00000379873,9606.ENSP00000399168,9606.ENSP00000400175,9606.ENSP00000412927,…	CDKN1B,HIST1H4F,GTF2H4,HLA-F,CCNA2,HIST1H2BA,HIST1H2BD,HIST1H2BC,HIST1H2BK,BAK1,ATF6B,HLA-C,HLA-E,HIST1H2BL,BAD,HLA-A,HLA-B,RHOA,HLA-G,HIST1H2BJ,HIST1H2BO,HIST1H4G,HIST1H2BM,HIST1H2BH,HIST1H2BB,HIST1H2BN
KEGG	hsa05034	Alcoholism	21	144	0.83	1.83e-09	9606.ENSP00000244537,9606.ENSP00000274764,9606.ENSP00000289316,9606.ENSP00000297012,9606.ENSP00000303373,9606.ENSP00000321744,9606.ENSP00000328484,9606.ENSP00000341094,9606.ENSP00000349430,9606.ENSP00000351589,9606.ENSP00000352252,9606.ENSP00000364349,9606.ENSP00000366618,9606.ENSP00000367022,9606.ENSP00000476136,9606.ENSP00000477527,9606.ENSP00000477870,9606.ENSP00000477907,9606.ENSP00000479169,…	HIST1H4F,HIST1H2BA,HIST1H2BD,HIST1H2AA,HIST1H2AE,HIST1H2BC,HIST1H2AJ,HIST1H2AD,HIST1H2BK,HIST1H2AI,HIST1H3J,ATF6B,HIST1H2BL,HIST1H2AC,HIST1H2BJ,HIST1H2BO,HIST1H4G,HIST1H2BM,HIST1H2BH,HIST1H2BB,HIST1H2BN
KEGG	hsa05166	Human T-cell leukemia virus 1 infection	24	211	0.72	7.31e-09	9606.ENSP00000162749,9606.ENSP00000216223,9606.ENSP00000226730,9606.ENSP00000259951,9606.ENSP00000274026,9606.ENSP00000339398,9606.ENSP00000353344,9606.ENSP00000363976,9606.ENSP00000364076,9606.ENSP00000364114,9606.ENSP00000364349,9606.ENSP00000365402,9606.ENSP00000365817,9606.ENSP00000369293,9606.ENSP00000378786,9606.ENSP00000379873,9606.ENSP00000390020,9606.ENSP00000393566,9606.ENSP00000398698,…	TNFRSF1A,IL2RB,IL2,HLA-F,CCNA2,HLA-DQA1,ETS2,HLA-DMA,HLA-DQA2,HLA-DRB5,ATF6B,HLA-C,HLA-E,IL2RA,HLA-DRA,HLA-A,HLA-DOB,HLA-DPA1,TNF,HLA-DMB,HLA-B,LTA,HLA-DPB1,HLA-G
KEGG	hsa04514	Cell adhesion molecules	19	137	0.81	2.69e-08	9606.ENSP00000259951,9606.ENSP00000265459,9606.ENSP00000280200,9606.ENSP00000303939,9606.ENSP00000324890,9606.ENSP00000339398,9606.ENSP00000363976,9606.ENSP00000364076,9606.ENSP00000364114,9606.ENSP00000365402,9606.ENSP00000365817,9606.ENSP00000378786,9606.ENSP00000379873,9606.ENSP00000390020,9606.ENSP00000393566,9606.ENSP00000398890,9606.ENSP00000399168,9606.ENSP00000408146,9606.ENSP00000412927	HLA-F,NRXN2,CD226,CTLA4,CD28,HLA-DQA1,HLA-DMA,HLA-DQA2,HLA-DRB5,HLA-C,HLA-E,HLA-DRA,HLA-A,HLA-DOB,HLA-DPA1,HLA-DMB,HLA-B,HLA-DPB1,HLA-G
KEGG	hsa05169	Epstein-Barr virus infection	22	193	0.72	3.36e-08	9606.ENSP00000228872,9606.ENSP00000259951,9606.ENSP00000274026,9606.ENSP00000339398,9606.ENSP00000346206,9606.ENSP00000363591,9606.ENSP00000363976,9606.ENSP00000364034,9606.ENSP00000364076,9606.ENSP00000364114,9606.ENSP00000365402,9606.ENSP00000365817,9606.ENSP00000378786,9606.ENSP00000379873,9606.ENSP00000390020,9606.ENSP00000393566,9606.ENSP00000398698,9606.ENSP00000398890,9606.ENSP00000399168,…	CDKN1B,HLA-F,CCNA2,HLA-DQA1,TAP1,BAK1,HLA-DMA,TAP2,HLA-DQA2,HLA-DRB5,HLA-C,HLA-E,HLA-DRA,HLA-A,HLA-DOB,HLA-DPA1,TNF,HLA-DMB,HLA-B,HLA-DPB1,HLA-G,TNFAIP3
KEGG	hsa04145	Phagosome	19	142	0.79	3.91e-08	9606.ENSP00000259951,9606.ENSP00000302194,9606.ENSP00000339001,9606.ENSP00000339398,9606.ENSP00000346206,9606.ENSP00000363976,9606.ENSP00000364034,9606.ENSP00000364076,9606.ENSP00000364114,9606.ENSP00000365402,9606.ENSP00000365817,9606.ENSP00000378786,9606.ENSP00000379873,9606.ENSP00000390020,9606.ENSP00000393566,9606.ENSP00000398890,9606.ENSP00000399168,9606.ENSP00000408146,9606.ENSP00000412927	HLA-F,ATP6V1G2,TUBB,HLA-DQA1,TAP1,HLA-DMA,TAP2,HLA-DQA2,HLA-DRB5,HLA-C,HLA-E,HLA-DRA,HLA-A,HLA-DOB,HLA-DPA1,HLA-DMB,HLA-B,HLA-DPB1,HLA-G
KEGG	hsa05310	Asthma	10	27	1.23	8.13e-08	9606.ENSP00000339398,9606.ENSP00000363976,9606.ENSP00000364076,9606.ENSP00000364114,9606.ENSP00000378786,9606.ENSP00000390020,9606.ENSP00000393566,9606.ENSP00000398698,9606.ENSP00000398890,9606.ENSP00000408146	HLA-DQA1,HLA-DMA,HLA-DQA2,HLA-DRB5,HLA-DRA,HLA-DOB,HLA-DPA1,TNF,HLA-DMB,HLA-DPB1
KEGG	hsa05145	Toxoplasmosis	16	105	0.85	1.28e-07	9606.ENSP00000162749,9606.ENSP00000329418,9606.ENSP00000339398,9606.ENSP00000363976,9606.ENSP00000364076,9606.ENSP00000364114,9606.ENSP00000364801,9606.ENSP00000364805,9606.ENSP00000378040,9606.ENSP00000378786,9606.ENSP00000388325,9606.ENSP00000390020,9606.ENSP00000393566,9606.ENSP00000398698,9606.ENSP00000398890,9606.ENSP00000408146	TNFRSF1A,SOCS1,HLA-DQA1,HLA-DMA,HLA-DQA2,HLA-DRB5,HSPA1B,HSPA1L,BAD,HLA-DRA,LAMB2,HLA-DOB,HLA-DPA1,TNF,HLA-DMB,HLA-DPB1
KEGG	hsa04672	Intestinal immune network for IgA production	11	43	1.07	2.97e-07	9606.ENSP00000226730,9606.ENSP00000324890,9606.ENSP00000339398,9606.ENSP00000363976,9606.ENSP00000364076,9606.ENSP00000364114,9606.ENSP00000378786,9606.ENSP00000390020,9606.ENSP00000393566,9606.ENSP00000398890,9606.ENSP00000408146	IL2,CD28,HLA-DQA1,HLA-DMA,HLA-DQA2,HLA-DRB5,HLA-DRA,HLA-DOB,HLA-DPA1,HLA-DMB,HLA-DPB1
KEGG	hsa05323	Rheumatoid arthritis	14	85	0.88	4.27e-07	9606.ENSP00000302194,9606.ENSP00000303939,9606.ENSP00000324890,9606.ENSP00000339398,9606.ENSP00000363976,9606.ENSP00000364076,9606.ENSP00000364114,9606.ENSP00000378786,9606.ENSP00000390020,9606.ENSP00000393566,9606.ENSP00000398698,9606.ENSP00000398890,9606.ENSP00000408146,9606.ENSP00000410481	ATP6V1G2,CTLA4,CD28,HLA-DQA1,HLA-DMA,HLA-DQA2,HLA-DRB5,HLA-DRA,HLA-DOB,HLA-DPA1,TNF,HLA-DMB,HLA-DPB1,LTB
KEGG	hsa05321	Inflammatory bowel disease	12	60	0.97	6.29e-07	9606.ENSP00000226730,9606.ENSP00000264497,9606.ENSP00000339398,9606.ENSP00000363976,9606.ENSP00000364076,9606.ENSP00000364114,9606.ENSP00000378786,9606.ENSP00000390020,9606.ENSP00000393566,9606.ENSP00000398698,9606.ENSP00000398890,9606.ENSP00000408146	IL2,IL21,HLA-DQA1,HLA-DMA,HLA-DQA2,HLA-DRB5,HLA-DRA,HLA-DOB,HLA-DPA1,TNF,HLA-DMB,HLA-DPB1
KEGG	hsa04659	Th17 cell differentiation	14	101	0.81	2.63e-06	9606.ENSP00000216223,9606.ENSP00000226730,9606.ENSP00000264497,9606.ENSP00000339398,9606.ENSP00000363817,9606.ENSP00000363976,9606.ENSP00000364076,9606.ENSP00000364114,9606.ENSP00000369293,9606.ENSP00000378786,9606.ENSP00000390020,9606.ENSP00000393566,9606.ENSP00000398890,9606.ENSP00000408146	IL2RB,IL2,IL21,HLA-DQA1,RXRB,HLA-DMA,HLA-DQA2,HLA-DRB5,IL2RA,HLA-DRA,HLA-DOB,HLA-DPA1,HLA-DMB,HLA-DPB1
KEGG	hsa05150	Staphylococcus aureus infection	13	86	0.84	2.84e-06	9606.ENSP00000299367,9606.ENSP00000339398,9606.ENSP00000363976,9606.ENSP00000364076,9606.ENSP00000364114,9606.ENSP00000378786,9606.ENSP00000390020,9606.ENSP00000393566,9606.ENSP00000396688,9606.ENSP00000398890,9606.ENSP00000408146,9606.ENSP00000415941,9606.ENSP00000416561	C2,HLA-DQA1,HLA-DMA,HLA-DQA2,HLA-DRB5,HLA-DRA,HLA-DOB,HLA-DPA1,C4A,HLA-DMB,HLA-DPB1,C4B,CFB
KEGG	hsa04658	Th1 and Th2 cell differentiation	12	87	0.8	1.94e-05	9606.ENSP00000216223,9606.ENSP00000226730,9606.ENSP00000339398,9606.ENSP00000363976,9606.ENSP00000364076,9606.ENSP00000364114,9606.ENSP00000369293,9606.ENSP00000378786,9606.ENSP00000390020,9606.ENSP00000393566,9606.ENSP00000398890,9606.ENSP00000408146	IL2RB,IL2,HLA-DQA1,HLA-DMA,HLA-DQA2,HLA-DRB5,IL2RA,HLA-DRA,HLA-DOB,HLA-DPA1,HLA-DMB,HLA-DPB1
KEGG	hsa05168	Herpes simplex virus 1 infection	28	479	0.43	6.39e-05	9606.ENSP00000009530,9606.ENSP00000162749,9606.ENSP00000211936,9606.ENSP00000259951,9606.ENSP00000339398,9606.ENSP00000346206,9606.ENSP00000346729,9606.ENSP00000363591,9606.ENSP00000363668,9606.ENSP00000363976,9606.ENSP00000364034,9606.ENSP00000364076,9606.ENSP00000364114,9606.ENSP00000365402,9606.ENSP00000365817,9606.ENSP00000366384,9606.ENSP00000378040,9606.ENSP00000378786,9606.ENSP00000379873,…	CD74,TNFRSF1A,ZNF184,HLA-F,HLA-DQA1,TAP1,ZNF589,BAK1,DAXX,HLA-DMA,TAP2,HLA-DQA2,HLA-DRB5,HLA-C,HLA-E,ZNF311,BAD,HLA-DRA,HLA-A,HLA-DOB,HLA-DPA1,TNF,HLA-DMB,HLA-B,LTA,HLA-DPB1,HLA-G,ZFP57
KEGG	hsa05140	Leishmaniasis	10	70	0.82	0.0001	9606.ENSP00000339398,9606.ENSP00000363976,9606.ENSP00000364076,9606.ENSP00000364114,9606.ENSP00000378786,9606.ENSP00000390020,9606.ENSP00000393566,9606.ENSP00000398698,9606.ENSP00000398890,9606.ENSP00000408146	HLA-DQA1,HLA-DMA,HLA-DQA2,HLA-DRB5,HLA-DRA,HLA-DOB,HLA-DPA1,TNF,HLA-DMB,HLA-DPB1
KEGG	hsa04640	Hematopoietic cell lineage	11	91	0.75	0.00015	9606.ENSP00000339398,9606.ENSP00000363976,9606.ENSP00000364076,9606.ENSP00000364114,9606.ENSP00000369293,9606.ENSP00000378786,9606.ENSP00000390020,9606.ENSP00000393566,9606.ENSP00000398698,9606.ENSP00000398890,9606.ENSP00000408146	HLA-DQA1,HLA-DMA,HLA-DQA2,HLA-DRB5,IL2RA,HLA-DRA,HLA-DOB,HLA-DPA1,TNF,HLA-DMB,HLA-DPB1
KEGG	hsa05152	Tuberculosis	14	168	0.59	0.00047	9606.ENSP00000009530,9606.ENSP00000162749,9606.ENSP00000339398,9606.ENSP00000363976,9606.ENSP00000364076,9606.ENSP00000364114,9606.ENSP00000378040,9606.ENSP00000378786,9606.ENSP00000390020,9606.ENSP00000393566,9606.ENSP00000398698,9606.ENSP00000398890,9606.ENSP00000400175,9606.ENSP00000408146	CD74,TNFRSF1A,HLA-DQA1,HLA-DMA,HLA-DQA2,HLA-DRB5,BAD,HLA-DRA,HLA-DOB,HLA-DPA1,TNF,HLA-DMB,RHOA,HLA-DPB1
KEGG	hsa05162	Measles	12	138	0.6	0.0011	9606.ENSP00000216223,9606.ENSP00000217244,9606.ENSP00000226730,9606.ENSP00000228872,9606.ENSP00000324890,9606.ENSP00000363591,9606.ENSP00000364801,9606.ENSP00000364805,9606.ENSP00000365042,9606.ENSP00000369293,9606.ENSP00000378040,9606.ENSP00000481570	IL2RB,CSNK2A1,IL2,CDKN1B,CD28,BAK1,HSPA1B,HSPA1L,CSNK2B,IL2RA,BAD,TNFAIP3
KEGG	hsa05164	Influenza A	12	165	0.53	0.005	9606.ENSP00000162749,9606.ENSP00000339398,9606.ENSP00000363591,9606.ENSP00000363976,9606.ENSP00000364076,9606.ENSP00000364114,9606.ENSP00000378786,9606.ENSP00000390020,9606.ENSP00000393566,9606.ENSP00000398698,9606.ENSP00000398890,9606.ENSP00000408146	TNFRSF1A,HLA-DQA1,BAK1,HLA-DMA,HLA-DQA2,HLA-DRB5,HLA-DRA,HLA-DOB,HLA-DPA1,TNF,HLA-DMB,HLA-DPB1
KEGG	hsa05163	Human cytomegalovirus infection	14	218	0.47	0.0054	9606.ENSP00000162749,9606.ENSP00000259951,9606.ENSP00000346206,9606.ENSP00000363591,9606.ENSP00000364034,9606.ENSP00000364349,9606.ENSP00000365402,9606.ENSP00000365817,9606.ENSP00000379873,9606.ENSP00000398698,9606.ENSP00000399168,9606.ENSP00000400175,9606.ENSP00000412927,9606.ENSP00000443631	TNFRSF1A,HLA-F,TAP1,BAK1,TAP2,ATF6B,HLA-C,HLA-E,HLA-A,TNF,HLA-B,RHOA,HLA-G,PLCB3
KEGG	hsa04650	Natural killer cell mediated cytotoxicity	9	121	0.54	0.021	9606.ENSP00000252229,9606.ENSP00000342156,9606.ENSP00000365402,9606.ENSP00000365817,9606.ENSP00000379873,9606.ENSP00000398698,9606.ENSP00000399168,9606.ENSP00000412927,9606.ENSP00000413079	MICB,NCR3,HLA-C,HLA-E,HLA-A,TNF,HLA-B,HLA-G,MICA
KEGG	hsa04217	Necroptosis	10	149	0.49	0.0236	9606.ENSP00000162749,9606.ENSP00000254950,9606.ENSP00000297012,9606.ENSP00000303373,9606.ENSP00000328484,9606.ENSP00000341094,9606.ENSP00000351589,9606.ENSP00000367022,9606.ENSP00000398698,9606.ENSP00000481570	TNFRSF1A,VPS4A,HIST1H2AA,HIST1H2AE,HIST1H2AJ,HIST1H2AD,HIST1H2AI,HIST1H2AC,TNF,TNFAIP3
KEGG	hsa05170	Human immunodeficiency virus 1 infection	12	204	0.43	0.0245	9606.ENSP00000162749,9606.ENSP00000259951,9606.ENSP00000346206,9606.ENSP00000363591,9606.ENSP00000364034,9606.ENSP00000365402,9606.ENSP00000365817,9606.ENSP00000378040,9606.ENSP00000379873,9606.ENSP00000398698,9606.ENSP00000399168,9606.ENSP00000412927	TNFRSF1A,HLA-F,TAP1,BAK1,TAP2,HLA-C,HLA-E,BAD,HLA-A,TNF,HLA-B,HLA-G
KEGG	hsa05165	Human papillomavirus infection	16	325	0.36	0.0276	9606.ENSP00000162749,9606.ENSP00000228872,9606.ENSP00000259951,9606.ENSP00000274026,9606.ENSP00000302194,9606.ENSP00000363591,9606.ENSP00000364163,9606.ENSP00000365402,9606.ENSP00000365817,9606.ENSP00000378040,9606.ENSP00000379873,9606.ENSP00000388325,9606.ENSP00000398698,9606.ENSP00000399168,9606.ENSP00000407685,9606.ENSP00000412927	TNFRSF1A,CDKN1B,HLA-F,CCNA2,ATP6V1G2,BAK1,NOTCH4,HLA-C,HLA-E,BAD,HLA-A,LAMB2,TNF,HLA-B,TNXB,HLA-G
KEGG	hsa03050	Proteasome	5	43	0.73	0.0342	9606.ENSP00000044462,9606.ENSP00000216455,9606.ENSP00000223321,9606.ENSP00000363993,9606.ENSP00000364016	PSMA4,PSMA3,PSMA2,PSMB9,PSMB8
KEGG	hsa05167	Kaposi sarcoma-associated herpesvirus infection	11	187	0.43	0.0342	9606.ENSP00000162749,9606.ENSP00000252229,9606.ENSP00000259951,9606.ENSP00000264498,9606.ENSP00000363591,9606.ENSP00000365402,9606.ENSP00000365817,9606.ENSP00000379873,9606.ENSP00000399168,9606.ENSP00000412927,9606.ENSP00000413079	TNFRSF1A,MICB,HLA-F,FGF2,BAK1,HLA-C,HLA-E,HLA-A,HLA-B,HLA-G,MICA
Monarch HPO	EFO:0008039	BMI-adjusted hip circumference	75	763	0.66	8.65e-23	9606.ENSP00000211413,9606.ENSP00000223208,9606.ENSP00000229729,9606.ENSP00000244513,9606.ENSP00000244527,9606.ENSP00000246841,9606.ENSP00000252229,9606.ENSP00000259845,9606.ENSP00000259870,9606.ENSP00000259881,9606.ENSP00000259915,9606.ENSP00000266037,9606.ENSP00000274008,9606.ENSP00000289316,9606.ENSP00000299367,9606.ENSP00000311127,9606.ENSP00000331698,9606.ENSP00000339398,9606.ENSP00000345492,…	PRRT1,CEP41,SLC44A4,BTN1A1,SLC17A1,FLRT1,MICB,PSORS1C2,C6orf15,PSORS1C1,POU5F1,DOCK3,SPATA5,HIST1H2BD,C2,VEGFB,KCNJ15,HLA-DQA1,SH2B3,TAP1,HIST1H2BF,BTN2A2,CCDC88B,SFTA2,GPX6,COL11A2,PSMB9,TAP2,HLA-DQB1,NOTCH4,PBX2,STK19,SKIV2L,NELFE,C6orf48,VARS,MSH5,CSNK2B,GPANK1,BAG6,PRRC2A,AIF1,NFKBIL1,HLA-C,CDSN,FLOT1,MOG,GABBR1,OR2J3,ZKSCAN3,ZKSCAN4,HMGN4,HIST1H4H,HLA-DRA,CCHCR1,CLEC16A,HLA-DOB,HLA-DQB2,BTNL…
Monarch HPO	EFO:0005093	Hip circumference	79	926	0.6	7.56e-21	9606.ENSP00000211413,9606.ENSP00000223208,9606.ENSP00000229729,9606.ENSP00000244513,9606.ENSP00000244527,9606.ENSP00000246841,9606.ENSP00000252229,9606.ENSP00000259845,9606.ENSP00000259870,9606.ENSP00000259881,9606.ENSP00000259915,9606.ENSP00000266037,9606.ENSP00000274008,9606.ENSP00000289316,9606.ENSP00000299367,9606.ENSP00000311127,9606.ENSP00000331698,9606.ENSP00000339398,9606.ENSP00000345492,…	PRRT1,CEP41,SLC44A4,BTN1A1,SLC17A1,FLRT1,MICB,PSORS1C2,C6orf15,PSORS1C1,POU5F1,DOCK3,SPATA5,HIST1H2BD,C2,VEGFB,KCNJ15,HLA-DQA1,SH2B3,TAP1,ARIH2,HIST1H2BF,BTN2A2,CCDC88B,SFTA2,GPX6,COL11A2,PSMB9,TAP2,HLA-DQB1,NOTCH4,PBX2,STK19,SKIV2L,NELFE,C6orf48,VARS,MSH5,CSNK2B,GPANK1,BAG6,PRRC2A,AIF1,NFKBIL1,HLA-C,CDSN,FLOT1,MOG,GABBR1,OR2J3,ZKSCAN3,ZKSCAN4,HMGN4,HIST1H4H,HLA-DRA,CCHCR1,CLEC16A,HLA-DOB,HLA-DQB…
Monarch HPO	EFO:0008422	Susceptibility to infectious disease measurement	50	436	0.72	4.91e-17	9606.ENSP00000162749,9606.ENSP00000229729,9606.ENSP00000244360,9606.ENSP00000246841,9606.ENSP00000252229,9606.ENSP00000259881,9606.ENSP00000259915,9606.ENSP00000259951,9606.ENSP00000262432,9606.ENSP00000289316,9606.ENSP00000296452,9606.ENSP00000299367,9606.ENSP00000303706,9606.ENSP00000314649,9606.ENSP00000328203,9606.ENSP00000339398,9606.ENSP00000342156,9606.ENSP00000348751,9606.ENSP00000352252,…	TNFRSF1A,SLC44A4,RNF39,FLRT1,MICB,PSORS1C1,POU5F1,HLA-F,METTL2B,HIST1H2BD,BSN,C2,CDC25A,ALDH5A1,TRAIP,HLA-DQA1,NCR3,BTN3A2,HIST1H3J,GPX6,TAP2,HLA-DQB1,GPSM3,PBX2,SKIV2L,HSPA1L,LSM2,MSH5,CLIC1,LY6G6F,C6orf47,TRIM31,MOG,GABBR1,OR2J3,ZKSCAN4,IL2RA,BRD2,HLA-DRA,TRIM40,HLA-A,HLA-DOB,HLA-DPA1,HLA-B,TNXB,HLA-DPB1,CYP21A2,C6orf10,HCG27,MUC22
Monarch HPO	EFO:0007788	BMI-adjusted waist-hip ratio	65	788	0.58	4.31e-16	9606.ENSP00000229729,9606.ENSP00000232375,9606.ENSP00000246841,9606.ENSP00000252229,9606.ENSP00000259845,9606.ENSP00000259881,9606.ENSP00000259915,9606.ENSP00000264498,9606.ENSP00000265563,9606.ENSP00000266022,9606.ENSP00000274008,9606.ENSP00000279227,9606.ENSP00000289316,9606.ENSP00000296452,9606.ENSP00000299367,9606.ENSP00000311127,9606.ENSP00000312158,9606.ENSP00000331698,9606.ENSP00000331983,…	SLC44A4,PFKFB4,FLRT1,MICB,PSORS1C2,PSORS1C1,POU5F1,FGF2,PRKAR2A,RBM6,SPATA5,FERMT3,HIST1H2BD,BSN,C2,VEGFB,BTN2A1,KCNJ15,LRRC16A,TUBB,HLA-DQA1,HIST1H1T,P4HTM,CCDC88B,SFTA2,HLA-DQA2,HLA-DQB1,NOTCH4,GPSM3,STK19,SKIV2L,NELFE,ZBTB12,EHMT2,VARS,BAG6,PRRC2A,AIF1,HLA-C,KIAA0319,BAD,HLA-DRA,QRICH1,SLC26A6,CCHCR1,HLA-A,CLEC16A,HLA-DQB2,BTNL2,MAPKAPK3,HLA-DMB,HLA-B,RHOA,ZSCAN9,TNXB,CYP21A2,MICA,C6orf10,DDR1…
Monarch HPO	EFO:0004343	Waist-hip ratio	72	1016	0.52	7.78e-15	9606.ENSP00000229729,9606.ENSP00000232375,9606.ENSP00000246841,9606.ENSP00000252229,9606.ENSP00000259845,9606.ENSP00000259881,9606.ENSP00000259915,9606.ENSP00000264498,9606.ENSP00000265563,9606.ENSP00000266022,9606.ENSP00000274008,9606.ENSP00000279227,9606.ENSP00000289316,9606.ENSP00000294129,9606.ENSP00000296452,9606.ENSP00000299367,9606.ENSP00000311127,9606.ENSP00000312158,9606.ENSP00000319006,…	SLC44A4,PFKFB4,FLRT1,MICB,PSORS1C2,PSORS1C1,POU5F1,FGF2,PRKAR2A,RBM6,SPATA5,FERMT3,HIST1H2BD,NCKIPSD,BSN,C2,VEGFB,BTN2A1,CCDC71,TRAIP,RNF123,KCNJ15,LRRC16A,TUBB,HLA-DQA1,HIST1H1T,P4HTM,CCDC88B,SFTA2,HLA-DQA2,HLA-DQB1,NOTCH4,GPSM3,PBX2,STK19,SKIV2L,NELFE,ZBTB12,EHMT2,VARS,BAG6,PRRC2A,AIF1,HLA-C,KIAA0319,BAD,HLA-DRA,QRICH1,SLC26A6,CCHCR1,HLA-A,CLEC16A,HLA-DQB2,BTNL2,MAPKAPK3,HLA-DMB,HLA-B,RHOA,ZSCA…
Monarch HPO	EFO:0004512	Bone measurement	108	2300	0.34	1.63e-11	9606.ENSP00000002829,9606.ENSP00000013807,9606.ENSP00000211413,9606.ENSP00000223208,9606.ENSP00000226578,9606.ENSP00000228872,9606.ENSP00000229729,9606.ENSP00000244513,9606.ENSP00000244527,9606.ENSP00000246841,9606.ENSP00000252229,9606.ENSP00000259845,9606.ENSP00000259870,9606.ENSP00000259881,9606.ENSP00000259915,9606.ENSP00000261778,9606.ENSP00000265563,9606.ENSP00000266022,9606.ENSP00000266037,…	SEMA3F,ERCC1,PRRT1,CEP41,MANBA,CDKN1B,SLC44A4,BTN1A1,SLC17A1,FLRT1,MICB,PSORS1C2,C6orf15,PSORS1C1,POU5F1,TANGO6,PRKAR2A,RBM6,DOCK3,SPATA5,TXNDC11,HIST1H2BD,C2,VEGFB,BTN2A1,ALDH5A1,RAPH1,SLC25A20,KCNJ15,LRRC16A,HLA-DQA1,PRMT7,DALRD3,SH2B3,TAP1,CYP20A1,ARIH2,HIST1H2BF,BTN2A2,CCDC88B,SFTA2,HLA-DRB1,GPX6,COL11A2,PSMB9,TAP2,HLA-DQB1,NOTCH4,PBX2,STK19,SKIV2L,NELFE,C6orf48,VARS,VWA7,MSH5,CSNK2B,GPANK1,B…
Monarch HPO	EFO:0004342	Waist circumference	65	1021	0.47	3.22e-11	9606.ENSP00000164024,9606.ENSP00000229729,9606.ENSP00000230582,9606.ENSP00000232375,9606.ENSP00000246841,9606.ENSP00000252229,9606.ENSP00000259881,9606.ENSP00000264498,9606.ENSP00000266022,9606.ENSP00000266037,9606.ENSP00000274008,9606.ENSP00000289316,9606.ENSP00000289361,9606.ENSP00000294129,9606.ENSP00000296444,9606.ENSP00000296452,9606.ENSP00000299367,9606.ENSP00000303706,9606.ENSP00000311127,…	CELSR3,SLC44A4,PRSS16,PFKFB4,FLRT1,MICB,PSORS1C1,FGF2,RBM6,DOCK3,SPATA5,HIST1H2BD,BTN3A1,NCKIPSD,SHISA5,BSN,C2,CDC25A,VEGFB,CCDC71,HIST1H2BC,IP6K2,KCNJ15,HLA-DQA1,PRMT7,ARIH2,HIST1H2BF,TRIM38,SFTA2,GPX6,HLA-DQA2,HLA-DQB1,NOTCH4,GPSM3,RNF5,STK19,SKIV2L,NELFE,ZBTB12,EHMT2,VARS,MSH5,BAG6,PRRC2A,HLA-C,TCF19,SCGN,HLA-DRA,QRICH1,CLEC16A,LAMB2,HLA-DQB2,BTNL2,POM121L2,MAPKAPK3,HLA-B,RHOA,HEMK1,TNXB,C6orf…
Monarch HPO	EFO:0004984	Complement c4 measurement	11	12	1.63	3.97e-10	9606.ENSP00000259895,9606.ENSP00000342156,9606.ENSP00000364034,9606.ENSP00000364163,9606.ENSP00000364349,9606.ENSP00000364805,9606.ENSP00000364855,9606.ENSP00000378786,9606.ENSP00000379282,9606.ENSP00000407685,9606.ENSP00000408860	GTF2H4,NCR3,TAP2,NOTCH4,ATF6B,HSPA1L,MSH5,HLA-DRA,ABHD16A,TNXB,CYP21A2
Monarch HPO	EFO:0004302	Anthropometric measurement	158	4307	0.23	1.17e-09	9606.ENSP00000002829,9606.ENSP00000164024,9606.ENSP00000211413,9606.ENSP00000223208,9606.ENSP00000228872,9606.ENSP00000229729,9606.ENSP00000230582,9606.ENSP00000232375,9606.ENSP00000244513,9606.ENSP00000244527,9606.ENSP00000246841,9606.ENSP00000252229,9606.ENSP00000259845,9606.ENSP00000259870,9606.ENSP00000259881,9606.ENSP00000259915,9606.ENSP00000262432,9606.ENSP00000264498,9606.ENSP00000265459,…	SEMA3F,CELSR3,PRRT1,CEP41,CDKN1B,SLC44A4,PRSS16,PFKFB4,BTN1A1,SLC17A1,FLRT1,MICB,PSORS1C2,C6orf15,PSORS1C1,POU5F1,METTL2B,FGF2,NRXN2,PRKAR2A,RBM6,DOCK3,SPATA5,FERMT3,TXNDC11,HIST1H2BD,BTN3A1,NCKIPSD,SHISA5,BSN,MON1A,MST1R,C2,CDC25A,NUDT6,QARS,RMI2,PRM1,VEGFB,BTN2A1,CCDC71,HIST1H2BC,CIRH1A,TRAIP,RNF123,PSMG1,IP6K2,KCNJ15,LRRC16A,RPS6KA4,SNTB2,TUBB,HLA-DQA1,HIST1H1T,P4HTM,PRMT7,SH2B3,TAP1,CYP20A1,A…
Monarch HPO	EFO:0004324	Body weights and measures	153	4126	0.23	1.33e-09	9606.ENSP00000002829,9606.ENSP00000164024,9606.ENSP00000211413,9606.ENSP00000223208,9606.ENSP00000228872,9606.ENSP00000229729,9606.ENSP00000230582,9606.ENSP00000232375,9606.ENSP00000244513,9606.ENSP00000244527,9606.ENSP00000246841,9606.ENSP00000252229,9606.ENSP00000259845,9606.ENSP00000259870,9606.ENSP00000259881,9606.ENSP00000259915,9606.ENSP00000264498,9606.ENSP00000265459,9606.ENSP00000265563,…	SEMA3F,CELSR3,PRRT1,CEP41,CDKN1B,SLC44A4,PRSS16,PFKFB4,BTN1A1,SLC17A1,FLRT1,MICB,PSORS1C2,C6orf15,PSORS1C1,POU5F1,FGF2,NRXN2,PRKAR2A,RBM6,DOCK3,SPATA5,FERMT3,TXNDC11,HIST1H2BD,BTN3A1,NCKIPSD,SHISA5,BSN,MON1A,MST1R,C2,CDC25A,NUDT6,QARS,RMI2,PRM1,VEGFB,BTN2A1,CCDC71,HIST1H2BC,CIRH1A,TRAIP,RNF123,PSMG1,IP6K2,KCNJ15,LRRC16A,RPS6KA4,SNTB2,TUBB,HLA-DQA1,HIST1H1T,P4HTM,PRMT7,SH2B3,TAP1,CYP20A1,ARIH2,HIS…
Monarch HPO	EFO:0008233	MHC class I polypeptide-related sequence A measurement	10	13	1.55	1.2e-08	9606.ENSP00000351989,9606.ENSP00000364163,9606.ENSP00000364855,9606.ENSP00000364992,9606.ENSP00000365924,9606.ENSP00000379873,9606.ENSP00000393566,9606.ENSP00000413079,9606.ENSP00000417182,9606.ENSP00000418259	SFTA2,NOTCH4,MSH5,LY6G6F,TRIM31,HLA-A,HLA-DPA1,MICA,DPCR1,ZFP57
Monarch HPO	HP:0000155	Oral ulcer	16	67	1.04	1.32e-08	9606.ENSP00000259845,9606.ENSP00000259881,9606.ENSP00000346206,9606.ENSP00000363993,9606.ENSP00000364034,9606.ENSP00000364076,9606.ENSP00000364163,9606.ENSP00000364678,9606.ENSP00000365465,9606.ENSP00000365924,9606.ENSP00000379873,9606.ENSP00000393566,9606.ENSP00000407685,9606.ENSP00000408146,9606.ENSP00000455906,9606.ENSP00000481570	PSORS1C2,PSORS1C1,TAP1,PSMB9,TAP2,HLA-DQA2,NOTCH4,EHMT2,CDSN,TRIM31,HLA-A,HLA-DPA1,TNXB,HLA-DPB1,MUC22,TNFAIP3
Monarch HPO	EFO:0006843	Infectious disease biomarker	60	1108	0.4	1.08e-07	9606.ENSP00000162749,9606.ENSP00000226578,9606.ENSP00000228872,9606.ENSP00000229729,9606.ENSP00000244360,9606.ENSP00000246841,9606.ENSP00000252229,9606.ENSP00000259881,9606.ENSP00000259915,9606.ENSP00000259951,9606.ENSP00000262432,9606.ENSP00000265459,9606.ENSP00000265560,9606.ENSP00000280200,9606.ENSP00000299367,9606.ENSP00000314649,9606.ENSP00000339398,9606.ENSP00000342156,9606.ENSP00000345492,…	TNFRSF1A,MANBA,CDKN1B,SLC44A4,RNF39,FLRT1,MICB,PSORS1C1,POU5F1,HLA-F,METTL2B,NRXN2,USP4,CD226,C2,ALDH5A1,HLA-DQA1,NCR3,SH2B3,UBE2H,BTN3A2,IRF5,HIST1H3J,GPX6,HLA-DMA,TAP2,HLA-DQB1,HLA-DRB5,GPSM3,PBX2,SKIV2L,HSPA1L,LSM2,MSH5,CLIC1,LY6G6F,C6orf47,TRIM31,MOG,GABBR1,OR2J3,ZKSCAN4,IL2RA,BRD2,HLA-DRA,TRIM40,HLA-A,CLEC16A,HLA-DOB,BTNL2,HLA-DPA1,HLA-B,LTA,TNXB,HLA-DPB1,CYP21A2,C6orf10,HCG27,MUC22,FAM65B
Monarch HPO	MONDO:0004979	Asthma	19	122	0.86	1.08e-07	9606.ENSP00000229729,9606.ENSP00000252229,9606.ENSP00000264501,9606.ENSP00000296513,9606.ENSP00000339398,9606.ENSP00000353099,9606.ENSP00000364034,9606.ENSP00000364080,9606.ENSP00000364678,9606.ENSP00000364840,9606.ENSP00000365071,9606.ENSP00000365318,9606.ENSP00000369293,9606.ENSP00000387122,9606.ENSP00000399168,9606.ENSP00000403495,9606.ENSP00000410446,9606.ENSP00000413079,9606.ENSP00000415517	SLC44A4,MICB,KIAA1109,ADAD1,HLA-DQA1,HLA-DRB1,TAP2,HLA-DQB1,EHMT2,VWA7,GPANK1,NFKBIL1,IL2RA,CLEC16A,HLA-B,LTA,TRIM26,MICA,C6orf10
Monarch HPO	EFO:0007803	Emotional symptom measurement	24	221	0.7	2.99e-07	9606.ENSP00000244527,9606.ENSP00000264501,9606.ENSP00000265560,9606.ENSP00000319006,9606.ENSP00000327468,9606.ENSP00000328287,9606.ENSP00000348924,9606.ENSP00000364163,9606.ENSP00000364190,9606.ENSP00000364349,9606.ENSP00000364840,9606.ENSP00000364945,9606.ENSP00000365131,9606.ENSP00000365201,9606.ENSP00000366233,9606.ENSP00000366509,9606.ENSP00000369293,9606.ENSP00000390431,9606.ENSP00000395259,…	SLC17A1,KIAA1109,USP4,CCDC71,KLHDC8B,RNF123,HIST1H2BF,NOTCH4,PBX2,ATF6B,VWA7,DDAH2,BAG6,PRRC2A,GABBR1,ZKSCAN4,IL2RA,HLA-DQB2,ZBED9,TNXB,RPP21,MST1,DAG1,HIST1H2BN
Monarch HPO	EFO:0007937	Blood protein measurement	80	1815	0.31	7.54e-07	9606.ENSP00000226578,9606.ENSP00000244513,9606.ENSP00000252229,9606.ENSP00000259845,9606.ENSP00000259881,9606.ENSP00000261778,9606.ENSP00000264498,9606.ENSP00000265560,9606.ENSP00000266022,9606.ENSP00000266037,9606.ENSP00000296452,9606.ENSP00000296473,9606.ENSP00000299367,9606.ENSP00000302194,9606.ENSP00000303706,9606.ENSP00000328203,9606.ENSP00000328287,9606.ENSP00000331103,9606.ENSP00000331983,…	MANBA,BTN1A1,MICB,PSORS1C2,PSORS1C1,TANGO6,FGF2,USP4,RBM6,DOCK3,BSN,MON1A,C2,ATP6V1G2,CDC25A,TRAIP,RNF123,IP6K2,LRRC16A,COL7A1,HLA-DQA1,NCR3,SH2B3,ARIH2,SFTA2,HLA-DRB1,PPT2,SLC39A7,RXRB,COL11A2,PSMB9,HLA-DQB1,HLA-DRB5,NOTCH4,PBX2,AGER,ATF6B,STK19,DXO,SKIV2L,NELFE,ZBTB12,EHMT2,HSPA1L,VWA7,MSH5,C6orf25,LY6G6F,CSNK2B,APOM,PRRC2A,LST1,NFKBIL1,CDSN,MDC1,TRIM31,IL2RA,QRICH1,AGPAT1,CCDC51,HLA-A,SLC17A3,…
Monarch HPO	EFO:0000684	Respiratory system disease	21	200	0.69	5.36e-06	9606.ENSP00000229729,9606.ENSP00000252229,9606.ENSP00000264501,9606.ENSP00000296513,9606.ENSP00000313603,9606.ENSP00000339398,9606.ENSP00000353099,9606.ENSP00000364034,9606.ENSP00000364076,9606.ENSP00000364080,9606.ENSP00000364678,9606.ENSP00000364840,9606.ENSP00000365071,9606.ENSP00000365318,9606.ENSP00000369293,9606.ENSP00000387122,9606.ENSP00000399168,9606.ENSP00000403495,9606.ENSP00000410446,…	SLC44A4,MICB,KIAA1109,ADAD1,ABCF1,HLA-DQA1,HLA-DRB1,TAP2,HLA-DQA2,HLA-DQB1,EHMT2,VWA7,GPANK1,NFKBIL1,IL2RA,CLEC16A,HLA-B,LTA,TRIM26,MICA,C6orf10
Monarch HPO	EFO:0008408	Susceptibility to strep throat measurement	9	25	1.22	1.21e-05	9606.ENSP00000252229,9606.ENSP00000259881,9606.ENSP00000314649,9606.ENSP00000364543,9606.ENSP00000364855,9606.ENSP00000364935,9606.ENSP00000369293,9606.ENSP00000390020,9606.ENSP00000399168	MICB,PSORS1C1,ALDH5A1,SKIV2L,MSH5,CLIC1,IL2RA,HLA-DOB,HLA-B
Monarch HPO	EFO:0004503	Hematological measurement	150	4594	0.18	1.25e-05	9606.ENSP00000002829,9606.ENSP00000162749,9606.ENSP00000203407,9606.ENSP00000211936,9606.ENSP00000216223,9606.ENSP00000216455,9606.ENSP00000221233,9606.ENSP00000226578,9606.ENSP00000226730,9606.ENSP00000228872,9606.ENSP00000232375,9606.ENSP00000244527,9606.ENSP00000246841,9606.ENSP00000252229,9606.ENSP00000259881,9606.ENSP00000259915,9606.ENSP00000262432,9606.ENSP00000264501,9606.ENSP00000265388,…	SEMA3F,TNFRSF1A,UQCRC1,ZNF184,IL2RB,PSMA3,EXOSC5,MANBA,IL2,CDKN1B,PFKFB4,SLC17A1,FLRT1,MICB,PSORS1C1,POU5F1,METTL2B,KIAA1109,TNPO3,NRXN2,USP4,RBM6,DOCK3,SPATA5,CCNA2,PPP1R18,FERMT3,CD226,TXNDC11,BTN3A1,NCKIPSD,SHISA5,BSN,C2,ATP6V1G2,OR2B2,PPP1R14B,RMI2,VEGFB,RAPH1,IMPDH2,HIST1H2BC,CD28,SLC25A20,CIRH1A,TRAIP,RNF123,SOCS1,IP6K2,KCNJ15,LRRC16A,ZKSCAN8,HYAL3,TUBB,HLA-DQA1,C3orf62,NKX2-3,DALRD3,SH2B3,…
Monarch HPO	EFO:0004842	Eosinophil count	42	735	0.42	1.25e-05	9606.ENSP00000162749,9606.ENSP00000216223,9606.ENSP00000226730,9606.ENSP00000264501,9606.ENSP00000266037,9606.ENSP00000274008,9606.ENSP00000274853,9606.ENSP00000280200,9606.ENSP00000283033,9606.ENSP00000294129,9606.ENSP00000310356,9606.ENSP00000311127,9606.ENSP00000324890,9606.ENSP00000326305,9606.ENSP00000329418,9606.ENSP00000331103,9606.ENSP00000339001,9606.ENSP00000345492,9606.ENSP00000348769,…	TNFRSF1A,IL2RB,IL2,KIAA1109,DOCK3,SPATA5,PPP1R18,CD226,TXNDC11,NCKIPSD,RMI2,VEGFB,CD28,SLC25A20,SOCS1,IP6K2,TUBB,SH2B3,ARIH2,IRF5,HLA-DRB1,BAK1,HLA-DQB1,NFKBIL1,GABBR1,SLC17A4,IL2RA,HLA-DRA,WDR6,HLA-A,DYRK1A,CLEC16A,ZSCAN31,CCDC36,HLA-DPA1,PRKD2,TNXB,HLA-DPB1,CISH,HLA-G,MICA,PLCB3
Monarch HPO	EFO:0008406	Susceptibility to plantar warts measurement	9	26	1.2	1.4e-05	9606.ENSP00000339398,9606.ENSP00000364543,9606.ENSP00000364805,9606.ENSP00000364992,9606.ENSP00000366095,9606.ENSP00000366374,9606.ENSP00000379826,9606.ENSP00000393566,9606.ENSP00000408146	HLA-DQA1,SKIV2L,HSPA1L,LY6G6F,MOG,OR2J3,TRIM40,HLA-DPA1,HLA-DPB1
Monarch HPO	EFO:0004509	Hemoglobin measurement	58	1228	0.34	1.53e-05	9606.ENSP00000211936,9606.ENSP00000216455,9606.ENSP00000246841,9606.ENSP00000259881,9606.ENSP00000259915,9606.ENSP00000274853,9606.ENSP00000280200,9606.ENSP00000289361,9606.ENSP00000296452,9606.ENSP00000304419,9606.ENSP00000310356,9606.ENSP00000316543,9606.ENSP00000321584,9606.ENSP00000321744,9606.ENSP00000328203,9606.ENSP00000328287,9606.ENSP00000331983,9606.ENSP00000339398,9606.ENSP00000341139,…	ZNF184,PSMA3,FLRT1,PSORS1C1,POU5F1,PPP1R18,CD226,BTN3A1,BSN,OR2B2,RMI2,RAPH1,IMPDH2,HIST1H2BC,TRAIP,RNF123,LRRC16A,HLA-DQA1,C3orf62,DALRD3,SH2B3,CYP20A1,SFTA2,TAP2,NOTCH4,VWA7,PRRC2A,NFKBIL1,CDSN,HLA-E,MOG,GABBR1,UBD,TRIM27,HIST1H2BL,SLC17A2,SLC17A4,BRD2,CCHCR1,HLA-A,OR12D3,SLC17A3,BTNL2,POM121L2,ZBED9,TRIM10,HLA-B,NBEAL1,GPX1,TNXB,C6orf10,DPCR1,HFE,DAG1,PLCB3,HIST1H4G,IP6K1,FAM65B
Monarch HPO	MONDO:0100336	Infectious disease or post-infectious disorder	15	107	0.81	1.78e-05	9606.ENSP00000259881,9606.ENSP00000259915,9606.ENSP00000313603,9606.ENSP00000321744,9606.ENSP00000364076,9606.ENSP00000364791,9606.ENSP00000365402,9606.ENSP00000369293,9606.ENSP00000381932,9606.ENSP00000397073,9606.ENSP00000399168,9606.ENSP00000407685,9606.ENSP00000413079,9606.ENSP00000415517,9606.ENSP00000459533	PSORS1C1,POU5F1,ABCF1,HIST1H2BC,HLA-DQA2,C6orf48,HLA-C,IL2RA,DYRK1A,TRIM10,HLA-B,TNXB,MICA,C6orf10,LITAF
Monarch HPO	EFO:0007869	Wellbeing measurement	20	205	0.65	2.72e-05	9606.ENSP00000252229,9606.ENSP00000259870,9606.ENSP00000259881,9606.ENSP00000312158,9606.ENSP00000327468,9606.ENSP00000331983,9606.ENSP00000332750,9606.ENSP00000348751,9606.ENSP00000349596,9606.ENSP00000354305,9606.ENSP00000364034,9606.ENSP00000364855,9606.ENSP00000367715,9606.ENSP00000377862,9606.ENSP00000390076,9606.ENSP00000391788,9606.ENSP00000392726,9606.ENSP00000407685,9606.ENSP00000417404,…	MICB,C6orf15,PSORS1C1,BTN2A1,KLHDC8B,LRRC16A,ZKSCAN8,BTN3A2,TRIM38,ZSCAN12,TAP2,MSH5,DCDC2,FAT4,ZSCAN31,CCDC36,POM121L2,TNXB,HFE,DAG1
Monarch HPO	MONDO:0100321	Viral disease or post-viral disorder	14	96	0.83	2.99e-05	9606.ENSP00000259881,9606.ENSP00000259915,9606.ENSP00000313603,9606.ENSP00000364076,9606.ENSP00000364791,9606.ENSP00000365402,9606.ENSP00000369293,9606.ENSP00000381932,9606.ENSP00000397073,9606.ENSP00000399168,9606.ENSP00000407685,9606.ENSP00000413079,9606.ENSP00000415517,9606.ENSP00000459533	PSORS1C1,POU5F1,ABCF1,HLA-DQA2,C6orf48,HLA-C,IL2RA,DYRK1A,TRIM10,HLA-B,TNXB,MICA,C6orf10,LITAF
Monarch HPO	EFO:0000180	HIV-1 infection	11	56	0.96	5.07e-05	9606.ENSP00000259881,9606.ENSP00000259915,9606.ENSP00000364791,9606.ENSP00000365402,9606.ENSP00000369293,9606.ENSP00000381932,9606.ENSP00000397073,9606.ENSP00000399168,9606.ENSP00000407685,9606.ENSP00000413079,9606.ENSP00000459533	PSORS1C1,POU5F1,C6orf48,HLA-C,IL2RA,DYRK1A,TRIM10,HLA-B,TNXB,MICA,LITAF
Monarch HPO	EFO:0010638	Atopic asthma	13	89	0.83	7.03e-05	9606.ENSP00000229729,9606.ENSP00000252229,9606.ENSP00000264501,9606.ENSP00000296513,9606.ENSP00000364034,9606.ENSP00000364080,9606.ENSP00000364678,9606.ENSP00000365318,9606.ENSP00000369293,9606.ENSP00000387122,9606.ENSP00000403495,9606.ENSP00000413079,9606.ENSP00000415517	SLC44A4,MICB,KIAA1109,ADAD1,TAP2,HLA-DQB1,EHMT2,NFKBIL1,IL2RA,CLEC16A,LTA,MICA,C6orf10
Monarch HPO	EFO:0005741	Infectious disease	14	106	0.79	7.2e-05	9606.ENSP00000259881,9606.ENSP00000259915,9606.ENSP00000313603,9606.ENSP00000321744,9606.ENSP00000364076,9606.ENSP00000364791,9606.ENSP00000365402,9606.ENSP00000369293,9606.ENSP00000381932,9606.ENSP00000397073,9606.ENSP00000399168,9606.ENSP00000407685,9606.ENSP00000413079,9606.ENSP00000459533	PSORS1C1,POU5F1,ABCF1,HIST1H2BC,HLA-DQA2,C6orf48,HLA-C,IL2RA,DYRK1A,TRIM10,HLA-B,TNXB,MICA,LITAF
Monarch HPO	EFO:0007924	Tonsillectomy risk measurement	14	110	0.77	0.00011	9606.ENSP00000303939,9606.ENSP00000345492,9606.ENSP00000354305,9606.ENSP00000354581,9606.ENSP00000364034,9606.ENSP00000364543,9606.ENSP00000365261,9606.ENSP00000365588,9606.ENSP00000369293,9606.ENSP00000378704,9606.ENSP00000393978,9606.ENSP00000399168,9606.ENSP00000407685,9606.ENSP00000412927	CTLA4,SH2B3,ZSCAN12,GPX6,TAP2,SKIV2L,LST1,MDC1,IL2RA,BRD2,PRKD2,HLA-B,TNXB,HLA-G
Monarch HPO	EFO:0000408	Disease	64	1529	0.29	0.00012	9606.ENSP00000162749,9606.ENSP00000226578,9606.ENSP00000229729,9606.ENSP00000244360,9606.ENSP00000249373,9606.ENSP00000252229,9606.ENSP00000259881,9606.ENSP00000259915,9606.ENSP00000264501,9606.ENSP00000266037,9606.ENSP00000274008,9606.ENSP00000296513,9606.ENSP00000299367,9606.ENSP00000302194,9606.ENSP00000303939,9606.ENSP00000310356,9606.ENSP00000310520,9606.ENSP00000313603,9606.ENSP00000321744,…	TNFRSF1A,MANBA,SLC44A4,RNF39,SMO,MICB,PSORS1C1,POU5F1,KIAA1109,DOCK3,SPATA5,ADAD1,C2,ATP6V1G2,CTLA4,RMI2,ERCC4,ABCF1,HIST1H2BC,COL7A1,TUBB,HLA-DQA1,SH2B3,CYP20A1,CCDC88B,IRF5,HLA-DRB1,TAP2,HLA-DQA2,HLA-DQB1,PBX2,STK19,SKIV2L,EHMT2,C6orf48,VWA7,MSH5,GPANK1,NFKBIL1,HLA-C,IL2RA,FAT4,HLA-DRA,DYRK1A,CARF,CLEC16A,HLA-DOB,TRIM10,HLA-B,NBEAL1,RHOA,LTA,SYNGAP1,TNXB,HLA-DPB1,TRIM26,MICA,C6orf10,CFB,ZFP57,B…
Monarch HPO	MONDO:0100329	Primary viral infectious disease	13	95	0.8	0.00012	9606.ENSP00000259881,9606.ENSP00000259915,9606.ENSP00000313603,9606.ENSP00000364076,9606.ENSP00000364791,9606.ENSP00000365402,9606.ENSP00000369293,9606.ENSP00000381932,9606.ENSP00000397073,9606.ENSP00000399168,9606.ENSP00000407685,9606.ENSP00000413079,9606.ENSP00000459533	PSORS1C1,POU5F1,ABCF1,HLA-DQA2,C6orf48,HLA-C,IL2RA,DYRK1A,TRIM10,HLA-B,TNXB,MICA,LITAF
Monarch HPO	EFO:0005140	Autoimmune disease	7	18	1.25	0.00014	9606.ENSP00000302194,9606.ENSP00000339398,9606.ENSP00000345492,9606.ENSP00000364034,9606.ENSP00000365318,9606.ENSP00000390020,9606.ENSP00000407685	ATP6V1G2,HLA-DQA1,SH2B3,TAP2,NFKBIL1,HLA-DOB,TNXB
Monarch HPO	EFO:0008376	Mosquito bite measurement	18	193	0.63	0.00014	9606.ENSP00000229729,9606.ENSP00000264498,9606.ENSP00000264501,9606.ENSP00000274008,9606.ENSP00000299367,9606.ENSP00000339398,9606.ENSP00000364076,9606.ENSP00000364235,9606.ENSP00000364815,9606.ENSP00000378786,9606.ENSP00000379282,9606.ENSP00000379475,9606.ENSP00000390020,9606.ENSP00000390431,9606.ENSP00000399168,9606.ENSP00000413079,9606.ENSP00000415517,9606.ENSP00000484789	SLC44A4,FGF2,KIAA1109,SPATA5,C2,HLA-DQA1,HLA-DQA2,RNF5,VARS,HLA-DRA,ABHD16A,DDX39B,HLA-DOB,HLA-DQB2,HLA-B,MICA,C6orf10,HIST1H4E
Monarch HPO	EFO:0000540	Immune system disease	11	67	0.88	0.00016	9606.ENSP00000302194,9606.ENSP00000310356,9606.ENSP00000339398,9606.ENSP00000345492,9606.ENSP00000364034,9606.ENSP00000364855,9606.ENSP00000365318,9606.ENSP00000390020,9606.ENSP00000407685,9606.ENSP00000455906,9606.ENSP00000481570	ATP6V1G2,RMI2,HLA-DQA1,SH2B3,TAP2,MSH5,NFKBIL1,HLA-DOB,TNXB,MUC22,TNFAIP3
Monarch HPO	EFO:0000546	Injury	15	138	0.7	0.0002	9606.ENSP00000259881,9606.ENSP00000259915,9606.ENSP00000274008,9606.ENSP00000313603,9606.ENSP00000321744,9606.ENSP00000364076,9606.ENSP00000364791,9606.ENSP00000365402,9606.ENSP00000369293,9606.ENSP00000381932,9606.ENSP00000397073,9606.ENSP00000399168,9606.ENSP00000407685,9606.ENSP00000413079,9606.ENSP00000459533	PSORS1C1,POU5F1,SPATA5,ABCF1,HIST1H2BC,HLA-DQA2,C6orf48,HLA-C,IL2RA,DYRK1A,TRIM10,HLA-B,TNXB,MICA,LITAF
Monarch HPO	EFO:0004308	Leukocyte count	78	2064	0.24	0.00025	9606.ENSP00000162749,9606.ENSP00000216223,9606.ENSP00000226578,9606.ENSP00000226730,9606.ENSP00000228872,9606.ENSP00000259881,9606.ENSP00000259915,9606.ENSP00000262432,9606.ENSP00000264501,9606.ENSP00000265459,9606.ENSP00000265560,9606.ENSP00000266037,9606.ENSP00000274008,9606.ENSP00000274853,9606.ENSP00000279227,9606.ENSP00000280200,9606.ENSP00000283033,9606.ENSP00000294129,9606.ENSP00000302194,…	TNFRSF1A,IL2RB,MANBA,IL2,CDKN1B,PSORS1C1,POU5F1,METTL2B,KIAA1109,NRXN2,USP4,DOCK3,SPATA5,PPP1R18,FERMT3,CD226,TXNDC11,NCKIPSD,ATP6V1G2,RMI2,VEGFB,CD28,SLC25A20,SOCS1,IP6K2,KCNJ15,HYAL3,TUBB,HLA-DQA1,SH2B3,UBE2H,ARIH2,IRF5,HLA-DRB1,BAK1,HLA-DMA,HLA-DQB1,HLA-DRB5,NOTCH4,STK19,EHMT2,VARS,C6orf47,LST1,NFKBIL1,HLA-C,CDSN,GABBR1,HIST1H2AC,SLC17A4,IL2RA,HLA-DRA,QRICH1,WDR6,ABHD16A,DDX39B,CCHCR1,HLA-A,DY…
Monarch HPO	EFO:0008219	Macrophage inflammatory protein 1b measurement	10	56	0.92	0.00025	9606.ENSP00000265560,9606.ENSP00000266037,9606.ENSP00000296473,9606.ENSP00000303706,9606.ENSP00000331103,9606.ENSP00000332371,9606.ENSP00000348769,9606.ENSP00000379047,9606.ENSP00000442600,9606.ENSP00000482032	USP4,DOCK3,MON1A,CDC25A,IP6K2,COL7A1,ARIH2,CCDC51,DAG1,IP6K1
Monarch HPO	EFO:0004586	Complete blood cell count	99	2857	0.2	0.00029	9606.ENSP00000162749,9606.ENSP00000203407,9606.ENSP00000216223,9606.ENSP00000216455,9606.ENSP00000226578,9606.ENSP00000226730,9606.ENSP00000228872,9606.ENSP00000252229,9606.ENSP00000259881,9606.ENSP00000259915,9606.ENSP00000262432,9606.ENSP00000264501,9606.ENSP00000265388,9606.ENSP00000265459,9606.ENSP00000265560,9606.ENSP00000266037,9606.ENSP00000274008,9606.ENSP00000274853,9606.ENSP00000279227,…	TNFRSF1A,UQCRC1,IL2RB,PSMA3,MANBA,IL2,CDKN1B,MICB,PSORS1C1,POU5F1,METTL2B,KIAA1109,TNPO3,NRXN2,USP4,DOCK3,SPATA5,PPP1R18,FERMT3,CD226,TXNDC11,NCKIPSD,C2,ATP6V1G2,PPP1R14B,RMI2,VEGFB,HIST1H2BC,CD28,SLC25A20,TRAIP,SOCS1,IP6K2,KCNJ15,LRRC16A,HYAL3,TUBB,HLA-DQA1,SH2B3,UBE2H,ARIH2,IRF5,HLA-DRB1,BAK1,HLA-DMA,HLA-DQB1,HLA-DRB5,NOTCH4,STK19,SKIV2L,EHMT2,C6orf48,VARS,C6orf47,AIF1,LST1,NFKBIL1,HLA-C,CDSN,G…
Monarch HPO	MONDO:0021147	Disorder of development or morphogenesis	9	44	0.98	0.00031	9606.ENSP00000162749,9606.ENSP00000226578,9606.ENSP00000310356,9606.ENSP00000349238,9606.ENSP00000349770,9606.ENSP00000378786,9606.ENSP00000387122,9606.ENSP00000407685,9606.ENSP00000408146	TNFRSF1A,MANBA,RMI2,CCDC88B,IRF5,HLA-DRA,CLEC16A,TNXB,HLA-DPB1
Monarch HPO	EFO:0004337	Intelligence	38	740	0.38	0.00032	9606.ENSP00000002829,9606.ENSP00000164024,9606.ENSP00000211936,9606.ENSP00000244527,9606.ENSP00000246841,9606.ENSP00000265560,9606.ENSP00000265563,9606.ENSP00000266022,9606.ENSP00000273590,9606.ENSP00000289361,9606.ENSP00000289788,9606.ENSP00000296452,9606.ENSP00000299367,9606.ENSP00000302194,9606.ENSP00000312158,9606.ENSP00000327468,9606.ENSP00000328203,9606.ENSP00000331103,9606.ENSP00000331983,…	SEMA3F,CELSR3,ZNF184,SLC17A1,FLRT1,USP4,PRKAR2A,RBM6,TCTA,BTN3A1,ZSCAN23,BSN,C2,ATP6V1G2,BTN2A1,KLHDC8B,TRAIP,IP6K2,LRRC16A,BTN3A2,HIST1H2BF,BTN2A2,MSH5,FLOT1,TRIM31,HIST1H2AC,SLC17A4,DCDC2,OR12D3,CDHR4,POM121L2,RHOA,HFE,ZFP57,CALU,DAG1,IP6K1,HIST1H2BN
Monarch HPO	EFO:0010056	Liver iron measurement	5	6	1.59	0.00034	9606.ENSP00000244513,9606.ENSP00000331983,9606.ENSP00000348751,9606.ENSP00000366404,9606.ENSP00000367197	BTN1A1,LRRC16A,BTN3A2,TRIM27,SCGN
Monarch HPO	EFO:0000508	Genetic disorder	23	332	0.51	0.00043	9606.ENSP00000162749,9606.ENSP00000226578,9606.ENSP00000249373,9606.ENSP00000299367,9606.ENSP00000310356,9606.ENSP00000310520,9606.ENSP00000349238,9606.ENSP00000349770,9606.ENSP00000364190,9606.ENSP00000364482,9606.ENSP00000364543,9606.ENSP00000364855,9606.ENSP00000377862,9606.ENSP00000378786,9606.ENSP00000387122,9606.ENSP00000399168,9606.ENSP00000400175,9606.ENSP00000408146,9606.ENSP00000415517,…	TNFRSF1A,MANBA,SMO,C2,RMI2,ERCC4,CCDC88B,IRF5,PBX2,STK19,SKIV2L,MSH5,FAT4,HLA-DRA,CLEC16A,HLA-B,RHOA,HLA-DPB1,C6orf10,CFB,BBS12,MUC22,TNFAIP3
Monarch HPO	EFO:0005809	Type ii hypersensitivity reaction disease	7	23	1.15	0.00045	9606.ENSP00000302194,9606.ENSP00000339398,9606.ENSP00000345492,9606.ENSP00000364034,9606.ENSP00000365318,9606.ENSP00000390020,9606.ENSP00000407685	ATP6V1G2,HLA-DQA1,SH2B3,TAP2,NFKBIL1,HLA-DOB,TNXB
Monarch HPO	EFO:0004918	Age at diagnosis	9	48	0.94	0.00053	9606.ENSP00000259915,9606.ENSP00000351989,9606.ENSP00000364034,9606.ENSP00000364080,9606.ENSP00000364802,9606.ENSP00000398698,9606.ENSP00000409799,9606.ENSP00000415517,9606.ENSP00000417182	POU5F1,SFTA2,TAP2,HLA-DQB1,HSPA1A,TNF,RPP21,C6orf10,DPCR1
Monarch HPO	EFO:0009180	Rosacea severity measurement	9	48	0.94	0.00053	9606.ENSP00000252229,9606.ENSP00000299367,9606.ENSP00000339398,9606.ENSP00000351989,9606.ENSP00000363840,9606.ENSP00000364813,9606.ENSP00000393566,9606.ENSP00000408146,9606.ENSP00000417182	MICB,C2,HLA-DQA1,SFTA2,COL11A2,LSM2,HLA-DPA1,HLA-DPB1,DPCR1
Monarch HPO	EFO:0008410	Susceptibility to pneumonia measurement	7	25	1.11	0.00068	9606.ENSP00000162749,9606.ENSP00000299367,9606.ENSP00000339398,9606.ENSP00000364034,9606.ENSP00000364190,9606.ENSP00000364813,9606.ENSP00000379873	TNFRSF1A,C2,HLA-DQA1,TAP2,PBX2,LSM2,HLA-A
Monarch HPO	EFO:0006848	Mental or behavioural disorder biomarker	64	1634	0.26	0.00071	9606.ENSP00000211936,9606.ENSP00000216223,9606.ENSP00000232375,9606.ENSP00000244527,9606.ENSP00000252229,9606.ENSP00000259870,9606.ENSP00000259881,9606.ENSP00000264501,9606.ENSP00000265560,9606.ENSP00000265563,9606.ENSP00000266037,9606.ENSP00000274853,9606.ENSP00000303706,9606.ENSP00000312158,9606.ENSP00000319006,9606.ENSP00000321744,9606.ENSP00000327468,9606.ENSP00000328287,9606.ENSP00000331983,…	ZNF184,IL2RB,PFKFB4,SLC17A1,MICB,C6orf15,PSORS1C1,KIAA1109,USP4,PRKAR2A,DOCK3,PPP1R18,CDC25A,BTN2A1,CCDC71,HIST1H2BC,KLHDC8B,RNF123,LRRC16A,ZKSCAN8,SNTB2,C3orf62,BTN3A2,HIST1H2BF,TRIM38,HLA-DRB1,ZSCAN12,TAP2,NOTCH4,PBX2,ATF6B,STK19,VWA7,MSH5,CLIC1,DDAH2,BAG6,PRRC2A,HLA-C,TRIM31,GABBR1,ZKSCAN4,SCGN,DCDC2,IL2RA,FAT4,QRICH1,CLEC16A,LAMB2,ZSCAN31,HLA-DQB2,BTNL2,CCDC36,POM121L2,ZBED9,NBEAL1,RHOA,TNXB,…
Monarch HPO	EFO:0007660	Neuroticism measurement	21	296	0.52	0.00075	9606.ENSP00000211936,9606.ENSP00000252229,9606.ENSP00000259881,9606.ENSP00000312158,9606.ENSP00000321744,9606.ENSP00000331983,9606.ENSP00000348751,9606.ENSP00000364163,9606.ENSP00000364349,9606.ENSP00000364482,9606.ENSP00000364855,9606.ENSP00000364935,9606.ENSP00000365131,9606.ENSP00000365924,9606.ENSP00000366233,9606.ENSP00000378830,9606.ENSP00000392726,9606.ENSP00000399903,9606.ENSP00000407685,…	ZNF184,MICB,PSORS1C1,BTN2A1,HIST1H2BC,LRRC16A,BTN3A2,NOTCH4,ATF6B,STK19,MSH5,CLIC1,BAG6,TRIM31,GABBR1,QRICH1,POM121L2,NBEAL1,TNXB,RPP21,HFE
Monarch HPO	EFO:0007006	Depressive symptom measurement	18	230	0.56	0.001	9606.ENSP00000252229,9606.ENSP00000259881,9606.ENSP00000264501,9606.ENSP00000265563,9606.ENSP00000312158,9606.ENSP00000331983,9606.ENSP00000341139,9606.ENSP00000348751,9606.ENSP00000354305,9606.ENSP00000364855,9606.ENSP00000364935,9606.ENSP00000390076,9606.ENSP00000391788,9606.ENSP00000392726,9606.ENSP00000407685,9606.ENSP00000417404,9606.ENSP00000442600,9606.ENSP00000483903	MICB,PSORS1C1,KIAA1109,PRKAR2A,BTN2A1,LRRC16A,C3orf62,BTN3A2,ZSCAN12,MSH5,CLIC1,ZSCAN31,CCDC36,POM121L2,TNXB,HFE,DAG1,HIST1H2BN
Monarch HPO	EFO:0000512	Reproductive system disease	13	125	0.68	0.0011	9606.ENSP00000259881,9606.ENSP00000259915,9606.ENSP00000339001,9606.ENSP00000345492,9606.ENSP00000364791,9606.ENSP00000365402,9606.ENSP00000369293,9606.ENSP00000381932,9606.ENSP00000397073,9606.ENSP00000399168,9606.ENSP00000407685,9606.ENSP00000413079,9606.ENSP00000459533	PSORS1C1,POU5F1,TUBB,SH2B3,C6orf48,HLA-C,IL2RA,DYRK1A,TRIM10,HLA-B,TNXB,MICA,LITAF
Monarch HPO	EFO:0004461	Iron biomarker measurement	13	123	0.69	0.0011	9606.ENSP00000229729,9606.ENSP00000230582,9606.ENSP00000244513,9606.ENSP00000244527,9606.ENSP00000331983,9606.ENSP00000348751,9606.ENSP00000364080,9606.ENSP00000364163,9606.ENSP00000366404,9606.ENSP00000367081,9606.ENSP00000367197,9606.ENSP00000380250,9606.ENSP00000417404	SLC44A4,PRSS16,BTN1A1,SLC17A1,LRRC16A,BTN3A2,HLA-DQB1,NOTCH4,TRIM27,SLC17A2,SCGN,SLC17A3,HFE
Monarch HPO	EFO:0007911	Personality trait measurement	23	356	0.48	0.0011	9606.ENSP00000211936,9606.ENSP00000252229,9606.ENSP00000259881,9606.ENSP00000312158,9606.ENSP00000321744,9606.ENSP00000331983,9606.ENSP00000348751,9606.ENSP00000364163,9606.ENSP00000364349,9606.ENSP00000364482,9606.ENSP00000364855,9606.ENSP00000364935,9606.ENSP00000365131,9606.ENSP00000365924,9606.ENSP00000366233,9606.ENSP00000378830,9606.ENSP00000392726,9606.ENSP00000393566,9606.ENSP00000399903,…	ZNF184,MICB,PSORS1C1,BTN2A1,HIST1H2BC,LRRC16A,BTN3A2,NOTCH4,ATF6B,STK19,MSH5,CLIC1,BAG6,TRIM31,GABBR1,QRICH1,POM121L2,HLA-DPA1,NBEAL1,TNXB,HLA-DPB1,RPP21,HFE
Monarch HPO	EFO:1001486	Primary biliary cirrhosis	8	40	0.97	0.0011	9606.ENSP00000162749,9606.ENSP00000226578,9606.ENSP00000310356,9606.ENSP00000349238,9606.ENSP00000349770,9606.ENSP00000378786,9606.ENSP00000387122,9606.ENSP00000408146	TNFRSF1A,MANBA,RMI2,CCDC88B,IRF5,HLA-DRA,CLEC16A,HLA-DPB1
Monarch HPO	EFO:1002011	Adult onset asthma	9	54	0.89	0.0011	9606.ENSP00000339398,9606.ENSP00000353099,9606.ENSP00000364080,9606.ENSP00000364840,9606.ENSP00000365071,9606.ENSP00000369293,9606.ENSP00000387122,9606.ENSP00000399168,9606.ENSP00000410446	HLA-DQA1,HLA-DRB1,HLA-DQB1,VWA7,GPANK1,IL2RA,CLEC16A,HLA-B,TRIM26
Monarch HPO	HP:0002715	Abnormality of the immune system	65	1700	0.25	0.0011	9606.ENSP00000013807,9606.ENSP00000162749,9606.ENSP00000216223,9606.ENSP00000217244,9606.ENSP00000226578,9606.ENSP00000228872,9606.ENSP00000230056,9606.ENSP00000231749,9606.ENSP00000249373,9606.ENSP00000252229,9606.ENSP00000259881,9606.ENSP00000264497,9606.ENSP00000264501,9606.ENSP00000268261,9606.ENSP00000274008,9606.ENSP00000279227,9606.ENSP00000296443,9606.ENSP00000296513,9606.ENSP00000299367,…	ERCC1,TNFRSF1A,IL2RB,CSNK2A1,MANBA,CDKN1B,GMNN,ZMYND10,SMO,MICB,PSORS1C1,IL21,KIAA1109,PMM2,SPATA5,FERMT3,TREX1,ADAD1,C2,CTLA4,RMI2,ERCC4,CD28,FLNC,TRAIP,COL7A1,HLA-DQA1,P4HTM,PRMT7,SH2B3,TAP1,CCDC88B,HLA-DRB1,COL11A2,PSMB8,TAP2,HLA-DQB1,SKIV2L,EHMT2,NEU1,C6orf48,NFKBIL1,CDSN,HIST1H4C,TDP2,DCDC2,EXOSC9,IL2RA,FAT4,CCHCR1,SLC17A3,DYRK1A,CLEC16A,LAMB2,C4A,HLA-DMB,HLA-B,TNXB,HLA-DPB1,CYP21A2,MICA,C4B…
Monarch HPO	HP:0012235	Drug-induced agranulocytosis	8	41	0.96	0.0011	9606.ENSP00000259881,9606.ENSP00000299367,9606.ENSP00000364034,9606.ENSP00000364678,9606.ENSP00000364791,9606.ENSP00000399168,9606.ENSP00000413079,9606.ENSP00000455906	PSORS1C1,C2,TAP2,EHMT2,C6orf48,HLA-B,MICA,MUC22
Monarch HPO	EFO:0005671	Smoking behaviour measurement	33	652	0.37	0.0014	9606.ENSP00000002829,9606.ENSP00000044462,9606.ENSP00000265459,9606.ENSP00000265560,9606.ENSP00000289316,9606.ENSP00000310356,9606.ENSP00000326305,9606.ENSP00000326570,9606.ENSP00000330074,9606.ENSP00000331103,9606.ENSP00000333896,9606.ENSP00000339398,9606.ENSP00000345492,9606.ENSP00000348380,9606.ENSP00000348769,9606.ENSP00000349143,9606.ENSP00000364034,9606.ENSP00000364080,9606.ENSP00000364210,…	SEMA3F,PSMA4,NRXN2,USP4,HIST1H2BD,RMI2,SLC25A20,FKRP,HIST1H1B,IP6K2,RPS6KA4,HLA-DQA1,SH2B3,CYP20A1,ARIH2,BTN2A2,TAP2,HLA-DQB1,AGER,ATF6B,EHMT2,C6orf25,LY6G6C,FLOT1,MOG,GABBR1,HLA-DOB,HLA-DQB2,B3GALT4,TRIM26,HLA-G,HFE,HIST1H2BE
Monarch HPO	EFO:0008140	gp41 C34 peptide, HIV measurement	4	4	1.67	0.0016	9606.ENSP00000364482,9606.ENSP00000364543,9606.ENSP00000364805,9606.ENSP00000364855	STK19,SKIV2L,HSPA1L,MSH5
Monarch HPO	EFO:0008234	MHC class I polypeptide-related sequence B measurement	4	4	1.67	0.0016	9606.ENSP00000244513,9606.ENSP00000252229,9606.ENSP00000259881,9606.ENSP00000365465	BTN1A1,MICB,PSORS1C1,CDSN
Monarch HPO	EFO:0008298	Thioredoxin domain-containing protein 12 measurement	4	4	1.67	0.0016	9606.ENSP00000265560,9606.ENSP00000266022,9606.ENSP00000331103,9606.ENSP00000482032	USP4,RBM6,IP6K2,IP6K1
Monarch HPO	EFO:0010220	17-hydroxyprogesterone measurement	4	4	1.67	0.0016	9606.ENSP00000342156,9606.ENSP00000364855,9606.ENSP00000365588,9606.ENSP00000399168	NCR3,MSH5,MDC1,HLA-B
Monarch HPO	HP:0000964	Eczema	19	269	0.51	0.0016	9606.ENSP00000252229,9606.ENSP00000264501,9606.ENSP00000296513,9606.ENSP00000303939,9606.ENSP00000310356,9606.ENSP00000324890,9606.ENSP00000339398,9606.ENSP00000343103,9606.ENSP00000349238,9606.ENSP00000353099,9606.ENSP00000364080,9606.ENSP00000367034,9606.ENSP00000369293,9606.ENSP00000379566,9606.ENSP00000381932,9606.ENSP00000387122,9606.ENSP00000398890,9606.ENSP00000408146,9606.ENSP00000481570	MICB,KIAA1109,ADAD1,CTLA4,RMI2,CD28,HLA-DQA1,PRMT7,CCDC88B,HLA-DRB1,HLA-DQB1,HIST1H4C,IL2RA,CCHCR1,DYRK1A,CLEC16A,HLA-DMB,HLA-DPB1,TNFAIP3
Monarch HPO	HP:0011123	Inflammatory abnormality of the skin	27	482	0.41	0.0016	9606.ENSP00000162749,9606.ENSP00000252229,9606.ENSP00000264501,9606.ENSP00000279227,9606.ENSP00000296443,9606.ENSP00000296513,9606.ENSP00000303939,9606.ENSP00000310356,9606.ENSP00000310520,9606.ENSP00000324890,9606.ENSP00000332371,9606.ENSP00000339398,9606.ENSP00000343103,9606.ENSP00000349238,9606.ENSP00000353099,9606.ENSP00000364016,9606.ENSP00000364080,9606.ENSP00000367034,9606.ENSP00000369293,…	TNFRSF1A,MICB,KIAA1109,FERMT3,TREX1,ADAD1,CTLA4,RMI2,ERCC4,CD28,COL7A1,HLA-DQA1,PRMT7,CCDC88B,HLA-DRB1,PSMB8,HLA-DQB1,HIST1H4C,IL2RA,FAT4,CCHCR1,DYRK1A,CLEC16A,HLA-DMB,HLA-DPB1,CYP21A2,TNFAIP3
Monarch HPO	EFO:0007789	BMI-adjusted waist circumference	38	824	0.33	0.0019	9606.ENSP00000164024,9606.ENSP00000229729,9606.ENSP00000230582,9606.ENSP00000232375,9606.ENSP00000246841,9606.ENSP00000266022,9606.ENSP00000266037,9606.ENSP00000274008,9606.ENSP00000289316,9606.ENSP00000294129,9606.ENSP00000296444,9606.ENSP00000296452,9606.ENSP00000299367,9606.ENSP00000303706,9606.ENSP00000311127,9606.ENSP00000319006,9606.ENSP00000321744,9606.ENSP00000331103,9606.ENSP00000343103,…	CELSR3,SLC44A4,PRSS16,PFKFB4,FLRT1,RBM6,DOCK3,SPATA5,HIST1H2BD,NCKIPSD,SHISA5,BSN,C2,CDC25A,VEGFB,CCDC71,HIST1H2BC,IP6K2,PRMT7,ARIH2,HIST1H2BF,GPX6,NOTCH4,SCGN,HLA-DRA,QRICH1,CLEC16A,LAMB2,BTNL2,POM121L2,MAPKAPK3,HLA-B,RHOA,HEMK1,TNXB,C6orf10,DAG1,HIST1H2BE
Monarch HPO	EFO:0007987	Granulocyte count	52	1288	0.27	0.0019	9606.ENSP00000162749,9606.ENSP00000216223,9606.ENSP00000226730,9606.ENSP00000264501,9606.ENSP00000266037,9606.ENSP00000274008,9606.ENSP00000274853,9606.ENSP00000280200,9606.ENSP00000283033,9606.ENSP00000294129,9606.ENSP00000310356,9606.ENSP00000311127,9606.ENSP00000324890,9606.ENSP00000326305,9606.ENSP00000329418,9606.ENSP00000331103,9606.ENSP00000331698,9606.ENSP00000337425,9606.ENSP00000339001,…	TNFRSF1A,IL2RB,IL2,KIAA1109,DOCK3,SPATA5,PPP1R18,CD226,TXNDC11,NCKIPSD,RMI2,VEGFB,CD28,SLC25A20,SOCS1,IP6K2,KCNJ15,HYAL3,TUBB,HLA-DQA1,SH2B3,ARIH2,IRF5,HLA-DRB1,BAK1,HLA-DMA,HLA-DQB1,LST1,NFKBIL1,HLA-C,GABBR1,SLC17A4,IL2RA,HLA-DRA,WDR6,HLA-A,DYRK1A,CLEC16A,ZSCAN31,CCDC36,HLA-DPA1,PRKD2,HLA-B,TNXB,HLA-DPB1,CISH,HLA-G,MICA,CFB,PLCB3,TNFAIP3,FAM65B
Monarch HPO	EFO:0005197	beta-2 microglobulin measurement	4	5	1.57	0.0025	9606.ENSP00000345492,9606.ENSP00000365402,9606.ENSP00000365924,9606.ENSP00000399168	SH2B3,HLA-C,TRIM31,HLA-B
Monarch HPO	EFO:0007633	Response to thioamide	4	5	1.57	0.0025	9606.ENSP00000259881,9606.ENSP00000364034,9606.ENSP00000364791,9606.ENSP00000455906	PSORS1C1,TAP2,C6orf48,MUC22
Monarch HPO	EFO:0008378	Mosquito bite reaction size measurement	14	161	0.6	0.0025	9606.ENSP00000229729,9606.ENSP00000264498,9606.ENSP00000264501,9606.ENSP00000274008,9606.ENSP00000299367,9606.ENSP00000364235,9606.ENSP00000364815,9606.ENSP00000379282,9606.ENSP00000379475,9606.ENSP00000390020,9606.ENSP00000390431,9606.ENSP00000413079,9606.ENSP00000415517,9606.ENSP00000484789	SLC44A4,FGF2,KIAA1109,SPATA5,C2,RNF5,VARS,ABHD16A,DDX39B,HLA-DOB,HLA-DQB2,MICA,C6orf10,HIST1H4E
Monarch HPO	EFO:0008377	Mosquito bite reaction itch intensity measurement	12	121	0.66	0.0028	9606.ENSP00000229729,9606.ENSP00000264501,9606.ENSP00000274008,9606.ENSP00000299367,9606.ENSP00000339398,9606.ENSP00000364076,9606.ENSP00000364235,9606.ENSP00000379282,9606.ENSP00000390431,9606.ENSP00000399168,9606.ENSP00000413079,9606.ENSP00000415517	SLC44A4,KIAA1109,SPATA5,C2,HLA-DQA1,HLA-DQA2,RNF5,ABHD16A,HLA-DQB2,HLA-B,MICA,C6orf10
Monarch HPO	EFO:0006332	Serum iron measurement	7	36	0.95	0.0032	9606.ENSP00000230582,9606.ENSP00000331983,9606.ENSP00000364080,9606.ENSP00000364163,9606.ENSP00000367197,9606.ENSP00000380250,9606.ENSP00000417404	PRSS16,LRRC16A,HLA-DQB1,NOTCH4,SCGN,SLC17A3,HFE
Monarch HPO	HP:0012649	Increased inflammatory response	42	984	0.3	0.0036	9606.ENSP00000013807,9606.ENSP00000162749,9606.ENSP00000216223,9606.ENSP00000228872,9606.ENSP00000231749,9606.ENSP00000252229,9606.ENSP00000264497,9606.ENSP00000264501,9606.ENSP00000268261,9606.ENSP00000279227,9606.ENSP00000296443,9606.ENSP00000296513,9606.ENSP00000303939,9606.ENSP00000310356,9606.ENSP00000310520,9606.ENSP00000324890,9606.ENSP00000332371,9606.ENSP00000339398,9606.ENSP00000341422,…	ERCC1,TNFRSF1A,IL2RB,CDKN1B,ZMYND10,MICB,IL21,KIAA1109,PMM2,FERMT3,TREX1,ADAD1,CTLA4,RMI2,ERCC4,CD28,COL7A1,HLA-DQA1,P4HTM,PRMT7,TAP1,CCDC88B,HLA-DRB1,COL11A2,PSMB8,TAP2,HLA-DQB1,SKIV2L,HIST1H4C,DCDC2,IL2RA,FAT4,CCHCR1,DYRK1A,CLEC16A,C4A,HLA-DMB,HLA-DPB1,CYP21A2,C4B,HFE,TNFAIP3
Monarch HPO	EFO:0008413	Susceptibility to urinary tract infection measurement	6	25	1.05	0.0042	9606.ENSP00000299367,9606.ENSP00000348751,9606.ENSP00000352252,9606.ENSP00000354581,9606.ENSP00000364813,9606.ENSP00000366509	C2,BTN3A2,HIST1H3J,GPX6,LSM2,ZKSCAN4
Monarch HPO	EFO:0007796	Parental longevity	14	174	0.57	0.005	9606.ENSP00000002829,9606.ENSP00000259881,9606.ENSP00000259915,9606.ENSP00000261778,9606.ENSP00000280200,9606.ENSP00000289316,9606.ENSP00000296452,9606.ENSP00000345492,9606.ENSP00000348924,9606.ENSP00000364034,9606.ENSP00000379873,9606.ENSP00000388325,9606.ENSP00000455906,9606.ENSP00000482032	SEMA3F,PSORS1C1,POU5F1,TANGO6,CD226,HIST1H2BD,BSN,SH2B3,HIST1H2BF,TAP2,HLA-A,LAMB2,MUC22,IP6K1
Monarch HPO	EFO:0009695	Household income	12	130	0.63	0.005	9606.ENSP00000002829,9606.ENSP00000264501,9606.ENSP00000265560,9606.ENSP00000266022,9606.ENSP00000273590,9606.ENSP00000296452,9606.ENSP00000296456,9606.ENSP00000328203,9606.ENSP00000328287,9606.ENSP00000331103,9606.ENSP00000400175,9606.ENSP00000482032	SEMA3F,KIAA1109,USP4,RBM6,TCTA,BSN,APEH,TRAIP,RNF123,IP6K2,RHOA,IP6K1
Monarch HPO	EFO:0007988	Myeloid white cell count	53	1391	0.25	0.0061	9606.ENSP00000162749,9606.ENSP00000216223,9606.ENSP00000226730,9606.ENSP00000264501,9606.ENSP00000266037,9606.ENSP00000274008,9606.ENSP00000274853,9606.ENSP00000280200,9606.ENSP00000283033,9606.ENSP00000294129,9606.ENSP00000310356,9606.ENSP00000311127,9606.ENSP00000324890,9606.ENSP00000326305,9606.ENSP00000329418,9606.ENSP00000331103,9606.ENSP00000331698,9606.ENSP00000337425,9606.ENSP00000339001,…	TNFRSF1A,IL2RB,IL2,KIAA1109,DOCK3,SPATA5,PPP1R18,CD226,TXNDC11,NCKIPSD,RMI2,VEGFB,CD28,SLC25A20,SOCS1,IP6K2,KCNJ15,HYAL3,TUBB,HLA-DQA1,SH2B3,ARIH2,IRF5,HLA-DRB1,BAK1,HLA-DMA,HLA-DQB1,LST1,NFKBIL1,HLA-C,GABBR1,SLC17A4,IL2RA,HLA-DRA,QRICH1,WDR6,HLA-A,DYRK1A,CLEC16A,ZSCAN31,CCDC36,HLA-DPA1,PRKD2,HLA-B,TNXB,HLA-DPB1,CISH,HLA-G,MICA,CFB,PLCB3,TNFAIP3,FAM65B
Monarch HPO	EFO:0004556	Antibody measurement	20	331	0.45	0.0064	9606.ENSP00000244573,9606.ENSP00000339398,9606.ENSP00000345492,9606.ENSP00000348751,9606.ENSP00000353099,9606.ENSP00000364034,9606.ENSP00000364080,9606.ENSP00000364543,9606.ENSP00000364791,9606.ENSP00000365042,9606.ENSP00000365402,9606.ENSP00000365588,9606.ENSP00000369293,9606.ENSP00000381932,9606.ENSP00000390020,9606.ENSP00000390431,9606.ENSP00000390613,9606.ENSP00000393566,9606.ENSP00000408146,…	HIST1H1A,HLA-DQA1,SH2B3,BTN3A2,HLA-DRB1,TAP2,HLA-DQB1,SKIV2L,C6orf48,CSNK2B,HLA-C,MDC1,IL2RA,DYRK1A,HLA-DOB,HLA-DQB2,BTNL2,HLA-DPA1,HLA-DPB1,CFB
Monarch HPO	EFO:0010130	Health study participation	8	59	0.8	0.008	9606.ENSP00000164024,9606.ENSP00000232375,9606.ENSP00000261778,9606.ENSP00000296474,9606.ENSP00000331103,9606.ENSP00000364840,9606.ENSP00000365201,9606.ENSP00000400175	CELSR3,PFKFB4,TANGO6,MST1R,IP6K2,VWA7,PRRC2A,RHOA
Monarch HPO	EFO:0007986	Reticulocyte count	26	527	0.36	0.0132	9606.ENSP00000002829,9606.ENSP00000246841,9606.ENSP00000279227,9606.ENSP00000280200,9606.ENSP00000296452,9606.ENSP00000310356,9606.ENSP00000321744,9606.ENSP00000326305,9606.ENSP00000329418,9606.ENSP00000345492,9606.ENSP00000364163,9606.ENSP00000365318,9606.ENSP00000365402,9606.ENSP00000365924,9606.ENSP00000379475,9606.ENSP00000379566,9606.ENSP00000379826,9606.ENSP00000379873,9606.ENSP00000380250,…	SEMA3F,FLRT1,FERMT3,CD226,BSN,RMI2,HIST1H2BC,SLC25A20,SOCS1,SH2B3,NOTCH4,NFKBIL1,HLA-C,TRIM31,DDX39B,CCHCR1,TRIM40,HLA-A,SLC17A3,MAPKAPK3,TRIM10,C6orf10,C4B,HFE,PLCB3,IP6K1
Monarch HPO	EFO:0006846	Autoimmune disease biomarker	29	627	0.33	0.0157	9606.ENSP00000002829,9606.ENSP00000232375,9606.ENSP00000259895,9606.ENSP00000264501,9606.ENSP00000279227,9606.ENSP00000280200,9606.ENSP00000331983,9606.ENSP00000342156,9606.ENSP00000345492,9606.ENSP00000364034,9606.ENSP00000364163,9606.ENSP00000364349,9606.ENSP00000364543,9606.ENSP00000364805,9606.ENSP00000364855,9606.ENSP00000364935,9606.ENSP00000364964,9606.ENSP00000365227,9606.ENSP00000365402,…	SEMA3F,PFKFB4,GTF2H4,KIAA1109,FERMT3,CD226,LRRC16A,NCR3,SH2B3,TAP2,NOTCH4,ATF6B,SKIV2L,HSPA1L,MSH5,CLIC1,C6orf25,AIF1,HLA-C,HLA-DRA,ABHD16A,DDX39B,TRIM40,DYRK1A,HLA-DOB,BTNL2,TNXB,HLA-DPB1,CYP21A2
Monarch HPO	EFO:0009459	ACPA-positive rheumatoid arthritis	3	3	1.67	0.0169	9606.ENSP00000339398,9606.ENSP00000364034,9606.ENSP00000390020	HLA-DQA1,TAP2,HLA-DOB
Monarch HPO	EFO:0009595	Guilt measurement	5	21	1.04	0.0172	9606.ENSP00000244527,9606.ENSP00000348924,9606.ENSP00000366509,9606.ENSP00000409799,9606.ENSP00000483903	SLC17A1,HIST1H2BF,ZKSCAN4,RPP21,HIST1H2BN
Monarch HPO	EFO:0006527	Smoking status measurement	26	542	0.35	0.0188	9606.ENSP00000002829,9606.ENSP00000265459,9606.ENSP00000289316,9606.ENSP00000310356,9606.ENSP00000326570,9606.ENSP00000330074,9606.ENSP00000331103,9606.ENSP00000333896,9606.ENSP00000339398,9606.ENSP00000345492,9606.ENSP00000348380,9606.ENSP00000349143,9606.ENSP00000364034,9606.ENSP00000364080,9606.ENSP00000364349,9606.ENSP00000364678,9606.ENSP00000364964,9606.ENSP00000364978,9606.ENSP00000365569,…	SEMA3F,NRXN2,HIST1H2BD,RMI2,FKRP,HIST1H1B,IP6K2,RPS6KA4,HLA-DQA1,SH2B3,CYP20A1,BTN2A2,TAP2,HLA-DQB1,ATF6B,EHMT2,C6orf25,LY6G6C,FLOT1,GABBR1,HLA-DOB,HLA-DQB2,B3GALT4,TRIM26,HLA-G,HFE
Monarch HPO	EFO:0009903	Inflammatory disease	7	51	0.8	0.0192	9606.ENSP00000310356,9606.ENSP00000339398,9606.ENSP00000364034,9606.ENSP00000390020,9606.ENSP00000399168,9606.ENSP00000455906,9606.ENSP00000481570	RMI2,HLA-DQA1,TAP2,HLA-DOB,HLA-B,MUC22,TNFAIP3
Monarch HPO	EFO:0004531	Urate measurement	21	396	0.39	0.0212	9606.ENSP00000244527,9606.ENSP00000246841,9606.ENSP00000259951,9606.ENSP00000265459,9606.ENSP00000266022,9606.ENSP00000266037,9606.ENSP00000296456,9606.ENSP00000307567,9606.ENSP00000328203,9606.ENSP00000331983,9606.ENSP00000332371,9606.ENSP00000338864,9606.ENSP00000364034,9606.ENSP00000367137,9606.ENSP00000380250,9606.ENSP00000390076,9606.ENSP00000398698,9606.ENSP00000400175,9606.ENSP00000441000,…	SLC17A1,FLRT1,HLA-F,NRXN2,RBM6,DOCK3,APEH,QARS,TRAIP,LRRC16A,COL7A1,RASGRP2,TAP2,SLC17A4,SLC17A3,ZSCAN31,TNF,RHOA,VARS2,PLCB3,FAM65B
Monarch HPO	EFO:0004555	Glycoprotein measurement	37	918	0.27	0.0268	9606.ENSP00000246841,9606.ENSP00000259895,9606.ENSP00000266022,9606.ENSP00000266037,9606.ENSP00000283033,9606.ENSP00000296452,9606.ENSP00000296456,9606.ENSP00000307567,9606.ENSP00000310356,9606.ENSP00000321584,9606.ENSP00000328203,9606.ENSP00000328287,9606.ENSP00000331983,9606.ENSP00000332371,9606.ENSP00000341139,9606.ENSP00000342156,9606.ENSP00000343103,9606.ENSP00000344989,9606.ENSP00000364034,…	FLRT1,GTF2H4,RBM6,DOCK3,TXNDC11,BSN,APEH,QARS,RMI2,IMPDH2,TRAIP,RNF123,LRRC16A,COL7A1,C3orf62,NCR3,PRMT7,DALRD3,TAP2,HLA-DRB5,NOTCH4,ATF6B,HSPA1L,MSH5,NFKBIL1,HLA-DRA,ABHD16A,SLC17A3,CLEC16A,HLA-B,RHOA,TNXB,CYP21A2,HFE,PLCB3,IP6K1,FAM65B
Monarch HPO	EFO:0007790	Epstein Barr virus nuclear antigen 1 IgG measurement	3	4	1.54	0.0269	9606.ENSP00000339398,9606.ENSP00000369293,9606.ENSP00000390613	HLA-DQA1,IL2RA,BTNL2
Monarch HPO	EFO:0004323	Mental process	49	1342	0.23	0.027	9606.ENSP00000002829,9606.ENSP00000164024,9606.ENSP00000211936,9606.ENSP00000231749,9606.ENSP00000232375,9606.ENSP00000244527,9606.ENSP00000246841,9606.ENSP00000252229,9606.ENSP00000265459,9606.ENSP00000265560,9606.ENSP00000265563,9606.ENSP00000266022,9606.ENSP00000266037,9606.ENSP00000273590,9606.ENSP00000289316,9606.ENSP00000289361,9606.ENSP00000289788,9606.ENSP00000296452,9606.ENSP00000296473,…	SEMA3F,CELSR3,ZNF184,ZMYND10,PFKFB4,SLC17A1,FLRT1,MICB,NRXN2,USP4,PRKAR2A,RBM6,DOCK3,TCTA,HIST1H2BD,BTN3A1,ZSCAN23,BSN,MON1A,C2,ATP6V1G2,BTN2A1,KLHDC8B,TRAIP,IP6K2,LRRC16A,BTN3A2,ARIH2,HIST1H2BF,BTN2A2,MSH5,FLOT1,TRIM31,HIST1H2AC,SLC17A4,SCGN,DCDC2,OR12D3,CDHR4,POM121L2,RHOA,SYNGAP1,TNXB,HFE,ZFP57,CALU,DAG1,IP6K1,HIST1H2BN
Monarch HPO	EFO:0008401	Susceptibility to shingles measurement	5	24	0.98	0.0277	9606.ENSP00000259951,9606.ENSP00000299367,9606.ENSP00000342156,9606.ENSP00000407685,9606.ENSP00000453364	HLA-F,C2,NCR3,TNXB,HCG27
Monarch HPO	EFO:0010700	Reticulocyte measurement	36	887	0.27	0.0277	9606.ENSP00000002829,9606.ENSP00000246841,9606.ENSP00000264501,9606.ENSP00000266022,9606.ENSP00000279227,9606.ENSP00000280200,9606.ENSP00000283033,9606.ENSP00000296452,9606.ENSP00000310356,9606.ENSP00000316543,9606.ENSP00000321744,9606.ENSP00000326305,9606.ENSP00000329418,9606.ENSP00000345492,9606.ENSP00000364163,9606.ENSP00000365131,9606.ENSP00000365318,9606.ENSP00000365402,9606.ENSP00000365924,…	SEMA3F,FLRT1,KIAA1109,RBM6,FERMT3,CD226,TXNDC11,BSN,RMI2,RAPH1,HIST1H2BC,SLC25A20,SOCS1,SH2B3,NOTCH4,BAG6,NFKBIL1,HLA-C,TRIM31,TRPC3,DDX39B,CCHCR1,TRIM40,HLA-A,SLC17A3,DYRK1A,MAPKAPK3,TRIM10,GSPT1,MICA,C6orf10,C4B,HFE,PLCB3,IP6K1,FAM65B
Monarch HPO	EFO:0001379	Endocrine system disease	10	120	0.59	0.0377	9606.ENSP00000162749,9606.ENSP00000226578,9606.ENSP00000310356,9606.ENSP00000345492,9606.ENSP00000349238,9606.ENSP00000349770,9606.ENSP00000378786,9606.ENSP00000387122,9606.ENSP00000408146,9606.ENSP00000418259	TNFRSF1A,MANBA,RMI2,SH2B3,CCDC88B,IRF5,HLA-DRA,CLEC16A,HLA-DPB1,ZFP57
Monarch HPO	EFO:0003925	Cognition	48	1328	0.22	0.0377	9606.ENSP00000002829,9606.ENSP00000164024,9606.ENSP00000211936,9606.ENSP00000231749,9606.ENSP00000232375,9606.ENSP00000244527,9606.ENSP00000246841,9606.ENSP00000252229,9606.ENSP00000265459,9606.ENSP00000265560,9606.ENSP00000265563,9606.ENSP00000266022,9606.ENSP00000266037,9606.ENSP00000273590,9606.ENSP00000289316,9606.ENSP00000289361,9606.ENSP00000289788,9606.ENSP00000296452,9606.ENSP00000296473,…	SEMA3F,CELSR3,ZNF184,ZMYND10,PFKFB4,SLC17A1,FLRT1,MICB,NRXN2,USP4,PRKAR2A,RBM6,DOCK3,TCTA,HIST1H2BD,BTN3A1,ZSCAN23,BSN,MON1A,C2,ATP6V1G2,BTN2A1,KLHDC8B,TRAIP,IP6K2,LRRC16A,BTN3A2,ARIH2,HIST1H2BF,BTN2A2,MSH5,FLOT1,TRIM31,HIST1H2AC,SLC17A4,SCGN,DCDC2,OR12D3,CDHR4,POM121L2,RHOA,TNXB,HFE,ZFP57,CALU,DAG1,IP6K1,HIST1H2BN
Monarch HPO	EFO:0004300	Longevity	16	272	0.43	0.0377	9606.ENSP00000002829,9606.ENSP00000259881,9606.ENSP00000259915,9606.ENSP00000261778,9606.ENSP00000280200,9606.ENSP00000289316,9606.ENSP00000296452,9606.ENSP00000316543,9606.ENSP00000345492,9606.ENSP00000348924,9606.ENSP00000364034,9606.ENSP00000379873,9606.ENSP00000381932,9606.ENSP00000388325,9606.ENSP00000455906,9606.ENSP00000482032	SEMA3F,PSORS1C1,POU5F1,TANGO6,CD226,HIST1H2BD,BSN,RAPH1,SH2B3,HIST1H2BF,TAP2,HLA-A,DYRK1A,LAMB2,MUC22,IP6K1
Monarch HPO	EFO:0006334	Total iron binding capacity	5	27	0.93	0.0423	9606.ENSP00000229729,9606.ENSP00000331983,9606.ENSP00000367081,9606.ENSP00000380250,9606.ENSP00000417404	SLC44A4,LRRC16A,SLC17A2,SLC17A3,HFE
Monarch HPO	HP:0002828	Multiple joint contractures	7	61	0.72	0.0465	9606.ENSP00000223073,9606.ENSP00000246841,9606.ENSP00000268261,9606.ENSP00000296443,9606.ENSP00000309092,9606.ENSP00000326570,9606.ENSP00000381932	RBM28,FLRT1,PMM2,TREX1,GMPPB,FKRP,DYRK1A
Monarch HPO	EFO:0004645	Response to vaccine	9	102	0.61	0.0471	9606.ENSP00000259881,9606.ENSP00000299367,9606.ENSP00000339398,9606.ENSP00000364034,9606.ENSP00000364114,9606.ENSP00000365465,9606.ENSP00000390613,9606.ENSP00000408146,9606.ENSP00000415517	PSORS1C1,C2,HLA-DQA1,TAP2,HLA-DRB5,CDSN,BTNL2,HLA-DPB1,C6orf10
Monarch HPO	EFO:0004881	Asparaginase hypersensitivity	5	28	0.92	0.0479	9606.ENSP00000339398,9606.ENSP00000353099,9606.ENSP00000354608,9606.ENSP00000365261,9606.ENSP00000378877	HLA-DQA1,HLA-DRB1,PPT2,LST1,AGPAT1
Monarch HPO	EFO:0006333	Transferrin saturation measurement	5	28	0.92	0.0479	9606.ENSP00000230582,9606.ENSP00000331983,9606.ENSP00000364080,9606.ENSP00000380250,9606.ENSP00000417404	PRSS16,LRRC16A,HLA-DQB1,SLC17A3,HFE
Pfam	PF00125	Core histone H2A/H2B/H3/H4	37	68	1.4	6.78e-32	9606.ENSP00000274764,9606.ENSP00000289316,9606.ENSP00000297012,9606.ENSP00000303373,9606.ENSP00000321744,9606.ENSP00000328484,9606.ENSP00000341094,9606.ENSP00000348924,9606.ENSP00000349430,9606.ENSP00000351589,9606.ENSP00000352119,9606.ENSP00000352252,9606.ENSP00000352627,9606.ENSP00000358160,9606.ENSP00000366618,9606.ENSP00000366679,9606.ENSP00000366962,9606.ENSP00000366999,9606.ENSP00000367022,…	HIST1H2BA,HIST1H2BD,HIST1H2AA,HIST1H2AE,HIST1H2BC,HIST1H2AJ,HIST1H2AD,HIST1H2BF,HIST1H2BK,HIST1H2AI,HIST1H2AG,HIST1H3J,HIST1H2AM,HIST1H3H,HIST1H2BL,HIST1H2AH,HIST1H2BI,HIST1H3D,HIST1H2AC,HIST1H2BG,HIST1H2BJ,HIST1H2BO,HIST1H2BM,HIST1H2BH,HIST1H3A,HIST1H3E,HIST1H2AK,HIST1H2AL,HIST1H2BB,HIST1H2BE,HIST1H3I,HIST1H2AB,HIST1H2BN,HIST1H3F,HIST1H3G,HIST1H3C,HIST1H3B
Pfam	PF00808	Histone-like transcription factor (CBF/NF-Y) and archaeal histone	27	48	1.42	3.36e-23	9606.ENSP00000274764,9606.ENSP00000289316,9606.ENSP00000297012,9606.ENSP00000303373,9606.ENSP00000321744,9606.ENSP00000328484,9606.ENSP00000341094,9606.ENSP00000348924,9606.ENSP00000349430,9606.ENSP00000351589,9606.ENSP00000352119,9606.ENSP00000352627,9606.ENSP00000366618,9606.ENSP00000366679,9606.ENSP00000366962,9606.ENSP00000367022,9606.ENSP00000445633,9606.ENSP00000476136,9606.ENSP00000477527,…	HIST1H2BA,HIST1H2BD,HIST1H2AA,HIST1H2AE,HIST1H2BC,HIST1H2AJ,HIST1H2AD,HIST1H2BF,HIST1H2BK,HIST1H2AI,HIST1H2AG,HIST1H2AM,HIST1H2BL,HIST1H2AH,HIST1H2BI,HIST1H2AC,HIST1H2BG,HIST1H2BJ,HIST1H2BO,HIST1H2BM,HIST1H2BH,HIST1H2AK,HIST1H2AL,HIST1H2BB,HIST1H2BE,HIST1H2AB,HIST1H2BN
Pfam	PF07654	Immunoglobulin C1-set domain	21	46	1.32	2.56e-16	9606.ENSP00000252229,9606.ENSP00000259951,9606.ENSP00000339398,9606.ENSP00000353099,9606.ENSP00000363976,9606.ENSP00000364076,9606.ENSP00000364080,9606.ENSP00000364114,9606.ENSP00000365402,9606.ENSP00000365817,9606.ENSP00000378786,9606.ENSP00000379873,9606.ENSP00000390020,9606.ENSP00000390431,9606.ENSP00000393566,9606.ENSP00000398890,9606.ENSP00000399168,9606.ENSP00000408146,9606.ENSP00000412927,…	MICB,HLA-F,HLA-DQA1,HLA-DRB1,HLA-DMA,HLA-DQA2,HLA-DQB1,HLA-DRB5,HLA-C,HLA-E,HLA-DRA,HLA-A,HLA-DOB,HLA-DQB2,HLA-DPA1,HLA-DMB,HLA-B,HLA-DPB1,HLA-G,MICA,HFE
Pfam	PF02969	TATA box binding protein associated factor (TAF)	11	16	1.5	2.77e-09	9606.ENSP00000244537,9606.ENSP00000347168,9606.ENSP00000366956,9606.ENSP00000366974,9606.ENSP00000367034,9606.ENSP00000479106,9606.ENSP00000479461,9606.ENSP00000479794,9606.ENSP00000480960,9606.ENSP00000481486,9606.ENSP00000484789	HIST1H4F,HIST1H4J,HIST1H4H,HIST1H4B,HIST1H4C,HIST1H4A,HIST1H4D,HIST1H4K,HIST1H4L,HIST1H4I,HIST1H4E
Pfam	PF16211	C-terminus of histone H2A	12	23	1.38	2.77e-09	9606.ENSP00000297012,9606.ENSP00000303373,9606.ENSP00000328484,9606.ENSP00000341094,9606.ENSP00000351589,9606.ENSP00000352119,9606.ENSP00000352627,9606.ENSP00000366679,9606.ENSP00000367022,9606.ENSP00000482431,9606.ENSP00000482538,9606.ENSP00000483842	HIST1H2AA,HIST1H2AE,HIST1H2AJ,HIST1H2AD,HIST1H2AI,HIST1H2AG,HIST1H2AM,HIST1H2AH,HIST1H2AC,HIST1H2AK,HIST1H2AL,HIST1H2AB
Pfam	PF15511	Centromere kinetochore component CENP-T histone fold	11	17	1.48	2.99e-09	9606.ENSP00000244537,9606.ENSP00000347168,9606.ENSP00000366956,9606.ENSP00000366974,9606.ENSP00000367034,9606.ENSP00000479106,9606.ENSP00000479461,9606.ENSP00000479794,9606.ENSP00000480960,9606.ENSP00000481486,9606.ENSP00000484789	HIST1H4F,HIST1H4J,HIST1H4H,HIST1H4B,HIST1H4C,HIST1H4A,HIST1H4D,HIST1H4K,HIST1H4L,HIST1H4I,HIST1H4E
Pfam	PF00969	Class II histocompatibility antigen, beta domain	8	9	1.61	3.81e-07	9606.ENSP00000353099,9606.ENSP00000364080,9606.ENSP00000364114,9606.ENSP00000390020,9606.ENSP00000390431,9606.ENSP00000398890,9606.ENSP00000408146,9606.ENSP00000412457	HLA-DRB1,HLA-DQB1,HLA-DRB5,HLA-DOB,HLA-DQB2,HLA-DMB,HLA-DPB1,ENSP00000412457
Pfam	PF00129	Class I Histocompatibility antigen, domains alpha 1 and 2	9	20	1.32	2.32e-06	9606.ENSP00000252229,9606.ENSP00000259951,9606.ENSP00000365402,9606.ENSP00000365817,9606.ENSP00000379873,9606.ENSP00000399168,9606.ENSP00000412927,9606.ENSP00000413079,9606.ENSP00000417404	MICB,HLA-F,HLA-C,HLA-E,HLA-A,HLA-B,HLA-G,MICA,HFE
Pfam	PF02023	SCAN domain	11	57	0.95	6.46e-05	9606.ENSP00000259883,9606.ENSP00000289788,9606.ENSP00000332750,9606.ENSP00000354305,9606.ENSP00000366465,9606.ENSP00000366509,9606.ENSP00000366527,9606.ENSP00000366542,9606.ENSP00000390076,9606.ENSP00000395259,9606.ENSP00000404074	PGBD1,ZSCAN23,ZKSCAN8,ZSCAN12,ZKSCAN3,ZKSCAN4,ZSCAN16,ZNF165,ZSCAN31,ZBED9,ZSCAN9
Pfam	PF13765	SPRY-associated domain	10	44	1.02	6.46e-05	9606.ENSP00000244360,9606.ENSP00000244513,9606.ENSP00000244519,9606.ENSP00000289361,9606.ENSP00000312158,9606.ENSP00000349143,9606.ENSP00000349596,9606.ENSP00000366404,9606.ENSP00000397073,9606.ENSP00000410446	RNF39,BTN1A1,BTN3A3,BTN3A1,BTN2A1,BTN2A2,TRIM38,TRIM27,TRIM10,TRIM26
Pfam	PF00993	Class II histocompatibility antigen, alpha domain	5	6	1.59	0.00054	9606.ENSP00000339398,9606.ENSP00000363976,9606.ENSP00000364076,9606.ENSP00000378786,9606.ENSP00000393566	HLA-DQA1,HLA-DMA,HLA-DQA2,HLA-DRA,HLA-DPA1
Pfam	PF06623	MHC_I C-terminus	4	4	1.67	0.0037	9606.ENSP00000365402,9606.ENSP00000365817,9606.ENSP00000379873,9606.ENSP00000399168	HLA-C,HLA-E,HLA-A,HLA-B
Pfam	PF00538	Linker histone h1 and h5 family	5	11	1.32	0.004	9606.ENSP00000244534,9606.ENSP00000244573,9606.ENSP00000330074,9606.ENSP00000339566,9606.ENSP00000341214	HIST1H1D,HIST1H1A,HIST1H1B,HIST1H1C,HIST1H1T
Pfam	PF00622	SPRY domain	10	89	0.72	0.0116	9606.ENSP00000244513,9606.ENSP00000244519,9606.ENSP00000289361,9606.ENSP00000312158,9606.ENSP00000328287,9606.ENSP00000349143,9606.ENSP00000349596,9606.ENSP00000366404,9606.ENSP00000397073,9606.ENSP00000410446	BTN1A1,BTN3A3,BTN3A1,BTN2A1,RNF123,BTN2A2,TRIM38,TRIM27,TRIM10,TRIM26
Pfam	PF00227	Proteasome subunit	5	19	1.09	0.029	9606.ENSP00000044462,9606.ENSP00000216455,9606.ENSP00000223321,9606.ENSP00000363993,9606.ENSP00000364016	PSMA4,PSMA3,PSMA2,PSMB9,PSMB8
Reactome	HSA-2559586	DNA Damage/Telomere Stress Induced Senescence	23	61	1.24	2.85e-16	9606.ENSP00000228872,9606.ENSP00000244534,9606.ENSP00000244573,9606.ENSP00000254942,9606.ENSP00000274026,9606.ENSP00000274764,9606.ENSP00000289316,9606.ENSP00000303373,9606.ENSP00000321744,9606.ENSP00000328484,9606.ENSP00000330074,9606.ENSP00000339566,9606.ENSP00000341094,9606.ENSP00000349430,9606.ENSP00000366618,9606.ENSP00000367022,9606.ENSP00000367034,9606.ENSP00000476136,9606.ENSP00000477527,…	CDKN1B,HIST1H1D,HIST1H1A,TERF2,CCNA2,HIST1H2BA,HIST1H2BD,HIST1H2AE,HIST1H2BC,HIST1H2AJ,HIST1H1B,HIST1H1C,HIST1H2AD,HIST1H2BK,HIST1H2BL,HIST1H2AC,HIST1H4C,HIST1H2BJ,HIST1H2BO,HIST1H2BM,HIST1H2BH,HIST1H2BB,HIST1H2BN
Reactome	HSA-171306	Packaging Of Telomere Ends	17	33	1.38	9.44e-14	9606.ENSP00000254942,9606.ENSP00000274764,9606.ENSP00000289316,9606.ENSP00000303373,9606.ENSP00000321744,9606.ENSP00000328484,9606.ENSP00000341094,9606.ENSP00000349430,9606.ENSP00000366618,9606.ENSP00000367022,9606.ENSP00000367034,9606.ENSP00000476136,9606.ENSP00000477527,9606.ENSP00000477907,9606.ENSP00000479169,9606.ENSP00000482674,9606.ENSP00000483903	TERF2,HIST1H2BA,HIST1H2BD,HIST1H2AE,HIST1H2BC,HIST1H2AJ,HIST1H2AD,HIST1H2BK,HIST1H2BL,HIST1H2AC,HIST1H4C,HIST1H2BJ,HIST1H2BO,HIST1H2BM,HIST1H2BH,HIST1H2BB,HIST1H2BN
Reactome	HSA-73728	RNA Polymerase I Promoter Opening	17	32	1.39	9.44e-14	9606.ENSP00000274764,9606.ENSP00000289316,9606.ENSP00000303373,9606.ENSP00000321744,9606.ENSP00000328484,9606.ENSP00000341094,9606.ENSP00000349430,9606.ENSP00000366618,9606.ENSP00000366999,9606.ENSP00000367022,9606.ENSP00000367034,9606.ENSP00000476136,9606.ENSP00000477527,9606.ENSP00000477907,9606.ENSP00000479169,9606.ENSP00000482674,9606.ENSP00000483903	HIST1H2BA,HIST1H2BD,HIST1H2AE,HIST1H2BC,HIST1H2AJ,HIST1H2AD,HIST1H2BK,HIST1H2BL,HIST1H3D,HIST1H2AC,HIST1H4C,HIST1H2BJ,HIST1H2BO,HIST1H2BM,HIST1H2BH,HIST1H2BB,HIST1H2BN
Reactome	HSA-212300	PRC2 methylates histones and DNA	18	42	1.3	1.03e-13	9606.ENSP00000274764,9606.ENSP00000289316,9606.ENSP00000303373,9606.ENSP00000321744,9606.ENSP00000328484,9606.ENSP00000341094,9606.ENSP00000349430,9606.ENSP00000363640,9606.ENSP00000366618,9606.ENSP00000366999,9606.ENSP00000367022,9606.ENSP00000367034,9606.ENSP00000476136,9606.ENSP00000477527,9606.ENSP00000477907,9606.ENSP00000479169,9606.ENSP00000482674,9606.ENSP00000483903	HIST1H2BA,HIST1H2BD,HIST1H2AE,HIST1H2BC,HIST1H2AJ,HIST1H2AD,HIST1H2BK,PHF1,HIST1H2BL,HIST1H3D,HIST1H2AC,HIST1H4C,HIST1H2BJ,HIST1H2BO,HIST1H2BM,HIST1H2BH,HIST1H2BB,HIST1H2BN
Reactome	HSA-3214815	HDACs deacetylate histones	20	60	1.19	1.03e-13	9606.ENSP00000274764,9606.ENSP00000289316,9606.ENSP00000297012,9606.ENSP00000303373,9606.ENSP00000321744,9606.ENSP00000328484,9606.ENSP00000341094,9606.ENSP00000349430,9606.ENSP00000351589,9606.ENSP00000366618,9606.ENSP00000366679,9606.ENSP00000366999,9606.ENSP00000367022,9606.ENSP00000367034,9606.ENSP00000476136,9606.ENSP00000477527,9606.ENSP00000477907,9606.ENSP00000479169,9606.ENSP00000482674,…	HIST1H2BA,HIST1H2BD,HIST1H2AA,HIST1H2AE,HIST1H2BC,HIST1H2AJ,HIST1H2AD,HIST1H2BK,HIST1H2AI,HIST1H2BL,HIST1H2AH,HIST1H3D,HIST1H2AC,HIST1H4C,HIST1H2BJ,HIST1H2BO,HIST1H2BM,HIST1H2BH,HIST1H2BB,HIST1H2BN
Reactome	HSA-5334118	DNA methylation	17	34	1.36	1.03e-13	9606.ENSP00000274764,9606.ENSP00000289316,9606.ENSP00000303373,9606.ENSP00000321744,9606.ENSP00000328484,9606.ENSP00000341094,9606.ENSP00000349430,9606.ENSP00000366618,9606.ENSP00000366999,9606.ENSP00000367022,9606.ENSP00000367034,9606.ENSP00000476136,9606.ENSP00000477527,9606.ENSP00000477907,9606.ENSP00000479169,9606.ENSP00000482674,9606.ENSP00000483903	HIST1H2BA,HIST1H2BD,HIST1H2AE,HIST1H2BC,HIST1H2AJ,HIST1H2AD,HIST1H2BK,HIST1H2BL,HIST1H3D,HIST1H2AC,HIST1H4C,HIST1H2BJ,HIST1H2BO,HIST1H2BM,HIST1H2BH,HIST1H2BB,HIST1H2BN
Reactome	HSA-5625886	Activated PKN1 stimulates transcription of AR (androgen receptor) regulated genes KLK2 and KLK3	17	36	1.34	1.24e-13	9606.ENSP00000274764,9606.ENSP00000289316,9606.ENSP00000303373,9606.ENSP00000321744,9606.ENSP00000328484,9606.ENSP00000341094,9606.ENSP00000349430,9606.ENSP00000366618,9606.ENSP00000366999,9606.ENSP00000367022,9606.ENSP00000367034,9606.ENSP00000476136,9606.ENSP00000477527,9606.ENSP00000477907,9606.ENSP00000479169,9606.ENSP00000482674,9606.ENSP00000483903	HIST1H2BA,HIST1H2BD,HIST1H2AE,HIST1H2BC,HIST1H2AJ,HIST1H2AD,HIST1H2BK,HIST1H2BL,HIST1H3D,HIST1H2AC,HIST1H4C,HIST1H2BJ,HIST1H2BO,HIST1H2BM,HIST1H2BH,HIST1H2BB,HIST1H2BN
Reactome	HSA-110330	Recognition and association of DNA glycosylase with site containing an affected purine	17	37	1.33	1.48e-13	9606.ENSP00000254942,9606.ENSP00000274764,9606.ENSP00000289316,9606.ENSP00000303373,9606.ENSP00000321744,9606.ENSP00000328484,9606.ENSP00000341094,9606.ENSP00000349430,9606.ENSP00000366618,9606.ENSP00000367022,9606.ENSP00000367034,9606.ENSP00000476136,9606.ENSP00000477527,9606.ENSP00000477907,9606.ENSP00000479169,9606.ENSP00000482674,9606.ENSP00000483903	TERF2,HIST1H2BA,HIST1H2BD,HIST1H2AE,HIST1H2BC,HIST1H2AJ,HIST1H2AD,HIST1H2BK,HIST1H2BL,HIST1H2AC,HIST1H4C,HIST1H2BJ,HIST1H2BO,HIST1H2BM,HIST1H2BH,HIST1H2BB,HIST1H2BN
Reactome	HSA-110331	Cleavage of the damaged purine	17	37	1.33	1.48e-13	9606.ENSP00000254942,9606.ENSP00000274764,9606.ENSP00000289316,9606.ENSP00000303373,9606.ENSP00000321744,9606.ENSP00000328484,9606.ENSP00000341094,9606.ENSP00000349430,9606.ENSP00000366618,9606.ENSP00000367022,9606.ENSP00000367034,9606.ENSP00000476136,9606.ENSP00000477527,9606.ENSP00000477907,9606.ENSP00000479169,9606.ENSP00000482674,9606.ENSP00000483903	TERF2,HIST1H2BA,HIST1H2BD,HIST1H2AE,HIST1H2BC,HIST1H2AJ,HIST1H2AD,HIST1H2BK,HIST1H2BL,HIST1H2AC,HIST1H4C,HIST1H2BJ,HIST1H2BO,HIST1H2BM,HIST1H2BH,HIST1H2BB,HIST1H2BN
Reactome	HSA-2559583	Cellular Senescence	28	164	0.9	1.48e-13	9606.ENSP00000228872,9606.ENSP00000244534,9606.ENSP00000244573,9606.ENSP00000254942,9606.ENSP00000274026,9606.ENSP00000274764,9606.ENSP00000289316,9606.ENSP00000303373,9606.ENSP00000321744,9606.ENSP00000328484,9606.ENSP00000330074,9606.ENSP00000339566,9606.ENSP00000341094,9606.ENSP00000349430,9606.ENSP00000353344,9606.ENSP00000363787,9606.ENSP00000364678,9606.ENSP00000366618,9606.ENSP00000366999,…	CDKN1B,HIST1H1D,HIST1H1A,TERF2,CCNA2,HIST1H2BA,HIST1H2BD,HIST1H2AE,HIST1H2BC,HIST1H2AJ,HIST1H1B,HIST1H1C,HIST1H2AD,HIST1H2BK,ETS2,RING1,EHMT2,HIST1H2BL,HIST1H3D,HIST1H2AC,HIST1H4C,MAPKAPK3,HIST1H2BJ,HIST1H2BO,HIST1H2BM,HIST1H2BH,HIST1H2BB,HIST1H2BN
Reactome	HSA-427359	SIRT1 negatively regulates rRNA expression	17	37	1.33	1.48e-13	9606.ENSP00000274764,9606.ENSP00000289316,9606.ENSP00000303373,9606.ENSP00000321744,9606.ENSP00000328484,9606.ENSP00000341094,9606.ENSP00000349430,9606.ENSP00000366618,9606.ENSP00000366999,9606.ENSP00000367022,9606.ENSP00000367034,9606.ENSP00000476136,9606.ENSP00000477527,9606.ENSP00000477907,9606.ENSP00000479169,9606.ENSP00000482674,9606.ENSP00000483903	HIST1H2BA,HIST1H2BD,HIST1H2AE,HIST1H2BC,HIST1H2AJ,HIST1H2AD,HIST1H2BK,HIST1H2BL,HIST1H3D,HIST1H2AC,HIST1H4C,HIST1H2BJ,HIST1H2BO,HIST1H2BM,HIST1H2BH,HIST1H2BB,HIST1H2BN
Reactome	HSA-427389	ERCC6 (CSB) and EHMT2 (G9a) positively regulate rRNA expression	18	45	1.27	1.48e-13	9606.ENSP00000274764,9606.ENSP00000289316,9606.ENSP00000303373,9606.ENSP00000321744,9606.ENSP00000328484,9606.ENSP00000341094,9606.ENSP00000349430,9606.ENSP00000364678,9606.ENSP00000366618,9606.ENSP00000366999,9606.ENSP00000367022,9606.ENSP00000367034,9606.ENSP00000476136,9606.ENSP00000477527,9606.ENSP00000477907,9606.ENSP00000479169,9606.ENSP00000482674,9606.ENSP00000483903	HIST1H2BA,HIST1H2BD,HIST1H2AE,HIST1H2BC,HIST1H2AJ,HIST1H2AD,HIST1H2BK,EHMT2,HIST1H2BL,HIST1H3D,HIST1H2AC,HIST1H4C,HIST1H2BJ,HIST1H2BO,HIST1H2BM,HIST1H2BH,HIST1H2BB,HIST1H2BN
Reactome	HSA-9670095	Inhibition of DNA recombination at telomere	18	48	1.24	2.12e-13	9606.ENSP00000254942,9606.ENSP00000274764,9606.ENSP00000289316,9606.ENSP00000303373,9606.ENSP00000321744,9606.ENSP00000328484,9606.ENSP00000341094,9606.ENSP00000349430,9606.ENSP00000363668,9606.ENSP00000366618,9606.ENSP00000367022,9606.ENSP00000367034,9606.ENSP00000476136,9606.ENSP00000477527,9606.ENSP00000477907,9606.ENSP00000479169,9606.ENSP00000482674,9606.ENSP00000483903	TERF2,HIST1H2BA,HIST1H2BD,HIST1H2AE,HIST1H2BC,HIST1H2AJ,HIST1H2AD,HIST1H2BK,DAXX,HIST1H2BL,HIST1H2AC,HIST1H4C,HIST1H2BJ,HIST1H2BO,HIST1H2BM,HIST1H2BH,HIST1H2BB,HIST1H2BN
Reactome	HSA-110328	Recognition and association of DNA glycosylase with site containing an affected pyrimidine	17	42	1.27	4.43e-13	9606.ENSP00000254942,9606.ENSP00000274764,9606.ENSP00000289316,9606.ENSP00000303373,9606.ENSP00000321744,9606.ENSP00000328484,9606.ENSP00000341094,9606.ENSP00000349430,9606.ENSP00000366618,9606.ENSP00000367022,9606.ENSP00000367034,9606.ENSP00000476136,9606.ENSP00000477527,9606.ENSP00000477907,9606.ENSP00000479169,9606.ENSP00000482674,9606.ENSP00000483903	TERF2,HIST1H2BA,HIST1H2BD,HIST1H2AE,HIST1H2BC,HIST1H2AJ,HIST1H2AD,HIST1H2BK,HIST1H2BL,HIST1H2AC,HIST1H4C,HIST1H2BJ,HIST1H2BO,HIST1H2BM,HIST1H2BH,HIST1H2BB,HIST1H2BN
Reactome	HSA-110329	Cleavage of the damaged pyrimidine	17	42	1.27	4.43e-13	9606.ENSP00000254942,9606.ENSP00000274764,9606.ENSP00000289316,9606.ENSP00000303373,9606.ENSP00000321744,9606.ENSP00000328484,9606.ENSP00000341094,9606.ENSP00000349430,9606.ENSP00000366618,9606.ENSP00000367022,9606.ENSP00000367034,9606.ENSP00000476136,9606.ENSP00000477527,9606.ENSP00000477907,9606.ENSP00000479169,9606.ENSP00000482674,9606.ENSP00000483903	TERF2,HIST1H2BA,HIST1H2BD,HIST1H2AE,HIST1H2BC,HIST1H2AJ,HIST1H2AD,HIST1H2BK,HIST1H2BL,HIST1H2AC,HIST1H4C,HIST1H2BJ,HIST1H2BO,HIST1H2BM,HIST1H2BH,HIST1H2BB,HIST1H2BN
Reactome	HSA-9610379	HCMV Late Events	21	82	1.07	4.43e-13	9606.ENSP00000254950,9606.ENSP00000274764,9606.ENSP00000289316,9606.ENSP00000297012,9606.ENSP00000303373,9606.ENSP00000321744,9606.ENSP00000328484,9606.ENSP00000341094,9606.ENSP00000349430,9606.ENSP00000351589,9606.ENSP00000366618,9606.ENSP00000366679,9606.ENSP00000366999,9606.ENSP00000367022,9606.ENSP00000367034,9606.ENSP00000476136,9606.ENSP00000477527,9606.ENSP00000477907,9606.ENSP00000479169,…	VPS4A,HIST1H2BA,HIST1H2BD,HIST1H2AA,HIST1H2AE,HIST1H2BC,HIST1H2AJ,HIST1H2AD,HIST1H2BK,HIST1H2AI,HIST1H2BL,HIST1H2AH,HIST1H3D,HIST1H2AC,HIST1H4C,HIST1H2BJ,HIST1H2BO,HIST1H2BM,HIST1H2BH,HIST1H2BB,HIST1H2BN
Reactome	HSA-2299718	Condensation of Prophase Chromosomes	17	43	1.26	4.79e-13	9606.ENSP00000274764,9606.ENSP00000289316,9606.ENSP00000303373,9606.ENSP00000321744,9606.ENSP00000328484,9606.ENSP00000341094,9606.ENSP00000349430,9606.ENSP00000366618,9606.ENSP00000366999,9606.ENSP00000367022,9606.ENSP00000367034,9606.ENSP00000476136,9606.ENSP00000477527,9606.ENSP00000477907,9606.ENSP00000479169,9606.ENSP00000482674,9606.ENSP00000483903	HIST1H2BA,HIST1H2BD,HIST1H2AE,HIST1H2BC,HIST1H2AJ,HIST1H2AD,HIST1H2BK,HIST1H2BL,HIST1H3D,HIST1H2AC,HIST1H4C,HIST1H2BJ,HIST1H2BO,HIST1H2BM,HIST1H2BH,HIST1H2BB,HIST1H2BN
Reactome	HSA-8939236	RUNX1 regulates transcription of genes involved in differentiation of HSCs	22	97	1.02	6.84e-13	9606.ENSP00000044462,9606.ENSP00000216455,9606.ENSP00000223321,9606.ENSP00000274764,9606.ENSP00000289316,9606.ENSP00000303373,9606.ENSP00000321744,9606.ENSP00000328484,9606.ENSP00000341094,9606.ENSP00000349430,9606.ENSP00000363993,9606.ENSP00000364016,9606.ENSP00000366618,9606.ENSP00000366999,9606.ENSP00000367022,9606.ENSP00000367034,9606.ENSP00000476136,9606.ENSP00000477527,9606.ENSP00000477907,…	PSMA4,PSMA3,PSMA2,HIST1H2BA,HIST1H2BD,HIST1H2AE,HIST1H2BC,HIST1H2AJ,HIST1H2AD,HIST1H2BK,PSMB9,PSMB8,HIST1H2BL,HIST1H3D,HIST1H2AC,HIST1H4C,HIST1H2BJ,HIST1H2BO,HIST1H2BM,HIST1H2BH,HIST1H2BB,HIST1H2BN
Reactome	HSA-912446	Meiotic recombination	18	55	1.18	9.45e-13	9606.ENSP00000274764,9606.ENSP00000289316,9606.ENSP00000303373,9606.ENSP00000321744,9606.ENSP00000328484,9606.ENSP00000341094,9606.ENSP00000349430,9606.ENSP00000364855,9606.ENSP00000366618,9606.ENSP00000366999,9606.ENSP00000367022,9606.ENSP00000367034,9606.ENSP00000476136,9606.ENSP00000477527,9606.ENSP00000477907,9606.ENSP00000479169,9606.ENSP00000482674,9606.ENSP00000483903	HIST1H2BA,HIST1H2BD,HIST1H2AE,HIST1H2BC,HIST1H2AJ,HIST1H2AD,HIST1H2BK,MSH5,HIST1H2BL,HIST1H3D,HIST1H2AC,HIST1H4C,HIST1H2BJ,HIST1H2BO,HIST1H2BM,HIST1H2BH,HIST1H2BB,HIST1H2BN
Reactome	HSA-2559582	Senescence-Associated Secretory Phenotype (SASP)	20	80	1.06	2.22e-12	9606.ENSP00000228872,9606.ENSP00000274026,9606.ENSP00000274764,9606.ENSP00000289316,9606.ENSP00000303373,9606.ENSP00000321744,9606.ENSP00000328484,9606.ENSP00000341094,9606.ENSP00000349430,9606.ENSP00000364678,9606.ENSP00000366618,9606.ENSP00000366999,9606.ENSP00000367022,9606.ENSP00000367034,9606.ENSP00000476136,9606.ENSP00000477527,9606.ENSP00000477907,9606.ENSP00000479169,9606.ENSP00000482674,…	CDKN1B,CCNA2,HIST1H2BA,HIST1H2BD,HIST1H2AE,HIST1H2BC,HIST1H2AJ,HIST1H2AD,HIST1H2BK,EHMT2,HIST1H2BL,HIST1H3D,HIST1H2AC,HIST1H4C,HIST1H2BJ,HIST1H2BO,HIST1H2BM,HIST1H2BH,HIST1H2BB,HIST1H2BN
Reactome	HSA-73772	RNA Polymerase I Promoter Escape	18	59	1.15	2.38e-12	9606.ENSP00000259895,9606.ENSP00000274764,9606.ENSP00000289316,9606.ENSP00000303373,9606.ENSP00000321744,9606.ENSP00000328484,9606.ENSP00000341094,9606.ENSP00000349430,9606.ENSP00000366618,9606.ENSP00000366999,9606.ENSP00000367022,9606.ENSP00000367034,9606.ENSP00000476136,9606.ENSP00000477527,9606.ENSP00000477907,9606.ENSP00000479169,9606.ENSP00000482674,9606.ENSP00000483903	GTF2H4,HIST1H2BA,HIST1H2BD,HIST1H2AE,HIST1H2BC,HIST1H2AJ,HIST1H2AD,HIST1H2BK,HIST1H2BL,HIST1H3D,HIST1H2AC,HIST1H4C,HIST1H2BJ,HIST1H2BO,HIST1H2BM,HIST1H2BH,HIST1H2BB,HIST1H2BN
Reactome	HSA-1912408	Pre-NOTCH Transcription and Translation	18	62	1.13	4.69e-12	9606.ENSP00000274764,9606.ENSP00000289316,9606.ENSP00000303373,9606.ENSP00000321744,9606.ENSP00000328484,9606.ENSP00000341094,9606.ENSP00000349430,9606.ENSP00000364163,9606.ENSP00000366618,9606.ENSP00000366999,9606.ENSP00000367022,9606.ENSP00000367034,9606.ENSP00000476136,9606.ENSP00000477527,9606.ENSP00000477907,9606.ENSP00000479169,9606.ENSP00000482674,9606.ENSP00000483903	HIST1H2BA,HIST1H2BD,HIST1H2AE,HIST1H2BC,HIST1H2AJ,HIST1H2AD,HIST1H2BK,NOTCH4,HIST1H2BL,HIST1H3D,HIST1H2AC,HIST1H4C,HIST1H2BJ,HIST1H2BO,HIST1H2BM,HIST1H2BH,HIST1H2BB,HIST1H2BN
Reactome	HSA-5625740	RHO GTPases activate PKNs	18	63	1.12	5.69e-12	9606.ENSP00000274764,9606.ENSP00000289316,9606.ENSP00000303373,9606.ENSP00000321744,9606.ENSP00000328484,9606.ENSP00000341094,9606.ENSP00000349430,9606.ENSP00000366618,9606.ENSP00000366999,9606.ENSP00000367022,9606.ENSP00000367034,9606.ENSP00000400175,9606.ENSP00000476136,9606.ENSP00000477527,9606.ENSP00000477907,9606.ENSP00000479169,9606.ENSP00000482674,9606.ENSP00000483903	HIST1H2BA,HIST1H2BD,HIST1H2AE,HIST1H2BC,HIST1H2AJ,HIST1H2AD,HIST1H2BK,HIST1H2BL,HIST1H3D,HIST1H2AC,HIST1H4C,RHOA,HIST1H2BJ,HIST1H2BO,HIST1H2BM,HIST1H2BH,HIST1H2BB,HIST1H2BN
Reactome	HSA-2262752	Cellular responses to stress	45	544	0.58	7.62e-12	9606.ENSP00000044462,9606.ENSP00000216455,9606.ENSP00000222247,9606.ENSP00000223321,9606.ENSP00000225430,9606.ENSP00000228872,9606.ENSP00000230050,9606.ENSP00000232501,9606.ENSP00000244534,9606.ENSP00000244573,9606.ENSP00000254942,9606.ENSP00000265462,9606.ENSP00000274026,9606.ENSP00000274764,9606.ENSP00000289316,9606.ENSP00000302194,9606.ENSP00000303373,9606.ENSP00000321744,9606.ENSP00000328484,…	PSMA4,PSMA3,RPL18A,PSMA2,RPL19,CDKN1B,RPS12,NPRL2,HIST1H1D,HIST1H1A,TERF2,PRDX5,CCNA2,HIST1H2BA,HIST1H2BD,ATP6V1G2,HIST1H2AE,HIST1H2BC,HIST1H2AJ,HIST1H1B,HIST1H1C,HIST1H2AD,HIST1H2BK,ETS2,GPX6,RING1,PSMB9,PSMB8,EHMT2,HSPA1B,HSPA1L,HIST1H2BL,HIST1H3D,HIST1H2AC,HIST1H4C,GPX5,RPS18,MAPKAPK3,GPX1,HIST1H2BJ,HIST1H2BO,HIST1H2BM,HIST1H2BH,HIST1H2BB,HIST1H2BN
Reactome	HSA-5689880	Ub-specific processing proteases	28	203	0.8	7.62e-12	9606.ENSP00000044462,9606.ENSP00000216455,9606.ENSP00000223321,9606.ENSP00000265560,9606.ENSP00000274026,9606.ENSP00000274764,9606.ENSP00000289316,9606.ENSP00000297012,9606.ENSP00000303373,9606.ENSP00000303706,9606.ENSP00000321744,9606.ENSP00000328287,9606.ENSP00000328484,9606.ENSP00000341094,9606.ENSP00000349430,9606.ENSP00000351589,9606.ENSP00000363993,9606.ENSP00000364016,9606.ENSP00000366618,…	PSMA4,PSMA3,PSMA2,USP4,CCNA2,HIST1H2BA,HIST1H2BD,HIST1H2AA,HIST1H2AE,CDC25A,HIST1H2BC,RNF123,HIST1H2AJ,HIST1H2AD,HIST1H2BK,HIST1H2AI,PSMB9,PSMB8,HIST1H2BL,HIST1H2AH,HIST1H2AC,USP19,HIST1H2BJ,HIST1H2BO,HIST1H2BM,HIST1H2BH,HIST1H2BB,HIST1H2BN
Reactome	HSA-8878171	Transcriptional regulation by RUNX1	28	204	0.8	7.95e-12	9606.ENSP00000044462,9606.ENSP00000216455,9606.ENSP00000217244,9606.ENSP00000223321,9606.ENSP00000226730,9606.ENSP00000274764,9606.ENSP00000289316,9606.ENSP00000303373,9606.ENSP00000303939,9606.ENSP00000321744,9606.ENSP00000328484,9606.ENSP00000341094,9606.ENSP00000349430,9606.ENSP00000363787,9606.ENSP00000363993,9606.ENSP00000364016,9606.ENSP00000365042,9606.ENSP00000366618,9606.ENSP00000366999,…	PSMA4,PSMA3,CSNK2A1,PSMA2,IL2,HIST1H2BA,HIST1H2BD,HIST1H2AE,CTLA4,HIST1H2BC,HIST1H2AJ,HIST1H2AD,HIST1H2BK,RING1,PSMB9,PSMB8,CSNK2B,HIST1H2BL,HIST1H3D,HIST1H2AC,HIST1H4C,IL2RA,HIST1H2BJ,HIST1H2BO,HIST1H2BM,HIST1H2BH,HIST1H2BB,HIST1H2BN
Reactome	HSA-9609690	HCMV Early Events	21	102	0.98	1.04e-11	9606.ENSP00000274764,9606.ENSP00000289316,9606.ENSP00000297012,9606.ENSP00000303373,9606.ENSP00000321744,9606.ENSP00000328484,9606.ENSP00000341094,9606.ENSP00000349430,9606.ENSP00000351589,9606.ENSP00000363668,9606.ENSP00000366618,9606.ENSP00000366679,9606.ENSP00000366999,9606.ENSP00000367022,9606.ENSP00000367034,9606.ENSP00000476136,9606.ENSP00000477527,9606.ENSP00000477907,9606.ENSP00000479169,…	HIST1H2BA,HIST1H2BD,HIST1H2AA,HIST1H2AE,HIST1H2BC,HIST1H2AJ,HIST1H2AD,HIST1H2BK,HIST1H2AI,DAXX,HIST1H2BL,HIST1H2AH,HIST1H3D,HIST1H2AC,HIST1H4C,HIST1H2BJ,HIST1H2BO,HIST1H2BM,HIST1H2BH,HIST1H2BB,HIST1H2BN
Reactome	HSA-73854	RNA Polymerase I Promoter Clearance	19	78	1.05	1.1e-11	9606.ENSP00000259895,9606.ENSP00000274764,9606.ENSP00000289316,9606.ENSP00000303373,9606.ENSP00000321744,9606.ENSP00000328484,9606.ENSP00000341094,9606.ENSP00000349430,9606.ENSP00000364678,9606.ENSP00000366618,9606.ENSP00000366999,9606.ENSP00000367022,9606.ENSP00000367034,9606.ENSP00000476136,9606.ENSP00000477527,9606.ENSP00000477907,9606.ENSP00000479169,9606.ENSP00000482674,9606.ENSP00000483903	GTF2H4,HIST1H2BA,HIST1H2BD,HIST1H2AE,HIST1H2BC,HIST1H2AJ,HIST1H2AD,HIST1H2BK,EHMT2,HIST1H2BL,HIST1H3D,HIST1H2AC,HIST1H4C,HIST1H2BJ,HIST1H2BO,HIST1H2BM,HIST1H2BH,HIST1H2BB,HIST1H2BN
Reactome	HSA-157579	Telomere Maintenance	20	92	1	1.45e-11	9606.ENSP00000254942,9606.ENSP00000274026,9606.ENSP00000274764,9606.ENSP00000289316,9606.ENSP00000303373,9606.ENSP00000321744,9606.ENSP00000328484,9606.ENSP00000341094,9606.ENSP00000349430,9606.ENSP00000363668,9606.ENSP00000366618,9606.ENSP00000367022,9606.ENSP00000367034,9606.ENSP00000408367,9606.ENSP00000476136,9606.ENSP00000477527,9606.ENSP00000477907,9606.ENSP00000479169,9606.ENSP00000482674,…	TERF2,CCNA2,HIST1H2BA,HIST1H2BD,HIST1H2AE,HIST1H2BC,HIST1H2AJ,HIST1H2AD,HIST1H2BK,DAXX,HIST1H2BL,HIST1H2AC,HIST1H4C,CHTF8,HIST1H2BJ,HIST1H2BO,HIST1H2BM,HIST1H2BH,HIST1H2BB,HIST1H2BN
Reactome	HSA-5250924	B-WICH complex positively regulates rRNA expression	17	59	1.12	1.88e-11	9606.ENSP00000274764,9606.ENSP00000289316,9606.ENSP00000303373,9606.ENSP00000321744,9606.ENSP00000328484,9606.ENSP00000341094,9606.ENSP00000349430,9606.ENSP00000366618,9606.ENSP00000366999,9606.ENSP00000367022,9606.ENSP00000367034,9606.ENSP00000476136,9606.ENSP00000477527,9606.ENSP00000477907,9606.ENSP00000479169,9606.ENSP00000482674,9606.ENSP00000483903	HIST1H2BA,HIST1H2BD,HIST1H2AE,HIST1H2BC,HIST1H2AJ,HIST1H2AD,HIST1H2BK,HIST1H2BL,HIST1H3D,HIST1H2AC,HIST1H4C,HIST1H2BJ,HIST1H2BO,HIST1H2BM,HIST1H2BH,HIST1H2BB,HIST1H2BN
Reactome	HSA-9616222	Transcriptional regulation of granulopoiesis	17	59	1.12	1.88e-11	9606.ENSP00000274764,9606.ENSP00000289316,9606.ENSP00000303373,9606.ENSP00000321744,9606.ENSP00000328484,9606.ENSP00000341094,9606.ENSP00000349430,9606.ENSP00000366618,9606.ENSP00000366999,9606.ENSP00000367022,9606.ENSP00000367034,9606.ENSP00000476136,9606.ENSP00000477527,9606.ENSP00000477907,9606.ENSP00000479169,9606.ENSP00000482674,9606.ENSP00000483903	HIST1H2BA,HIST1H2BD,HIST1H2AE,HIST1H2BC,HIST1H2AJ,HIST1H2AD,HIST1H2BK,HIST1H2BL,HIST1H3D,HIST1H2AC,HIST1H4C,HIST1H2BJ,HIST1H2BO,HIST1H2BM,HIST1H2BH,HIST1H2BB,HIST1H2BN
Reactome	HSA-1221632	Meiotic synapsis	17	60	1.12	2.24e-11	9606.ENSP00000254942,9606.ENSP00000274764,9606.ENSP00000289316,9606.ENSP00000303373,9606.ENSP00000321744,9606.ENSP00000328484,9606.ENSP00000341094,9606.ENSP00000349430,9606.ENSP00000366618,9606.ENSP00000367022,9606.ENSP00000367034,9606.ENSP00000476136,9606.ENSP00000477527,9606.ENSP00000477907,9606.ENSP00000479169,9606.ENSP00000482674,9606.ENSP00000483903	TERF2,HIST1H2BA,HIST1H2BD,HIST1H2AE,HIST1H2BC,HIST1H2AJ,HIST1H2AD,HIST1H2BK,HIST1H2BL,HIST1H2AC,HIST1H4C,HIST1H2BJ,HIST1H2BO,HIST1H2BM,HIST1H2BH,HIST1H2BB,HIST1H2BN
Reactome	HSA-201722	Formation of the beta-catenin:TCF transactivating complex	17	60	1.12	2.24e-11	9606.ENSP00000274764,9606.ENSP00000289316,9606.ENSP00000303373,9606.ENSP00000321744,9606.ENSP00000328484,9606.ENSP00000341094,9606.ENSP00000349430,9606.ENSP00000366618,9606.ENSP00000366999,9606.ENSP00000367022,9606.ENSP00000367034,9606.ENSP00000476136,9606.ENSP00000477527,9606.ENSP00000477907,9606.ENSP00000479169,9606.ENSP00000482674,9606.ENSP00000483903	HIST1H2BA,HIST1H2BD,HIST1H2AE,HIST1H2BC,HIST1H2AJ,HIST1H2AD,HIST1H2BK,HIST1H2BL,HIST1H3D,HIST1H2AC,HIST1H4C,HIST1H2BJ,HIST1H2BO,HIST1H2BM,HIST1H2BH,HIST1H2BB,HIST1H2BN
Reactome	HSA-606279	Deposition of new CENPA-containing nucleosomes at the centromere	16	52	1.15	3.65e-11	9606.ENSP00000274764,9606.ENSP00000289316,9606.ENSP00000303373,9606.ENSP00000321744,9606.ENSP00000328484,9606.ENSP00000341094,9606.ENSP00000349430,9606.ENSP00000366618,9606.ENSP00000367022,9606.ENSP00000367034,9606.ENSP00000476136,9606.ENSP00000477527,9606.ENSP00000477907,9606.ENSP00000479169,9606.ENSP00000482674,9606.ENSP00000483903	HIST1H2BA,HIST1H2BD,HIST1H2AE,HIST1H2BC,HIST1H2AJ,HIST1H2AD,HIST1H2BK,HIST1H2BL,HIST1H2AC,HIST1H4C,HIST1H2BJ,HIST1H2BO,HIST1H2BM,HIST1H2BH,HIST1H2BB,HIST1H2BN
Reactome	HSA-427413	NoRC negatively regulates rRNA expression	18	74	1.05	3.71e-11	9606.ENSP00000259895,9606.ENSP00000274764,9606.ENSP00000289316,9606.ENSP00000303373,9606.ENSP00000321744,9606.ENSP00000328484,9606.ENSP00000341094,9606.ENSP00000349430,9606.ENSP00000366618,9606.ENSP00000366999,9606.ENSP00000367022,9606.ENSP00000367034,9606.ENSP00000476136,9606.ENSP00000477527,9606.ENSP00000477907,9606.ENSP00000479169,9606.ENSP00000482674,9606.ENSP00000483903	GTF2H4,HIST1H2BA,HIST1H2BD,HIST1H2AE,HIST1H2BC,HIST1H2AJ,HIST1H2AD,HIST1H2BK,HIST1H2BL,HIST1H3D,HIST1H2AC,HIST1H4C,HIST1H2BJ,HIST1H2BO,HIST1H2BM,HIST1H2BH,HIST1H2BB,HIST1H2BN
Reactome	HSA-9609646	HCMV Infection	22	126	0.91	3.71e-11	9606.ENSP00000254950,9606.ENSP00000274764,9606.ENSP00000289316,9606.ENSP00000297012,9606.ENSP00000303373,9606.ENSP00000321744,9606.ENSP00000328484,9606.ENSP00000341094,9606.ENSP00000349430,9606.ENSP00000351589,9606.ENSP00000363668,9606.ENSP00000366618,9606.ENSP00000366679,9606.ENSP00000366999,9606.ENSP00000367022,9606.ENSP00000367034,9606.ENSP00000476136,9606.ENSP00000477527,9606.ENSP00000477907,…	VPS4A,HIST1H2BA,HIST1H2BD,HIST1H2AA,HIST1H2AE,HIST1H2BC,HIST1H2AJ,HIST1H2AD,HIST1H2BK,HIST1H2AI,DAXX,HIST1H2BL,HIST1H2AH,HIST1H3D,HIST1H2AC,HIST1H4C,HIST1H2BJ,HIST1H2BO,HIST1H2BM,HIST1H2BH,HIST1H2BB,HIST1H2BN
Reactome	HSA-1500620	Meiosis	19	87	1	4.18e-11	9606.ENSP00000254942,9606.ENSP00000274764,9606.ENSP00000289316,9606.ENSP00000303373,9606.ENSP00000321744,9606.ENSP00000328484,9606.ENSP00000341094,9606.ENSP00000349430,9606.ENSP00000364855,9606.ENSP00000366618,9606.ENSP00000366999,9606.ENSP00000367022,9606.ENSP00000367034,9606.ENSP00000476136,9606.ENSP00000477527,9606.ENSP00000477907,9606.ENSP00000479169,9606.ENSP00000482674,9606.ENSP00000483903	TERF2,HIST1H2BA,HIST1H2BD,HIST1H2AE,HIST1H2BC,HIST1H2AJ,HIST1H2AD,HIST1H2BK,MSH5,HIST1H2BL,HIST1H3D,HIST1H2AC,HIST1H4C,HIST1H2BJ,HIST1H2BO,HIST1H2BM,HIST1H2BH,HIST1H2BB,HIST1H2BN
Reactome	HSA-877300	Interferon gamma signaling	19	88	1	4.88e-11	9606.ENSP00000259951,9606.ENSP00000329418,9606.ENSP00000349596,9606.ENSP00000349770,9606.ENSP00000353099,9606.ENSP00000364076,9606.ENSP00000364080,9606.ENSP00000364114,9606.ENSP00000365402,9606.ENSP00000365817,9606.ENSP00000365924,9606.ENSP00000378786,9606.ENSP00000379873,9606.ENSP00000393566,9606.ENSP00000397073,9606.ENSP00000399168,9606.ENSP00000408146,9606.ENSP00000410446,9606.ENSP00000412927	HLA-F,SOCS1,TRIM38,IRF5,HLA-DRB1,HLA-DQA2,HLA-DQB1,HLA-DRB5,HLA-C,HLA-E,TRIM31,HLA-DRA,HLA-A,HLA-DPA1,TRIM10,HLA-B,HLA-DPB1,TRIM26,HLA-G
Reactome	HSA-8936459	RUNX1 regulates genes involved in megakaryocyte differentiation and platelet function	17	66	1.08	6.39e-11	9606.ENSP00000274764,9606.ENSP00000289316,9606.ENSP00000303373,9606.ENSP00000321744,9606.ENSP00000328484,9606.ENSP00000341094,9606.ENSP00000349430,9606.ENSP00000366618,9606.ENSP00000366999,9606.ENSP00000367022,9606.ENSP00000367034,9606.ENSP00000476136,9606.ENSP00000477527,9606.ENSP00000477907,9606.ENSP00000479169,9606.ENSP00000482674,9606.ENSP00000483903	HIST1H2BA,HIST1H2BD,HIST1H2AE,HIST1H2BC,HIST1H2AJ,HIST1H2AD,HIST1H2BK,HIST1H2BL,HIST1H3D,HIST1H2AC,HIST1H4C,HIST1H2BJ,HIST1H2BO,HIST1H2BM,HIST1H2BH,HIST1H2BB,HIST1H2BN
Reactome	HSA-977225	Amyloid fiber formation	18	78	1.03	6.76e-11	9606.ENSP00000274764,9606.ENSP00000289316,9606.ENSP00000303373,9606.ENSP00000321744,9606.ENSP00000328484,9606.ENSP00000341094,9606.ENSP00000349430,9606.ENSP00000366618,9606.ENSP00000366999,9606.ENSP00000367022,9606.ENSP00000367034,9606.ENSP00000476136,9606.ENSP00000477527,9606.ENSP00000477907,9606.ENSP00000479169,9606.ENSP00000482674,9606.ENSP00000483872,9606.ENSP00000483903	HIST1H2BA,HIST1H2BD,HIST1H2AE,HIST1H2BC,HIST1H2AJ,HIST1H2AD,HIST1H2BK,HIST1H2BL,HIST1H3D,HIST1H2AC,HIST1H4C,HIST1H2BJ,HIST1H2BO,HIST1H2BM,HIST1H2BH,HIST1H2BB,TSPAN33,HIST1H2BN
Reactome	HSA-2559580	Oxidative Stress Induced Senescence	19	93	0.98	1.03e-10	9606.ENSP00000274764,9606.ENSP00000289316,9606.ENSP00000303373,9606.ENSP00000321744,9606.ENSP00000328484,9606.ENSP00000341094,9606.ENSP00000349430,9606.ENSP00000363787,9606.ENSP00000366618,9606.ENSP00000366999,9606.ENSP00000367022,9606.ENSP00000367034,9606.ENSP00000396467,9606.ENSP00000476136,9606.ENSP00000477527,9606.ENSP00000477907,9606.ENSP00000479169,9606.ENSP00000482674,9606.ENSP00000483903	HIST1H2BA,HIST1H2BD,HIST1H2AE,HIST1H2BC,HIST1H2AJ,HIST1H2AD,HIST1H2BK,RING1,HIST1H2BL,HIST1H3D,HIST1H2AC,HIST1H4C,MAPKAPK3,HIST1H2BJ,HIST1H2BO,HIST1H2BM,HIST1H2BH,HIST1H2BB,HIST1H2BN
Reactome	HSA-3214847	HATs acetylate histones	20	107	0.94	1.12e-10	9606.ENSP00000274764,9606.ENSP00000289316,9606.ENSP00000297012,9606.ENSP00000303373,9606.ENSP00000321744,9606.ENSP00000328484,9606.ENSP00000341094,9606.ENSP00000349430,9606.ENSP00000351589,9606.ENSP00000366618,9606.ENSP00000366679,9606.ENSP00000366999,9606.ENSP00000367022,9606.ENSP00000367034,9606.ENSP00000476136,9606.ENSP00000477527,9606.ENSP00000477907,9606.ENSP00000479169,9606.ENSP00000482674,…	HIST1H2BA,HIST1H2BD,HIST1H2AA,HIST1H2AE,HIST1H2BC,HIST1H2AJ,HIST1H2AD,HIST1H2BK,HIST1H2AI,HIST1H2BL,HIST1H2AH,HIST1H3D,HIST1H2AC,HIST1H4C,HIST1H2BJ,HIST1H2BO,HIST1H2BM,HIST1H2BH,HIST1H2BB,HIST1H2BN
Reactome	HSA-5688426	Deubiquitination	30	280	0.7	1.9e-10	9606.ENSP00000044462,9606.ENSP00000216455,9606.ENSP00000223321,9606.ENSP00000265560,9606.ENSP00000274026,9606.ENSP00000274764,9606.ENSP00000289316,9606.ENSP00000297012,9606.ENSP00000303373,9606.ENSP00000303706,9606.ENSP00000321744,9606.ENSP00000328287,9606.ENSP00000328484,9606.ENSP00000341094,9606.ENSP00000349430,9606.ENSP00000351589,9606.ENSP00000363993,9606.ENSP00000364016,9606.ENSP00000366618,…	PSMA4,PSMA3,PSMA2,USP4,CCNA2,HIST1H2BA,HIST1H2BD,HIST1H2AA,HIST1H2AE,CDC25A,HIST1H2BC,RNF123,HIST1H2AJ,HIST1H2AD,HIST1H2BK,HIST1H2AI,PSMB9,PSMB8,HIST1H2BL,HIST1H2AH,HIST1H2AC,RHOA,USP19,HIST1H2BJ,HIST1H2BO,HIST1H2BM,HIST1H2BH,TNFAIP3,HIST1H2BB,HIST1H2BN
Reactome	HSA-212165	Epigenetic regulation of gene expression	20	116	0.9	3.89e-10	9606.ENSP00000259895,9606.ENSP00000274764,9606.ENSP00000289316,9606.ENSP00000303373,9606.ENSP00000321744,9606.ENSP00000328484,9606.ENSP00000341094,9606.ENSP00000349430,9606.ENSP00000363640,9606.ENSP00000364678,9606.ENSP00000366618,9606.ENSP00000366999,9606.ENSP00000367022,9606.ENSP00000367034,9606.ENSP00000476136,9606.ENSP00000477527,9606.ENSP00000477907,9606.ENSP00000479169,9606.ENSP00000482674,…	GTF2H4,HIST1H2BA,HIST1H2BD,HIST1H2AE,HIST1H2BC,HIST1H2AJ,HIST1H2AD,HIST1H2BK,PHF1,EHMT2,HIST1H2BL,HIST1H3D,HIST1H2AC,HIST1H4C,HIST1H2BJ,HIST1H2BO,HIST1H2BM,HIST1H2BH,HIST1H2BB,HIST1H2BN
Reactome	HSA-5578749	Transcriptional regulation by small RNAs	17	76	1.01	3.89e-10	9606.ENSP00000274764,9606.ENSP00000289316,9606.ENSP00000303373,9606.ENSP00000321744,9606.ENSP00000328484,9606.ENSP00000341094,9606.ENSP00000349430,9606.ENSP00000366618,9606.ENSP00000366999,9606.ENSP00000367022,9606.ENSP00000367034,9606.ENSP00000476136,9606.ENSP00000477527,9606.ENSP00000477907,9606.ENSP00000479169,9606.ENSP00000482674,9606.ENSP00000483903	HIST1H2BA,HIST1H2BD,HIST1H2AE,HIST1H2BC,HIST1H2AJ,HIST1H2AD,HIST1H2BK,HIST1H2BL,HIST1H3D,HIST1H2AC,HIST1H4C,HIST1H2BJ,HIST1H2BO,HIST1H2BM,HIST1H2BH,HIST1H2BB,HIST1H2BN
Reactome	HSA-69481	G2/M Checkpoints	22	149	0.83	5.17e-10	9606.ENSP00000044462,9606.ENSP00000209728,9606.ENSP00000216455,9606.ENSP00000223321,9606.ENSP00000274764,9606.ENSP00000289316,9606.ENSP00000303706,9606.ENSP00000310356,9606.ENSP00000321744,9606.ENSP00000323099,9606.ENSP00000349430,9606.ENSP00000363993,9606.ENSP00000364016,9606.ENSP00000365588,9606.ENSP00000366618,9606.ENSP00000367034,9606.ENSP00000476136,9606.ENSP00000477527,9606.ENSP00000477907,…	PSMA4,CDC6,PSMA3,PSMA2,HIST1H2BA,HIST1H2BD,CDC25A,RMI2,HIST1H2BC,ATRIP,HIST1H2BK,PSMB9,PSMB8,MDC1,HIST1H2BL,HIST1H4C,HIST1H2BJ,HIST1H2BO,HIST1H2BM,HIST1H2BH,HIST1H2BB,HIST1H2BN
Reactome	HSA-201681	TCF dependent signaling in response to WNT	24	199	0.75	2.69e-09	9606.ENSP00000044462,9606.ENSP00000216455,9606.ENSP00000217244,9606.ENSP00000223321,9606.ENSP00000274764,9606.ENSP00000289316,9606.ENSP00000303373,9606.ENSP00000321744,9606.ENSP00000328484,9606.ENSP00000341094,9606.ENSP00000349430,9606.ENSP00000363993,9606.ENSP00000364016,9606.ENSP00000365042,9606.ENSP00000366618,9606.ENSP00000366999,9606.ENSP00000367022,9606.ENSP00000367034,9606.ENSP00000476136,…	PSMA4,PSMA3,CSNK2A1,PSMA2,HIST1H2BA,HIST1H2BD,HIST1H2AE,HIST1H2BC,HIST1H2AJ,HIST1H2AD,HIST1H2BK,PSMB9,PSMB8,CSNK2B,HIST1H2BL,HIST1H3D,HIST1H2AC,HIST1H4C,HIST1H2BJ,HIST1H2BO,HIST1H2BM,HIST1H2BH,HIST1H2BB,HIST1H2BN
Reactome	HSA-5693571	Nonhomologous End-Joining (NHEJ)	14	52	1.1	3e-09	9606.ENSP00000274764,9606.ENSP00000289316,9606.ENSP00000321744,9606.ENSP00000349430,9606.ENSP00000365588,9606.ENSP00000366618,9606.ENSP00000367034,9606.ENSP00000367440,9606.ENSP00000476136,9606.ENSP00000477527,9606.ENSP00000477907,9606.ENSP00000479169,9606.ENSP00000482674,9606.ENSP00000483903	HIST1H2BA,HIST1H2BD,HIST1H2BC,HIST1H2BK,MDC1,HIST1H2BL,HIST1H4C,TDP2,HIST1H2BJ,HIST1H2BO,HIST1H2BM,HIST1H2BH,HIST1H2BB,HIST1H2BN
Reactome	HSA-5617472	Activation of anterior HOX genes in hindbrain development during early embryogenesis	17	91	0.94	4.19e-09	9606.ENSP00000274764,9606.ENSP00000289316,9606.ENSP00000303373,9606.ENSP00000321744,9606.ENSP00000328484,9606.ENSP00000341094,9606.ENSP00000349430,9606.ENSP00000366618,9606.ENSP00000366999,9606.ENSP00000367022,9606.ENSP00000367034,9606.ENSP00000476136,9606.ENSP00000477527,9606.ENSP00000477907,9606.ENSP00000479169,9606.ENSP00000482674,9606.ENSP00000483903	HIST1H2BA,HIST1H2BD,HIST1H2AE,HIST1H2BC,HIST1H2AJ,HIST1H2AD,HIST1H2BK,HIST1H2BL,HIST1H3D,HIST1H2AC,HIST1H4C,HIST1H2BJ,HIST1H2BO,HIST1H2BM,HIST1H2BH,HIST1H2BB,HIST1H2BN
Reactome	HSA-5693607	Processing of DNA double-strand break ends	16	81	0.96	6.97e-09	9606.ENSP00000274026,9606.ENSP00000274764,9606.ENSP00000289316,9606.ENSP00000310356,9606.ENSP00000321744,9606.ENSP00000323099,9606.ENSP00000349430,9606.ENSP00000365588,9606.ENSP00000366618,9606.ENSP00000367034,9606.ENSP00000476136,9606.ENSP00000477527,9606.ENSP00000477907,9606.ENSP00000479169,9606.ENSP00000482674,9606.ENSP00000483903	CCNA2,HIST1H2BA,HIST1H2BD,RMI2,HIST1H2BC,ATRIP,HIST1H2BK,MDC1,HIST1H2BL,HIST1H4C,HIST1H2BJ,HIST1H2BO,HIST1H2BM,HIST1H2BH,HIST1H2BB,HIST1H2BN
Reactome	HSA-5693567	HDR through Homologous Recombination (HRR) or Single Strand Annealing (SSA)	18	113	0.87	1.14e-08	9606.ENSP00000013807,9606.ENSP00000274026,9606.ENSP00000274764,9606.ENSP00000289316,9606.ENSP00000310356,9606.ENSP00000310520,9606.ENSP00000321744,9606.ENSP00000323099,9606.ENSP00000349430,9606.ENSP00000365588,9606.ENSP00000366618,9606.ENSP00000367034,9606.ENSP00000476136,9606.ENSP00000477527,9606.ENSP00000477907,9606.ENSP00000479169,9606.ENSP00000482674,9606.ENSP00000483903	ERCC1,CCNA2,HIST1H2BA,HIST1H2BD,RMI2,ERCC4,HIST1H2BC,ATRIP,HIST1H2BK,MDC1,HIST1H2BL,HIST1H4C,HIST1H2BJ,HIST1H2BO,HIST1H2BM,HIST1H2BH,HIST1H2BB,HIST1H2BN
Reactome	HSA-157118	Signaling by NOTCH	23	202	0.72	1.71e-08	9606.ENSP00000044462,9606.ENSP00000216455,9606.ENSP00000223321,9606.ENSP00000274764,9606.ENSP00000289316,9606.ENSP00000303373,9606.ENSP00000321744,9606.ENSP00000328484,9606.ENSP00000341094,9606.ENSP00000349430,9606.ENSP00000363993,9606.ENSP00000364016,9606.ENSP00000364163,9606.ENSP00000366618,9606.ENSP00000366999,9606.ENSP00000367022,9606.ENSP00000367034,9606.ENSP00000476136,9606.ENSP00000477527,…	PSMA4,PSMA3,PSMA2,HIST1H2BA,HIST1H2BD,HIST1H2AE,HIST1H2BC,HIST1H2AJ,HIST1H2AD,HIST1H2BK,PSMB9,PSMB8,NOTCH4,HIST1H2BL,HIST1H3D,HIST1H2AC,HIST1H4C,HIST1H2BJ,HIST1H2BO,HIST1H2BM,HIST1H2BH,HIST1H2BB,HIST1H2BN
Reactome	HSA-69473	G2/M DNA damage checkpoint	15	78	0.95	3.31e-08	9606.ENSP00000274764,9606.ENSP00000289316,9606.ENSP00000310356,9606.ENSP00000321744,9606.ENSP00000323099,9606.ENSP00000349430,9606.ENSP00000365588,9606.ENSP00000366618,9606.ENSP00000367034,9606.ENSP00000476136,9606.ENSP00000477527,9606.ENSP00000477907,9606.ENSP00000479169,9606.ENSP00000482674,9606.ENSP00000483903	HIST1H2BA,HIST1H2BD,RMI2,HIST1H2BC,ATRIP,HIST1H2BK,MDC1,HIST1H2BL,HIST1H4C,HIST1H2BJ,HIST1H2BO,HIST1H2BM,HIST1H2BH,HIST1H2BB,HIST1H2BN
Reactome	HSA-913531	Interferon Signaling	22	196	0.72	4.84e-08	9606.ENSP00000259951,9606.ENSP00000329418,9606.ENSP00000331103,9606.ENSP00000333266,9606.ENSP00000349596,9606.ENSP00000349770,9606.ENSP00000353099,9606.ENSP00000364016,9606.ENSP00000364076,9606.ENSP00000364080,9606.ENSP00000364114,9606.ENSP00000365402,9606.ENSP00000365817,9606.ENSP00000365924,9606.ENSP00000378786,9606.ENSP00000379873,9606.ENSP00000393566,9606.ENSP00000397073,9606.ENSP00000399168,…	HLA-F,SOCS1,IP6K2,UBA7,TRIM38,IRF5,HLA-DRB1,PSMB8,HLA-DQA2,HLA-DQB1,HLA-DRB5,HLA-C,HLA-E,TRIM31,HLA-DRA,HLA-A,HLA-DPA1,TRIM10,HLA-B,HLA-DPB1,TRIM26,HLA-G
Reactome	HSA-168256	Immune System	84	1956	0.3	4.86e-08	9606.ENSP00000009530,9606.ENSP00000044462,9606.ENSP00000162749,9606.ENSP00000216223,9606.ENSP00000216455,9606.ENSP00000223321,9606.ENSP00000226578,9606.ENSP00000226730,9606.ENSP00000228872,9606.ENSP00000229307,9606.ENSP00000244513,9606.ENSP00000244519,9606.ENSP00000252229,9606.ENSP00000259951,9606.ENSP00000264497,9606.ENSP00000264498,9606.ENSP00000280200,9606.ENSP00000289361,9606.ENSP00000294129,…	CD74,PSMA4,TNFRSF1A,IL2RB,PSMA3,PSMA2,MANBA,IL2,CDKN1B,NANOG,BTN1A1,BTN3A3,MICB,HLA-F,IL21,FGF2,CD226,BTN3A1,NCKIPSD,TREX1,APEH,C2,ATP6V1G2,CTLA4,BTN2A1,IMPDH2,CD28,TRAIP,RNF123,SOCS1,IP6K2,UBA7,RASGRP2,TUBB,NCR3,IMPDH1,SH2B3,TAP1,UBE2H,BTN3A2,ARIH2,BTN2A2,TRIM38,IRF5,HLA-DRB1,HLA-DMA,PSMB9,PSMB8,TAP2,HLA-DQA2,HLA-DQB1,HLA-DRB5,AGER,NEU1,HSPA1B,CSNK2B,HLA-C,MUC21,HLA-E,TRIM31,HIST1H3D,IL2RA,HLA-D…
Reactome	HSA-1640170	Cell Cycle	41	647	0.47	7.92e-08	9606.ENSP00000044462,9606.ENSP00000209728,9606.ENSP00000216455,9606.ENSP00000217244,9606.ENSP00000223208,9606.ENSP00000223321,9606.ENSP00000228872,9606.ENSP00000230056,9606.ENSP00000254942,9606.ENSP00000254950,9606.ENSP00000274026,9606.ENSP00000274764,9606.ENSP00000289316,9606.ENSP00000303373,9606.ENSP00000303706,9606.ENSP00000310356,9606.ENSP00000321744,9606.ENSP00000323099,9606.ENSP00000328484,…	PSMA4,CDC6,PSMA3,CSNK2A1,CEP41,PSMA2,CDKN1B,GMNN,TERF2,VPS4A,CCNA2,HIST1H2BA,HIST1H2BD,HIST1H2AE,CDC25A,RMI2,HIST1H2BC,ATRIP,HIST1H2AJ,TUBB,HIST1H2AD,HIST1H2BK,DAXX,PSMB9,PSMB8,FKBPL,MSH5,CSNK2B,MDC1,HIST1H2BL,HIST1H3D,HIST1H2AC,HIST1H4C,DYRK1A,CHTF8,HIST1H2BJ,HIST1H2BO,HIST1H2BM,HIST1H2BH,HIST1H2BB,HIST1H2BN
Reactome	HSA-5693532	DNA Double-Strand Break Repair	19	148	0.77	8.36e-08	9606.ENSP00000013807,9606.ENSP00000274026,9606.ENSP00000274764,9606.ENSP00000289316,9606.ENSP00000310356,9606.ENSP00000310520,9606.ENSP00000321744,9606.ENSP00000323099,9606.ENSP00000349430,9606.ENSP00000365588,9606.ENSP00000366618,9606.ENSP00000367034,9606.ENSP00000367440,9606.ENSP00000476136,9606.ENSP00000477527,9606.ENSP00000477907,9606.ENSP00000479169,9606.ENSP00000482674,9606.ENSP00000483903	ERCC1,CCNA2,HIST1H2BA,HIST1H2BD,RMI2,ERCC4,HIST1H2BC,ATRIP,HIST1H2BK,MDC1,HIST1H2BL,HIST1H4C,TDP2,HIST1H2BJ,HIST1H2BO,HIST1H2BM,HIST1H2BH,HIST1H2BB,HIST1H2BN
Reactome	HSA-1280215	Cytokine Signaling in Immune system	42	681	0.46	1.03e-07	9606.ENSP00000044462,9606.ENSP00000162749,9606.ENSP00000216223,9606.ENSP00000216455,9606.ENSP00000223321,9606.ENSP00000226730,9606.ENSP00000228872,9606.ENSP00000229307,9606.ENSP00000259951,9606.ENSP00000264497,9606.ENSP00000264498,9606.ENSP00000329418,9606.ENSP00000331103,9606.ENSP00000333266,9606.ENSP00000345492,9606.ENSP00000349596,9606.ENSP00000349770,9606.ENSP00000353099,9606.ENSP00000363993,…	PSMA4,TNFRSF1A,IL2RB,PSMA3,PSMA2,IL2,CDKN1B,NANOG,HLA-F,IL21,FGF2,SOCS1,IP6K2,UBA7,SH2B3,TRIM38,IRF5,HLA-DRB1,PSMB9,PSMB8,HLA-DQA2,HLA-DQB1,HLA-DRB5,AGER,HLA-C,HLA-E,TRIM31,HIST1H3D,IL2RA,HLA-DRA,HLA-A,HLA-DPA1,MAPKAPK3,TRIM10,TNF,HLA-B,LTA,HLA-DPB1,CISH,TRIM26,LTB,HLA-G
Reactome	HSA-5693565	Recruitment and ATM-mediated phosphorylation of repair and signaling proteins at DNA double strand breaks	13	60	1	1.12e-07	9606.ENSP00000274764,9606.ENSP00000289316,9606.ENSP00000321744,9606.ENSP00000349430,9606.ENSP00000365588,9606.ENSP00000366618,9606.ENSP00000367034,9606.ENSP00000476136,9606.ENSP00000477527,9606.ENSP00000477907,9606.ENSP00000479169,9606.ENSP00000482674,9606.ENSP00000483903	HIST1H2BA,HIST1H2BD,HIST1H2BC,HIST1H2BK,MDC1,HIST1H2BL,HIST1H4C,HIST1H2BJ,HIST1H2BO,HIST1H2BM,HIST1H2BH,HIST1H2BB,HIST1H2BN
Reactome	HSA-1280218	Adaptive Immune System	44	743	0.44	1.31e-07	9606.ENSP00000009530,9606.ENSP00000044462,9606.ENSP00000216455,9606.ENSP00000223321,9606.ENSP00000244513,9606.ENSP00000244519,9606.ENSP00000252229,9606.ENSP00000259951,9606.ENSP00000280200,9606.ENSP00000289361,9606.ENSP00000303939,9606.ENSP00000312158,9606.ENSP00000324890,9606.ENSP00000328203,9606.ENSP00000328287,9606.ENSP00000329418,9606.ENSP00000333266,9606.ENSP00000338864,9606.ENSP00000342156,…	CD74,PSMA4,PSMA3,PSMA2,BTN1A1,BTN3A3,MICB,HLA-F,CD226,BTN3A1,CTLA4,BTN2A1,CD28,TRAIP,RNF123,SOCS1,UBA7,RASGRP2,NCR3,TAP1,UBE2H,BTN3A2,ARIH2,BTN2A2,HLA-DRB1,HLA-DMA,PSMB9,PSMB8,TAP2,HLA-DQA2,HLA-DQB1,HLA-DRB5,HLA-C,HLA-E,HLA-DRA,HLA-A,HLA-DOB,BTNL2,HLA-DPA1,HLA-DMB,HLA-B,HLA-DPB1,HLA-G,MICA
Reactome	HSA-9018519	Estrogen-dependent gene expression	17	119	0.82	1.31e-07	9606.ENSP00000274764,9606.ENSP00000289316,9606.ENSP00000303373,9606.ENSP00000321744,9606.ENSP00000328484,9606.ENSP00000341094,9606.ENSP00000349430,9606.ENSP00000366618,9606.ENSP00000366999,9606.ENSP00000367022,9606.ENSP00000367034,9606.ENSP00000476136,9606.ENSP00000477527,9606.ENSP00000477907,9606.ENSP00000479169,9606.ENSP00000482674,9606.ENSP00000483903	HIST1H2BA,HIST1H2BD,HIST1H2AE,HIST1H2BC,HIST1H2AJ,HIST1H2AD,HIST1H2BK,HIST1H2BL,HIST1H3D,HIST1H2AC,HIST1H4C,HIST1H2BJ,HIST1H2BO,HIST1H2BM,HIST1H2BH,HIST1H2BB,HIST1H2BN
Reactome	HSA-195721	Signaling by WNT	26	296	0.61	1.68e-07	9606.ENSP00000044462,9606.ENSP00000216455,9606.ENSP00000217244,9606.ENSP00000223321,9606.ENSP00000274764,9606.ENSP00000289316,9606.ENSP00000303373,9606.ENSP00000321744,9606.ENSP00000328484,9606.ENSP00000341094,9606.ENSP00000349430,9606.ENSP00000363993,9606.ENSP00000364016,9606.ENSP00000365042,9606.ENSP00000366618,9606.ENSP00000366999,9606.ENSP00000367022,9606.ENSP00000367034,9606.ENSP00000400175,…	PSMA4,PSMA3,CSNK2A1,PSMA2,HIST1H2BA,HIST1H2BD,HIST1H2AE,HIST1H2BC,HIST1H2AJ,HIST1H2AD,HIST1H2BK,PSMB9,PSMB8,CSNK2B,HIST1H2BL,HIST1H3D,HIST1H2AC,HIST1H4C,RHOA,PLCB3,HIST1H2BJ,HIST1H2BO,HIST1H2BM,HIST1H2BH,HIST1H2BB,HIST1H2BN
Reactome	HSA-8866654	E3 ubiquitin ligases ubiquitinate target proteins	12	54	1.01	3.29e-07	9606.ENSP00000274764,9606.ENSP00000289316,9606.ENSP00000321744,9606.ENSP00000349430,9606.ENSP00000366618,9606.ENSP00000379873,9606.ENSP00000476136,9606.ENSP00000477527,9606.ENSP00000477907,9606.ENSP00000479169,9606.ENSP00000482674,9606.ENSP00000483903	HIST1H2BA,HIST1H2BD,HIST1H2BC,HIST1H2BK,HIST1H2BL,HLA-A,HIST1H2BJ,HIST1H2BO,HIST1H2BM,HIST1H2BH,HIST1H2BB,HIST1H2BN
Reactome	HSA-73894	DNA Repair	26	309	0.59	3.72e-07	9606.ENSP00000013807,9606.ENSP00000254942,9606.ENSP00000259895,9606.ENSP00000274026,9606.ENSP00000274764,9606.ENSP00000289316,9606.ENSP00000303373,9606.ENSP00000310356,9606.ENSP00000310520,9606.ENSP00000321744,9606.ENSP00000323099,9606.ENSP00000328484,9606.ENSP00000333266,9606.ENSP00000341094,9606.ENSP00000349430,9606.ENSP00000365588,9606.ENSP00000366618,9606.ENSP00000367022,9606.ENSP00000367034,…	ERCC1,TERF2,GTF2H4,CCNA2,HIST1H2BA,HIST1H2BD,HIST1H2AE,RMI2,ERCC4,HIST1H2BC,ATRIP,HIST1H2AJ,UBA7,HIST1H2AD,HIST1H2BK,MDC1,HIST1H2BL,HIST1H2AC,HIST1H4C,TDP2,HIST1H2BJ,HIST1H2BO,HIST1H2BM,HIST1H2BH,HIST1H2BB,HIST1H2BN
Reactome	HSA-69620	Cell Cycle Checkpoints	24	269	0.62	4.77e-07	9606.ENSP00000044462,9606.ENSP00000209728,9606.ENSP00000216455,9606.ENSP00000223321,9606.ENSP00000228872,9606.ENSP00000274026,9606.ENSP00000274764,9606.ENSP00000289316,9606.ENSP00000303706,9606.ENSP00000310356,9606.ENSP00000321744,9606.ENSP00000323099,9606.ENSP00000349430,9606.ENSP00000363993,9606.ENSP00000364016,9606.ENSP00000365588,9606.ENSP00000366618,9606.ENSP00000367034,9606.ENSP00000476136,…	PSMA4,CDC6,PSMA3,PSMA2,CDKN1B,CCNA2,HIST1H2BA,HIST1H2BD,CDC25A,RMI2,HIST1H2BC,ATRIP,HIST1H2BK,PSMB9,PSMB8,MDC1,HIST1H2BL,HIST1H4C,HIST1H2BJ,HIST1H2BO,HIST1H2BM,HIST1H2BH,HIST1H2BB,HIST1H2BN
Reactome	HSA-69278	Cell Cycle, Mitotic	34	518	0.48	7.55e-07	9606.ENSP00000044462,9606.ENSP00000209728,9606.ENSP00000216455,9606.ENSP00000217244,9606.ENSP00000223208,9606.ENSP00000223321,9606.ENSP00000228872,9606.ENSP00000230056,9606.ENSP00000254950,9606.ENSP00000274026,9606.ENSP00000274764,9606.ENSP00000289316,9606.ENSP00000303373,9606.ENSP00000303706,9606.ENSP00000321744,9606.ENSP00000328484,9606.ENSP00000339001,9606.ENSP00000341094,9606.ENSP00000349430,…	PSMA4,CDC6,PSMA3,CSNK2A1,CEP41,PSMA2,CDKN1B,GMNN,VPS4A,CCNA2,HIST1H2BA,HIST1H2BD,HIST1H2AE,CDC25A,HIST1H2BC,HIST1H2AJ,TUBB,HIST1H2AD,HIST1H2BK,PSMB9,PSMB8,FKBPL,CSNK2B,HIST1H2BL,HIST1H3D,HIST1H2AC,HIST1H4C,DYRK1A,HIST1H2BJ,HIST1H2BO,HIST1H2BM,HIST1H2BH,HIST1H2BB,HIST1H2BN
Reactome	HSA-8852135	Protein ubiquitination	13	74	0.91	9.09e-07	9606.ENSP00000274764,9606.ENSP00000289316,9606.ENSP00000321744,9606.ENSP00000347836,9606.ENSP00000349430,9606.ENSP00000366618,9606.ENSP00000379873,9606.ENSP00000476136,9606.ENSP00000477527,9606.ENSP00000477907,9606.ENSP00000479169,9606.ENSP00000482674,9606.ENSP00000483903	HIST1H2BA,HIST1H2BD,HIST1H2BC,UBE2H,HIST1H2BK,HIST1H2BL,HLA-A,HIST1H2BJ,HIST1H2BO,HIST1H2BM,HIST1H2BH,HIST1H2BB,HIST1H2BN
Reactome	HSA-3247509	Chromatin modifying enzymes	22	237	0.63	9.52e-07	9606.ENSP00000274764,9606.ENSP00000289316,9606.ENSP00000297012,9606.ENSP00000303373,9606.ENSP00000321744,9606.ENSP00000328484,9606.ENSP00000341094,9606.ENSP00000343103,9606.ENSP00000349430,9606.ENSP00000351589,9606.ENSP00000364678,9606.ENSP00000366618,9606.ENSP00000366679,9606.ENSP00000366999,9606.ENSP00000367022,9606.ENSP00000367034,9606.ENSP00000476136,9606.ENSP00000477527,9606.ENSP00000477907,…	HIST1H2BA,HIST1H2BD,HIST1H2AA,HIST1H2AE,HIST1H2BC,HIST1H2AJ,HIST1H2AD,PRMT7,HIST1H2BK,HIST1H2AI,EHMT2,HIST1H2BL,HIST1H2AH,HIST1H3D,HIST1H2AC,HIST1H4C,HIST1H2BJ,HIST1H2BO,HIST1H2BM,HIST1H2BH,HIST1H2BB,HIST1H2BN
Reactome	HSA-8851680	Butyrophilin (BTN) family interactions	7	12	1.43	1.83e-06	9606.ENSP00000244513,9606.ENSP00000244519,9606.ENSP00000289361,9606.ENSP00000312158,9606.ENSP00000348751,9606.ENSP00000349143,9606.ENSP00000390613	BTN1A1,BTN3A3,BTN3A1,BTN2A1,BTN3A2,BTN2A2,BTNL2
Reactome	HSA-1236974	ER-Phagosome pathway	13	81	0.87	2.23e-06	9606.ENSP00000044462,9606.ENSP00000216455,9606.ENSP00000223321,9606.ENSP00000259951,9606.ENSP00000346206,9606.ENSP00000363993,9606.ENSP00000364016,9606.ENSP00000364034,9606.ENSP00000365402,9606.ENSP00000365817,9606.ENSP00000379873,9606.ENSP00000399168,9606.ENSP00000412927	PSMA4,PSMA3,PSMA2,HLA-F,TAP1,PSMB9,PSMB8,TAP2,HLA-C,HLA-E,HLA-A,HLA-B,HLA-G
Reactome	HSA-68886	M Phase	27	376	0.52	3.73e-06	9606.ENSP00000044462,9606.ENSP00000216455,9606.ENSP00000217244,9606.ENSP00000223208,9606.ENSP00000223321,9606.ENSP00000254950,9606.ENSP00000274764,9606.ENSP00000289316,9606.ENSP00000303373,9606.ENSP00000321744,9606.ENSP00000328484,9606.ENSP00000339001,9606.ENSP00000341094,9606.ENSP00000349430,9606.ENSP00000363993,9606.ENSP00000364016,9606.ENSP00000365042,9606.ENSP00000366618,9606.ENSP00000366999,…	PSMA4,PSMA3,CSNK2A1,CEP41,PSMA2,VPS4A,HIST1H2BA,HIST1H2BD,HIST1H2AE,HIST1H2BC,HIST1H2AJ,TUBB,HIST1H2AD,HIST1H2BK,PSMB9,PSMB8,CSNK2B,HIST1H2BL,HIST1H3D,HIST1H2AC,HIST1H4C,HIST1H2BJ,HIST1H2BO,HIST1H2BM,HIST1H2BH,HIST1H2BB,HIST1H2BN
Reactome	HSA-202430	Translocation of ZAP-70 to Immunological synapse	7	15	1.33	5.66e-06	9606.ENSP00000353099,9606.ENSP00000364076,9606.ENSP00000364080,9606.ENSP00000364114,9606.ENSP00000378786,9606.ENSP00000393566,9606.ENSP00000408146	HLA-DRB1,HLA-DQA2,HLA-DQB1,HLA-DRB5,HLA-DRA,HLA-DPA1,HLA-DPB1
Reactome	HSA-983170	Antigen Presentation: Folding, assembly and peptide loading of class I MHC	8	25	1.17	7.84e-06	9606.ENSP00000259951,9606.ENSP00000346206,9606.ENSP00000364034,9606.ENSP00000365402,9606.ENSP00000365817,9606.ENSP00000379873,9606.ENSP00000399168,9606.ENSP00000412927	HLA-F,TAP1,TAP2,HLA-C,HLA-E,HLA-A,HLA-B,HLA-G
Reactome	HSA-3214858	RMTs methylate histone arginines	10	49	0.97	9.52e-06	9606.ENSP00000297012,9606.ENSP00000303373,9606.ENSP00000328484,9606.ENSP00000341094,9606.ENSP00000343103,9606.ENSP00000351589,9606.ENSP00000366679,9606.ENSP00000366999,9606.ENSP00000367022,9606.ENSP00000367034	HIST1H2AA,HIST1H2AE,HIST1H2AJ,HIST1H2AD,PRMT7,HIST1H2AI,HIST1H2AH,HIST1H3D,HIST1H2AC,HIST1H4C
Reactome	HSA-8939211	ESR-mediated signaling	18	189	0.64	1.08e-05	9606.ENSP00000228872,9606.ENSP00000274764,9606.ENSP00000289316,9606.ENSP00000303373,9606.ENSP00000321744,9606.ENSP00000328484,9606.ENSP00000341094,9606.ENSP00000349430,9606.ENSP00000366618,9606.ENSP00000366999,9606.ENSP00000367022,9606.ENSP00000367034,9606.ENSP00000476136,9606.ENSP00000477527,9606.ENSP00000477907,9606.ENSP00000479169,9606.ENSP00000482674,9606.ENSP00000483903	CDKN1B,HIST1H2BA,HIST1H2BD,HIST1H2AE,HIST1H2BC,HIST1H2AJ,HIST1H2AD,HIST1H2BK,HIST1H2BL,HIST1H3D,HIST1H2AC,HIST1H4C,HIST1H2BJ,HIST1H2BO,HIST1H2BM,HIST1H2BH,HIST1H2BB,HIST1H2BN
Reactome	HSA-5663205	Infectious disease	42	826	0.37	1.31e-05	9606.ENSP00000044462,9606.ENSP00000216455,9606.ENSP00000222247,9606.ENSP00000223321,9606.ENSP00000225430,9606.ENSP00000230050,9606.ENSP00000254950,9606.ENSP00000259895,9606.ENSP00000265563,9606.ENSP00000274764,9606.ENSP00000289316,9606.ENSP00000294129,9606.ENSP00000297012,9606.ENSP00000303373,9606.ENSP00000321584,9606.ENSP00000321744,9606.ENSP00000324890,9606.ENSP00000328484,9606.ENSP00000339001,…	PSMA4,PSMA3,RPL18A,PSMA2,RPL19,RPS12,VPS4A,GTF2H4,PRKAR2A,HIST1H2BA,HIST1H2BD,NCKIPSD,HIST1H2AA,HIST1H2AE,IMPDH2,HIST1H2BC,CD28,HIST1H2AJ,TUBB,HIST1H2AD,IMPDH1,HIST1H2BK,HIST1H2AI,DAXX,PSMB9,PSMB8,NELFE,HSPA1B,TRIM27,HIST1H2BL,HIST1H2AH,HIST1H3D,HIST1H2AC,HIST1H4C,HLA-A,RPS18,HIST1H2BJ,HIST1H2BO,HIST1H2BM,HIST1H2BH,HIST1H2BB,HIST1H2BN
Reactome	HSA-202427	Phosphorylation of CD3 and TCR zeta chains	7	18	1.25	1.41e-05	9606.ENSP00000353099,9606.ENSP00000364076,9606.ENSP00000364080,9606.ENSP00000364114,9606.ENSP00000378786,9606.ENSP00000393566,9606.ENSP00000408146	HLA-DRB1,HLA-DQA2,HLA-DQB1,HLA-DRB5,HLA-DRA,HLA-DPA1,HLA-DPB1
Reactome	HSA-389948	PD-1 signaling	7	19	1.23	1.88e-05	9606.ENSP00000353099,9606.ENSP00000364076,9606.ENSP00000364080,9606.ENSP00000364114,9606.ENSP00000378786,9606.ENSP00000393566,9606.ENSP00000408146	HLA-DRB1,HLA-DQA2,HLA-DQB1,HLA-DRB5,HLA-DRA,HLA-DPA1,HLA-DPB1
Reactome	HSA-1236977	Endosomal/Vacuolar pathway	6	11	1.4	1.95e-05	9606.ENSP00000259951,9606.ENSP00000365402,9606.ENSP00000365817,9606.ENSP00000379873,9606.ENSP00000399168,9606.ENSP00000412927	HLA-F,HLA-C,HLA-E,HLA-A,HLA-B,HLA-G
Reactome	HSA-202424	Downstream TCR signaling	12	91	0.79	4.08e-05	9606.ENSP00000044462,9606.ENSP00000216455,9606.ENSP00000223321,9606.ENSP00000353099,9606.ENSP00000363993,9606.ENSP00000364016,9606.ENSP00000364076,9606.ENSP00000364080,9606.ENSP00000364114,9606.ENSP00000378786,9606.ENSP00000393566,9606.ENSP00000408146	PSMA4,PSMA3,PSMA2,HLA-DRB1,PSMB9,PSMB8,HLA-DQA2,HLA-DQB1,HLA-DRB5,HLA-DRA,HLA-DPA1,HLA-DPB1
Reactome	HSA-5689603	UCH proteinases	12	94	0.77	5.49e-05	9606.ENSP00000044462,9606.ENSP00000216455,9606.ENSP00000223321,9606.ENSP00000297012,9606.ENSP00000303373,9606.ENSP00000328484,9606.ENSP00000341094,9606.ENSP00000351589,9606.ENSP00000363993,9606.ENSP00000364016,9606.ENSP00000366679,9606.ENSP00000367022	PSMA4,PSMA3,PSMA2,HIST1H2AA,HIST1H2AE,HIST1H2AJ,HIST1H2AD,HIST1H2AI,PSMB9,PSMB8,HIST1H2AH,HIST1H2AC
Reactome	HSA-909733	Interferon alpha/beta signaling	10	69	0.83	0.00014	9606.ENSP00000259951,9606.ENSP00000329418,9606.ENSP00000331103,9606.ENSP00000349770,9606.ENSP00000364016,9606.ENSP00000365402,9606.ENSP00000365817,9606.ENSP00000379873,9606.ENSP00000399168,9606.ENSP00000412927	HLA-F,SOCS1,IP6K2,IRF5,PSMB8,HLA-C,HLA-E,HLA-A,HLA-B,HLA-G
Reactome	HSA-202433	Generation of second messenger molecules	7	29	1.05	0.00019	9606.ENSP00000353099,9606.ENSP00000364076,9606.ENSP00000364080,9606.ENSP00000364114,9606.ENSP00000378786,9606.ENSP00000393566,9606.ENSP00000408146	HLA-DRB1,HLA-DQA2,HLA-DQB1,HLA-DRB5,HLA-DRA,HLA-DPA1,HLA-DPB1
Reactome	HSA-195258	RHO GTPase Effectors	20	289	0.51	0.00022	9606.ENSP00000228872,9606.ENSP00000274764,9606.ENSP00000289316,9606.ENSP00000294129,9606.ENSP00000303373,9606.ENSP00000321744,9606.ENSP00000328484,9606.ENSP00000341094,9606.ENSP00000349430,9606.ENSP00000366618,9606.ENSP00000366999,9606.ENSP00000367022,9606.ENSP00000367034,9606.ENSP00000400175,9606.ENSP00000476136,9606.ENSP00000477527,9606.ENSP00000477907,9606.ENSP00000479169,9606.ENSP00000482674,…	CDKN1B,HIST1H2BA,HIST1H2BD,NCKIPSD,HIST1H2AE,HIST1H2BC,HIST1H2AJ,HIST1H2AD,HIST1H2BK,HIST1H2BL,HIST1H3D,HIST1H2AC,HIST1H4C,RHOA,HIST1H2BJ,HIST1H2BO,HIST1H2BM,HIST1H2BH,HIST1H2BB,HIST1H2BN
Reactome	HSA-392499	Metabolism of proteins	72	1977	0.23	0.00023	9606.ENSP00000044462,9606.ENSP00000216455,9606.ENSP00000217244,9606.ENSP00000221233,9606.ENSP00000222247,9606.ENSP00000223321,9606.ENSP00000225430,9606.ENSP00000230050,9606.ENSP00000231572,9606.ENSP00000232461,9606.ENSP00000265560,9606.ENSP00000268261,9606.ENSP00000273598,9606.ENSP00000274026,9606.ENSP00000274764,9606.ENSP00000289316,9606.ENSP00000296444,9606.ENSP00000296456,9606.ENSP00000297012,…	PSMA4,PSMA3,CSNK2A1,EXOSC5,RPL18A,PSMA2,RPL19,RPS12,RARS,GNAT1,USP4,PMM2,NICN1,CCNA2,HIST1H2BA,HIST1H2BD,SHISA5,APEH,HIST1H2AA,HIST1H2AE,CDC25A,QARS,GMPPB,HIST1H2BC,RNF123,HIST1H2AJ,COL7A1,HIST1H2AD,UBE2H,HIST1H2BK,HIST1H2AI,DAXX,RING1,PSMB9,PSMB8,RNF5,SKIV2L,NEU1,VARS,LY6G6C,LY6G6D,CSNK2B,MUC21,MDC1,UBD,TRIM27,HIST1H2BL,HIST1H2AH,HIST1H3D,HIST1H2AC,HIST1H4C,EXOSC9,HLA-A,LAMB2,RPS18,C4A,GSPT1,RHO…
Reactome	HSA-9006931	Signaling by Nuclear Receptors	19	265	0.52	0.00023	9606.ENSP00000228872,9606.ENSP00000274764,9606.ENSP00000289316,9606.ENSP00000303373,9606.ENSP00000321744,9606.ENSP00000328484,9606.ENSP00000341094,9606.ENSP00000349430,9606.ENSP00000363817,9606.ENSP00000366618,9606.ENSP00000366999,9606.ENSP00000367022,9606.ENSP00000367034,9606.ENSP00000476136,9606.ENSP00000477527,9606.ENSP00000477907,9606.ENSP00000479169,9606.ENSP00000482674,9606.ENSP00000483903	CDKN1B,HIST1H2BA,HIST1H2BD,HIST1H2AE,HIST1H2BC,HIST1H2AJ,HIST1H2AD,HIST1H2BK,RXRB,HIST1H2BL,HIST1H3D,HIST1H2AC,HIST1H4C,HIST1H2BJ,HIST1H2BO,HIST1H2BM,HIST1H2BH,HIST1H2BB,HIST1H2BN
Reactome	HSA-5689901	Metalloprotease DUBs	7	31	1.02	0.00027	9606.ENSP00000297012,9606.ENSP00000303373,9606.ENSP00000328484,9606.ENSP00000341094,9606.ENSP00000351589,9606.ENSP00000366679,9606.ENSP00000367022	HIST1H2AA,HIST1H2AE,HIST1H2AJ,HIST1H2AD,HIST1H2AI,HIST1H2AH,HIST1H2AC
Reactome	HSA-212436	Generic Transcription Pathway	49	1197	0.28	0.00043	9606.ENSP00000044462,9606.ENSP00000211936,9606.ENSP00000216455,9606.ENSP00000217244,9606.ENSP00000223321,9606.ENSP00000226730,9606.ENSP00000228872,9606.ENSP00000259895,9606.ENSP00000265462,9606.ENSP00000274026,9606.ENSP00000274764,9606.ENSP00000289316,9606.ENSP00000303373,9606.ENSP00000303939,9606.ENSP00000310356,9606.ENSP00000321744,9606.ENSP00000323099,9606.ENSP00000328484,9606.ENSP00000332750,…	PSMA4,ZNF184,PSMA3,CSNK2A1,PSMA2,IL2,CDKN1B,GTF2H4,PRDX5,CCNA2,HIST1H2BA,HIST1H2BD,HIST1H2AE,CTLA4,RMI2,HIST1H2BC,ATRIP,HIST1H2AJ,ZKSCAN8,HIST1H2AD,ZNF589,HIST1H2BK,DAXX,RING1,RXRB,PSMB9,PSMB8,NOTCH4,NELFE,EHMT2,CSNK2B,MDC1,ZNF311,ZKSCAN3,ZKSCAN4,HIST1H2BL,HIST1H3D,HIST1H2AC,HIST1H4C,TRPC3,IL2RA,BRD2,ESRRA,HIST1H2BJ,HIST1H2BO,HIST1H2BM,HIST1H2BH,HIST1H2BB,HIST1H2BN
Reactome	HSA-388841	Costimulation by the CD28 family	9	65	0.81	0.00051	9606.ENSP00000303939,9606.ENSP00000324890,9606.ENSP00000353099,9606.ENSP00000364076,9606.ENSP00000364080,9606.ENSP00000364114,9606.ENSP00000378786,9606.ENSP00000393566,9606.ENSP00000408146	CTLA4,CD28,HLA-DRB1,HLA-DQA2,HLA-DQB1,HLA-DRB5,HLA-DRA,HLA-DPA1,HLA-DPB1
Reactome	HSA-174577	Activation of C3 and C5	4	7	1.42	0.0011	9606.ENSP00000299367,9606.ENSP00000396688,9606.ENSP00000415941,9606.ENSP00000416561	C2,C4A,C4B,CFB
Reactome	HSA-597592	Post-translational protein modification	53	1390	0.25	0.0012	9606.ENSP00000044462,9606.ENSP00000216455,9606.ENSP00000223321,9606.ENSP00000265560,9606.ENSP00000268261,9606.ENSP00000273598,9606.ENSP00000274026,9606.ENSP00000274764,9606.ENSP00000289316,9606.ENSP00000296444,9606.ENSP00000297012,9606.ENSP00000303373,9606.ENSP00000303706,9606.ENSP00000309092,9606.ENSP00000321744,9606.ENSP00000328287,9606.ENSP00000328484,9606.ENSP00000332371,9606.ENSP00000341094,…	PSMA4,PSMA3,PSMA2,USP4,PMM2,NICN1,CCNA2,HIST1H2BA,HIST1H2BD,SHISA5,HIST1H2AA,HIST1H2AE,CDC25A,GMPPB,HIST1H2BC,RNF123,HIST1H2AJ,COL7A1,HIST1H2AD,UBE2H,HIST1H2BK,HIST1H2AI,DAXX,RING1,PSMB9,PSMB8,RNF5,NEU1,LY6G6C,LY6G6D,MUC21,MDC1,UBD,TRIM27,HIST1H2BL,HIST1H2AH,HIST1H2AC,HIST1H4C,HLA-A,LAMB2,C4A,RHOA,USP19,CISH,CALU,DAG1,HIST1H2BJ,HIST1H2BO,HIST1H2BM,HIST1H2BH,TNFAIP3,HIST1H2BB,HIST1H2BN
Reactome	HSA-73857	RNA Polymerase II Transcription	51	1318	0.25	0.0012	9606.ENSP00000044462,9606.ENSP00000211936,9606.ENSP00000215829,9606.ENSP00000216455,9606.ENSP00000217244,9606.ENSP00000223321,9606.ENSP00000226730,9606.ENSP00000228872,9606.ENSP00000259895,9606.ENSP00000265462,9606.ENSP00000274026,9606.ENSP00000274764,9606.ENSP00000289316,9606.ENSP00000303373,9606.ENSP00000303939,9606.ENSP00000310356,9606.ENSP00000321744,9606.ENSP00000323099,9606.ENSP00000328484,…	PSMA4,ZNF184,SNRPD3,PSMA3,CSNK2A1,PSMA2,IL2,CDKN1B,GTF2H4,PRDX5,CCNA2,HIST1H2BA,HIST1H2BD,HIST1H2AE,CTLA4,RMI2,HIST1H2BC,ATRIP,HIST1H2AJ,ZKSCAN8,HIST1H2AD,ZNF589,HIST1H2BK,DAXX,RING1,RXRB,PSMB9,PSMB8,NOTCH4,NELFE,EHMT2,CSNK2B,MDC1,ZNF311,ZKSCAN3,ZKSCAN4,HIST1H2BL,HIST1H3D,HIST1H2AC,HIST1H4C,TRPC3,IL2RA,BRD2,DDX39B,ESRRA,HIST1H2BJ,HIST1H2BO,HIST1H2BM,HIST1H2BH,HIST1H2BB,HIST1H2BN
Reactome	HSA-2132295	MHC class II antigen presentation	11	120	0.63	0.0021	9606.ENSP00000009530,9606.ENSP00000353099,9606.ENSP00000363976,9606.ENSP00000364076,9606.ENSP00000364080,9606.ENSP00000364114,9606.ENSP00000378786,9606.ENSP00000390020,9606.ENSP00000393566,9606.ENSP00000398890,9606.ENSP00000408146	CD74,HLA-DRB1,HLA-DMA,HLA-DQA2,HLA-DQB1,HLA-DRB5,HLA-DRA,HLA-DOB,HLA-DPA1,HLA-DMB,HLA-DPB1
Reactome	HSA-8868773	rRNA processing in the nucleus and cytosol	14	190	0.53	0.0023	9606.ENSP00000221233,9606.ENSP00000222247,9606.ENSP00000223073,9606.ENSP00000225298,9606.ENSP00000225430,9606.ENSP00000229214,9606.ENSP00000230050,9606.ENSP00000230640,9606.ENSP00000327179,9606.ENSP00000363746,9606.ENSP00000368984,9606.ENSP00000393241,9606.ENSP00000409799,9606.ENSP00000438349	EXOSC5,RPL18A,RBM28,UTP18,RPL19,KRR1,RPS12,SKIV2L2,CIRH1A,WDR46,EXOSC9,RPS18,RPP21,TRMT112
Reactome	HSA-69615	G1/S DNA Damage Checkpoints	8	65	0.76	0.0029	9606.ENSP00000044462,9606.ENSP00000216455,9606.ENSP00000223321,9606.ENSP00000228872,9606.ENSP00000274026,9606.ENSP00000303706,9606.ENSP00000363993,9606.ENSP00000364016	PSMA4,PSMA3,PSMA2,CDKN1B,CCNA2,CDC25A,PSMB9,PSMB8
Reactome	HSA-8948751	Regulation of PTEN stability and activity	8	67	0.74	0.0034	9606.ENSP00000044462,9606.ENSP00000216455,9606.ENSP00000217244,9606.ENSP00000223321,9606.ENSP00000363993,9606.ENSP00000364016,9606.ENSP00000365042,9606.ENSP00000366404	PSMA4,PSMA3,CSNK2A1,PSMA2,PSMB9,PSMB8,CSNK2B,TRIM27
Reactome	HSA-6791226	Major pathway of rRNA processing in the nucleolus and cytosol	13	180	0.52	0.0046	9606.ENSP00000221233,9606.ENSP00000222247,9606.ENSP00000223073,9606.ENSP00000225298,9606.ENSP00000225430,9606.ENSP00000229214,9606.ENSP00000230050,9606.ENSP00000230640,9606.ENSP00000327179,9606.ENSP00000363746,9606.ENSP00000368984,9606.ENSP00000393241,9606.ENSP00000409799	EXOSC5,RPL18A,RBM28,UTP18,RPL19,KRR1,RPS12,SKIV2L2,CIRH1A,WDR46,EXOSC9,RPS18,RPP21
Reactome	HSA-74160	Gene expression (Transcription)	52	1455	0.22	0.0061	9606.ENSP00000044462,9606.ENSP00000211936,9606.ENSP00000215829,9606.ENSP00000216455,9606.ENSP00000217244,9606.ENSP00000223321,9606.ENSP00000226730,9606.ENSP00000228872,9606.ENSP00000259895,9606.ENSP00000265462,9606.ENSP00000274026,9606.ENSP00000274764,9606.ENSP00000289316,9606.ENSP00000303373,9606.ENSP00000303939,9606.ENSP00000310356,9606.ENSP00000321744,9606.ENSP00000323099,9606.ENSP00000328484,…	PSMA4,ZNF184,SNRPD3,PSMA3,CSNK2A1,PSMA2,IL2,CDKN1B,GTF2H4,PRDX5,CCNA2,HIST1H2BA,HIST1H2BD,HIST1H2AE,CTLA4,RMI2,HIST1H2BC,ATRIP,HIST1H2AJ,ZKSCAN8,HIST1H2AD,ZNF589,HIST1H2BK,PHF1,DAXX,RING1,RXRB,PSMB9,PSMB8,NOTCH4,NELFE,EHMT2,CSNK2B,MDC1,ZNF311,ZKSCAN3,ZKSCAN4,HIST1H2BL,HIST1H3D,HIST1H2AC,HIST1H4C,TRPC3,IL2RA,BRD2,DDX39B,ESRRA,HIST1H2BJ,HIST1H2BO,HIST1H2BM,HIST1H2BH,HIST1H2BB,HIST1H2BN
Reactome	HSA-140342	Apoptosis induced DNA fragmentation	4	13	1.15	0.0068	9606.ENSP00000244534,9606.ENSP00000244573,9606.ENSP00000330074,9606.ENSP00000339566	HIST1H1D,HIST1H1A,HIST1H1B,HIST1H1C
Reactome	HSA-5357786	TNFR1-induced proapoptotic signaling	4	13	1.15	0.0068	9606.ENSP00000162749,9606.ENSP00000265560,9606.ENSP00000398698,9606.ENSP00000481570	TNFRSF1A,USP4,TNF,TNFAIP3
Reactome	HSA-68827	CDT1 association with the CDC6:ORC:origin complex	7	57	0.75	0.0071	9606.ENSP00000044462,9606.ENSP00000209728,9606.ENSP00000216455,9606.ENSP00000223321,9606.ENSP00000230056,9606.ENSP00000363993,9606.ENSP00000364016	PSMA4,CDC6,PSMA3,PSMA2,GMNN,PSMB9,PSMB8
Reactome	HSA-187577	SCF(Skp2)-mediated degradation of p27/p21	7	58	0.75	0.0077	9606.ENSP00000044462,9606.ENSP00000216455,9606.ENSP00000223321,9606.ENSP00000228872,9606.ENSP00000274026,9606.ENSP00000363993,9606.ENSP00000364016	PSMA4,PSMA3,PSMA2,CDKN1B,CCNA2,PSMB9,PSMB8
Reactome	HSA-5668541	TNFR2 non-canonical NF-kB pathway	9	98	0.63	0.0079	9606.ENSP00000044462,9606.ENSP00000162749,9606.ENSP00000216455,9606.ENSP00000223321,9606.ENSP00000363993,9606.ENSP00000364016,9606.ENSP00000398698,9606.ENSP00000403495,9606.ENSP00000410481	PSMA4,TNFRSF1A,PSMA3,PSMA2,PSMB9,PSMB8,TNF,LTA,LTB
Reactome	HSA-453279	Mitotic G1 phase and G1/S transition	11	147	0.54	0.0097	9606.ENSP00000044462,9606.ENSP00000209728,9606.ENSP00000216455,9606.ENSP00000223321,9606.ENSP00000228872,9606.ENSP00000230056,9606.ENSP00000274026,9606.ENSP00000303706,9606.ENSP00000363993,9606.ENSP00000364016,9606.ENSP00000381932	PSMA4,CDC6,PSMA3,PSMA2,CDKN1B,GMNN,CCNA2,CDC25A,PSMB9,PSMB8,DYRK1A
Reactome	HSA-69202	Cyclin E associated events during G1/S transition	8	81	0.66	0.0103	9606.ENSP00000044462,9606.ENSP00000216455,9606.ENSP00000223321,9606.ENSP00000228872,9606.ENSP00000274026,9606.ENSP00000303706,9606.ENSP00000363993,9606.ENSP00000364016	PSMA4,PSMA3,PSMA2,CDKN1B,CCNA2,CDC25A,PSMB9,PSMB8
[truncated: 126 more rows]
