# Supplementary material for: Multitrait genome-wide analyses identify new susceptibility loci and candidate drugs to primary sclerosing cholangitis
Source: Nat Commun. 2023 Feb 24;14:1069. doi: 10.1038/s41467-023-36678-8 (PMC9958016; doi:10.1038/s41467-023-36678-8)
Supplement: Supplementary file 17 — Supplementary Data 14 [file 41467_2023_36678_MOESM17_ESM.xlsx]

## Sheet: Table S14
Supplementary Table 14. Enrichment results with FDR < 0.05 amongst 406 prioritised genes using DAVID Bioinformatics Resources.
Category	Original database/resource where the terms orient
Term	Enriched terms associated with the given gene list
Count	The number of involved genes (from the input list of genes) that has been annotated to that specific term
%	(Involved genes /Total genes) * 100 computed with 345 homo sapiens genes out of 416 prioritised genes
Pvalue	Modified Fisher Exact P-Value.
Genes	Official gene symbol of the genes involved in individual term
List Total	Total genes in the gene list (User's input gene list)
Pop Hits	Total number of genes involved in the specific pathway / database
Pop Total	Total genes in the human genome background
Fold Enrichment	The ratio of the two proportions of the input genes involved in individual term and the background information genes associated with individual term
Bonferroni	Adjusted P-value using Bonferroni method
Benjamini	Adjusted P-value using Benjamini method
FDR	False Discovery Rate using the Benjamini–Hochberg procedure
Category	Term	Count	%	PValue	Genes	List Total	Pop Hits	Pop Total	Fold Enrichment	Bonferroni	Benjamini	FDR
BBID	70.Signal_peptides_(MHC)_class_I_molecules	4	1.15942	0.000226011	HLA-B, HLA-C, HLA-A, HLA-E	17	4	388	22.8235	0.00944861	0.00926644	0.00926644
BIOCARTA	h_mhcPathway:Antigen Processing and Presentation	7	2.02899	1.01423e-07	TAP2, HLA-DRA, TAP1, HLA-A, PSMB8, HLA-DRB1, PSMB9	44	11	1623	23.4731	1.18664e-05	1.18665e-05	1.16636e-05
CHROMOSOME	6	182	52.7536	8.54219e-135	MDC1, HFE, EHMT2, LST1, ZSCAN9, GMNN, STK19, TNF, C4B, SCGN, C4A, HMGN4, SYNGAP1, ZSCAN31, RPS18, TRIM26, TRIM27, SLC39A7, HLA-DOB, ZNF322, IER3, ABT1, ZNF165, DAXX, ATP6V1G2, FKBPL, BTN1A1, NFKBIL1, HLA-B, TAP2, HLA-C, ACOT13, TAP1, HLA-A, KCNK17, HLA-F, HLA-G, HLA-E, GPANK1, DDX39B, C6ORF136, MSH5, CSNK2B, RPP21, ZSCAN23, DXO, TRIM10, ZNF311, CFB, CUTA, GGNBP1, ZNF391, NOTCH4, AGER, PSORS1C1, N…	333	4196	75174	9.79173	1.11048e-133	1.11048e-133	1.11048e-133
CHROMOSOME	3	62	17.971	4.84507e-17	DOCK3, TUSC2, APEH, CELSR3, GMPPB, UCN2, TMEM89, HYAL3, ARIH2, DAG1, WDR6, GNAT1, BSN, RBM6, CCDC51, HEMK1, GPX1, CISH, USP4, MST1, C3ORF62, AMT, SHISA5, RHOA, CDC25A, TRAIP, RNF123, DALRD3, MAPKAPK3, NME6, UQCRC1, CDHR4, ZMYND10, TCTA, PFKFB4, UBA7, AMIGO3, NPRL2, SEMA3F, MST1R, USP19, NCKIPSD, PRKAR2A, SLC25A20, ZNF589, IP6K1, P4HTM, CCDC71, ATRIP, IP6K2, LAMB2, TREX1, NICN1, C3ORF84, TMA7, KLH…	333	4083	75174	3.42796	6.29859e-16	3.1493e-16	3.1493e-16
CHROMOSOME	16	23	6.66667	0.00511246	PRM2, TANGO6, RMI2, PRMT7, PRM1, VPS4A, PMM2, CLEC16A, TXNDC11, PRM3, TERF2, LITAF, GSPT1, TMEM186, RSL1D1, SNN, CHTF8, SOCS1, PDF, ERCC4, HAS3, TNP2, SNTB2	333	2718	75174	1.9103	0.064461	0.022154	0.022154
CYTOGENETIC_LOCATION	6p21.33	72	20.8696	1.84457e-122	SFTA2, DDR1, MDC1, SLC44A4, EHMT2, LST1, STK19, PPP1R18, TNF, C4B, C4A, ABHD16A, FLOT1, CCHCR1, CLIC1, NELFE, IER3, TCF19, MSH5-SAPCD1, ATP6V1G2, NFKBIL1, TUBB, HLA-B, HLA-C, POU5F1, GPANK1, NCR3, DDX39B, DDAH2, CYP21A2, SAPCD1, C6ORF136, CSNK2B, MSH5, LTA, DXO, LTB, CFB, VWA7, MCCD1, AIF1, PSORS1C1, PSORS1C2, C2, BAG6, C6ORF15, APOM, NEU1, LY6G6C, LY6G6D, VARS2, LY6G6E, LY6G6F, MICA, ABCF1, MICB…	333	151	64028	91.6814	6.27155e-121	6.27155e-121	4.05806e-121
CYTOGENETIC_LOCATION	3p21.31	58	16.8116	4.40361e-78	TUSC2, APEH, CELSR3, GMPPB, UCN2, TMEM89, HYAL3, ARIH2, DAG1, WDR6, GNAT1, BSN, RBM6, CCDC51, HEMK1, GPX1, USP4, MST1, C3ORF62, AMT, SHISA5, RHOA, CDC25A, TRAIP, RNF123, DALRD3, NME6, UQCRC1, CDHR4, ZMYND10, TCTA, PFKFB4, UBA7, AMIGO3, NPRL2, SEMA3F, MST1R, USP19, NCKIPSD, PRKAR2A, SLC25A20, ZNF589, IP6K1, CCDC71, ATRIP, IP6K2, LAMB2, TREX1, NICN1, C3ORF84, TMA7, KLHDC8B, COL7A1, IMPDH2, NDUFAF3,…	333	236	64028	47.2543	1.49723e-76	7.48613e-77	4.84397e-77
CYTOGENETIC_LOCATION	6p21.32	42	12.1739	5.26143e-69	CUTA, ATF6B, PHF1, NOTCH4, COL11A2, PPT2-EGFL8, AGPAT1, RNF5, AGER, HSD17B8, WDR46, RXRB, HLA-DMA, HLA-DMB, SYNGAP1, RPS18, SLC39A7, HLA-DOB, HLA-DQA2, GPSM3, HLA-DQA1, HLA-DPA1, PRRT1, BRD2, DAXX, HLA-DRB5, FKBPL, RING1, B3GALT4, TAP2, PBX2, TAP1, BTNL2, PSMB8, PSMB9, HLA-DPB1, HLA-DRA, PPT2, EGFL8, HLA-DQB2, HLA-DRB1, HLA-DQB1	333	93	64028	86.8344	1.78889e-67	5.96296e-68	3.85838e-68
CYTOGENETIC_LOCATION	6p22.1	38	11.0145	1.73808e-37	ZNF391, ZSCAN9, NKAPL, PGBD1, ZFP57, UBD, ZKSCAN8, RNF39, ZKSCAN3, ZSCAN12, OR12D3, TRIM26, ZKSCAN4, TRIM27, OR2B6, ZSCAN16, OR2B2, MAS1L, ZNF165, TRIM40, GABBR1, MOG, ZNF184, GPX6, OR2H2, GPX5, OR2J3, PRSS16, HLA-A, HLA-F, HLA-G, HLA-E, POM121L2, RPP21, ZSCAN23, TRIM31, TRIM10, ZNF311	333	333	64028	21.9414	5.90949e-36	1.47737e-36	9.55946e-37
CYTOGENETIC_LOCATION	6p22.2	16	4.63768	1.0089e-15	ABT1, BTN3A1, BTN2A2, BTN2A1, HFE, BTN1A1, BTN3A3, BTN3A2, SCGN, HMGN4, TRIM38, SLC17A1, SLC17A2, SLC17A3, ZNF322, SLC17A4	333	139	64028	22.1325	3.39728e-14	6.86055e-15	4.43918e-15
CYTOGENETIC_LOCATION	16p13.13	12	3.47826	3.91707e-15	RSL1D1, PRM2, RMI2, SNN, PRM1, SOCS1, CLEC16A, TXNDC11, TNP2, PRM3, LITAF, GSPT1	333	53	64028	43.5343	1.32117e-13	2.21967e-14	1.43626e-14
CYTOGENETIC_LOCATION	7q32.1	12	3.47826	6.1246e-14	METTL2B, RBM28, STRIP2, SMO, SMKR1, IMPDH1, HILPDA, CALU, IRF5, FLNC, TSPAN33, TNPO3	333	67	64028	34.4375	2.08367e-12	2.9748e-13	1.92487e-13
CYTOGENETIC_LOCATION	11q13.1	15	4.34783	9.6644e-14	ESRRA, PPP1R14B, FKBP2, BAD, VEGFB, NRXN2, RASGRP2, CCDC88B, RPS6KA4, TRMT112, PRDX5, PLCB3, DNAJC4, FLRT1, FERMT3	333	153	64028	18.8506	3.28404e-12	4.10737e-13	2.65771e-13
CYTOGENETIC_LOCATION	2q33.2	7	2.02899	4.45945e-08	CYP20A1, RAPH1, CD28, CTLA4, NBEAL1, CARF, FAM117B	333	38	64028	35.4193	1.51621e-06	1.68468e-07	1.09009e-07
CYTOGENETIC_LOCATION	4q27	7	2.02899	8.32716e-08	CCNA2, IL21, TRPC3, BBS12, EXOSC9, ADAD1, IL2	333	42	64028	32.046	2.83123e-06	2.83123e-07	1.83197e-07
CYTOGENETIC_LOCATION	4q28.1	6	1.73913	2.64317e-06	SPRY1, FAT4, SPATA5, FGF2, NUDT6, ANKRD50	333	42	64028	27.468	8.98637e-05	8.16978e-06	5.28633e-06
CYTOGENETIC_LOCATION	6p22.3	8	2.31884	7.79101e-06	ALDH5A1, TDP2, GMNN, ACOT13, DCDC2, KAAG1, C6ORF62, KIAA0319	333	136	64028	11.3104	0.00026486	2.20745e-05	1.42835e-05
CYTOGENETIC_LOCATION	16q22.1	8	2.31884	2.15031e-05	TANGO6, PRMT7, PDF, CHTF8, VPS4A, HAS3, TERF2, SNTB2	333	159	64028	9.67428	0.000730847	5.62389e-05	3.63899e-05
CYTOGENETIC_LOCATION	7q32.2	4	1.15942	0.000505573	UBE2H, CEP41, NRF1, KLF14	333	30	64028	25.6368	0.0170469	0.00122782	0.000794472
CYTOGENETIC_LOCATION	19q13.32	4	1.15942	0.0276087	FKRP, PRKD2, SLC1A5, STRN4	333	125	64028	6.15284	0.613992	0.0625796	0.0404927
CYTOGENETIC_LOCATION	3p21.2	3	0.869565	0.0299787	DOCK3, CISH, MAPKAPK3	333	52	64028	11.0929	0.644726	0.0637047	0.0412207
GOTERM_BP_DIRECT	GO:0002504~antigen processing and presentation of peptide or polysaccharide antigen via MHC class II	14	4.05797	1.95447e-19	HLA-DRB5, HLA-B, HLA-A, HLA-DMA, HLA-DMB, HLA-DPB1, HLA-DRA, HLA-DOB, HLA-DQA2, HLA-DQA1, HLA-DQB2, HLA-DRB1, HLA-DPA1, HLA-DQB1	304	20	19256	44.3395	3.60404e-16	3.60404e-16	3.57082e-16
GOTERM_BP_DIRECT	GO:0019882~antigen processing and presentation	17	4.92754	8.95882e-18	HLA-DRB5, HLA-B, HLA-C, HLA-A, HLA-F, PSMB8, HLA-E, HLA-DMA, HLA-DMB, HLA-DPB1, HLA-DRA, HLA-DOB, HLA-DQA2, HLA-DQA1, HLA-DRB1, HLA-DPA1, HLA-DQB1	304	47	19256	22.911	1.65201e-14	8.26003e-15	8.18388e-15
GOTERM_BP_DIRECT	GO:0002503~peptide antigen assembly with MHC class II protein complex	12	3.47826	4.94542e-17	HLA-DMA, HLA-DRB5, HLA-DMB, HLA-DPB1, HLA-DRA, HLA-DOB, HLA-DQA2, HLA-DQB2, HLA-DRB1, HLA-DQA1, HLA-DPA1, HLA-DQB1	304	16	19256	47.5066	9.11935e-14	3.03978e-14	3.01176e-14
GOTERM_BP_DIRECT	GO:0002381~immunoglobulin production involved in immunoglobulin mediated immune response	12	3.47826	1.37994e-16	HLA-DMA, HLA-DRB5, HLA-DMB, HLA-DPB1, HLA-DRA, HLA-DOB, HLA-DQA2, HLA-DQB2, HLA-DRB1, HLA-DQA1, HLA-DPA1, HLA-DQB1	304	17	19256	44.7121	2.04725e-13	6.36151e-14	6.30286e-14
GOTERM_BP_DIRECT	GO:0050870~positive regulation of T cell activation	13	3.76812	4.89913e-14	HLA-DRB5, CCDC88B, HLA-DMA, HLA-DMB, HLA-DPB1, HLA-DRA, HLA-DOB, HLA-DQA2, HLA-DQA1, HLA-DQB2, HLA-DRB1, HLA-DPA1, HLA-DQB1	304	33	19256	24.953	9.02838e-11	1.8068e-11	1.79014e-11
GOTERM_BP_DIRECT	GO:0019886~antigen processing and presentation of exogenous peptide antigen via MHC class II	12	3.47826	5.11681e-13	HLA-DMA, HLA-DRB5, HLA-DMB, HLA-DPB1, HLA-DRA, HLA-DOB, HLA-DQA2, HLA-DQB2, HLA-DRB1, HLA-DQA1, HLA-DPA1, HLA-DQB1	304	30	19256	25.3368	9.43578e-10	1.57257e-10	1.55807e-10
GOTERM_BP_DIRECT	GO:0006955~immune response	32	9.27536	5.68611e-11	IL21, LST1, KAAG1, TNF, HLA-DMA, HLA-DMB, EXOSC9, CTLA4, HLA-DOB, HLA-DQA2, GPSM3, MICA, HLA-DQA1, HLA-DPA1, MICB, HLA-DRB5, HLA-B, HLA-C, HLA-A, HLA-F, HLA-G, IL2, HLA-E, NCR3, IL2RA, LTA, HLA-DPB1, HLA-DRA, LTB, HLA-DQB2, HLA-DRB1, HLA-DQB1	304	492	19256	4.11981	1.04852e-07	1.49788e-08	1.48407e-08
GOTERM_BP_DIRECT	GO:0050852~T cell receptor signaling pathway	15	4.34783	2.5486e-09	BTN3A1, BTN2A2, MOG, BTN2A1, BTN1A1, BTN3A3, HLA-A, BTN3A2, BTNL2, HLA-DPB1, CD28, CTLA4, PRKD2, HLA-DRB1, HLA-DQB1	304	112	19256	8.48332	4.6996e-06	5.87451e-07	5.82036e-07
GOTERM_BP_DIRECT	GO:0002486~antigen processing and presentation of endogenous peptide antigen via MHC class I via ER pathway, TAP-independent	6	1.73913	5.02899e-08	HLA-B, HLA-C, HLA-A, HLA-F, HLA-G, HLA-E	304	8	19256	47.5066	9.27303e-05	1.03038e-05	1.02089e-05
GOTERM_BP_DIRECT	GO:0001817~regulation of cytokine production	10	2.89855	7.47296e-08	SOCS1, BTN2A2, MOG, BTN3A1, BTN2A1, BTN1A1, BTN3A3, BTNL2, BTN3A2, LITAF	304	50	19256	12.6684	0.000137792	1.37801e-05	1.36531e-05
GOTERM_BP_DIRECT	GO:0001916~positive regulation of T cell mediated cytotoxicity	8	2.31884	1.51095e-07	HLA-B, TAP2, HLA-DRA, HLA-A, HLA-F, HLA-G, HLA-DRB1, HLA-E	304	27	19256	18.768	0.000278581	2.53291e-05	2.50956e-05
GOTERM_BP_DIRECT	GO:0032729~positive regulation of interferon-gamma production	11	3.18841	4.43212e-07	IL21, BTN3A1, LTA, HLA-DPB1, CD226, HLA-A, TRIM27, BTN3A2, TNF, IL2, HLA-DPA1	304	79	19256	8.81979	0.00081695	6.8107e-05	6.74791e-05
GOTERM_BP_DIRECT	GO:0002250~adaptive immune response	23	6.66667	3.02391e-06	HLA-DRB5, BTN3A1, HLA-B, TAP2, HLA-C, TAP1, HLA-A, IL2, HLA-E, HLA-DMA, HLA-DMB, HLA-DPB1, HLA-DRA, CTLA4, PRKD2, HLA-DOB, HLA-DQA2, HLA-DQA1, HLA-DQB2, HLA-DRB1, HLA-DPA1, HLA-DQB1, MICB	304	451	19256	3.23031	0.00556058	0.00042893	0.000424976
GOTERM_BP_DIRECT	GO:0015739~sialic acid transport	4	1.15942	3.76859e-05	SLC17A1, SLC17A2, SLC17A3, SLC17A4	304	5	19256	50.6737	0.0671344	0.00496377	0.00491801
GOTERM_BP_DIRECT	GO:0042102~positive regulation of T cell proliferation	8	2.31884	7.10506e-05	CCDC88B, IL21, HLA-DMB, HLA-DPB1, CD28, BTNL2, AIF1, HLA-DPA1	304	65	19256	7.79595	0.122802	0.00850654	0.00842812
GOTERM_BP_DIRECT	GO:0042270~protection from natural killer cell mediated cytotoxicity	4	1.15942	7.44923e-05	HLA-B, HLA-A, HLA-G, HLA-E	304	6	19256	42.2281	0.128351	0.00850654	0.00842812
GOTERM_BP_DIRECT	GO:0001819~positive regulation of cytokine production	8	2.31884	7.84225e-05	CCDC88B, IL21, BTN3A1, HILPDA, FLOT1, CD28, AGPAT1, TNF	304	66	19256	7.67783	0.134646	0.00850654	0.00842812
GOTERM_BP_DIRECT	GO:0002729~positive regulation of natural killer cell cytokine production	4	1.15942	0.000203744	CD226, HLA-F, HLA-G, HLA-E	304	8	19256	31.6711	0.313221	0.0208725	0.0206801
GOTERM_CC_DIRECT	GO:0042613~MHC class II protein complex	15	4.34783	3.01753e-19	HLA-DRB5, HLA-B, HLA-C, HLA-A, HLA-DMA, HLA-DMB, HLA-DPB1, HLA-DRA, HLA-DOB, HLA-DQA2, HLA-DQA1, HLA-DQB2, HLA-DRB1, HLA-DPA1, HLA-DQB1	320	26	20472	36.9087	1.02294e-16	1.02294e-16	9.77681e-17
GOTERM_CC_DIRECT	GO:0071556~integral component of lumenal side of endoplasmic reticulum membrane	15	4.34783	2.31647e-18	HLA-DRB5, HLA-B, HLA-C, HLA-A, HLA-F, HLA-G, HLA-E, HLA-DPB1, HLA-DRA, HLA-DQA2, HLA-DQA1, HLA-DQB2, HLA-DRB1, HLA-DPA1, HLA-DQB1	320	29	20472	33.0905	7.85283e-16	3.92642e-16	3.75268e-16
GOTERM_CC_DIRECT	GO:0012507~ER to Golgi transport vesicle membrane	15	4.34783	1.20612e-13	HLA-DRB5, HLA-B, HLA-C, HLA-A, HLA-F, HLA-G, HLA-E, HLA-DPB1, HLA-DRA, HLA-DQA2, HLA-DQA1, HLA-DQB2, HLA-DRB1, HLA-DPA1, HLA-DQB1	320	56	20472	17.1362	4.08733e-11	1.36292e-11	1.30261e-11
GOTERM_CC_DIRECT	GO:0030658~transport vesicle membrane	11	3.18841	5.35947e-10	SCGN, HLA-DRB5, HLA-DPB1, HLA-DRA, HLA-DQA2, HLA-DQB2, HLA-DRB1, HLA-DQA1, SNTB2, HLA-DPA1, HLA-DQB1	320	41	20472	17.164	1.81686e-07	4.54215e-08	4.34117e-08
GOTERM_CC_DIRECT	GO:0009897~external side of plasma membrane	27	7.82609	1.45784e-08	HFE, TNF, DAG1, FLOT1, CTLA4, LY6G6C, LY6G6D, MICA, MICB, BTN2A2, BTN3A1, MOG, BTN2A1, BTN1A1, BTN3A3, BTN3A2, BTNL2, HLA-F, HLA-G, HLA-E, IL2RA, CD28, CD226, LY6G5B, LY6G5C, HLA-DRB1, HLA-DQB1	320	456	20472	3.78799	4.94205e-06	9.88413e-07	9.44678e-07
GOTERM_CC_DIRECT	GO:0042612~MHC class I protein complex	6	1.73913	1.0659e-07	HLA-B, HLA-C, HLA-A, HLA-F, HLA-G, HLA-E	320	9	20472	42.65	3.61332e-05	6.02231e-06	5.75583e-06
GOTERM_CC_DIRECT	GO:0030669~clathrin-coated endocytic vesicle membrane	10	2.89855	1.36632e-06	HLA-DRB5, HLA-DPB1, HLA-DRA, KIAA0319, HLA-DQA2, HLA-DQB2, HLA-DRB1, HLA-DQA1, HLA-DPA1, HLA-DQB1	320	70	20472	9.13929	0.000463077	6.54043e-05	6.25103e-05
GOTERM_CC_DIRECT	GO:0030666~endocytic vesicle membrane	10	2.89855	1.54347e-06	HLA-DRB5, SMO, HLA-DPB1, HLA-DRA, HLA-DQA2, HLA-DQB2, HLA-DRB1, HLA-DQA1, HLA-DPA1, HLA-DQB1	320	71	20472	9.01056	0.000523098	6.54043e-05	6.25103e-05
GOTERM_CC_DIRECT	GO:0005765~lysosomal membrane	19	5.50725	2.47699e-05	HLA-DRB5, NPRL2, HLA-B, HLA-A, HLA-F, LITAF, HLA-DMA, HLA-DMB, NEU1, FLOT1, HLA-DPB1, HLA-DRA, HLA-DOB, HLA-DQA2, HLA-DQA1, HLA-DQB2, HLA-DRB1, HLA-DPA1, HLA-DQB1	320	373	20472	3.25878	0.00836194	0.000932999	0.000891716
GOTERM_CC_DIRECT	GO:0010008~endosome membrane	15	4.34783	4.65176e-05	HLA-DRB5, VPS4A, HLA-B, HLA-A, HLA-DMA, HLA-DMB, HLA-DPB1, HLA-DRA, HLA-DOB, HLA-DQA2, HLA-DQA1, HLA-DQB2, HLA-DRB1, HLA-DPA1, HLA-DQB1	320	253	20472	3.79298	0.0156461	0.00157695	0.00150717
GOTERM_CC_DIRECT	GO:0030670~phagocytic vesicle membrane	8	2.31884	0.000153764	HLA-B, TAP2, HLA-C, TAP1, HLA-A, HLA-F, HLA-G, HLA-E	320	74	20472	6.91622	0.0507945	0.00473872	0.00452904
GOTERM_CC_DIRECT	GO:0032588~trans-Golgi network membrane	9	2.6087	0.000196183	HLA-DRB5, HLA-DPB1, HLA-DRA, HLA-DQA2, HLA-DQB2, HLA-DRB1, HLA-DQA1, HLA-DPA1, HLA-DQB1	320	102	20472	5.64485	0.0643487	0.00554216	0.00529693
GOTERM_CC_DIRECT	GO:0005886~plasma membrane	107	31.0145	0.000371057	HFE, LST1, RAPH1, TNF, ETS2, CELSR3, C4B, C4A, SYNGAP1, DAG1, GNAT1, CISH, USP4, BTN1A1, HLA-B, HLA-C, HLA-A, KCNK17, HLA-F, HLA-G, HLA-E, SMO, CSNK2B, DXO, PRKD2, CD226, CFB, NOTCH4, SLC1A5, MST1R, RASGRP2, AGER, PRKAR2A, NEU1, FLRT1, OR2B6, HLA-DQA2, KIAA0319, HLA-DQA1, OR2B2, HLA-DRB5, CDSN, BTN2A2, BTN2A1, OR2J3, BTNL2, PRRC2A, CD28, HLA-DRA, FAT4, MUC21, HLA-DRB1, SLC26A6, DDR1, DOCK3, SLC44…	320	5066	20472	1.35123	0.118219	0.00874548	0.00835851
GOTERM_CC_DIRECT	GO:0005764~lysosome	15	4.34783	0.000376078	MANBA, USP4, VPS4A, PRSS16, PPT2-EGFL8, TNFAIP3, HYAL3, NEU1, HLA-DRA, PPT2, SLC17A1, SLC17A2, HLA-DOB, SLC17A3, SLC17A4	320	309	20472	3.10558	0.119719	0.00874548	0.00835851
GOTERM_CC_DIRECT	GO:0016020~membrane	62	17.971	0.000386968	SLC44A4, LST1, TNF, ABHD16A, RPS18, DAG1, FLOT1, GNAT1, SLC39A7, CLIC1, HLA-B, TAP2, HLA-C, TAP1, BTN3A3, MMEL1, HLA-A, BTN3A2, HLA-F, HLA-G, HLA-E, PLCB3, DNAJC4, LTA, CDHR4, HLA-DQB1, CUTA, GGNBP1, SLC1A5, AGPAT1, AGER, STRN4, PGBD1, BAG6, HLA-DMA, PRKAR2A, NEU1, SLC17A1, KIAA0319, SLC17A2, HLA-DQA1, ABCF1, SLC17A4, PRRT1, KCNJ15, VEGFB, NBEAL1, BTNL2, PRRC2A, CCDC88B, RSL1D1, IMPDH2, CYP20A1, …	320	2547	20472	1.5573	0.122964	0.00874548	0.00835851
GOTERM_CC_DIRECT	GO:0009986~cell surface	22	6.37681	0.00110603	NOTCH4, HILPDA, HLA-B, HLA-C, HLA-A, MST1R, HLA-F, AGER, TNF, TSPAN33, HLA-E, HLA-DMA, HLA-DPB1, CD28, HLA-DRA, CD226, BSN, EGFL8, MICA, HLA-DRB1, HLA-DPA1, MICB	320	638	20472	2.20603	0.312816	0.0234341	0.0223972
GOTERM_CC_DIRECT	GO:0016021~integral component of membrane	110	31.8841	0.00120884	HFE, LST1, TXNDC11, TNF, CELSR3, TMEM89, DAG1, SLC39A7, HLA-DOB, IER3, TANGO6, BTN1A1, HLA-B, SHISA5, TAP2, HLA-C, TAP1, HLA-A, KCNK17, HLA-F, HLA-G, HLA-E, SMO, C6ORF136, CD226, TCTA, CUTA, METTL2B, FKBP2, NOTCH4, CLEC16A, SLC1A5, MST1R, AGER, SNN, NEU1, FLRT1, OR2B6, HLA-DQA2, KIAA0319, HLA-DQA1, OR2B2, PRRT1, HLA-DRB5, BTN2A2, TREX1, OR2J3, B3GALT4, BTNL2, CD28, HLA-DRA, FAT4, PPT2, MUC21, HLA…	320	5406	20472	1.30175	0.33638	0.0241057	0.0230391
GOTERM_MF_DIRECT	GO:0032395~MHC class II receptor activity	11	3.18841	3.60057e-16	HLA-DMA, HLA-DPB1, HLA-DRA, HLA-C, HLA-DOB, HLA-DQA2, HLA-DQB2, HLA-DRB1, HLA-DQA1, HLA-DPA1, HLA-DQB1	312	13	18811	51.016	1.6287e-13	8.80961e-14	8.6835e-14
GOTERM_MF_DIRECT	GO:0042605~peptide antigen binding	15	4.34783	3.60311e-16	HLA-DRB5, HLA-B, TAP2, HLA-C, TAP1, HLA-A, HLA-F, HLA-G, HLA-E, HLA-DPB1, HLA-DRA, HLA-DQA1, HLA-DRB1, HLA-DPA1, HLA-DQB1	312	37	18811	24.4426	1.6287e-13	8.80961e-14	8.6835e-14
GOTERM_MF_DIRECT	GO:0023026~MHC class II protein complex binding	12	3.47826	2.17871e-13	HLA-DMA, HLA-DRB5, HLA-DMB, HLA-DPB1, HLA-DRA, HLA-DOB, HLA-DQA2, HLA-DQB2, HLA-DRB1, HLA-DQA1, HLA-DPA1, HLA-DQB1	312	27	18811	26.7963	1.06517e-10	3.5513e-11	3.50047e-11
GOTERM_MF_DIRECT	GO:0005102~receptor binding	24	6.95652	2.05002e-07	BTN3A1, BTN2A2, MOG, BTN2A1, HFE, BTN1A1, HILPDA, MST1, HLA-B, BTN3A3, HLA-A, BTN3A2, BTNL2, HLA-F, HLA-G, HLA-E, BAG6, PRDX5, CSNK2B, LTA, LTB, EGFL8, HSPA1B, HSPA1A	312	396	18811	3.65404	0.000100241	2.50615e-05	2.47027e-05
GOTERM_MF_DIRECT	GO:0015136~sialic acid transmembrane transporter activity	4	1.15942	4.36701e-05	SLC17A1, SLC17A2, SLC17A3, SLC17A4	312	5	18811	48.2333	0.0211287	0.00427094	0.0042098
GOTERM_MF_DIRECT	GO:0030881~beta-2-microglobulin binding	4	1.15942	0.000235673	HFE, HLA-A, HLA-F, HLA-E	312	8	18811	30.1458	0.108863	0.0192073	0.0189324
GOTERM_MF_DIRECT	GO:0042608~T cell receptor binding	4	1.15942	0.000669239	HLA-DRA, HLA-A, HLA-DRB1, HLA-E	312	11	18811	21.9242	0.279181	0.0467512	0.0460819
GOTERM_MF_DIRECT	GO:0046977~TAP binding	3	0.869565	0.000808463	HLA-B, HLA-C, HLA-A	312	3	18811	60.2917	0.326655	0.047891	0.0472054
GOTERM_MF_DIRECT	GO:0005436~sodium:phosphate symporter activity	4	1.15942	0.000881429	SLC17A1, SLC17A2, SLC17A3, SLC17A4	312	12	18811	20.0972	0.350277	0.047891	0.0472054
INTERPRO	IPR011162:MHC classes I/II-like antigen recognition protein	21	6.08696	4.24346e-24	HLA-DRB5, HFE, HLA-B, HLA-C, HLA-A, HLA-F, HLA-G, HLA-E, HLA-DMA, HLA-DMB, HLA-DPB1, HLA-DRA, HLA-DOB, HLA-DQA2, HLA-DQA1, HLA-DQB2, MICA, HLA-DRB1, HLA-DPA1, HLA-DQB1, MICB	307	47	19116	27.8215	2.45696e-21	2.45696e-21	2.39331e-21
INTERPRO	IPR003597:Immunoglobulin C1-set	22	6.37681	1.68304e-20	HLA-DRB5, HFE, HLA-B, HLA-C, HLA-A, BTNL2, HLA-F, HLA-G, HLA-E, HLA-DMA, HLA-DMB, HLA-DPB1, HLA-DRA, HLA-DOB, HLA-DQA2, HLA-DQA1, HLA-DQB2, MICA, HLA-DRB1, HLA-DPA1, HLA-DQB1, MICB	307	77	19116	17.7906	9.74482e-18	4.87241e-18	4.74618e-18
INTERPRO	IPR014745:MHC class II, alpha/beta chain, N-terminal	15	4.34783	9.06009e-20	HLA-DRB5, HLA-B, HLA-C, HLA-A, HLA-DMA, HLA-DMB, HLA-DPB1, HLA-DRA, HLA-DOB, HLA-DQA2, HLA-DQA1, HLA-DQB2, HLA-DRB1, HLA-DPA1, HLA-DQB1	307	24	19116	38.9169	5.24579e-17	1.7486e-17	1.7033e-17
INTERPRO	IPR003006:Immunoglobulin/major histocompatibility complex, conserved site	20	5.7971	9.42336e-19	HLA-DRB5, HFE, HLA-B, HLA-C, HLA-A, HLA-F, AGER, HLA-G, HLA-E, HLA-DMA, HLA-DMB, HLA-DPB1, HLA-DRA, HLA-DOB, HLA-DQA2, HLA-DQA1, HLA-DQB2, HLA-DRB1, HLA-DPA1, HLA-DQB1	307	69	19116	18.0484	5.45613e-16	1.36403e-16	1.32869e-16
INTERPRO	IPR001039:MHC class I, alpha chain, alpha1/alpha2	10	2.89855	4.14559e-14	HFE, HLA-B, HLA-DPB1, HLA-C, HLA-A, HLA-F, HLA-G, HLA-DRB1, HLA-E, HLA-DQB1	307	13	19116	47.8978	2.39772e-11	4.80059e-12	4.67622e-12
INTERPRO	IPR011161:MHC class I-like antigen recognition	12	3.47826	3.95861e-13	HFE, HLA-B, HLA-DPB1, HLA-C, HLA-A, HLA-F, HLA-G, MICA, HLA-DRB1, MICB, HLA-E, HLA-DQB1	307	29	19116	25.7657	2.29229e-10	3.82006e-11	3.7211e-11
INTERPRO	IPR000353:MHC class II, beta chain, N-terminal	10	2.89855	2.62989e-12	HLA-DRB5, HLA-DMB, HLA-B, HLA-DPB1, HLA-C, HLA-A, HLA-DOB, HLA-DQB2, HLA-DRB1, HLA-DQB1	307	18	19116	34.5928	1.52271e-09	2.17529e-10	2.11894e-10
INTERPRO	IPR010579:MHC class I, alpha chain, C-terminal	7	2.02899	4.36779e-10	HLA-B, HLA-DPB1, HLA-C, HLA-A, HLA-F, HLA-E, HLA-DQB1	307	8	19116	54.4837	2.52895e-07	3.16119e-08	3.07929e-08
INTERPRO	IPR013783:Immunoglobulin-like fold	48	13.913	5.9354e-10	TNXB, AMIGO3, HFE, SEMA3F, MST1R, AGER, C4B, C4A, HLA-DMA, HLA-DMB, FLRT1, DAG1, CTLA4, FLNC, LY6G6D, KIAA0319, HLA-DOB, HLA-DQA2, LY6G6F, MICA, HLA-DQA1, HLA-DPA1, MICB, MANBA, HLA-DRB5, BTN2A2, BTN3A1, MOG, BTN2A1, BTN1A1, HLA-B, HLA-C, BTN3A3, HLA-A, BTN3A2, BTNL2, HLA-F, HLA-G, HLA-E, NCR3, COL7A1, HLA-DPB1, CD28, HLA-DRA, CD226, HLA-DQB2, HLA-DRB1, HLA-DQB1	307	1095	19116	2.72952	3.4366e-07	3.81844e-08	3.71952e-08
INTERPRO	IPR006574:SPRY-associated	11	3.18841	1.01222e-08	BTN2A2, BTN3A1, BTN2A1, BTN1A1, RNF39, RPP21, BTN3A3, TRIM26, TRIM27, TRIM38, TRIM10	307	53	19116	12.9234	5.86076e-06	5.86077e-07	5.70894e-07
INTERPRO	IPR001003:MHC class II, alpha chain, N-terminal	6	1.73913	2.08129e-08	HLA-DMA, HLA-DPB1, HLA-DRA, HLA-DQA2, HLA-DQA1, HLA-DPA1	307	7	19116	53.3718	1.20506e-05	1.06756e-06	1.0399e-06
INTERPRO	IPR007110:Immunoglobulin-like domain	36	10.4348	2.21255e-08	AMIGO3, HFE, SEMA3F, AGER, HLA-DMA, HLA-DMB, LY6G6D, HLA-DOB, HLA-DQA2, LY6G6F, MICA, HLA-DQA1, HLA-DPA1, MICB, HLA-DRB5, BTN2A2, BTN3A1, MOG, BTN2A1, BTN1A1, HLA-B, HLA-C, BTN3A3, HLA-A, BTN3A2, BTNL2, HLA-F, HLA-G, HLA-E, NCR3, HLA-DPB1, HLA-DRA, CD226, HLA-DQB2, HLA-DRB1, HLA-DQB1	307	762	19116	2.94175	1.28106e-05	1.06756e-06	1.0399e-06
INTERPRO	IPR003879:Butyrophylin-like	11	3.18841	2.77211e-07	BTN2A2, BTN3A1, BTN2A1, BTN1A1, RNF39, RPP21, BTN3A3, TRIM26, TRIM27, TRIM38, TRIM10	307	74	19116	9.25592	0.000160492	1.23466e-05	1.20267e-05
INTERPRO	IPR001870:B30.2/SPRY domain	12	3.47826	6.53666e-07	RNF123, BTN2A2, BTN3A1, BTN2A1, BTN1A1, RNF39, RPP21, BTN3A3, TRIM26, TRIM27, TRIM38, TRIM10	307	101	19116	7.39807	0.000378401	2.62667e-05	2.55862e-05
INTERPRO	IPR003309:Transcription regulator SCAN	10	2.89855	6.80484e-07	PGBD1, ZNF165, ZSCAN31, ZKSCAN8, ZSCAN9, ZKSCAN3, ZSCAN12, ZSCAN23, ZKSCAN4, ZSCAN16	307	63	19116	9.88367	0.000393923	2.62667e-05	2.55862e-05
INTERPRO	IPR013320:Concanavalin A-like lectin/glucanase, subgroup	17	4.92754	1.314e-06	BTN3A1, BTN2A2, BTN2A1, BTN1A1, COL11A2, NRXN2, NBEAL1, BTN3A3, CELSR3, RNF123, RNF39, RPP21, TRIM26, TRIM27, TRIM38, FAT4, TRIM10	307	235	19116	4.50443	0.000760516	4.75503e-05	4.63185e-05
INTERPRO	IPR003877:SPla/RYanodine receptor SPRY	11	3.18841	2.89999e-06	RNF123, BTN2A2, BTN3A1, BTN2A1, BTN1A1, RNF39, BTN3A3, TRIM26, TRIM27, TRIM38, TRIM10	307	95	19116	7.20987	0.00167768	9.87701e-05	9.62113e-05
KEGG_PATHWAY	hsa04940:Type I diabetes mellitus	21	6.08696	5.34887e-24	HLA-DRB5, HLA-B, HLA-C, HLA-A, HLA-F, TNF, HLA-G, IL2, HLA-E, HLA-DMA, HLA-DMB, HLA-DPB1, CD28, LTA, HLA-DRA, HLA-DOB, HLA-DQA2, HLA-DQA1, HLA-DRB1, HLA-DPA1, HLA-DQB1	154	43	8156	25.8647	1.36396e-21	1.36396e-21	1.23024e-21
KEGG_PATHWAY	hsa05330:Allograft rejection	20	5.7971	1.27384e-23	HLA-DRB5, HLA-B, HLA-C, HLA-A, HLA-F, TNF, HLA-G, IL2, HLA-E, HLA-DMA, HLA-DMB, HLA-DPB1, CD28, HLA-DRA, HLA-DOB, HLA-DQA2, HLA-DQA1, HLA-DRB1, HLA-DPA1, HLA-DQB1	154	38	8156	27.8742	3.2483e-21	1.62415e-21	1.46492e-21
KEGG_PATHWAY	hsa05332:Graft-versus-host disease	20	5.7971	1.50645e-22	HLA-DRB5, HLA-B, HLA-C, HLA-A, HLA-F, TNF, HLA-G, IL2, HLA-E, HLA-DMA, HLA-DMB, HLA-DPB1, CD28, HLA-DRA, HLA-DOB, HLA-DQA2, HLA-DQA1, HLA-DRB1, HLA-DPA1, HLA-DQB1	154	42	8156	25.2195	3.84144e-20	1.28048e-20	1.15494e-20
KEGG_PATHWAY	hsa04612:Antigen processing and presentation	23	6.66667	1.22857e-20	HLA-DRB5, HSPA1L, HLA-B, TAP2, HLA-C, TAP1, HLA-A, HLA-F, TNF, HLA-G, HLA-E, HLA-DMA, HLA-DMB, HLA-DPB1, HLA-DRA, HLA-DOB, HLA-DQA2, HSPA1B, HLA-DQA1, HLA-DRB1, HSPA1A, HLA-DPA1, HLA-DQB1	154	78	8156	15.6167	3.13286e-18	7.83215e-19	7.06429e-19
KEGG_PATHWAY	hsa05320:Autoimmune thyroid disease	20	5.7971	3.34139e-20	HLA-DRB5, HLA-B, HLA-C, HLA-A, HLA-F, HLA-G, IL2, HLA-E, HLA-DMA, HLA-DMB, HLA-DPB1, CD28, HLA-DRA, CTLA4, HLA-DOB, HLA-DQA2, HLA-DQA1, HLA-DRB1, HLA-DPA1, HLA-DQB1	154	53	8156	19.9853	8.52054e-18	1.70411e-18	1.53704e-18
KEGG_PATHWAY	hsa05416:Viral myocarditis	19	5.50725	1.36268e-17	HLA-DRB5, HLA-B, HLA-C, HLA-A, HLA-F, HLA-G, HLA-E, HLA-DMA, HLA-DMB, DAG1, HLA-DPB1, CD28, HLA-DRA, HLA-DOB, HLA-DQA2, HLA-DQA1, HLA-DRB1, HLA-DPA1, HLA-DQB1	154	60	8156	16.771	3.47483e-15	5.79138e-16	5.2236e-16
KEGG_PATHWAY	hsa05310:Asthma	12	3.47826	4.32793e-12	HLA-DMA, HLA-DRB5, HLA-DMB, HLA-DPB1, HLA-DRA, TNF, HLA-DOB, HLA-DQA2, HLA-DRB1, HLA-DQA1, HLA-DPA1, HLA-DQB1	154	31	8156	20.501	1.10364e-09	1.55898e-10	1.40614e-10
KEGG_PATHWAY	hsa04145:Phagosome	21	6.08696	4.89091e-12	HLA-DRB5, ATP6V1G2, TUBB, HLA-B, TAP2, HLA-C, TAP1, HLA-A, HLA-F, HLA-G, HLA-E, HLA-DMA, HLA-DMB, HLA-DPB1, HLA-DRA, HLA-DOB, HLA-DQA2, HLA-DQA1, HLA-DRB1, HLA-DPA1, HLA-DQB1	154	152	8156	7.31699	1.24717e-09	1.55898e-10	1.40614e-10
KEGG_PATHWAY	hsa04514:Cell adhesion molecules	21	6.08696	9.01367e-12	HLA-DRB5, HLA-B, HLA-C, NRXN2, HLA-A, HLA-F, HLA-G, HLA-E, HLA-DMA, HLA-DMB, HLA-DPB1, CD28, HLA-DRA, CTLA4, CD226, HLA-DOB, HLA-DQA2, HLA-DQA1, HLA-DRB1, HLA-DPA1, HLA-DQB1	154	157	8156	7.08396	2.29849e-09	2.55387e-10	2.30349e-10
KEGG_PATHWAY	hsa05166:Human T-cell leukemia virus 1 infection	24	6.95652	1.72303e-11	HLA-DRB5, ATF6B, HLA-B, HLA-C, HLA-A, HLA-F, TNF, HLA-G, ETS2, IL2, HLA-E, CCNA2, HLA-DMA, HLA-DMB, IL2RA, HLA-DPB1, LTA, HLA-DRA, HLA-DOB, HLA-DQA2, HLA-DQA1, HLA-DRB1, HLA-DPA1, HLA-DQB1	154	222	8156	5.72552	4.39373e-09	4.24657e-10	3.83024e-10
KEGG_PATHWAY	hsa05169:Epstein-Barr virus infection	23	6.66667	1.83186e-11	HLA-DRB5, HLA-B, TAP2, HLA-C, TAP1, TNFAIP3, HLA-A, HLA-F, TNF, HLA-G, HLA-E, CCNA2, HLA-DMA, HLA-DMB, HLA-DPB1, HLA-DRA, BAK1, HLA-DOB, HLA-DQA2, HLA-DQA1, HLA-DRB1, HLA-DPA1, HLA-DQB1	154	202	8156	6.03022	4.67124e-09	4.24657e-10	3.83024e-10
KEGG_PATHWAY	hsa05145:Toxoplasmosis	18	5.21739	2.10462e-11	HLA-DRB5, HSPA1L, LAMB2, BAD, TNF, HLA-DMA, HLA-DMB, SOCS1, HLA-DPB1, HLA-DRA, HLA-DOB, HLA-DQA2, HSPA1B, HLA-DQA1, HLA-DRB1, HSPA1A, HLA-DPA1, HLA-DQB1	154	112	8156	8.5116	5.36677e-09	4.47232e-10	4.03386e-10
KEGG_PATHWAY	hsa04672:Intestinal immune network for IgA production	13	3.76812	6.25099e-11	HLA-DRB5, IL2, HLA-DMA, HLA-DMB, HLA-DPB1, CD28, HLA-DRA, HLA-DOB, HLA-DQA2, HLA-DQA1, HLA-DRB1, HLA-DPA1, HLA-DQB1	154	49	8156	14.0509	1.594e-08	1.22616e-09	1.10594e-09
KEGG_PATHWAY	hsa05323:Rheumatoid arthritis	16	4.63768	1.39613e-10	HLA-DRB5, ATP6V1G2, TNF, HLA-DMA, HLA-DMB, HLA-DPB1, CD28, HLA-DRA, CTLA4, LTB, HLA-DOB, HLA-DQA2, HLA-DQA1, HLA-DRB1, HLA-DPA1, HLA-DQB1	154	93	8156	9.11158	3.56012e-08	2.54295e-09	2.29364e-09
KEGG_PATHWAY	hsa05321:Inflammatory bowel disease	14	4.05797	1.51336e-10	IL21, HLA-DRB5, TNF, IL2, HLA-DMA, HLA-DMB, HLA-DPB1, HLA-DRA, HLA-DOB, HLA-DQA2, HLA-DQA1, HLA-DRB1, HLA-DPA1, HLA-DQB1	154	65	8156	11.407	3.85907e-08	2.57272e-09	2.32049e-09
KEGG_PATHWAY	hsa05150:Staphylococcus aureus infection	15	4.34783	2.34217e-09	HLA-DRB5, C2, C4B, C4A, HLA-DMA, HLA-DMB, HLA-DPB1, HLA-DRA, HLA-DOB, HLA-DQA2, HLA-DQA1, HLA-DRB1, CFB, HLA-DPA1, HLA-DQB1	154	96	8156	8.27516	5.97254e-07	3.73284e-08	3.36688e-08
KEGG_PATHWAY	hsa04659:Th17 cell differentiation	15	4.34783	1.12726e-08	IL21, HLA-DRB5, IL2, RXRB, HLA-DMA, HLA-DMB, IL2RA, HLA-DPB1, HLA-DRA, HLA-DOB, HLA-DQA2, HLA-DQA1, HLA-DRB1, HLA-DPA1, HLA-DQB1	154	108	8156	7.3557	2.87452e-06	1.6909e-07	1.52512e-07
KEGG_PATHWAY	hsa05322:Systemic lupus erythematosus	16	4.63768	3.09287e-08	HLA-DRB5, TNF, C2, C4B, C4A, HLA-DMA, HLA-DMB, HLA-DPB1, CD28, HLA-DRA, HLA-DOB, HLA-DQA2, HLA-DQA1, HLA-DRB1, HLA-DPA1, HLA-DQB1	154	136	8156	6.23071	7.88678e-06	4.38156e-07	3.952e-07
KEGG_PATHWAY	hsa04658:Th1 and Th2 cell differentiation	13	3.76812	1.22909e-07	HLA-DRB5, IL2, HLA-DMA, HLA-DMB, IL2RA, HLA-DPB1, HLA-DRA, HLA-DOB, HLA-DQA2, HLA-DQA1, HLA-DRB1, HLA-DPA1, HLA-DQB1	154	92	8156	7.48363	3.13412e-05	1.64956e-06	1.48784e-06
KEGG_PATHWAY	hsa05140:Leishmaniasis	12	3.47826	1.62811e-07	HLA-DMA, HLA-DRB5, HLA-DMB, HLA-DPB1, HLA-DRA, TNF, HLA-DOB, HLA-DQA2, HLA-DRB1, HLA-DQA1, HLA-DPA1, HLA-DQB1	154	77	8156	8.25367	4.15158e-05	2.07584e-06	1.87232e-06
KEGG_PATHWAY	hsa04640:Hematopoietic cell lineage	13	3.76812	2.79719e-07	HLA-DRB5, TNF, HLA-DMA, HLA-DMB, IL2RA, HLA-DPB1, HLA-DRA, HLA-DOB, HLA-DQA2, HLA-DQA1, HLA-DRB1, HLA-DPA1, HLA-DQB1	154	99	8156	6.95448	7.13258e-05	3.39659e-06	3.06359e-06
KEGG_PATHWAY	hsa05168:Herpes simplex virus 1 infection	28	8.11594	4.06251e-07	TNF, HLA-DMA, HLA-DMB, ZFP57, BAK1, ZNF589, HLA-DOB, HLA-DQA2, HLA-DQA1, HLA-DPA1, DAXX, HLA-DRB5, ZNF184, BAD, HLA-B, TAP2, HLA-C, TAP1, HLA-A, HLA-F, HLA-G, HLA-E, LTA, HLA-DPB1, HLA-DRA, ZNF311, HLA-DRB1, HLA-DQB1	154	495	8156	2.99578	0.000103589	4.70882e-06	4.24717e-06
KEGG_PATHWAY	hsa05152:Tuberculosis	14	4.05797	3.09501e-05	HLA-DRB5, BAD, TNF, RHOA, HLA-DMA, HLA-DMB, HLA-DPB1, HLA-DRA, HLA-DOB, HLA-DQA2, HLA-DQA1, HLA-DRB1, HLA-DPA1, HLA-DQB1	154	180	8156	4.11919	0.00786134	0.000343142	0.000309501
KEGG_PATHWAY	hsa05164:Influenza A	13	3.76812	8.33998e-05	HLA-DRB5, TNF, HLA-DMA, HLA-DMB, HLA-DPB1, HLA-DRA, BAK1, HLA-DOB, HLA-DQA2, HLA-DQA1, HLA-DRB1, HLA-DPA1, HLA-DQB1	154	171	8156	4.02628	0.0210433	0.000886123	0.000799248
KEGG_PATHWAY	hsa05163:Human cytomegalovirus infection	13	3.76812	0.00103776	ATF6B, HLA-B, TAP2, HLA-C, TAP1, HLA-A, HLA-F, TNF, HLA-G, RHOA, HLA-E, PLCB3, BAK1	154	225	8156	3.05997	0.232615	0.0105852	0.00954743
KEGG_PATHWAY	hsa05162:Measles	10	2.89855	0.00117019	HSPA1L, BAD, IL2RA, CSNK2B, CD28, TNFAIP3, BAK1, IL2, HSPA1B, HSPA1A	154	139	8156	3.81015	0.258125	0.0114769	0.0103517
KEGG_PATHWAY	hsa05203:Viral carcinogenesis	12	3.47826	0.00153674	CCNA2, ATF6B, BAD, HLA-B, HLA-C, HLA-A, BAK1, HLA-F, GTF2H4, HLA-G, RHOA, HLA-E	154	204	8156	3.11536	0.324411	0.0145137	0.0130908
MINT	8737:receptor interacting serine/threonine kinase 1(RIPK1)	5	1.44928	5.3074e-05	DAXX, USP4, LTA, TRIM38, TNF	187	12	9900	22.0588	0.0481617	0.0493588	0.0493588
PIR_SUMMARY	Involved in the presentation of foreign antigens to the immune system.	5	1.44928	9.80659e-07	HLA-B, HLA-C, HLA-A, HLA-F, HLA-G	172	6	10534	51.0368	0.00015101	0.000151022	0.000151022
PUBMED_ID	19851445	123	35.6522	2.77444e-226	MDC1, EHMT2, LST1, STK19, TNF, SYNGAP1, RPS18, TRIM26, TRIM27, SLC39A7, HLA-DOB, IER3, DAXX, ATP6V1G2, FKBPL, NFKBIL1, HLA-B, TAP2, HLA-C, TAP1, HLA-A, HLA-F, HLA-G, HLA-E, GPANK1, DDX39B, MSH5, CSNK2B, RPP21, TRIM10, ZNF311, CFB, CUTA, NOTCH4, AGER, PSORS1C1, PSORS1C2, C2, BAG6, C6ORF15, ZFP57, UBD, NEU1, VARS2, HLA-DQA2, HLA-DQA1, PRRT1, CDSN, OR2J3, B3GALT4, PBX2, BTNL2, LSM2, PRRC2A, HLA-DRA,…	332	175	44596	94.4115	9.97801e-222	9.97801e-222	9.56934e-222
PUBMED_ID	14574404	112	32.4638	6.56685e-122	MDC1, LST1, ZSCAN9, GMNN, STK19, C4B, SCGN, C4A, HMGN4, SYNGAP1, ZSCAN31, RPS18, TRIM27, SLC39A7, ABT1, ZNF165, DAXX, ATP6V1G2, BTN1A1, NFKBIL1, ACOT13, HLA-A, KCNK17, HLA-F, GPANK1, DDX39B, C6ORF136, MSH5, CSNK2B, ZSCAN23, DXO, ZNF311, CFB, CUTA, AGER, NKAPL, BAG6, C6ORF15, APOM, UBD, ZKSCAN8, ZKSCAN3, ZSCAN12, ZKSCAN4, OR2B6, KIAA0319, ZSCAN16, HLA-DQA1, OR2B2, BTN2A2, BTN2A1, OR2J3, B3GALT4, D…	332	622	44596	24.1872	2.3617e-117	1.18085e-117	1.13249e-117
PUBMED_ID	12477932	311	90.1449	3.16626e-82	MDC1, EHMT2, LST1, TXNDC11, NUDT6, C4B, RPS6KA4, C4A, ZSCAN31, RPS18, TMEM89, DAG1, TRIM26, GNAT1, TRIM27, BSN, IER3, ABT1, ZNF165, HEMK1, DAXX, TANGO6, ATP6V1G2, NFKBIL1, HLA-B, HLA-C, HLA-A, KCNK17, HLA-F, HLA-G, HLA-E, RNF123, DDX39B, CSNK2B, UQCRC1, ZSCAN23, DXO, PRKD2, CD226, TRIM10, CFB, CUTA, ZNF391, NPRL2, GSPT1, C2, PGBD1, STRIP2, PRDX5, APOM, CHTF8, PRKAR2A, NEU1, FLRT1, ZSCAN12, HLA-DQ…	332	19919	44596	2.09725	1.13871e-77	3.79571e-78	3.64025e-78
PUBMED_ID	21873635	295	85.5072	4.63637e-80	MDC1, EHMT2, LST1, RAPH1, NUDT6, C4B, RPS6KA4, C4A, ZSCAN31, RPS18, DAG1, TRIM26, GNAT1, TRIM27, BSN, IER3, ABT1, ZNF165, DAXX, TANGO6, ATP6V1G2, NFKBIL1, HLA-B, HLA-C, HLA-A, KCNK17, HLA-F, HLA-G, HLA-E, RNF123, DDX39B, CSNK2B, UQCRC1, ZSCAN23, DXO, PRKD2, CD226, TRIM10, CFB, CUTA, GGNBP1, ZNF391, NPRL2, MST1R, GSPT1, C2, PGBD1, STRIP2, PRDX5, APOM, PRKAR2A, NEU1, FLRT1, ZSCAN12, HLA-DQA2, ATRIP…	332	17423	44596	2.27435	1.66742e-75	4.16856e-76	3.99782e-76
PUBMED_ID	14656967	40	11.5942	1.06072e-79	SLC44A4, TNXB, ATF6B, EHMT2, LST1, STK19, AGPAT1, AIF1, TNF, RNF5, AGER, BAG6, APOM, ABHD16A, NEU1, LY6G6C, CLIC1, NELFE, PRRT1, HSPA1L, PBX2, ZBTB12, LSM2, PRRC2A, GPANK1, NCR3, DDAH2, C6ORF47, SAPCD1, MSH5, CSNK2B, LTA, DXO, LTB, PPT2, EGFL8, HSPA1B, CFB, VWA7, HSPA1A	332	43	44596	124.954	3.81479e-75	7.62958e-76	7.31709e-76
PUBMED_ID	33961781	274	79.4203	5.28234e-79	MDC1, EHMT2, RAPH1, TXNDC11, NUDT6, RPS6KA4, C4A, SYNGAP1, ZSCAN31, RPS18, TMEM89, DAG1, TRIM26, GNAT1, TRIM27, BSN, ABT1, HEMK1, DAXX, TANGO6, ATP6V1G2, NFKBIL1, HLA-B, HLA-C, HLA-A, HLA-F, HLA-G, HLA-E, RNF123, DDX39B, CSNK2B, UQCRC1, ZSCAN23, DXO, PRKD2, CD226, TRIM10, CFB, CUTA, NPRL2, MST1R, GSPT1, C2, PGBD1, STRIP2, PRDX5, APOM, CHTF8, PRKAR2A, NEU1, FLRT1, ZSCAN12, HLA-DQA2, ATRIP, ZSCAN16…	332	14496	44596	2.53899	1.89974e-74	3.16624e-75	3.03655e-75
PUBMED_ID	20587610	44	12.7536	7.26418e-65	DDR1, MDC1, TNXB, HFE, NOTCH4, AIF1, TNF, HSD17B8, BAG6, RXRB, UBD, CTLA4, SLC39A7, CLIC1, HLA-DQA2, LY6G6F, MICA, SLC17A3, HLA-DQA1, IER3, TCF19, BRD2, HSPA1L, NFKBIL1, TAP2, PBX2, HLA-C, BTNL2, GTF2H4, HLA-G, POU5F1, PRRC2A, HLA-E, NCR3, CYP21A2, MSH5, LTA, HLA-DRA, SKIV2L, EGFL8, HSPA1B, HLA-DQB2, CFB, HSPA1A	332	101	44596	58.518	2.61249e-60	3.73213e-61	3.57927e-61
PUBMED_ID	28514442	199	57.6812	1.69733e-42	MDC1, EHMT2, RAPH1, TXNDC11, NUDT6, RPS6KA4, C4A, ZSCAN31, RPS18, TMEM89, DAG1, TRIM26, GNAT1, TRIM27, ABT1, HEMK1, DAXX, TANGO6, ATP6V1G2, NFKBIL1, HLA-B, HLA-C, HLA-A, HLA-F, HLA-G, HLA-E, RNF123, CSNK2B, UQCRC1, ZSCAN23, DXO, PRKD2, TRIM10, CFB, CUTA, NPRL2, GSPT1, C2, PGBD1, STRIP2, APOM, CHTF8, PRKAR2A, FLRT1, ZSCAN12, ATRIP, ZSCAN16, HLA-DQA1, HLA-DRB5, CDSN, TREX1, PMM2, NBEAL1, PBX2, KLHD…	332	10969	44596	2.43693	6.10428e-38	7.63035e-39	7.31783e-39
PUBMED_ID	15489334	204	59.1304	1.91438e-42	EHMT2, TXNDC11, NUDT6, TRIM26, GNAT1, TRIM27, IER3, ABT1, ZNF165, HEMK1, DAXX, HLA-B, HLA-A, KCNK17, HLA-E, RNF123, DDX39B, CSNK2B, UQCRC1, ZSCAN23, DXO, CD226, CFB, CUTA, NPRL2, C2, STRIP2, PRDX5, APOM, CHTF8, NEU1, ZSCAN12, ATRIP, ZSCAN16, HLA-DQA1, NKX2-3, PRRT1, TREX1, PMM2, TMA7, PBX2, KLHDC8B, PRRC2A, TDP2, CALU, CD28, NDUFAF3, PSMG1, PPT2, HLA-DRB1, FERMT3, IL21, SFTA2, DDR1, SLC44A4, PHF1…	332	11521	44596	2.37847	6.88487e-38	7.64985e-39	7.33653e-39
PUBMED_ID	19913121	88	25.5072	1.34805e-38	HFE, LST1, GMNN, TNFAIP3, STK19, NUDT6, FGF2, TNF, C4B, C4A, DAG1, CTLA4, SLC39A7, CLIC1, GPSM3, HLA-DPA1, ATP6V1G2, GPX1, CISH, RING1, GPX6, NFKBIL1, GPX5, AMT, HLA-B, TAP2, TAP1, HLA-G, RHOA, PLCB3, GPANK1, NCR3, MAPKAPK3, DDX39B, DDAH2, DNAJC4, CSNK2B, LTA, DXO, PRKD2, IRF5, TCTA, LTB, CFB, GGNBP1, FKBP2, TNXB, ATF6B, COL11A2, MST1R, NRF1, AGER, HSD17B8, STRN4, C2, BAG6, RXRB, HLA-DMA, APOM, H…	332	2214	44596	5.33904	4.84811e-34	4.84811e-35	4.64954e-35
PUBMED_ID	20628086	87	25.2174	5.14213e-38	HFE, LST1, GMNN, TNFAIP3, STK19, NUDT6, FGF2, TNF, C4B, C4A, DAG1, CTLA4, SLC39A7, CLIC1, GPSM3, HLA-DPA1, ATP6V1G2, GPX1, CISH, RING1, GPX6, NFKBIL1, GPX5, AMT, HLA-B, TAP2, TAP1, HLA-G, RHOA, PLCB3, GPANK1, NCR3, MAPKAPK3, DDX39B, DDAH2, DNAJC4, CSNK2B, LTA, DXO, PRKD2, IRF5, TCTA, LTB, CFB, GGNBP1, FKBP2, TNXB, ATF6B, COL11A2, MST1R, NRF1, AGER, HSD17B8, STRN4, C2, BAG6, RXRB, HLA-DMA, APOM, H…	332	2196	44596	5.32163	1.84932e-33	1.6812e-34	1.61234e-34
PUBMED_ID	18987644	18	5.21739	7.43174e-36	HSPA1L, NFKBIL1, HLA-B, HLA-A, BTNL2, AIF1, AGER, C2, DDX39B, LTA, HLA-DRA, HSPA1B, HLA-DQA1, MICA, HLA-DRB1, CFB, HSPA1A, HLA-DQB1	332	18	44596	134.325	2.67275e-31	2.22729e-32	2.13607e-32
PUBMED_ID	19770068	19	5.50725	9.51389e-35	HLA-DRB5, HLA-B, HLA-C, HLA-A, HLA-F, HLA-G, HLA-E, HLA-DMA, HLA-DMB, HLA-DPB1, CD28, HLA-DRA, HLA-DOB, HLA-DQA2, HLA-DQA1, HLA-DQB2, HLA-DRB1, HLA-DPA1, HLA-DQB1	332	23	44596	110.964	3.42157e-30	2.63198e-31	2.52418e-31
PUBMED_ID	20307617	17	4.92754	9.93314e-34	DOCK3, GPX1, AMIGO3, UBA7, USP4, NICN1, MST1, AMT, APEH, RHOA, TRAIP, GMPPB, RNF123, DAG1, CDHR4, IP6K1, BSN	332	17	44596	134.325	3.57235e-29	2.41237e-30	2.31357e-30
PUBMED_ID	32296183	159	46.087	1.00616e-33	PUS10, TUSC2, EHMT2, ZSCAN9, GMNN, TXNDC11, STK19, APEH, TNF, SCGN, SYNGAP1, TRIM26, TRIM27, SLC39A7, IER3, ABT1, ZNF165, HEMK1, DAXX, PRM2, ATP6V1G2, PRM1, FKBPL, BTN1A1, NFKBIL1, SHISA5, DYRK1A, ACOT13, TAP1, CDC25A, TRAIP, GPANK1, DDX39B, CSNK2B, ZSCAN23, TCTA, TRIM10, CUTA, PFKFB4, FKBP2, UBA7, NRF1, SLC1A5, AGER, PSORS1C1, NKAPL, PSORS1C2, C2, NCKIPSD, PGBD1, BAG6, C6ORF15, PRDX5, ZFP57, SOC…	332	8302	44596	2.5726	3.61856e-29	2.41237e-30	2.31357e-30
PUBMED_ID	8084338	18	5.21739	2.4192e-33	HLA-DRB5, HLA-B, HLA-C, HLA-A, HLA-F, HLA-G, HLA-E, HLA-DMA, HLA-DMB, HLA-DPB1, HLA-DRA, HLA-DOB, HLA-DQA2, HLA-DQA1, HLA-DQB2, HLA-DRB1, HLA-DPA1, HLA-DQB1	332	21	44596	115.136	8.70042e-29	5.43776e-30	5.21504e-30
PUBMED_ID	19449444	20	5.7971	6.52e-33	HLA-DRB5, HLA-B, HLA-C, HLA-A, HLA-F, HLA-G, HLA-E, HLA-DMA, HLA-DMB, HLA-DPB1, CD28, HLA-DRA, HLA-DOB, HLA-DQA2, HLA-DQA1, HLA-DQB2, MICA, HLA-DRB1, HLA-DPA1, HLA-DQB1	332	32	44596	83.9533	2.34485e-28	1.37932e-29	1.32283e-29
PUBMED_ID	19143821	17	4.92754	8.87666e-33	PRRT1, TNXB, HSPA1L, NOTCH4, AGPAT1, RNF5, AGER, PRRC2A, C6ORF47, DDAH2, MSH5, HLA-DRA, PPT2, CLIC1, HLA-DQA1, HLA-DRB1, HLA-DQB1	332	18	44596	126.863	3.1924e-28	1.5962e-29	1.53082e-29
PUBMED_ID	19116923	17	4.92754	8.87666e-33	PRRT1, HLA-DRB5, TNXB, HSPA1L, NOTCH4, TAP2, BTNL2, PRRC2A, ABHD16A, CYP21A2, HLA-DRA, VARS2, LY6G6E, HLA-DQA2, HLA-DQA1, HLA-DRB1, HLA-DQB1	332	18	44596	126.863	3.1924e-28	1.5962e-29	1.53082e-29
PUBMED_ID	19143814	17	4.92754	8.87666e-33	TNXB, NOTCH4, NFKBIL1, BTNL2, TNF, NCR3, MSH5, LTA, LY6G5B, EGFL8, CLIC1, MICA, HLA-DRB1, CFB, NELFE, VWA7, HLA-DQB1	332	18	44596	126.863	3.1924e-28	1.5962e-29	1.53082e-29
PUBMED_ID	16702430	19	5.50725	9.377e-32	DDR1, TCF19, TRIM40, TUBB, HLA-B, HLA-C, HLA-A, HLA-F, GTF2H4, HLA-G, POU5F1, HLA-E, LTA, LTB, TRIM31, TRIM10, MICA, IER3, MICB	332	29	44596	88.0062	3.37235e-27	1.60588e-28	1.54011e-28
PUBMED_ID	12427289	17	4.92754	2.77136e-31	HLA-DRB5, HLA-B, HLA-C, HLA-A, HLA-F, HLA-G, HLA-E, HLA-DMA, HLA-DMB, HLA-DPB1, HLA-DRA, HLA-DOB, HLA-DQA2, HLA-DQA1, HLA-DQB2, HLA-DRB1, HLA-DPA1	332	20	44596	114.177	9.9669e-27	4.53041e-28	4.34485e-28
PUBMED_ID	16091223	18	5.21739	4.24995e-31	HLA-B, HLA-C, HLA-A, HLA-F, TNF, HLA-G, HLA-E, HLA-DMA, HLA-DMB, HLA-DPB1, CD28, HLA-DRA, HLA-DOB, HLA-DQA2, HLA-DQA1, HLA-DQB2, HLA-DPA1, HLA-DQB1	332	25	44596	96.7142	1.52845e-26	6.64544e-28	6.37326e-28
PUBMED_ID	26186194	145	42.029	1.96623e-29	EHMT2, ZSCAN9, GMNN, RAPH1, TXNDC11, NUDT6, FGF2, TNF, CELSR3, RPS6KA4, SCGN, C4A, TMEM89, DAG1, TRIM26, TRIM27, ABT1, HEMK1, DAXX, ATP6V1G2, CISH, USP4, NFKBIL1, HLA-B, DYRK1A, HLA-C, HLA-A, HLA-F, HLA-G, HLA-E, RNF123, GPANK1, MAPKAPK3, CSNK2B, UQCRC1, ZSCAN23, DXO, PRKD2, TRIM10, CFB, NPRL2, CLEC16A, SPATA5, AGER, PGBD1, BAG6, STRIP2, CHTF8, PRKAR2A, ZKSCAN8, ZKSCAN3, ZKSCAN4, IP6K1, ATRIP, ZS…	332	7653	44596	2.54504	7.07135e-25	2.85172e-26	2.73492e-26
PUBMED_ID	15078178	18	5.21739	1.98234e-29	BAD, HLA-B, HLA-C, HLA-A, HLA-F, HLA-G, HLA-E, HLA-DMA, HLA-DMB, HLA-DPB1, CD28, HLA-DRA, HLA-DOB, HLA-DQA2, HLA-DQA1, HLA-DQB2, HLA-DPA1, HLA-DQB1	332	29	44596	83.3743	7.12929e-25	2.85172e-26	2.73492e-26
PUBMED_ID	22175768	17	4.92754	4.08925e-29	HLA-B, HLA-C, HLA-A, HLA-F, HLA-G, HLA-E, HLA-DMA, HLA-DMB, HLA-DPB1, CD28, HLA-DRA, HLA-DOB, HLA-DQA2, HLA-DQA1, HLA-DQB2, HLA-DPA1, HLA-DQB1	332	24	44596	95.1471	1.47066e-24	5.65638e-26	5.42471e-26
PUBMED_ID	22103834	16	4.63768	1.24216e-28	HLA-B, HLA-C, HLA-A, HLA-F, HLA-G, HLA-E, HLA-DMA, HLA-DMB, HLA-DPB1, HLA-DRA, HLA-DOB, HLA-DQA2, HLA-DQA1, HLA-DQB2, HLA-DPA1, HLA-DQB1	332	20	44596	107.46	4.46729e-24	1.65455e-25	1.58679e-25
PUBMED_ID	12836198	17	4.92754	7.09652e-28	HLA-B, HLA-C, HLA-A, HLA-F, HLA-G, HLA-E, HLA-DMA, HLA-DMB, HLA-DPB1, CD28, HLA-DRA, HLA-DOB, HLA-DQA2, HLA-DQA1, HLA-DQB2, HLA-DPA1, HLA-DQB1	332	27	44596	84.5752	2.55219e-23	9.11497e-25	8.74164e-25
PUBMED_ID	23128233	35	10.1449	7.82655e-28	IL21, PFKFB4, PUS10, TNFAIP3, MST1R, LITAF, TSPAN33, PSORS1C1, RPS6KA4, SOCS1, UCN2, FLRT1, IP6K1, BSN, NKX2-3, HLA-DQA1, TNPO3, MICB, IP6K2, MANBA, RMI2, GPX1, USP4, NFKBIL1, MST1, HLA-C, MMEL1, IL2, CCDC88B, IL2RA, HLA-DRA, IRF5, CD226, HLA-DRB1, HLA-DQB1	332	342	44596	13.7467	2.81474e-23	9.706e-25	9.30847e-25
PUBMED_ID	22103833	17	4.92754	1.64415e-27	HLA-B, HLA-C, HLA-A, HLA-F, HLA-G, HLA-E, HLA-DMA, HLA-DMB, HLA-DPB1, CD28, HLA-DRA, HLA-DOB, HLA-DQA2, HLA-DQA1, HLA-DQB2, HLA-DPA1, HLA-DQB1	332	28	44596	81.5546	5.91303e-23	1.97101e-24	1.89028e-24
PUBMED_ID	21323541	16	4.63768	1.01816e-26	TCF19, EHMT2, PPT2-EGFL8, STK19, BTNL2, AGPAT1, RNF5, POU5F1, PSORS1C1, PRRC2A, GPANK1, C6ORF15, CSNK2B, DXO, EGFL8, HLA-DQA1	332	24	44596	89.5502	3.66171e-22	1.1812e-23	1.13282e-23
PUBMED_ID	21778700	15	4.34783	1.29149e-25	HLA-DRB5, HLA-B, HLA-C, HLA-A, HLA-DMA, HLA-DMB, HLA-DPB1, HLA-DRA, HLA-DOB, HLA-DQA2, HLA-DQA1, HLA-DQB2, HLA-DRB1, HLA-DPA1, HLA-DQB1	332	21	44596	95.9466	4.64471e-21	1.45147e-22	1.39202e-22
PUBMED_ID	24904546	14	4.05797	3.78585e-25	HLA-B, HLA-C, HLA-A, HLA-DMA, HLA-DMB, HLA-DPB1, CD28, HLA-DRA, HLA-DOB, HLA-DQA2, HLA-DQA1, HLA-DQB2, HLA-DPA1, HLA-DQB1	332	17	44596	110.621	1.36154e-20	4.12589e-22	3.9569e-22
PUBMED_ID	21922073	16	4.63768	2.22661e-24	HLA-DRB5, HLA-B, HLA-A, TNF, HLA-DMA, HLA-DMB, HLA-DPB1, CD28, HLA-DRA, HLA-DOB, HLA-DQA2, HLA-DQA1, HLA-DQB2, HLA-DRB1, HLA-DPA1, HLA-DQB1	332	31	44596	69.3292	8.00779e-20	2.35523e-21	2.25877e-21
PUBMED_ID	19115949	14	4.05797	4.25452e-24	MCCD1, HLA-C, TNF, PSORS1C1, PRRC2A, BAG6, HLA-DMA, GPANK1, DDX39B, ABHD16A, RNF39, LTB, NELFE, MICB	332	19	44596	98.9765	1.53009e-19	4.3717e-21	4.19264e-21
PUBMED_ID	20012522	15	4.34783	2.13442e-23	HLA-DRB5, HLA-B, HLA-C, HLA-A, HLA-DMA, HLA-DMB, HLA-DPB1, HLA-DRA, HLA-DOB, HLA-DQA2, HLA-DQA1, HLA-DQB2, HLA-DRB1, HLA-DPA1, HLA-DQB1	332	27	44596	74.6252	7.67625e-19	2.13229e-20	2.04496e-20
PUBMED_ID	19149577	17	4.92754	7.09976e-23	HLA-B, HLA-C, HLA-A, HLA-F, HLA-G, HLA-E, HLA-DMA, HLA-DMB, HLA-DPB1, CD28, HLA-DRA, HLA-DOB, HLA-DQA2, HLA-DQA1, HLA-DQB2, HLA-DPA1, HLA-DQB1	332	47	44596	48.5857	2.55336e-18	6.90097e-20	6.61832e-20
PUBMED_ID	15194762	13	3.76812	1.36574e-22	HLA-B, HLA-A, HLA-DMA, HLA-DMB, HLA-DPB1, CD28, HLA-DRA, HLA-DOB, HLA-DQA2, HLA-DQA1, HLA-DQB2, HLA-DPA1, HLA-DQB1	332	17	44596	102.719	4.91174e-18	1.25942e-19	1.20784e-19
PUBMED_ID	23028341	13	3.76812	1.36574e-22	TNXB, HSPA1L, NOTCH4, TAP2, HLA-C, HLA-A, BTNL2, GTF2H4, C4A, NCR3, HLA-DRA, HLA-DRB1, HLA-DQB1	332	17	44596	102.719	4.91174e-18	1.25942e-19	1.20784e-19
PUBMED_ID	7541827	13	3.76812	2.72099e-21	HLA-DRB5, HLA-DMA, HLA-DMB, HLA-DPB1, CD28, HLA-DRA, HLA-DOB, HLA-DQA2, HLA-DQA1, HLA-DQB2, HLA-DRB1, HLA-DPA1, HLA-DQB1	332	20	44596	87.3114	9.78578e-17	2.44644e-18	2.34624e-18
PUBMED_ID	22860026	12	3.47826	4.22735e-21	HLA-DMA, HLA-DRB5, HLA-DMB, HLA-DPB1, HLA-DRA, HLA-DOB, HLA-DQA2, HLA-DQB2, HLA-DRB1, HLA-DQA1, HLA-DPA1, HLA-DQB1	332	15	44596	107.46	1.52033e-16	3.30505e-18	3.16969e-18
PUBMED_ID	7602119	12	3.47826	4.22735e-21	HLA-DMA, HLA-DRB5, HLA-DMB, HLA-DPB1, HLA-DRA, HLA-DOB, HLA-DQA2, HLA-DQB2, HLA-DRB1, HLA-DQA1, HLA-DPA1, HLA-DQB1	332	15	44596	107.46	1.52033e-16	3.30505e-18	3.16969e-18
PUBMED_ID	8376762	12	3.47826	4.22735e-21	HLA-DMA, HLA-DRB5, HLA-DMB, HLA-DPB1, HLA-DRA, HLA-DOB, HLA-DQA2, HLA-DQB2, HLA-DRB1, HLA-DQA1, HLA-DPA1, HLA-DQB1	332	15	44596	107.46	1.52033e-16	3.30505e-18	3.16969e-18
PUBMED_ID	3489470	12	3.47826	4.22735e-21	HLA-DMA, HLA-DRB5, HLA-DMB, HLA-DPB1, HLA-DRA, HLA-DOB, HLA-DQA2, HLA-DQB2, HLA-DRB1, HLA-DQA1, HLA-DPA1, HLA-DQB1	332	15	44596	107.46	1.52033e-16	3.30505e-18	3.16969e-18
PUBMED_ID	10729169	12	3.47826	4.22735e-21	HLA-DMA, HLA-DRB5, HLA-DMB, HLA-DPB1, HLA-DRA, HLA-DOB, HLA-DQA2, HLA-DQB2, HLA-DRB1, HLA-DQA1, HLA-DPA1, HLA-DQB1	332	15	44596	107.46	1.52033e-16	3.30505e-18	3.16969e-18
PUBMED_ID	9079699	12	3.47826	4.22735e-21	HLA-DMA, HLA-DRB5, HLA-DMB, HLA-DPB1, HLA-DRA, HLA-DOB, HLA-DQA2, HLA-DQB2, HLA-DRB1, HLA-DQA1, HLA-DPA1, HLA-DQB1	332	15	44596	107.46	1.52033e-16	3.30505e-18	3.16969e-18
PUBMED_ID	20668555	11	3.18841	4.83501e-21	LST1, LTA, HLA-B, HLA-DPB1, HLA-C, HLA-A, TNF, HLA-DRB1, HLA-DQA1, HLA-DPA1, HLA-DQB1	332	11	44596	134.325	1.73886e-16	3.69971e-18	3.54818e-18
PUBMED_ID	2543930	12	3.47826	1.34304e-20	HLA-DMA, HLA-DRB5, HLA-DMB, HLA-DPB1, HLA-DRA, HLA-DOB, HLA-DQA2, HLA-DQB2, HLA-DRB1, HLA-DQA1, HLA-DPA1, HLA-DQB1	332	16	44596	100.744	4.83012e-16	9.47082e-18	9.08292e-18
PUBMED_ID	2846691	12	3.47826	1.34304e-20	HLA-DMA, HLA-DRB5, HLA-DMB, HLA-DPB1, HLA-DRA, HLA-DOB, HLA-DQA2, HLA-DQB2, HLA-DRB1, HLA-DQA1, HLA-DPA1, HLA-DQB1	332	16	44596	100.744	4.83012e-16	9.47082e-18	9.08292e-18
PUBMED_ID	17959659	12	3.47826	1.34304e-20	HLA-DMA, HLA-DRB5, HLA-DMB, HLA-DPB1, HLA-DRA, HLA-DOB, HLA-DQA2, HLA-DQB2, HLA-DRB1, HLA-DQA1, HLA-DPA1, HLA-DQB1	332	16	44596	100.744	4.83012e-16	9.47082e-18	9.08292e-18
PUBMED_ID	1978941	12	3.47826	1.34304e-20	HLA-DMA, HLA-DRB5, HLA-DMB, HLA-DPB1, HLA-DRA, HLA-DOB, HLA-DQA2, HLA-DQB2, HLA-DRB1, HLA-DQA1, HLA-DPA1, HLA-DQB1	332	16	44596	100.744	4.83012e-16	9.47082e-18	9.08292e-18
PUBMED_ID	21297633	18	5.21739	1.69409e-20	IL21, PUS10, HLA-DRB5, AMIGO3, UBA7, MST1, BTNL2, MMEL1, APEH, IL2, GMPPB, ADAD1, HLA-DRA, IRF5, BSN, HLA-DQA1, TNPO3, HLA-DRB1	332	78	44596	30.9981	6.09264e-16	1.17166e-17	1.12367e-17
PUBMED_ID	18945465	13	3.76812	5.67564e-20	HLA-DRB5, TNF, HLA-DMA, HLA-DMB, HLA-DPB1, HLA-DRA, HLA-DOB, HLA-DQA2, HLA-DQA1, HLA-DQB2, HLA-DRB1, HLA-DPA1, HLA-DQB1	332	24	44596	72.7595	2.04119e-15	3.8513e-17	3.69356e-17
PUBMED_ID	10661406	12	3.47826	9.64505e-20	HLA-DMA, HLA-DRB5, HLA-DMB, HLA-DPB1, HLA-DRA, HLA-DOB, HLA-DQA2, HLA-DQB2, HLA-DRB1, HLA-DQA1, HLA-DPA1, HLA-DQB1	332	18	44596	89.5502	3.46875e-15	6.19419e-17	5.94049e-17
PUBMED_ID	19620308	12	3.47826	9.64505e-20	HLA-DMA, HLA-DRB5, HLA-DMB, HLA-DPB1, HLA-DRA, HLA-DOB, HLA-DQA2, HLA-DQB2, HLA-DRB1, HLA-DQA1, HLA-DPA1, HLA-DQB1	332	18	44596	89.5502	3.46875e-15	6.19419e-17	5.94049e-17
PUBMED_ID	11118314	12	3.47826	9.64505e-20	HLA-DMA, HLA-DRB5, HLA-DMB, HLA-DPB1, HLA-DRA, HLA-DOB, HLA-DQA2, HLA-DQB2, HLA-DRB1, HLA-DQA1, HLA-DPA1, HLA-DQB1	332	18	44596	89.5502	3.46875e-15	6.19419e-17	5.94049e-17
PUBMED_ID	1869305	11	3.18841	4.30551e-19	HLA-DMA, HLA-DRB5, HLA-DMB, HLA-DPB1, HLA-DRA, HLA-DOB, HLA-DQA2, HLA-DQB2, HLA-DRB1, HLA-DQA1, HLA-DPA1	332	14	44596	105.541	1.54843e-14	2.66971e-16	2.56037e-16
PUBMED_ID	7512597	11	3.18841	4.30551e-19	HLA-DMA, HLA-DRB5, HLA-DMB, HLA-DPB1, HLA-DRA, HLA-DOB, HLA-DQA2, HLA-DQB2, HLA-DRB1, HLA-DQA1, HLA-DPA1	332	14	44596	105.541	1.54843e-14	2.66971e-16	2.56037e-16
PUBMED_ID	8168144	11	3.18841	1.28235e-18	HLA-DMA, HLA-DRB5, HLA-DMB, HLA-DPB1, HLA-DRA, HLA-DOB, HLA-DQA2, HLA-DQB2, HLA-DRB1, HLA-DQA1, HLA-DPA1	332	15	44596	98.5052	4.61185e-14	7.68642e-16	7.3716e-16
PUBMED_ID	1967269	11	3.18841	1.28235e-18	HLA-DMA, HLA-DRB5, HLA-DMB, HLA-DPB1, HLA-DRA, HLA-DOB, HLA-DQA2, HLA-DQB2, HLA-DRB1, HLA-DQA1, HLA-DPA1	332	15	44596	98.5052	4.61185e-14	7.68642e-16	7.3716e-16
PUBMED_ID	16454711	13	3.76812	1.73879e-18	HLA-A, TNF, HLA-DMA, HLA-DMB, HLA-DPB1, CD28, HLA-DRA, HLA-DOB, HLA-DQA2, HLA-DQA1, HLA-DQB2, HLA-DPA1, HLA-DQB1	332	30	44596	58.2076	6.2534e-14	1.02515e-15	9.83159e-16
PUBMED_ID	23535732	22	6.37681	4.40476e-18	HLA-DRB5, TNXB, FKBPL, ATF6B, NOTCH4, PPT2-EGFL8, STK19, BTNL2, AGPAT1, RNF5, AGER, C2, C4B, C4A, CYP21A2, SKIV2L, DXO, GPSM3, HLA-DQA1, HLA-DRB1, CFB, HLA-DQB1	332	201	44596	14.7023	1.58413e-13	2.55504e-15	2.45039e-15
PUBMED_ID	16354571	13	3.76812	6.98089e-18	HLA-A, IL2, HLA-DMA, HLA-DMB, HLA-DPB1, CD28, HLA-DRA, HLA-DOB, HLA-DQA2, HLA-DQA1, HLA-DQB2, HLA-DPA1, HLA-DQB1	332	33	44596	52.916	2.51061e-13	3.98509e-15	3.82187e-15
PUBMED_ID	14667819	18	5.21739	8.31183e-18	ATP6V1G2, LST1, PBX2, STK19, RNF5, PRRC2A, LSM2, CCDC88B, BAG6, DDX39B, ABHD16A, C6ORF47, EXOSC9, CSNK2B, DXO, CLIC1, GPSM3, NELFE	332	110	44596	21.9805	2.98926e-13	4.67073e-15	4.47942e-15
PUBMED_ID	11593029	10	2.89855	1.3197e-17	HLA-DMA, HLA-DMB, HLA-DPB1, HLA-DRA, HLA-DOB, HLA-DQA2, HLA-DQB2, HLA-DQA1, HLA-DPA1, HLA-DQB1	332	12	44596	111.938	4.74616e-13	7.08382e-15	6.79369e-15
PUBMED_ID	12970439	10	2.89855	1.3197e-17	HLA-DMA, HLA-DMB, HLA-DPB1, HLA-DRA, HLA-DOB, HLA-DQA2, HLA-DQB2, HLA-DQA1, HLA-DPA1, HLA-DQB1	332	12	44596	111.938	4.74616e-13	7.08382e-15	6.79369e-15
PUBMED_ID	18835879	10	2.89855	1.3197e-17	BAG6, GPANK1, APOM, ABHD16A, C6ORF47, CSNK2B, LY6G5C, AIF1, HLA-DRB1, PRRC2A	332	12	44596	111.938	4.74616e-13	7.08382e-15	6.79369e-15
PUBMED_ID	26496610	97	28.1159	1.87783e-17	MDC1, TUSC2, EHMT2, GMNN, RAPH1, TXNDC11, FGF2, ETS2, C4A, RPS18, TRIM26, TRIM27, SLC39A7, ABT1, DAXX, TANGO6, NFKBIL1, DYRK1A, TAP2, HLA-C, TAP1, HLA-A, RNF123, MAPKAPK3, DDX39B, C6ORF136, MSH5, CSNK2B, UQCRC1, PRKD2, CFB, CUTA, METTL2B, CLEC16A, SLC1A5, MST1R, SPATA5, NCKIPSD, BAG6, STRIP2, PRDX5, CHTF8, PRKAR2A, ZKSCAN8, NEU1, ESRRA, NBEAL1, PRRC2A, CALU, SKIV2L, PSMG1, FERMT3, RBM28, PHF1, WD…	332	5279	44596	2.46819	6.75343e-13	9.93151e-15	9.52474e-15
PUBMED_ID	20854863	9	2.6087	7.56129e-17	ATP6V1G2, DDX39B, MCCD1, NFKBIL1, LST1, LTA, HLA-B, TNF, HLA-DRB1	332	9	44596	134.325	3.99281e-12	3.88477e-14	3.72566e-14
PUBMED_ID	19180512	9	2.6087	7.56129e-17	HLA-B, HLA-DPB1, HLA-C, HLA-A, TNF, HLA-DQB2, HLA-DRB1, HLA-E, C2	332	9	44596	134.325	3.99281e-12	3.88477e-14	3.72566e-14
PUBMED_ID	20041166	13	3.76812	1.04528e-16	DDR1, TNXB, CDSN, NOTCH4, HLA-B, HLA-C, HLA-A, BTNL2, PSORS1C1, RNF39, HLA-DRA, VARS2, TRIM10	332	40	44596	43.6557	3.99281e-12	5.2947e-14	5.07784e-14
PUBMED_ID	19167759	9	2.6087	3.75326e-16	C4B, C4A, HLA-B, HLA-A, AGER, TNF, HLA-DRB1, CFB, HLA-DQA1	332	10	44596	120.893	1.19784e-11	1.87475e-13	1.79797e-13
PUBMED_ID	15489916	11	3.18841	7.84762e-16	HLA-DMA, HLA-DRB5, HLA-DMB, HLA-DPB1, HLA-DRA, HLA-DOB, HLA-DQA2, HLA-DRB1, HLA-DQA1, HLA-DPA1, HLA-DQB1	332	24	44596	61.5658	2.79496e-11	3.86619e-13	3.70784e-13
PUBMED_ID	19571809	9	2.6087	1.36622e-15	POM121L2, BTN2A2, ZNF184, BTN3A1, PRSS16, BTN3A2, SLC17A1, SLC17A3, HLA-DQA1	332	11	44596	109.903	4.79137e-11	6.63985e-13	6.3679e-13
PUBMED_ID	11827988	11	3.18841	2.09489e-15	HLA-DMA, HLA-DRB5, HLA-DMB, HLA-DPB1, HLA-DRA, HLA-DOB, HLA-DQA2, HLA-DRB1, HLA-DQA1, HLA-DPA1, HLA-DQB1	332	26	44596	56.8299	7.58633e-11	1.00454e-12	9.634e-13
PUBMED_ID	23263863	12	3.47826	2.25971e-15	C6ORF15, CDSN, HFE, ZBTB12, DXO, STK19, BAK1, CCHCR1, MUC21, CFB, PSORS1C1, PSORS1C2	332	37	44596	43.565	7.98561e-11	1.06932e-12	1.02552e-12
PUBMED_ID	17652306	11	3.18841	5.21236e-15	HLA-DMA, HLA-DRB5, HLA-DMB, HLA-DPB1, HLA-DRA, HLA-DOB, HLA-DQA2, HLA-DRB1, HLA-DQA1, HLA-DPA1, HLA-DQB1	332	28	44596	52.7707	1.87662e-10	2.4286e-12	2.32913e-12
PUBMED_ID	9149941	10	2.89855	5.26724e-15	HMGN4, BTN2A2, BTN3A1, BTN2A1, HFE, BTN3A3, TRIM38, BTN3A2, SLC17A2, SLC17A3	332	19	44596	70.6975	1.87662e-10	2.4286e-12	2.32913e-12
PUBMED_ID	20595243	8	2.31884	9.24946e-15	HLA-B, HLA-DPB1, HLA-C, HLA-A, HLA-DRB1, HLA-DQA1, HLA-DPA1, HLA-DQB1	332	8	44596	134.325	3.31403e-10	3.69608e-12	3.5447e-12
PUBMED_ID	11181188	8	2.31884	9.24946e-15	HLA-DRB5, HLA-B, HLA-DRA, HLA-C, HLA-A, HLA-DRB1, HLA-DQA1, HLA-DQB1	332	8	44596	134.325	3.31403e-10	3.69608e-12	3.5447e-12
PUBMED_ID	8812450	8	2.31884	9.24946e-15	MSH5-SAPCD1, APOM, SAPCD1, CSNK2B, MSH5, SKIV2L, LY6G5B, VWA7	332	8	44596	134.325	3.31403e-10	3.69608e-12	3.5447e-12
PUBMED_ID	10072631	8	2.31884	9.24946e-15	C4B, C4A, TNXB, CYP21A2, DXO, CFB, NELFE, C2	332	8	44596	134.325	3.31403e-10	3.69608e-12	3.5447e-12
PUBMED_ID	19589487	8	2.31884	9.24946e-15	HLA-B, HLA-DPB1, HLA-C, HLA-A, HLA-DRB1, HLA-DQA1, HLA-DPA1, HLA-DQB1	332	8	44596	134.325	3.31403e-10	3.69608e-12	3.5447e-12
PUBMED_ID	19143818	8	2.31884	9.24946e-15	HLA-B, HLA-DPB1, HLA-C, HLA-A, HLA-DRB1, HLA-DQA1, HLA-DPA1, HLA-DQB1	332	8	44596	134.325	3.31403e-10	3.69608e-12	3.5447e-12
PUBMED_ID	19200828	8	2.31884	9.24946e-15	HLA-B, HLA-DPB1, HLA-C, HLA-A, HLA-DRB1, HLA-DQA1, HLA-DPA1, HLA-DQB1	332	8	44596	134.325	3.31403e-10	3.69608e-12	3.5447e-12
PUBMED_ID	19896518	8	2.31884	9.24946e-15	HLA-B, HLA-DPB1, HLA-C, HLA-A, HLA-DRB1, HLA-DQA1, HLA-DPA1, HLA-DQB1	332	8	44596	134.325	3.31403e-10	3.69608e-12	3.5447e-12
PUBMED_ID	17785583	8	2.31884	9.24946e-15	HLA-B, HLA-DPB1, HLA-C, HLA-A, HLA-DRB1, HLA-DQA1, HLA-DPA1, HLA-DQB1	332	8	44596	134.325	3.31403e-10	3.69608e-12	3.5447e-12
PUBMED_ID	19659809	8	2.31884	9.24946e-15	NOTCH4, PBX2, BTNL2, AGER, TNF, CLIC1, HLA-DRB1, GPSM3	332	8	44596	134.325	3.31403e-10	3.69608e-12	3.5447e-12
PUBMED_ID	11118029	8	2.31884	9.24946e-15	MOG, HLA-B, HLA-A, TNF, MICA, HLA-DRB1, HLA-DQA1, HLA-DQB1	332	8	44596	134.325	3.31403e-10	3.69608e-12	3.5447e-12
PUBMED_ID	23326239	8	2.31884	9.24946e-15	PRRT1, C6ORF15, EHMT2, NOTCH4, HLA-B, HLA-DRB1, PSORS1C1, HLA-DQB1	332	8	44596	134.325	3.31403e-10	3.69608e-12	3.5447e-12
PUBMED_ID	11751963	10	2.89855	1.66292e-14	HLA-DRB5, HLA-B, HLA-DRA, HLA-C, HLA-A, HLA-F, TNF, HLA-G, HLA-DRB1, HLA-E	332	21	44596	63.9644	5.98921e-10	6.57199e-12	6.30282e-12
PUBMED_ID	11048639	11	3.18841	1.70932e-14	HLA-DMA, HLA-DRB5, HLA-DMB, HLA-DPB1, HLA-DRA, HLA-DOB, HLA-DQA2, HLA-DRB1, HLA-DQA1, HLA-DPA1, HLA-DQB1	332	31	44596	47.6638	6.14892e-10	6.68194e-12	6.40827e-12
PUBMED_ID	32513696	47	13.6232	2.45545e-14	CUTA, RBM28, MDC1, SLC44A4, TNXB, ATF6B, TUSC2, LST1, COL11A2, RASGRP2, PPP1R18, NUDT6, STRN4, USP19, RPS6KA4, CHTF8, RPS18, NEU1, FLOT1, CLIC1, GPSM3, TNPO3, RBM6, ABCF1, IP6K2, ABT1, DAXX, LAMB2, NFKBIL1, AMT, HLA-B, TAP2, SHISA5, PBX2, HLA-C, BTN3A2, PSMB8, RHOA, HLA-E, CCDC88B, RNF123, DALRD3, DDAH2, C6ORF136, UQCRC1, CALU, FERMT3	332	1673	44596	3.77363	8.8241e-10	9.49546e-12	9.10655e-12
PUBMED_ID	25416956	81	23.4783	2.7806e-14	PHF1, EHMT2, TUSC2, ZSCAN9, HILPDA, GMNN, TNFAIP3, STK19, APEH, LITAF, PPP1R18, GMPPB, ABHD16A, HYAL3, ARIH2, WDR6, TRIM26, TRIM27, CCHCR1, GPSM3, NELFE, RBM6, TCF19, ABT1, ZNF165, HEMK1, DAXX, PRM2, FKBPL, RING1, TUBB, C3ORF62, RHOA, TRAIP, GPANK1, DALRD3, DDAH2, DNAJC4, ZMYND10, EGFL8, TRIM10, CUTA, FKBP2, TNXB, UBA7, ZNF391, NRF1, AGPAT1, RNF5, FAM117B, NCKIPSD, PGBD1, BAG6, RXRB, ZKSCAN3, ZSC…	332	4395	44596	2.47562	9.98202e-10	1.06385e-11	1.02027e-11
PUBMED_ID	19367581	13	3.76812	3.55041e-14	LAMB2, USP4, SHISA5, AMT, MST1R, CDC25A, MAPKAPK3, PRKAR2A, COL7A1, IMPDH2, DAG1, BSN, SLC26A6	332	62	44596	28.165	1.2777e-09	1.34407e-11	1.28902e-11
PUBMED_ID	17971048	8	2.31884	4.14311e-14	GABBR1, MOG, UBD, OR2H2, HLA-A, HLA-F, HLA-G, HLA-DRB1	332	9	44596	119.4	1.48932e-09	1.55211e-11	1.48854e-11
PUBMED_ID	25082827	9	2.6087	1.03427e-13	PFKFB4, GPX1, UCN2, USP4, MST1, MST1R, IP6K1, BSN, IP6K2	332	16	44596	75.558	3.7213e-09	3.83468e-11	3.67762e-11
PUBMED_ID	8568858	8	2.31884	1.37066e-13	HLA-DMA, HLA-DMB, TAP2, TAP1, HLA-DOB, HLA-DQB2, PSMB8, PSMB9	332	10	44596	107.46	4.93112e-09	4.97923e-11	4.77529e-11
PUBMED_ID	12956878	8	2.31884	1.37066e-13	HLA-DRB5, HLA-B, HLA-DPB1, HLA-A, HLA-DRB1, HLA-DQA1, HLA-DPA1, HLA-DQB1	332	10	44596	107.46	4.93112e-09	4.97923e-11	4.77529e-11
PUBMED_ID	21988832	58	16.8116	1.53944e-13	TUSC2, GMNN, RAPH1, TNFAIP3, TXNDC11, HYAL3, ARIH2, FLOT1, TRIM26, SLC39A7, CCHCR1, CLIC1, RBM6, DAXX, CISH, RING1, NFKBIL1, HLA-B, TAP2, HLA-C, TAP1, BTN3A3, HLA-A, RHOA, CDC25A, MAPKAPK3, NME6, CSNK2B, IRF5, ZMYND10, EGFL8, CFB, GSPT1, BAG6, RXRB, HLA-DMA, CHTF8, HLA-DMB, NEU1, FLNC, BAK1, HLA-DQA1, ESRRA, ZNF184, BAD, LAMB2, B3GALT4, PRRC2A, RSL1D1, IMPDH1, TDP2, HLA-DPB1, CALU, SPRY1, SKIV2L,…	332	2581	44596	3.01855	5.53802e-09	5.53645e-11	5.30969e-11
PUBMED_ID	21779181	9	2.6087	1.94141e-13	NOTCH4, HLA-DPB1, HLA-DRA, IRF5, HLA-DRB1, HLA-DQA1, TNPO3, HLA-DPA1, HLA-DQB1	332	17	44596	71.1134	6.98342e-09	6.91294e-11	6.6298e-11
PUBMED_ID	22980333	8	2.31884	3.74615e-13	IL2RA, HLA-B, CD28, HLA-C, HLA-A, HLA-F, HLA-G, HLA-E	332	11	44596	97.6911	1.34717e-08	1.32085e-10	1.26675e-10
PUBMED_ID	26344197	68	19.7101	4.16253e-13	MDC1, RBM28, PUS10, EHMT2, GMNN, APEH, WDR46, RPS6KA4, GMPPB, TRMT112, RPS18, DAG1, WDR6, CLIC1, TNPO3, NELFE, ABT1, BRD2, DAXX, PRMT7, TUBB, AMT, PRSS16, ACOT13, TERF2, RHOA, CCNA2, PLCB3, ALDH5A1, DDX39B, DDAH2, CSNK2B, UQCRC1, DXO, CUTA, METTL2B, FKBP2, VPS4A, HSD17B8, STRN4, USP19, GSPT1, BAG6, PRDX5, EXOSC9, PRKAR2A, SLC25A20, ATRIP, ABCF1, PPP1R14B, PMM2, TMA7, GTF2H4, PSMB8, PSMB9, LSM2, R…	332	3471	44596	2.63155	1.4969e-08	1.45341e-10	1.39388e-10
PUBMED_ID	21399633	9	2.6087	5.95792e-13	HLA-DPB1, TAP2, TAP1, PSMB8, HLA-DRB1, HLA-DQA1, PSMB9, HLA-DPA1, HLA-DQB1	332	19	44596	63.6278	2.14254e-08	2.06029e-10	1.97591e-10
PUBMED_ID	16344560	108	31.3043	6.302e-13	EHMT2, CARF, C4B, C4A, HMGN4, SYNGAP1, ZSCAN31, DAG1, TRIM26, SLC39A7, ZNF322, IER3, HEMK1, PRM2, ATP6V1G2, CISH, USP4, HLA-B, SHISA5, ACOT13, HLA-E, RNF123, GPANK1, SMO, DDX39B, C6ORF136, RPP21, PRKD2, CD226, PFKFB4, ZNF391, CLEC16A, SLC1A5, SPATA5, RASGRP2, GSPT1, PGBD1, BAG6, STRIP2, CHTF8, UBD, PRKAR2A, NEU1, ZKSCAN3, ZSCAN12, ZKSCAN4, IP6K1, KIAA0319, ZSCAN16, IP6K2, CDSN, BTN2A1, TREX1, NBE…	332	7308	44596	1.9851	2.26632e-08	2.15852e-10	2.07012e-10
PUBMED_ID	15077289	7	2.02899	1.11148e-12	LTA, LTB, TNF, MICA, HLA-DRB1, HLA-DQA1, PRRC2A	332	7	44596	134.325	3.9972e-08	3.38757e-10	3.24883e-10
PUBMED_ID	17900288	7	2.02899	1.11148e-12	HLA-B, HLA-DPB1, HLA-C, HLA-A, HLA-DRB1, HLA-DQA1, HLA-DQB1	332	7	44596	134.325	3.9972e-08	3.38757e-10	3.24883e-10
PUBMED_ID	10202016	7	2.02899	1.11148e-12	NCR3, ATP6V1G2, NFKBIL1, LTA, LTB, TNF, AIF1	332	7	44596	134.325	3.9972e-08	3.38757e-10	3.24883e-10
PUBMED_ID	19143812	7	2.02899	1.11148e-12	HLA-B, HLA-C, HLA-A, HLA-DRB1, HLA-DQA1, HLA-DPA1, HLA-DQB1	332	7	44596	134.325	3.9972e-08	3.38757e-10	3.24883e-10
PUBMED_ID	19299434	7	2.02899	1.11148e-12	HLA-B, HLA-DPB1, HLA-C, HLA-A, HLA-DRB1, HLA-DQA1, HLA-DQB1	332	7	44596	134.325	3.9972e-08	3.38757e-10	3.24883e-10
PUBMED_ID	20462405	7	2.02899	1.11148e-12	HLA-B, HLA-DPB1, HLA-C, HLA-A, HLA-DRB1, HLA-DPA1, HLA-DQB1	332	7	44596	134.325	3.9972e-08	3.38757e-10	3.24883e-10
PUBMED_ID	21049023	7	2.02899	1.11148e-12	HLA-B, HLA-DPB1, HLA-C, HLA-A, HLA-DRB1, HLA-DQA1, HLA-DQB1	332	7	44596	134.325	3.9972e-08	3.38757e-10	3.24883e-10
PUBMED_ID	19242354	7	2.02899	1.11148e-12	BAG6, NOTCH4, NFKBIL1, LST1, LTA, CCHCR1, TNF	332	7	44596	134.325	3.9972e-08	3.38757e-10	3.24883e-10
PUBMED_ID	17234427	7	2.02899	1.11148e-12	HLA-B, HLA-C, HLA-A, HLA-DRB1, HLA-DQA1, HLA-DPA1, HLA-DQB1	332	7	44596	134.325	3.9972e-08	3.38757e-10	3.24883e-10
PUBMED_ID	15304010	7	2.02899	1.11148e-12	HFE, HLA-B, HLA-C, HLA-A, MICA, HLA-DRB1, HLA-DQB1	332	7	44596	134.325	3.9972e-08	3.38757e-10	3.24883e-10
PUBMED_ID	12445315	7	2.02899	1.11148e-12	HLA-B, HLA-DPB1, HLA-C, HLA-A, HLA-DRB1, HLA-DPA1, HLA-DQB1	332	7	44596	134.325	3.9972e-08	3.38757e-10	3.24883e-10
PUBMED_ID	15548263	7	2.02899	1.11148e-12	LTA, TAP2, TAP1, TNF, HLA-DRB1, HLA-DQA1, HLA-DQB1	332	7	44596	134.325	3.9972e-08	3.38757e-10	3.24883e-10
PUBMED_ID	15361135	7	2.02899	1.11148e-12	HLA-B, HLA-DPB1, HLA-C, HLA-A, HLA-DRB1, HLA-DQA1, HLA-DQB1	332	7	44596	134.325	3.9972e-08	3.38757e-10	3.24883e-10
PUBMED_ID	32814053	52	15.0725	3.32082e-12	ZSCAN9, TXNDC11, APEH, LITAF, CARF, TNF, TMEM186, ETS2, FLOT1, TRIM27, GPSM3, ABT1, ZNF165, DAXX, CISH, BTN3A1, RING1, TUBB, C3ORF62, ACOT13, BTN3A2, RHOA, TRAIP, GPANK1, DNAJC4, CSNK2B, UQCRC1, EGFL8, FKBP2, UBA7, NOTCH4, RNF5, AGER, AIF1, TSPAN33, STRN4, FAM117B, UBD, ZKSCAN8, ZKSCAN3, ZSCAN12, SLC25A20, BAK1, ZSCAN16, UBE2H, BAD, LSM2, TDP2, HLA-DPB1, TRIM38, TRIM31, HSPA1A	332	2305	44596	3.03033	1.19429e-07	1.00361e-09	9.62508e-10
PUBMED_ID	35271311	84	24.3478	4.05157e-12	MDC1, RBM28, EHMT2, GMNN, RAPH1, APEH, RPS6KA4, TRMT112, RPS18, DAG1, FLOT1, WDR6, TRIM26, TRIM27, CCHCR1, CLIC1, TNPO3, NELFE, RBM6, ABT1, BRD2, RMI2, DAXX, TANGO6, RING1, TUBB, HLA-B, DYRK1A, TAP2, TAP1, HLA-A, TERF2, RHOA, CDC25A, CCNA2, ALDH5A1, MAPKAPK3, DDX39B, CSNK2B, UQCRC1, PRKD2, PFKFB4, ATF6B, VPS4A, CLEC16A, SLC1A5, SPATA5, RNF5, STRN4, FAM117B, USP19, GSPT1, NCKIPSD, BAG6, PRDX5, STR…	332	5119	44596	2.2042	1.45709e-07	1.21426e-09	1.16452e-09
PUBMED_ID	20933106	7	2.02899	4.41833e-12	DDX39B, NFKBIL1, LTA, HLA-B, TNF, MICA, HLA-DRB1	332	8	44596	117.535	1.58902e-07	1.31323e-09	1.25944e-09
PUBMED_ID	20453842	10	2.89855	6.35447e-12	IL21, IL2RA, CTLA4, TNFAIP3, IRF5, MMEL1, SH2B3, HLA-DRB1, IL2, TNPO3	332	37	44596	36.3041	2.28532e-07	1.87321e-09	1.79649e-09
PUBMED_ID	23349640	8	2.31884	7.12179e-12	HLA-DRB5, TAP2, HLA-DRA, HLA-DQA2, HLA-DQB2, HLA-DRB1, HLA-DQA1, HLA-DQB1	332	15	44596	71.6402	2.56126e-07	2.08234e-09	1.99705e-09
PUBMED_ID	20190752	12	3.47826	1.18907e-11	IL21, PUS10, SOCS1, CLEC16A, CD28, CTLA4, TNFAIP3, MMEL1, SH2B3, IL2, HLA-DQA1, HLA-DQB1	332	76	44596	21.2093	4.27637e-07	3.4487e-09	3.30745e-09
PUBMED_ID	20466734	7	2.02899	1.31723e-11	SLC44A4, HLA-DPB1, OR12D3, HLA-DRB1, CFB, VWA7, HLA-DQB1	332	9	44596	104.475	4.7373e-07	3.78984e-09	3.63462e-09
PUBMED_ID	17554300	11	3.18841	1.68604e-11	MST1, ADAD1, CLEC16A, BSN, SH2B3, HLA-DQA2, NKX2-3, HLA-DRB1, HLA-DQA1, HLA-E, HLA-DQB1	332	58	44596	25.4755	6.06367e-07	4.81244e-09	4.61533e-09
PUBMED_ID	22493691	10	2.89855	3.45986e-11	HLA-DRB5, C6ORF15, HLA-B, HLA-C, CTLA4, SH2B3, HLA-DQA2, HLA-DRB1, HLA-DQA1, HLA-DQB1	332	44	44596	30.5285	1.24431e-06	9.79767e-09	9.39638e-09
PUBMED_ID	22658674	46	13.3333	6.03591e-11	DDR1, RBM28, PFKFB4, ATF6B, NPRL2, EHMT2, TNFAIP3, TXNDC11, SEMA3F, APEH, AGPAT1, WDR46, STRN4, FAM117B, GSPT1, CHTF8, ABHD16A, RPS18, EXOSC9, WDR6, TNPO3, NELFE, RBM6, ABCF1, CCDC51, ABT1, TREX1, DYRK1A, PBX2, HLA-A, POU5F1, CDC25A, LSM2, PRRC2A, RNF123, RSL1D1, PLCB3, DDX39B, COL7A1, CSNK2B, UQCRC1, QRICH1, FAT4, HSPA1B, HSPA1A, SNTB2	332	2022	44596	3.05587	2.17075e-06	1.6959e-08	1.62644e-08
PUBMED_ID	19571811	7	2.02899	7.15458e-11	HLA-B, HLA-C, HLA-A, HLA-DRB1, HLA-DQA1, HLA-E, HLA-DQB1	332	11	44596	85.4797	2.57307e-06	1.96418e-08	1.88373e-08
PUBMED_ID	20593013	7	2.02899	7.15458e-11	TRIM40, MOG, RNF39, TRIM26, HLA-F, HLA-G, HLA-DRB1	332	11	44596	85.4797	2.57307e-06	1.96418e-08	1.88373e-08
PUBMED_ID	18438604	7	2.02899	7.15458e-11	HLA-B, CD28, HLA-C, HLA-A, HLA-F, HLA-G, HLA-E	332	11	44596	85.4797	2.57307e-06	1.96418e-08	1.88373e-08
PUBMED_ID	23817571	9	2.6087	7.62379e-11	IL21, HLA-B, ADAD1, HLA-C, MICA, IL2, HLA-DQA1, MICB, HLA-DQB1	332	32	44596	37.779	2.74182e-06	2.07714e-08	1.99206e-08
PUBMED_ID	21102463	13	3.76812	7.90472e-11	ESRRA, PUS10, GPX1, LST1, MST1, TNF, PRDX5, IL2RA, LTA, LTB, BSN, HLA-DQA2, NKX2-3	332	116	44596	15.0537	2.84285e-06	2.13748e-08	2.04994e-08
PUBMED_ID	18978792	8	2.31884	8.31025e-11	RMI2, IL2RA, CLEC16A, CTLA4, TNP2, PRM3, HLA-DRB1, HLA-DQA1	332	20	44596	53.7301	2.98869e-06	2.23037e-08	2.13902e-08
PUBMED_ID	21738480	9	2.6087	9.9987e-11	C6ORF15, CDSN, HCG27, HLA-B, HLA-C, CCHCR1, MUC21, PSORS1C1, PSORS1C2	332	33	44596	36.6342	3.59593e-06	2.39159e-08	2.29363e-08
PUBMED_ID	7539755	8	2.31884	1.23862e-10	IL2RA, HLA-B, CD28, HLA-C, HLA-A, HLA-F, HLA-G, HLA-E	332	21	44596	51.1715	4.45456e-06	2.39159e-08	2.29363e-08
PUBMED_ID	16866883	6	1.73913	1.30339e-10	HLA-B, HLA-DPB1, HLA-C, HLA-A, HLA-DRB1, HLA-DQB1	332	6	44596	134.325	4.6875e-06	2.39159e-08	2.29363e-08
PUBMED_ID	10982373	6	1.73913	1.30339e-10	HLA-B, HLA-C, HLA-A, HLA-F, HLA-G, HLA-E	332	6	44596	134.325	4.6875e-06	2.39159e-08	2.29363e-08
PUBMED_ID	17726164	6	1.73913	1.30339e-10	HLA-B, HLA-DPB1, HLA-C, HLA-A, HLA-DRB1, HLA-DQB1	332	6	44596	134.325	4.6875e-06	2.39159e-08	2.29363e-08
PUBMED_ID	19845915	6	1.73913	1.30339e-10	HLA-B, HLA-C, HLA-A, HLA-DRB1, HLA-DQA1, HLA-DQB1	332	6	44596	134.325	4.6875e-06	2.39159e-08	2.29363e-08
PUBMED_ID	12648225	6	1.73913	1.30339e-10	HLA-DMA, HLA-DMB, TAP2, TAP1, PSMB8, PSMB9	332	6	44596	134.325	4.6875e-06	2.39159e-08	2.29363e-08
PUBMED_ID	10366557	6	1.73913	1.30339e-10	HLA-B, HLA-C, HLA-A, HLA-F, HLA-G, HLA-E	332	6	44596	134.325	4.6875e-06	2.39159e-08	2.29363e-08
PUBMED_ID	8671651	6	1.73913	1.30339e-10	HLA-B, HLA-C, HLA-A, HLA-F, HLA-G, HLA-E	332	6	44596	134.325	4.6875e-06	2.39159e-08	2.29363e-08
PUBMED_ID	16890179	6	1.73913	1.30339e-10	HLA-B, HLA-DPB1, HLA-C, HLA-DRB1, HLA-DQA1, HLA-DQB1	332	6	44596	134.325	4.6875e-06	2.39159e-08	2.29363e-08
PUBMED_ID	18544086	6	1.73913	1.30339e-10	HLA-B, HLA-DPB1, HLA-C, HLA-A, HLA-DRB1, HLA-DQB1	332	6	44596	134.325	4.6875e-06	2.39159e-08	2.29363e-08
PUBMED_ID	21732917	6	1.73913	1.30339e-10	HLA-B, HLA-DPB1, HLA-C, HLA-A, HLA-DRB1, HLA-DQB1	332	6	44596	134.325	4.6875e-06	2.39159e-08	2.29363e-08
PUBMED_ID	17554059	6	1.73913	1.30339e-10	HLA-B, HLA-DPB1, HLA-C, HLA-A, HLA-DRB1, HLA-DQB1	332	6	44596	134.325	4.6875e-06	2.39159e-08	2.29363e-08
PUBMED_ID	16019679	6	1.73913	1.30339e-10	HLA-B, HLA-DPB1, HLA-C, HLA-A, HLA-DRB1, HLA-DQB1	332	6	44596	134.325	4.6875e-06	2.39159e-08	2.29363e-08
PUBMED_ID	19654877	6	1.73913	1.30339e-10	HLA-B, HLA-C, HLA-A, HLA-DRB1, HLA-DQA1, HLA-DQB1	332	6	44596	134.325	4.6875e-06	2.39159e-08	2.29363e-08
PUBMED_ID	8493575	6	1.73913	1.30339e-10	HLA-B, HLA-C, HLA-A, HLA-F, HLA-G, HLA-E	332	6	44596	134.325	4.6875e-06	2.39159e-08	2.29363e-08
PUBMED_ID	18958335	6	1.73913	1.30339e-10	HLA-B, HLA-DPB1, HLA-C, HLA-A, HLA-DRB1, HLA-DQB1	332	6	44596	134.325	4.6875e-06	2.39159e-08	2.29363e-08
PUBMED_ID	8499947	6	1.73913	1.30339e-10	NFKBIL1, LTA, LTB, TNF, AIF1, PRRC2A	332	6	44596	134.325	4.6875e-06	2.39159e-08	2.29363e-08
PUBMED_ID	8877415	6	1.73913	1.30339e-10	HLA-B, HLA-C, HLA-A, HLA-F, HLA-G, HLA-E	332	6	44596	134.325	4.6875e-06	2.39159e-08	2.29363e-08
PUBMED_ID	11984513	6	1.73913	1.30339e-10	HLA-B, HLA-DPB1, HLA-C, HLA-A, HLA-DRB1, HLA-DQB1	332	6	44596	134.325	4.6875e-06	2.39159e-08	2.29363e-08
PUBMED_ID	18976440	6	1.73913	1.30339e-10	HLA-B, HLA-DPB1, HLA-C, HLA-A, HLA-DRB1, HLA-DQB1	332	6	44596	134.325	4.6875e-06	2.39159e-08	2.29363e-08
PUBMED_ID	17311253	6	1.73913	1.30339e-10	LTA, HLA-B, HLA-C, HLA-A, TNF, HLA-DRB1	332	6	44596	134.325	4.6875e-06	2.39159e-08	2.29363e-08
PUBMED_ID	21059899	6	1.73913	1.30339e-10	HLA-B, HLA-C, HLA-A, HLA-DRB1, HLA-DQA1, HLA-DQB1	332	6	44596	134.325	4.6875e-06	2.39159e-08	2.29363e-08
PUBMED_ID	15236755	6	1.73913	1.30339e-10	HSPA1L, LTA, HLA-B, HLA-A, TNF, HSPA1B	332	6	44596	134.325	4.6875e-06	2.39159e-08	2.29363e-08
PUBMED_ID	11737038	6	1.73913	1.30339e-10	HLA-B, TAP2, TAP1, HLA-A, PSMB8, PSMB9	332	6	44596	134.325	4.6875e-06	2.39159e-08	2.29363e-08
PUBMED_ID	12464650	6	1.73913	1.30339e-10	HLA-B, HLA-DPB1, HLA-A, HLA-DRB1, HLA-DQA1, HLA-DQB1	332	6	44596	134.325	4.6875e-06	2.39159e-08	2.29363e-08
PUBMED_ID	14595379	6	1.73913	1.30339e-10	HLA-B, HLA-C, HLA-A, HLA-F, HLA-G, HLA-E	332	6	44596	134.325	4.6875e-06	2.39159e-08	2.29363e-08
PUBMED_ID	15496201	6	1.73913	1.30339e-10	HLA-B, HLA-C, HLA-A, HLA-DRB1, HLA-DQA1, HLA-DQB1	332	6	44596	134.325	4.6875e-06	2.39159e-08	2.29363e-08
PUBMED_ID	11543893	6	1.73913	1.30339e-10	HLA-B, HLA-C, HLA-A, HLA-DRB1, HLA-DQA1, HLA-DQB1	332	6	44596	134.325	4.6875e-06	2.39159e-08	2.29363e-08
PUBMED_ID	17212707	6	1.73913	1.30339e-10	C4B, C4A, LTA, HLA-B, HLA-A, HLA-DRB1	332	6	44596	134.325	4.6875e-06	2.39159e-08	2.29363e-08
PUBMED_ID	10799863	6	1.73913	1.30339e-10	HLA-B, HLA-C, HLA-A, HLA-F, HLA-G, HLA-E	332	6	44596	134.325	4.6875e-06	2.39159e-08	2.29363e-08
PUBMED_ID	11932387	6	1.73913	1.30339e-10	HLA-B, HLA-C, HLA-A, HLA-F, HLA-G, HLA-E	332	6	44596	134.325	4.6875e-06	2.39159e-08	2.29363e-08
PUBMED_ID	9373217	6	1.73913	1.30339e-10	HLA-B, HLA-C, HLA-A, HLA-F, HLA-G, HLA-E	332	6	44596	134.325	4.6875e-06	2.39159e-08	2.29363e-08
PUBMED_ID	19555986	6	1.73913	1.30339e-10	HLA-B, HLA-C, HLA-A, HLA-F, HLA-G, HLA-E	332	6	44596	134.325	4.6875e-06	2.39159e-08	2.29363e-08
PUBMED_ID	17869653	6	1.73913	1.30339e-10	HLA-B, HLA-C, HLA-A, HLA-DRB1, HLA-DQA1, HLA-DQB1	332	6	44596	134.325	4.6875e-06	2.39159e-08	2.29363e-08
PUBMED_ID	17971052	6	1.73913	1.30339e-10	LTA, HLA-B, HLA-C, HLA-A, TNF, HLA-DRB1	332	6	44596	134.325	4.6875e-06	2.39159e-08	2.29363e-08
PUBMED_ID	9840288	6	1.73913	1.30339e-10	HLA-B, HLA-C, HLA-A, HLA-F, HLA-G, HLA-E	332	6	44596	134.325	4.6875e-06	2.39159e-08	2.29363e-08
PUBMED_ID	20169624	6	1.73913	1.30339e-10	HLA-B, HLA-C, HLA-A, HLA-DRB1, HLA-DQA1, HLA-DQB1	332	6	44596	134.325	4.6875e-06	2.39159e-08	2.29363e-08
PUBMED_ID	11294566	6	1.73913	1.30339e-10	HLA-B, HLA-DPB1, HLA-A, HLA-DRB1, HLA-DQA1, HLA-DQB1	332	6	44596	134.325	4.6875e-06	2.39159e-08	2.29363e-08
PUBMED_ID	10546855	6	1.73913	1.30339e-10	HLA-B, HLA-C, HLA-A, HLA-F, HLA-G, HLA-E	332	6	44596	134.325	4.6875e-06	2.39159e-08	2.29363e-08
PUBMED_ID	2789433	6	1.73913	1.30339e-10	HLA-B, HLA-C, HLA-A, HLA-F, HLA-G, HLA-E	332	6	44596	134.325	4.6875e-06	2.39159e-08	2.29363e-08
PUBMED_ID	15009808	6	1.73913	1.30339e-10	HLA-B, HLA-C, HLA-A, TNF, HLA-DRB1, HLA-DQB1	332	6	44596	134.325	4.6875e-06	2.39159e-08	2.29363e-08
PUBMED_ID	18976432	6	1.73913	1.30339e-10	HLA-B, HLA-DPB1, HLA-C, HLA-A, HLA-DRB1, HLA-DQB1	332	6	44596	134.325	4.6875e-06	2.39159e-08	2.29363e-08
PUBMED_ID	11169242	6	1.73913	1.30339e-10	HLA-B, HLA-DPB1, HLA-C, HLA-A, HLA-DRB1, HLA-DQB1	332	6	44596	134.325	4.6875e-06	2.39159e-08	2.29363e-08
PUBMED_ID	19847956	6	1.73913	1.30339e-10	HLA-B, HLA-C, HLA-A, HLA-F, HLA-G, HLA-E	332	6	44596	134.325	4.6875e-06	2.39159e-08	2.29363e-08
PUBMED_ID	9120272	6	1.73913	1.30339e-10	HLA-B, HLA-C, HLA-A, HLA-F, HLA-G, HLA-E	332	6	44596	134.325	4.6875e-06	2.39159e-08	2.29363e-08
PUBMED_ID	20492599	6	1.73913	1.30339e-10	HLA-B, HLA-C, HLA-A, HLA-DRB1, HLA-DQA1, HLA-DQB1	332	6	44596	134.325	4.6875e-06	2.39159e-08	2.29363e-08
PUBMED_ID	21762823	6	1.73913	1.30339e-10	HLA-B, HLA-C, HLA-A, HLA-F, HLA-G, HLA-E	332	6	44596	134.325	4.6875e-06	2.39159e-08	2.29363e-08
PUBMED_ID	16101831	6	1.73913	1.30339e-10	ATP6V1G2, DDX39B, NFKBIL1, ATP6V1G2-DDX39B, MICA, MICB	332	6	44596	134.325	4.6875e-06	2.39159e-08	2.29363e-08
PUBMED_ID	15245541	6	1.73913	1.30339e-10	HLA-B, HLA-C, HLA-A, HLA-DRB1, HLA-DQA1, HLA-DQB1	332	6	44596	134.325	4.6875e-06	2.39159e-08	2.29363e-08
PUBMED_ID	19023492	6	1.73913	1.30339e-10	HLA-B, HLA-C, HLA-A, TNF, HLA-DRB1, HLA-DQB1	332	6	44596	134.325	4.6875e-06	2.39159e-08	2.29363e-08
PUBMED_ID	12774051	6	1.73913	1.30339e-10	HLA-B, HLA-DPB1, HLA-C, HLA-A, HLA-DRB1, HLA-DQB1	332	6	44596	134.325	4.6875e-06	2.39159e-08	2.29363e-08
PUBMED_ID	2813433	6	1.73913	1.30339e-10	BAG6, GPANK1, ABHD16A, DDX39B, EHMT2, PRRC2A	332	6	44596	134.325	4.6875e-06	2.39159e-08	2.29363e-08
PUBMED_ID	22503975	6	1.73913	1.30339e-10	HLA-B, HLA-C, HLA-A, HLA-F, HLA-G, HLA-E	332	6	44596	134.325	4.6875e-06	2.39159e-08	2.29363e-08
PUBMED_ID	20073992	6	1.73913	1.30339e-10	HLA-B, HLA-DPB1, HLA-C, HLA-A, HLA-DRB1, HLA-DQB1	332	6	44596	134.325	4.6875e-06	2.39159e-08	2.29363e-08
PUBMED_ID	19104471	6	1.73913	1.30339e-10	HLA-B, HLA-DPB1, HLA-C, HLA-A, HLA-DRB1, HLA-DQB1	332	6	44596	134.325	4.6875e-06	2.39159e-08	2.29363e-08
PUBMED_ID	17498269	6	1.73913	1.30339e-10	HLA-B, HLA-C, HLA-A, HLA-DRB1, HLA-DQA1, HLA-DQB1	332	6	44596	134.325	4.6875e-06	2.39159e-08	2.29363e-08
PUBMED_ID	8612235	6	1.73913	1.30339e-10	HLA-B, HLA-C, HLA-A, HLA-F, HLA-G, HLA-E	332	6	44596	134.325	4.6875e-06	2.39159e-08	2.29363e-08
PUBMED_ID	20798335	6	1.73913	1.30339e-10	HLA-B, HLA-C, HLA-A, HLA-DRB1, HLA-DQA1, HLA-DQB1	332	6	44596	134.325	4.6875e-06	2.39159e-08	2.29363e-08
PUBMED_ID	19349081	6	1.73913	1.30339e-10	HLA-B, HLA-C, HLA-A, HLA-DRB1, HLA-DQA1, HLA-DQB1	332	6	44596	134.325	4.6875e-06	2.39159e-08	2.29363e-08
PUBMED_ID	9582271	6	1.73913	1.30339e-10	HLA-B, HLA-C, HLA-A, HLA-F, HLA-G, HLA-E	332	6	44596	134.325	4.6875e-06	2.39159e-08	2.29363e-08
PUBMED_ID	15191952	6	1.73913	1.30339e-10	HLA-B, HLA-C, HLA-A, HLA-DRB1, HLA-DQA1, HLA-DPA1	332	6	44596	134.325	4.6875e-06	2.39159e-08	2.29363e-08
PUBMED_ID	19544559	7	2.02899	1.42198e-10	HLA-B, HLA-C, HLA-A, TNF, HLA-DRB1, HLA-DQA1, HLA-DQB1	332	12	44596	78.3564	5.114e-06	2.58283e-08	2.47705e-08
PUBMED_ID	15057902	7	2.02899	1.42198e-10	HLA-B, HLA-C, HLA-A, TNF, HLA-DRB1, IL2, HLA-DQB1	332	12	44596	78.3564	5.114e-06	2.58283e-08	2.47705e-08
PUBMED_ID	22939629	57	16.5217	1.60214e-10	RBM28, APEH, RPS6KA4, GMPPB, TRMT112, SYNGAP1, RPS18, DAG1, FLOT1, WDR6, TRIM26, TNPO3, RMI2, TANGO6, TUBB, HLA-B, ACOT13, TAP1, HLA-G, TERF2, RHOA, PLCB3, ALDH5A1, DDX39B, CSNK2B, UQCRC1, CUTA, SLC1A5, STRN4, USP19, GSPT1, PRDX5, EXOSC9, PRKAR2A, FLNC, BAK1, MICB, ESRRA, UBE2H, PPP1R14B, HSPA1L, PMM2, GTF2H4, PSMB8, PSMB9, LSM2, RSL1D1, ERCC4, IMPDH1, COL7A1, IMPDH2, CALU, NDUFAF3, PSMG1, SKIV2L…	332	2992	44596	2.559	5.76193e-06	2.89545e-08	2.77686e-08
PUBMED_ID	23266558	8	2.31884	1.80511e-10	NOTCH4, PBX2, HLA-DOB, HLA-DQA2, HLA-DRB1, HLA-DQA1, PSMB9, HLA-DQB1	332	22	44596	48.8456	6.49186e-06	3.24594e-08	3.113e-08
PUBMED_ID	26760575	31	8.98551	2.23539e-10	ATF6B, HILPDA, PPT2-EGFL8, NRF1, FGF2, ETS2, C2, NCKIPSD, SNN, CHTF8, SYNGAP1, WDR6, TRIM26, SLC39A7, CCDC71, CLIC1, RBM6, IER3, ESRRA, HEMK1, GABBR1, BTN3A1, RING1, HCG27, DYRK1A, TAP2, PBX2, TERF2, DDAH2, PSMG1, EGFL8	332	1021	44596	4.07844	8.03931e-06	3.99967e-08	3.83585e-08
PUBMED_ID	20380698	8	2.31884	2.57836e-10	HLA-B, CD28, HLA-C, HLA-A, HLA-F, TNF, HLA-G, HLA-E	332	23	44596	46.7218	9.27277e-06	4.5905e-08	4.40249e-08
PUBMED_ID	8125298	43	12.4638	2.90649e-10	RBM28, SLC44A4, PHF1, ZSCAN9, HILPDA, GMNN, CARF, STRN4, TMEM186, C2, PGBD1, RPS6KA4, RXRB, ZSCAN31, FLOT1, ARIH2, WDR6, SLC39A7, CLIC1, MICA, TNPO3, IER3, DAXX, GABBR1, GPX1, HSPA1L, BTN3A1, USP4, MST1, TAP2, BTN3A3, HLA-F, GTF2H4, RHOA, TRAIP, HLA-E, NME6, DDX39B, IL2RA, ZMYND10, TRIM31, CFB, HSPA1A	332	1889	44596	3.0577	1.04529e-05	5.14922e-08	4.93832e-08
PUBMED_ID	19204726	11	3.18841	3.56649e-10	BRD2, TNXB, PHF1, COL11A2, HLA-DRA, DXO, BTN3A2, SLC17A1, AGER, AIF1, VWA7	332	78	44596	18.9433	1.28264e-05	6.2875e-08	6.02998e-08
PUBMED_ID	18309376	6	1.73913	4.53408e-10	COL11A2, HLA-DPB1, TAP2, HLA-C, HLA-DRB1, ZNF311	332	7	44596	115.136	1.63062e-05	7.41198e-08	7.1084e-08
PUBMED_ID	18057255	6	1.73913	4.53408e-10	HLA-B, HLA-C, HLA-A, HLA-F, HLA-G, HLA-E	332	7	44596	115.136	1.63062e-05	7.41198e-08	7.1084e-08
PUBMED_ID	11578695	6	1.73913	4.53408e-10	HLA-B, HLA-C, HLA-A, HLA-F, HLA-G, HLA-E	332	7	44596	115.136	1.63062e-05	7.41198e-08	7.1084e-08
PUBMED_ID	9586638	6	1.73913	4.53408e-10	HLA-B, HLA-C, HLA-A, HLA-F, HLA-G, HLA-E	332	7	44596	115.136	1.63062e-05	7.41198e-08	7.1084e-08
PUBMED_ID	19643141	6	1.73913	4.53408e-10	HLA-B, HLA-C, HLA-A, HLA-F, HLA-G, HLA-E	332	7	44596	115.136	1.63062e-05	7.41198e-08	7.1084e-08
PUBMED_ID	20559009	6	1.73913	4.53408e-10	HLA-B, HLA-C, HLA-A, HLA-DRB1, HLA-DQA1, HLA-DQB1	332	7	44596	115.136	1.63062e-05	7.41198e-08	7.1084e-08
PUBMED_ID	1316930	6	1.73913	4.53408e-10	HLA-B, HLA-C, HLA-A, HLA-F, HLA-G, HLA-E	332	7	44596	115.136	1.63062e-05	7.41198e-08	7.1084e-08
PUBMED_ID	21165790	6	1.73913	4.53408e-10	HLA-B, HLA-C, HLA-A, HLA-F, HLA-G, HLA-E	332	7	44596	115.136	1.63062e-05	7.41198e-08	7.1084e-08
PUBMED_ID	10684310	6	1.73913	4.53408e-10	HLA-B, HLA-C, HLA-A, HLA-F, HLA-G, HLA-E	332	7	44596	115.136	1.63062e-05	7.41198e-08	7.1084e-08
PUBMED_ID	12414957	6	1.73913	4.53408e-10	HLA-B, HLA-C, HLA-A, HLA-F, HLA-G, HLA-E	332	7	44596	115.136	1.63062e-05	7.41198e-08	7.1084e-08
PUBMED_ID	20356827	6	1.73913	4.53408e-10	HLA-DRB5, HLA-DPB1, HLA-DRB1, HLA-DQA1, HLA-DPA1, HLA-DQB1	332	7	44596	115.136	1.63062e-05	7.41198e-08	7.1084e-08
PUBMED_ID	11170752	6	1.73913	4.53408e-10	BTN2A2, BTN3A1, BTN2A1, BTN1A1, BTN3A3, BTN3A2	332	7	44596	115.136	1.63062e-05	7.41198e-08	7.1084e-08
PUBMED_ID	17964196	6	1.73913	4.53408e-10	HLA-B, HLA-DPB1, HLA-C, HLA-A, HLA-DRB1, HLA-DQB1	332	7	44596	115.136	1.63062e-05	7.41198e-08	7.1084e-08
PUBMED_ID	10707087	6	1.73913	4.53408e-10	HLA-B, HLA-C, HLA-A, HLA-F, HLA-G, HLA-E	332	7	44596	115.136	1.63062e-05	7.41198e-08	7.1084e-08
PUBMED_ID	21861776	6	1.73913	4.53408e-10	HLA-B, HLA-C, HLA-A, HLA-F, HLA-G, HLA-E	332	7	44596	115.136	1.63062e-05	7.41198e-08	7.1084e-08
PUBMED_ID	17911430	6	1.73913	4.53408e-10	HLA-B, HLA-C, HLA-A, HLA-DRB1, HLA-DQA1, HLA-DQB1	332	7	44596	115.136	1.63062e-05	7.41198e-08	7.1084e-08
PUBMED_ID	20012528	9	2.6087	6.53495e-10	BAD, HLA-B, CD28, HLA-C, HLA-A, HLA-F, HLA-G, IL2, HLA-E	332	41	44596	29.486	2.3502e-05	1.06345e-07	1.0199e-07
PUBMED_ID	21912425	7	2.02899	7.55905e-10	TCF19, DDX39B, HLA-C, ATP6V1G2-DDX39B, CCHCR1, POU5F1, PSORS1C1	332	15	44596	62.6851	2.7185e-05	1.22457e-07	1.17441e-07
PUBMED_ID	12296785	6	1.73913	1.20172e-09	HLA-DRB5, HLA-B, HLA-C, HLA-A, HLA-DRB1, HLA-DQB1	332	8	44596	100.744	4.32179e-05	1.87908e-07	1.80212e-07
PUBMED_ID	9052838	6	1.73913	1.20172e-09	HLA-B, HLA-C, HLA-A, HLA-F, HLA-G, HLA-E	332	8	44596	100.744	4.32179e-05	1.87908e-07	1.80212e-07
PUBMED_ID	18725938	6	1.73913	1.20172e-09	HLA-B, HLA-C, HLA-A, HLA-F, HLA-G, HLA-E	332	8	44596	100.744	4.32179e-05	1.87908e-07	1.80212e-07
PUBMED_ID	22301137	6	1.73913	1.20172e-09	HLA-B, HLA-C, HLA-A, HLA-F, HLA-G, HLA-E	332	8	44596	100.744	4.32179e-05	1.87908e-07	1.80212e-07
PUBMED_ID	7621073	6	1.73913	1.20172e-09	HLA-B, HLA-C, HLA-A, HLA-F, HLA-G, HLA-E	332	8	44596	100.744	4.32179e-05	1.87908e-07	1.80212e-07
PUBMED_ID	16405603	6	1.73913	1.20172e-09	HLA-DRB5, HLA-B, HLA-C, HLA-A, HLA-DRB1, HLA-DQB1	332	8	44596	100.744	4.32179e-05	1.87908e-07	1.80212e-07
PUBMED_ID	17106278	6	1.73913	1.20172e-09	HLA-DRB5, HLA-B, HLA-C, HLA-A, HLA-DRB1, HLA-DQB1	332	8	44596	100.744	4.32179e-05	1.87908e-07	1.80212e-07
PUBMED_ID	9751712	6	1.73913	1.20172e-09	HLA-B, HLA-C, HLA-A, HLA-F, HLA-G, HLA-E	332	8	44596	100.744	4.32179e-05	1.87908e-07	1.80212e-07
PUBMED_ID	20458337	22	6.37681	2.21847e-09	HLA-DRB5, HLA-B, HLA-C, TNFAIP3, HLA-A, SLC1A5, APEH, PSMB8, RHOA, PSMB9, HLA-E, RPS18, PRKAR2A, IMPDH2, CSNK2B, FLOT1, HLA-DRA, CLIC1, HSPA1B, HLA-DRB1, HSPA1A, FERMT3	332	565	44596	5.23037	7.9782e-05	3.4539e-07	3.31244e-07
PUBMED_ID	31586073	55	15.942	2.58546e-09	MDC1, RBM28, TXNDC11, LITAF, WDR46, FGF2, PPP1R18, CELSR3, HMGN4, RPS18, FLOT1, WDR6, TRIM26, TRIM27, SLC39A7, CLIC1, RBM6, ABT1, BRD2, RING1, USP4, BTN1A1, HLA-B, DYRK1A, HLA-C, C6ORF62, HLA-A, RHOA, CDC25A, RNF123, DDX39B, CSNK2B, UQCRC1, VPS4A, AGPAT1, SPATA5, NKAPL, NCKIPSD, PRDX5, EXOSC9, PRKAR2A, FLNC, MICA, ABCF1, HSPA1L, BTN2A1, TMA7, LSM2, PRRC2A, RSL1D1, IMPDH2, CALU, SKIV2L, SNTB2, FER…	332	3051	44596	2.42147	9.2979e-05	4.0079e-07	3.84375e-07
PUBMED_ID	18296443	6	1.73913	2.68741e-09	HLA-B, HLA-C, HLA-A, HLA-F, HLA-G, HLA-E	332	9	44596	89.5502	9.66454e-05	4.13035e-07	3.96118e-07
PUBMED_ID	12100571	6	1.73913	2.68741e-09	HLA-B, HLA-DPB1, HLA-A, HLA-DRB1, HLA-DQA1, HLA-DQB1	332	9	44596	89.5502	9.66454e-05	4.13035e-07	3.96118e-07
PUBMED_ID	31515488	35	10.1449	4.84041e-09	CUTA, PHF1, ZSCAN9, GMNN, TNFAIP3, APEH, PPP1R18, RNF5, LITAF, FAM117B, PGBD1, GMPPB, BAG6, RXRB, NCKIPSD, ABHD16A, ARIH2, BAK1, ZKSCAN4, TRIM27, IP6K2, TCF19, HEMK1, ZNF165, DAXX, BAD, C3ORF62, TRAIP, GPANK1, MAPKAPK3, SPRY1, QRICH1, TNP2, TRIM38, TRIM10	332	1455	44596	3.23119	0.000174066	7.40769e-07	7.10429e-07
PUBMED_ID	11904677	6	1.73913	5.3421e-09	HLA-B, HLA-C, HLA-A, HLA-DRB1, HLA-DQA1, HLA-DQB1	332	10	44596	80.5952	0.000192105	8.03863e-07	7.70939e-07
PUBMED_ID	23417110	6	1.73913	5.3421e-09	HLA-B, HLA-C, HLA-A, TRIM31, SH2B3, MICA	332	10	44596	80.5952	0.000192105	8.03863e-07	7.70939e-07
PUBMED_ID	16272310	6	1.73913	5.3421e-09	HLA-B, HLA-C, HLA-A, HLA-F, HLA-G, HLA-E	332	10	44596	80.5952	0.000192105	8.03863e-07	7.70939e-07
PUBMED_ID	18653452	6	1.73913	5.3421e-09	HLA-B, HLA-C, HLA-A, HLA-F, HLA-G, HLA-E	332	10	44596	80.5952	0.000192105	8.03863e-07	7.70939e-07
PUBMED_ID	12734410	7	2.02899	7.89343e-09	HLA-B, CD28, HLA-C, HLA-A, HLA-F, HLA-G, HLA-E	332	21	44596	44.7751	0.000283839	1.17792e-06	1.12968e-06
PUBMED_ID	21408207	7	2.02899	7.89343e-09	TNXB, NOTCH4, IRF5, HLA-DQA2, HLA-DQB2, HLA-DQA1, TNPO3	332	21	44596	44.7751	0.000283839	1.17792e-06	1.12968e-06
PUBMED_ID	28986522	27	7.82609	9.21178e-09	PHF1, NPRL2, RAPH1, CLEC16A, TNFAIP3, APEH, AGPAT1, WDR46, USP19, RPS18, EXOSC9, ZKSCAN8, NEU1, FLOT1, TRIM26, SLC39A7, VARS2, DAXX, MANBA, TAP2, PRRC2A, DALRD3, NME6, SAPCD1, DNAJC4, MSH5, DXO	332	925	44596	3.92085	0.000331237	1.36898e-06	1.31291e-06
PUBMED_ID	20848476	6	1.73913	9.73423e-09	DDR1, FLOT1, VARS2, GTF2H4, IER3, HLA-E	332	11	44596	73.2683	0.000350021	1.41734e-06	1.35928e-06
PUBMED_ID	23472185	6	1.73913	9.73423e-09	HLA-DRA, BTNL2, HLA-DQA2, HLA-DRB1, HLA-DQA1, HLA-DQB1	332	11	44596	73.2683	0.000350021	1.41734e-06	1.35928e-06
PUBMED_ID	18808677	6	1.73913	9.73423e-09	HLA-B, HLA-C, HLA-A, HLA-F, HLA-G, HLA-E	332	11	44596	73.2683	0.000350021	1.41734e-06	1.35928e-06
PUBMED_ID	20662065	6	1.73913	9.73423e-09	NFKBIL1, LTA, LTB, TNF, AIF1, MICB	332	11	44596	73.2683	0.000350021	1.41734e-06	1.35928e-06
PUBMED_ID	20596022	6	1.73913	9.73423e-09	IL21, PRDX5, IL2RA, CTLA4, HLA-DQA2, IL2	332	11	44596	73.2683	0.000350021	1.41734e-06	1.35928e-06
PUBMED_ID	19430480	8	2.31884	9.90461e-09	IL2RA, CLEC16A, HLA-DRA, CTLA4, PRKD2, SH2B3, IL2, HLA-E	332	37	44596	29.0433	0.000356146	1.43633e-06	1.3775e-06
PUBMED_ID	20970669	5	1.44928	1.4815e-08	HLA-B, HLA-C, HLA-A, HLA-DRB1, HLA-DQB1	332	5	44596	134.325	0.000532664	1.49245e-06	1.43133e-06
PUBMED_ID	19703234	5	1.44928	1.4815e-08	HLA-B, HLA-C, HLA-A, HLA-DRB1, HLA-DQB1	332	5	44596	134.325	0.000532664	1.49245e-06	1.43133e-06
PUBMED_ID	19246116	5	1.44928	1.4815e-08	HLA-B, HLA-C, HLA-A, HLA-DRB1, HLA-DQB1	332	5	44596	134.325	0.000532664	1.49245e-06	1.43133e-06
PUBMED_ID	20230525	5	1.44928	1.4815e-08	HLA-B, HLA-C, HLA-A, HLA-DRB1, HLA-DQB1	332	5	44596	134.325	0.000532664	1.49245e-06	1.43133e-06
PUBMED_ID	18086267	5	1.44928	1.4815e-08	HLA-B, HLA-C, HLA-A, HLA-DRB1, HLA-DQB1	332	5	44596	134.325	0.000532664	1.49245e-06	1.43133e-06
PUBMED_ID	16343061	5	1.44928	1.4815e-08	HLA-B, HLA-A, HLA-DRB1, HLA-DQA1, HLA-DQB1	332	5	44596	134.325	0.000532664	1.49245e-06	1.43133e-06
PUBMED_ID	19196481	5	1.44928	1.4815e-08	HLA-B, HLA-C, HLA-A, HLA-DRB1, HLA-DQA1	332	5	44596	134.325	0.000532664	1.49245e-06	1.43133e-06
PUBMED_ID	12370403	5	1.44928	1.4815e-08	HLA-B, HLA-DRA, TNF, HLA-DQA1, HLA-DQB1	332	5	44596	134.325	0.000532664	1.49245e-06	1.43133e-06
PUBMED_ID	23760081	5	1.44928	1.4815e-08	TCF19, EHMT2, HLA-DPB1, HLA-DQB2, HLA-DPA1	332	5	44596	134.325	0.000532664	1.49245e-06	1.43133e-06
PUBMED_ID	12443029	5	1.44928	1.4815e-08	HLA-A, HLA-G, HLA-DRB1, HLA-DQA1, HLA-DQB1	332	5	44596	134.325	0.000532664	1.49245e-06	1.43133e-06
PUBMED_ID	12574360	5	1.44928	1.4815e-08	HLA-B, HLA-C, HLA-A, HLA-DRB1, HLA-DQB1	332	5	44596	134.325	0.000532664	1.49245e-06	1.43133e-06
PUBMED_ID	20492597	5	1.44928	1.4815e-08	HLA-B, HLA-A, MICA, HLA-DQA1, HLA-DQB1	332	5	44596	134.325	0.000532664	1.49245e-06	1.43133e-06
PUBMED_ID	19654407	5	1.44928	1.4815e-08	HLA-B, HLA-C, HLA-A, HLA-DRB1, HLA-DQB1	332	5	44596	134.325	0.000532664	1.49245e-06	1.43133e-06
PUBMED_ID	17489060	5	1.44928	1.4815e-08	HLA-B, HLA-C, HLA-A, HLA-DRB1, HLA-DQB1	332	5	44596	134.325	0.000532664	1.49245e-06	1.43133e-06
PUBMED_ID	18070207	5	1.44928	1.4815e-08	HLA-B, HLA-C, HLA-A, HLA-DRB1, HLA-DQB1	332	5	44596	134.325	0.000532664	1.49245e-06	1.43133e-06
PUBMED_ID	15471368	5	1.44928	1.4815e-08	HLA-B, HLA-A, HLA-DRB1, HLA-DQA1, HLA-DQB1	332	5	44596	134.325	0.000532664	1.49245e-06	1.43133e-06
PUBMED_ID	28380482	5	1.44928	1.4815e-08	HLA-B, HLA-DPB1, HLA-C, HLA-DQA1, HLA-DPA1	332	5	44596	134.325	0.000532664	1.49245e-06	1.43133e-06
PUBMED_ID	11841366	5	1.44928	1.4815e-08	HLA-B, HLA-C, HLA-A, HLA-DRB1, HLA-DQB1	332	5	44596	134.325	0.000532664	1.49245e-06	1.43133e-06
PUBMED_ID	15122136	5	1.44928	1.4815e-08	HLA-B, HLA-C, HLA-A, HLA-DRB1, HLA-DQB1	332	5	44596	134.325	0.000532664	1.49245e-06	1.43133e-06
PUBMED_ID	11285127	5	1.44928	1.4815e-08	HLA-B, HLA-DPB1, HLA-A, HLA-DRB1, HLA-DQB1	332	5	44596	134.325	0.000532664	1.49245e-06	1.43133e-06
PUBMED_ID	12079290	5	1.44928	1.4815e-08	LY6G5B, LY6G6C, LY6G6D, LY6G5C, LY6G6E	332	5	44596	134.325	0.000532664	1.49245e-06	1.43133e-06
PUBMED_ID	15089901	5	1.44928	1.4815e-08	HLA-B, MICA, HLA-DRB1, HLA-DQA1, HLA-DQB1	332	5	44596	134.325	0.000532664	1.49245e-06	1.43133e-06
PUBMED_ID	15969671	5	1.44928	1.4815e-08	DDX39B, NFKBIL1, LTA, LTB, TNF	332	5	44596	134.325	0.000532664	1.49245e-06	1.43133e-06
PUBMED_ID	20335219	5	1.44928	1.4815e-08	HLA-B, HLA-C, HLA-A, HLA-DRB1, HLA-DQB1	332	5	44596	134.325	0.000532664	1.49245e-06	1.43133e-06
PUBMED_ID	19159415	5	1.44928	1.4815e-08	HLA-B, HLA-C, HLA-A, HLA-DRB1, HLA-DQA1	332	5	44596	134.325	0.000532664	1.49245e-06	1.43133e-06
PUBMED_ID	15853898	5	1.44928	1.4815e-08	HLA-B, HLA-C, HLA-A, HLA-DRB1, HLA-DQB1	332	5	44596	134.325	0.000532664	1.49245e-06	1.43133e-06
PUBMED_ID	20549830	5	1.44928	1.4815e-08	HLA-B, HLA-C, HLA-A, HLA-DRB1, HLA-DQB1	332	5	44596	134.325	0.000532664	1.49245e-06	1.43133e-06
PUBMED_ID	21712058	5	1.44928	1.4815e-08	HLA-B, HLA-C, HLA-A, HLA-DRB1, HLA-DQB1	332	5	44596	134.325	0.000532664	1.49245e-06	1.43133e-06
PUBMED_ID	17378697	5	1.44928	1.4815e-08	HLA-B, HLA-C, HLA-A, HLA-DRB1, HLA-DQB1	332	5	44596	134.325	0.000532664	1.49245e-06	1.43133e-06
PUBMED_ID	18236804	5	1.44928	1.4815e-08	HLA-B, HLA-A, HLA-DRB1, HLA-DQA1, HLA-DQB1	332	5	44596	134.325	0.000532664	1.49245e-06	1.43133e-06
PUBMED_ID	11250044	5	1.44928	1.4815e-08	LTA, TAP1, TNF, HLA-DRB1, HLA-DQB1	332	5	44596	134.325	0.000532664	1.49245e-06	1.43133e-06
PUBMED_ID	17604825	5	1.44928	1.4815e-08	HLA-B, HLA-C, HLA-A, HLA-DRB1, HLA-DQA1	332	5	44596	134.325	0.000532664	1.49245e-06	1.43133e-06
PUBMED_ID	17008713	5	1.44928	1.4815e-08	LY6G5B, LY6G6C, LY6G6D, LY6G5C, LY6G6E	332	5	44596	134.325	0.000532664	1.49245e-06	1.43133e-06
PUBMED_ID	18301962	5	1.44928	1.4815e-08	HLA-B, HLA-C, HLA-A, HLA-DRB1, HLA-DQB1	332	5	44596	134.325	0.000532664	1.49245e-06	1.43133e-06
PUBMED_ID	15307871	5	1.44928	1.4815e-08	HLA-B, HLA-C, HLA-A, HLA-DRB1, HLA-DQA1	332	5	44596	134.325	0.000532664	1.49245e-06	1.43133e-06
PUBMED_ID	15336779	5	1.44928	1.4815e-08	TAP2, TAP1, HLA-DRB1, HLA-DQA1, HLA-DQB1	332	5	44596	134.325	0.000532664	1.49245e-06	1.43133e-06
PUBMED_ID	19407364	5	1.44928	1.4815e-08	HLA-B, HLA-C, HLA-A, HLA-DRB1, HLA-DQA1	332	5	44596	134.325	0.000532664	1.49245e-06	1.43133e-06
PUBMED_ID	20608062	5	1.44928	1.4815e-08	HLA-B, HLA-C, HLA-A, HLA-DQA1, HLA-DQB1	332	5	44596	134.325	0.000532664	1.49245e-06	1.43133e-06
PUBMED_ID	14700596	5	1.44928	1.4815e-08	HLA-B, HLA-A, HLA-DRB1, HLA-DQA1, HLA-DQB1	332	5	44596	134.325	0.000532664	1.49245e-06	1.43133e-06
PUBMED_ID	12825172	5	1.44928	1.4815e-08	HLA-B, HLA-C, HLA-A, HLA-DRB1, HLA-DQB1	332	5	44596	134.325	0.000532664	1.49245e-06	1.43133e-06
PUBMED_ID	16386646	5	1.44928	1.4815e-08	HLA-DPB1, HLA-A, HLA-DRB1, HLA-DQA1, HLA-DQB1	332	5	44596	134.325	0.000532664	1.49245e-06	1.43133e-06
PUBMED_ID	19565552	5	1.44928	1.4815e-08	HLA-B, HLA-DPB1, HLA-DRB1, HLA-DQA1, HLA-DQB1	332	5	44596	134.325	0.000532664	1.49245e-06	1.43133e-06
PUBMED_ID	15061705	5	1.44928	1.4815e-08	HLA-B, HLA-C, HLA-A, HLA-DRB1, HLA-DQB1	332	5	44596	134.325	0.000532664	1.49245e-06	1.43133e-06
PUBMED_ID	19626584	5	1.44928	1.4815e-08	HSPA1L, LTA, TNF, HSPA1B, HSPA1A	332	5	44596	134.325	0.000532664	1.49245e-06	1.43133e-06
PUBMED_ID	20937338	5	1.44928	1.4815e-08	HLA-B, HLA-C, HLA-A, HLA-DRB1, HLA-DQB1	332	5	44596	134.325	0.000532664	1.49245e-06	1.43133e-06
PUBMED_ID	19668019	5	1.44928	1.4815e-08	HLA-B, HLA-C, HLA-A, HLA-DRB1, HLA-DQB1	332	5	44596	134.325	0.000532664	1.49245e-06	1.43133e-06
PUBMED_ID	15239092	5	1.44928	1.4815e-08	HLA-B, HLA-C, HLA-A, HLA-DRB1, HLA-DQB1	332	5	44596	134.325	0.000532664	1.49245e-06	1.43133e-06
PUBMED_ID	19539218	5	1.44928	1.4815e-08	HLA-B, HLA-C, HLA-A, HLA-DRB1, HLA-DQB1	332	5	44596	134.325	0.000532664	1.49245e-06	1.43133e-06
PUBMED_ID	17460569	5	1.44928	1.4815e-08	HLA-B, HLA-A, HLA-DRB1, HLA-DQA1, HLA-DQB1	332	5	44596	134.325	0.000532664	1.49245e-06	1.43133e-06
PUBMED_ID	16857416	5	1.44928	1.4815e-08	HLA-B, HLA-C, HLA-A, HLA-DRB1, HLA-DQB1	332	5	44596	134.325	0.000532664	1.49245e-06	1.43133e-06
PUBMED_ID	18451182	5	1.44928	1.4815e-08	HLA-B, HLA-C, HLA-A, HLA-DRB1, HLA-DQB1	332	5	44596	134.325	0.000532664	1.49245e-06	1.43133e-06
PUBMED_ID	27522114	5	1.44928	1.4815e-08	HLA-B, HLA-C, HLA-A, HLA-F, HLA-G	332	5	44596	134.325	0.000532664	1.49245e-06	1.43133e-06
PUBMED_ID	19653987	5	1.44928	1.4815e-08	HLA-B, HLA-C, HLA-A, HLA-DRB1, HLA-DQB1	332	5	44596	134.325	0.000532664	1.49245e-06	1.43133e-06
PUBMED_ID	19120272	5	1.44928	1.4815e-08	LTA, TNF, MICA, HLA-DRB1, HLA-DQB1	332	5	44596	134.325	0.000532664	1.49245e-06	1.43133e-06
PUBMED_ID	12445319	5	1.44928	1.4815e-08	HLA-B, HLA-C, HLA-A, HLA-DRB1, HLA-DQA1	332	5	44596	134.325	0.000532664	1.49245e-06	1.43133e-06
PUBMED_ID	19924143	5	1.44928	1.4815e-08	HLA-B, HLA-C, HLA-A, HLA-DRB1, HLA-DQB1	332	5	44596	134.325	0.000532664	1.49245e-06	1.43133e-06
PUBMED_ID	12648281	5	1.44928	1.4815e-08	HLA-C, HLA-A, HLA-DRB1, HLA-DQA1, HLA-DQB1	332	5	44596	134.325	0.000532664	1.49245e-06	1.43133e-06
PUBMED_ID	11169240	5	1.44928	1.4815e-08	HLA-B, HLA-C, HLA-A, HLA-DRB1, HLA-DQB1	332	5	44596	134.325	0.000532664	1.49245e-06	1.43133e-06
PUBMED_ID	14551034	5	1.44928	1.4815e-08	HLA-B, HLA-C, HLA-A, HLA-DRB1, HLA-DQB1	332	5	44596	134.325	0.000532664	1.49245e-06	1.43133e-06
PUBMED_ID	17062033	5	1.44928	1.4815e-08	HLA-B, HLA-C, HLA-A, HLA-DQA1, HLA-DQB1	332	5	44596	134.325	0.000532664	1.49245e-06	1.43133e-06
PUBMED_ID	12941076	5	1.44928	1.4815e-08	HLA-B, HLA-C, HLA-A, HLA-DRB1, HLA-DQB1	332	5	44596	134.325	0.000532664	1.49245e-06	1.43133e-06
PUBMED_ID	11775239	5	1.44928	1.4815e-08	HLA-DMA, HLA-DMB, TAP2, TAP1, PSMB9	332	5	44596	134.325	0.000532664	1.49245e-06	1.43133e-06
PUBMED_ID	20536993	5	1.44928	1.4815e-08	HLA-B, HLA-C, HLA-A, HLA-DRB1, HLA-DQB1	332	5	44596	134.325	0.000532664	1.49245e-06	1.43133e-06
PUBMED_ID	15853903	5	1.44928	1.4815e-08	HLA-B, HLA-A, HLA-DRB1, HLA-DQA1, HLA-DQB1	332	5	44596	134.325	0.000532664	1.49245e-06	1.43133e-06
PUBMED_ID	18241227	5	1.44928	1.4815e-08	HLA-B, HLA-A, HLA-DRB1, HLA-DQA1, HLA-DQB1	332	5	44596	134.325	0.000532664	1.49245e-06	1.43133e-06
PUBMED_ID	20684489	5	1.44928	1.4815e-08	HLA-B, HLA-C, HLA-A, HLA-DRB1, HLA-DQB1	332	5	44596	134.325	0.000532664	1.49245e-06	1.43133e-06
PUBMED_ID	16609350	5	1.44928	1.4815e-08	HLA-B, HLA-C, HLA-A, HLA-DRB1, HLA-DQA1	332	5	44596	134.325	0.000532664	1.49245e-06	1.43133e-06
PUBMED_ID	18830248	5	1.44928	1.4815e-08	RING1, COL11A2, HLA-B, HLA-DPB1, HLA-G	332	5	44596	134.325	0.000532664	1.49245e-06	1.43133e-06
PUBMED_ID	12074713	5	1.44928	1.4815e-08	HLA-DRA, TNF, MICA, HLA-DQA1, HLA-DQB1	332	5	44596	134.325	0.000532664	1.49245e-06	1.43133e-06
PUBMED_ID	16029431	5	1.44928	1.4815e-08	HLA-B, HLA-C, HLA-A, HLA-DRB1, HLA-DQB1	332	5	44596	134.325	0.000532664	1.49245e-06	1.43133e-06
PUBMED_ID	20739684	5	1.44928	1.4815e-08	HLA-B, HLA-A, HLA-DRB1, HLA-DQA1, HLA-DQB1	332	5	44596	134.325	0.000532664	1.49245e-06	1.43133e-06
PUBMED_ID	11929590	5	1.44928	1.4815e-08	HLA-DPB1, HLA-A, HLA-DRB1, HLA-DQA1, HLA-DQB1	332	5	44596	134.325	0.000532664	1.49245e-06	1.43133e-06
PUBMED_ID	11839711	5	1.44928	1.4815e-08	HLA-B, MICA, HLA-DRB1, HLA-DQA1, HLA-DQB1	332	5	44596	134.325	0.000532664	1.49245e-06	1.43133e-06
PUBMED_ID	17119950	5	1.44928	1.4815e-08	NFKBIL1, TNF, HLA-DRB1, ABCF1, HLA-DQB1	332	5	44596	134.325	0.000532664	1.49245e-06	1.43133e-06
PUBMED_ID	11543892	5	1.44928	1.4815e-08	HLA-B, HLA-C, HLA-A, HLA-DRB1, HLA-DQA1	332	5	44596	134.325	0.000532664	1.49245e-06	1.43133e-06
PUBMED_ID	12022360	5	1.44928	1.4815e-08	HLA-C, TNF, MICA, HLA-DRB1, MICB	332	5	44596	134.325	0.000532664	1.49245e-06	1.43133e-06
PUBMED_ID	19931565	5	1.44928	1.4815e-08	HLA-B, HLA-C, HLA-A, HLA-DRB1, HLA-DQB1	332	5	44596	134.325	0.000532664	1.49245e-06	1.43133e-06
PUBMED_ID	20631027	5	1.44928	1.4815e-08	HLA-B, HLA-A, MICA, HLA-DRB1, HLA-DQB1	332	5	44596	134.325	0.000532664	1.49245e-06	1.43133e-06
PUBMED_ID	12753667	5	1.44928	1.4815e-08	HLA-B, HLA-C, HLA-A, HLA-DRB1, HLA-DQB1	332	5	44596	134.325	0.000532664	1.49245e-06	1.43133e-06
PUBMED_ID	20090103	5	1.44928	1.4815e-08	HLA-B, HLA-C, HLA-A, HLA-DRB1, HLA-DQB1	332	5	44596	134.325	0.000532664	1.49245e-06	1.43133e-06
PUBMED_ID	15546341	5	1.44928	1.4815e-08	HLA-B, HLA-C, HLA-A, HLA-DRB1, HLA-DQB1	332	5	44596	134.325	0.000532664	1.49245e-06	1.43133e-06
PUBMED_ID	12010826	5	1.44928	1.4815e-08	HLA-B, HLA-C, HLA-A, HLA-DRB1, HLA-DQB1	332	5	44596	134.325	0.000532664	1.49245e-06	1.43133e-06
PUBMED_ID	19295542	5	1.44928	1.4815e-08	PRSS16, BTN3A2, HLA-DRB1, HLA-DQA1, HLA-DQB1	332	5	44596	134.325	0.000532664	1.49245e-06	1.43133e-06
PUBMED_ID	15323271	5	1.44928	1.4815e-08	HLA-B, HLA-C, HLA-A, HLA-DRB1, HLA-DQA1	332	5	44596	134.325	0.000532664	1.49245e-06	1.43133e-06
PUBMED_ID	18852273	5	1.44928	1.4815e-08	HLA-B, HLA-C, HLA-A, HLA-DQA1, HLA-DQB1	332	5	44596	134.325	0.000532664	1.49245e-06	1.43133e-06
PUBMED_ID	16365741	5	1.44928	1.4815e-08	HLA-B, HLA-C, HLA-A, HLA-DRB1, HLA-DQB1	332	5	44596	134.325	0.000532664	1.49245e-06	1.43133e-06
PUBMED_ID	1453454	5	1.44928	1.4815e-08	TAP2, TAP1, HLA-DOB, PSMB8, PSMB9	332	5	44596	134.325	0.000532664	1.49245e-06	1.43133e-06
PUBMED_ID	19364514	5	1.44928	1.4815e-08	HLA-B, HLA-C, HLA-A, HLA-DRB1, HLA-DQB1	332	5	44596	134.325	0.000532664	1.49245e-06	1.43133e-06
PUBMED_ID	17997607	5	1.44928	1.4815e-08	SKIV2L, TNF, HLA-DRB1, HLA-DQA1, HLA-DQB1	332	5	44596	134.325	0.000532664	1.49245e-06	1.43133e-06
PUBMED_ID	17306585	5	1.44928	1.4815e-08	HLA-B, HLA-A, HLA-DRB1, HLA-DQA1, HLA-DQB1	332	5	44596	134.325	0.000532664	1.49245e-06	1.43133e-06
PUBMED_ID	18385790	5	1.44928	1.4815e-08	HLA-B, HLA-C, HLA-A, HLA-DRB1, HLA-DQB1	332	5	44596	134.325	0.000532664	1.49245e-06	1.43133e-06
PUBMED_ID	19227412	5	1.44928	1.4815e-08	HLA-B, HLA-C, HLA-A, HLA-DRB1, HLA-DQB1	332	5	44596	134.325	0.000532664	1.49245e-06	1.43133e-06
PUBMED_ID	17573956	5	1.44928	1.4815e-08	HLA-B, HLA-C, HLA-A, HLA-DRB1, HLA-DQB1	332	5	44596	134.325	0.000532664	1.49245e-06	1.43133e-06
PUBMED_ID	18396213	5	1.44928	1.4815e-08	HLA-B, HLA-C, HLA-A, HLA-DRB1, HLA-DQB1	332	5	44596	134.325	0.000532664	1.49245e-06	1.43133e-06
PUBMED_ID	20931685	5	1.44928	1.4815e-08	HLA-B, HLA-C, HLA-A, TNF, HLA-DRB1	332	5	44596	134.325	0.000532664	1.49245e-06	1.43133e-06
PUBMED_ID	15613143	5	1.44928	1.4815e-08	HLA-B, HLA-A, HLA-DRB1, HLA-DQA1, HLA-DQB1	332	5	44596	134.325	0.000532664	1.49245e-06	1.43133e-06
PUBMED_ID	18381784	5	1.44928	1.4815e-08	HLA-B, HLA-C, HLA-A, HLA-DRB1, HLA-DQA1	332	5	44596	134.325	0.000532664	1.49245e-06	1.43133e-06
PUBMED_ID	12753657	5	1.44928	1.4815e-08	HLA-B, HLA-A, HLA-DRB1, HLA-DQA1, HLA-DQB1	332	5	44596	134.325	0.000532664	1.49245e-06	1.43133e-06
PUBMED_ID	12665835	5	1.44928	1.4815e-08	HLA-B, HLA-C, HLA-A, HLA-DRB1, HLA-DQB1	332	5	44596	134.325	0.000532664	1.49245e-06	1.43133e-06
PUBMED_ID	16101833	5	1.44928	1.4815e-08	HLA-B, HLA-A, HLA-DRB1, HLA-DQA1, HLA-DQB1	332	5	44596	134.325	0.000532664	1.49245e-06	1.43133e-06
PUBMED_ID	16922942	5	1.44928	1.4815e-08	HLA-B, HLA-C, HLA-A, HLA-DQA1, HLA-DQB1	332	5	44596	134.325	0.000532664	1.49245e-06	1.43133e-06
PUBMED_ID	19350523	5	1.44928	1.4815e-08	HLA-B, HLA-C, HLA-A, HLA-DRB1, HLA-DQB1	332	5	44596	134.325	0.000532664	1.49245e-06	1.43133e-06
PUBMED_ID	17578051	5	1.44928	1.4815e-08	HLA-B, HLA-C, HLA-A, HLA-DRB1, HLA-DQB1	332	5	44596	134.325	0.000532664	1.49245e-06	1.43133e-06
PUBMED_ID	18273034	5	1.44928	1.4815e-08	HLA-B, HLA-A, HLA-DRB1, HLA-DQA1, HLA-DQB1	332	5	44596	134.325	0.000532664	1.49245e-06	1.43133e-06
PUBMED_ID	19143813	5	1.44928	1.4815e-08	HLA-B, HLA-DPB1, HLA-A, HLA-DRB1, HLA-DQB1	332	5	44596	134.325	0.000532664	1.49245e-06	1.43133e-06
PUBMED_ID	19165231	5	1.44928	1.4815e-08	NFKBIL1, HLA-B, HLA-DPB1, HLA-A, HLA-DRB1	332	5	44596	134.325	0.000532664	1.49245e-06	1.43133e-06
PUBMED_ID	17604883	5	1.44928	1.4815e-08	IL2RA, HLA-B, HLA-C, HLA-A, IL2	332	5	44596	134.325	0.000532664	1.49245e-06	1.43133e-06
PUBMED_ID	16267409	5	1.44928	1.4815e-08	HLA-B, HLA-C, HLA-A, HLA-DRB1, HLA-DQA1	332	5	44596	134.325	0.000532664	1.49245e-06	1.43133e-06
PUBMED_ID	19480851	5	1.44928	1.4815e-08	HLA-B, HLA-C, HLA-A, HLA-DRB1, HLA-DQB1	332	5	44596	134.325	0.000532664	1.49245e-06	1.43133e-06
PUBMED_ID	23955597	6	1.73913	1.65857e-08	TCF19, CDSN, CCHCR1, POU5F1, PSORS1C1, PSORS1C2	332	12	44596	67.1627	0.000596309	1.65691e-06	1.58905e-06
PUBMED_ID	14965316	6	1.73913	1.65857e-08	HLA-B, HLA-C, HLA-A, HLA-F, HLA-G, HLA-E	332	12	44596	67.1627	0.000596309	1.65691e-06	1.58905e-06
PUBMED_ID	19200845	6	1.73913	1.65857e-08	HLA-B, HLA-C, TNF, IL2, HLA-DQA1, HLA-DQB1	332	12	44596	67.1627	0.000596309	1.65691e-06	1.58905e-06
PUBMED_ID	28298427	23	6.66667	1.75588e-08	MDC1, GABBR1, MOG, USP4, EHMT2, HILPDA, HLA-C, PRSS16, TAP1, HLA-A, HLA-F, TSPAN33, HLA-E, NCKIPSD, HMGN4, SMO, CSNK2B, NEU1, FLRT1, UQCRC1, TCTA, P4HTM, HSPA1B	332	697	44596	4.43254	0.000631286	1.74927e-06	1.67762e-06
PUBMED_ID	19946888	30	8.69565	1.91784e-08	SLC1A5, AGPAT1, BAG6, HLA-DMA, RPS18, PRKAR2A, FLOT1, CLIC1, HLA-DQA1, ABCF1, HLA-DRB5, HLA-B, TAP2, HLA-C, TAP1, BTN3A3, HLA-A, BTN3A2, HLA-F, HLA-G, PRRC2A, CCDC88B, IMPDH2, CYP20A1, HLA-DPB1, CALU, CEP41, HLA-DRB1, HLA-DQB1, FERMT3	332	1168	44596	3.45014	0.000689495	1.90534e-06	1.8273e-06
PUBMED_ID	21829393	7	2.02899	2.5125e-08	IL2RA, ADAD1, CLEC16A, CTLA4, CD226, SH2B3, IL2	332	25	44596	37.6111	0.000903187	2.48924e-06	2.38729e-06
PUBMED_ID	20205591	7	2.02899	3.24589e-08	HLA-B, OR12D3, STK19, HLA-G, CFB, PRRC2A, C2	332	26	44596	36.1645	0.00116667	3.20701e-06	3.07566e-06
PUBMED_ID	21804548	6	1.73913	4.14162e-08	NOTCH4, PBX2, HLA-DRA, BTNL2, HLA-DQA2, HLA-DQB1	332	14	44596	57.568	0.00148838	4.0641e-06	3.89764e-06
PUBMED_ID	23577725	6	1.73913	4.14162e-08	ATF6B, SKIV2L, STK19, CFB, NELFE, C2	332	14	44596	57.568	0.00148838	4.0641e-06	3.89764e-06
PUBMED_ID	22844345	7	2.02899	4.14727e-08	HLA-B, CD28, HLA-C, HLA-A, HLA-F, HLA-G, HLA-E	332	27	44596	34.8251	0.00149041	4.0641e-06	3.89764e-06
PUBMED_ID	15219382	5	1.44928	4.41843e-08	LTA, TNF, HLA-DRB1, HLA-DQA1, HLA-DQB1	332	6	44596	111.938	0.00158778	4.22618e-06	4.05308e-06
PUBMED_ID	18240960	5	1.44928	4.41843e-08	DDX39B, HLA-B, HLA-A, TNF, HLA-DRB1	332	6	44596	111.938	0.00158778	4.22618e-06	4.05308e-06
PUBMED_ID	15750822	5	1.44928	4.41843e-08	HLA-DPB1, TNF, HLA-DRB1, HLA-DQA1, HLA-DQB1	332	6	44596	111.938	0.00158778	4.22618e-06	4.05308e-06
PUBMED_ID	19487887	5	1.44928	4.41843e-08	HLA-B, HLA-C, HLA-A, HLA-DRB1, HLA-DQB1	332	6	44596	111.938	0.00158778	4.22618e-06	4.05308e-06
PUBMED_ID	16242130	5	1.44928	4.41843e-08	HLA-DPB1, HLA-DRA, HLA-DQA1, HLA-DPA1, HLA-DQB1	332	6	44596	111.938	0.00158778	4.22618e-06	4.05308e-06
PUBMED_ID	17927716	5	1.44928	4.41843e-08	HLA-B, HLA-C, HLA-A, HLA-DRB1, HLA-DQB1	332	6	44596	111.938	0.00158778	4.22618e-06	4.05308e-06
PUBMED_ID	17021767	5	1.44928	4.41843e-08	HLA-B, HLA-C, HLA-A, HLA-DRB1, HLA-DQA1	332	6	44596	111.938	0.00158778	4.22618e-06	4.05308e-06
PUBMED_ID	11334675	5	1.44928	4.41843e-08	HSPA1L, LTA, TNF, HLA-DRB1, HLA-DQB1	332	6	44596	111.938	0.00158778	4.22618e-06	4.05308e-06
PUBMED_ID	10384126	5	1.44928	4.41843e-08	DDAH2, LY6G6C, LY6G6D, LY6G6E, CLIC1	332	6	44596	111.938	0.00158778	4.22618e-06	4.05308e-06
PUBMED_ID	31091453	51	14.7826	4.9021e-08	MDC1, RBM28, GMNN, WDR46, RPS6KA4, TRMT112, RPS18, ARIH2, FLOT1, WDR6, TRIM27, TNPO3, NELFE, RBM6, ABT1, RMI2, GPX1, RING1, USP4, TUBB, DYRK1A, TAP2, HLA-C, TAP1, TERF2, RHOA, CSNK2B, UQCRC1, PRKD2, HLA-DQB2, METTL2B, VPS4A, SLC1A5, SPATA5, STRN4, NKAPL, USP19, GSPT1, FLNC, IP6K1, VARS2, ABCF1, PMM2, PRRC2A, RSL1D1, IMPDH1, IMPDH2, CYP20A1, SKIV2L, HSPA1A, SNTB2	332	2962	44596	2.31283	0.00176144	4.67637e-06	4.48484e-06
PUBMED_ID	20702582	6	1.73913	6.17464e-08	HLA-B, HLA-C, HLA-A, HLA-F, HLA-G, HLA-E	332	15	44596	53.7301	0.00221818	5.87473e-06	5.63411e-06
PUBMED_ID	22190364	7	2.02899	6.57261e-08	PRM2, PRM1, IL2RA, HLA-B, TNP2, PRM3, HLA-DRB1	332	29	44596	32.4233	0.00236098	6.22045e-06	5.96568e-06
PUBMED_ID	20082482	7	2.02899	6.57261e-08	HLA-B, HLA-C, HLA-A, TNF, HLA-DRB1, IL2, HLA-DQB1	332	29	44596	32.4233	0.00236098	6.22045e-06	5.96568e-06
PUBMED_ID	11289809	6	1.73913	8.92666e-08	HLA-B, HLA-C, HLA-A, HLA-F, HLA-G, HLA-E	332	16	44596	50.372	0.00320524	8.40415e-06	8.05993e-06
PUBMED_ID	21841780	6	1.73913	8.92666e-08	C6ORF15, HLA-B, HLA-DPB1, CD28, CTLA4, MUC21	332	16	44596	50.372	0.00320524	8.40415e-06	8.05993e-06
PUBMED_ID	21072187	7	2.02899	1.0061e-07	PUS10, MST1, HLA-DRA, BTNL2, NKX2-3, HLA-DRB1, HLA-DQA1	332	31	44596	30.3315	0.00361179	9.33171e-06	8.94951e-06
PUBMED_ID	15638726	7	2.02899	1.0061e-07	HLA-B, HLA-C, HLA-A, HLA-F, HLA-G, IL2, HLA-E	332	31	44596	30.3315	0.00361179	9.33171e-06	8.94951e-06
PUBMED_ID	20307907	5	1.44928	1.02492e-07	HLA-DRB5, HLA-B, HLA-A, HLA-DRB1, HLA-DQB1	332	7	44596	95.9466	0.00367924	9.33171e-06	8.94951e-06
PUBMED_ID	10809759	5	1.44928	1.02492e-07	HLA-B, HLA-C, HLA-A, HLA-G, HLA-E	332	7	44596	95.9466	0.00367924	9.33171e-06	8.94951e-06
PUBMED_ID	22733780	5	1.44928	1.02492e-07	HLA-DMA, HLA-DMB, HLA-DRA, HLA-DOB, HLA-DRB1	332	7	44596	95.9466	0.00367924	9.33171e-06	8.94951e-06
PUBMED_ID	18846964	5	1.44928	1.02492e-07	HLA-DRB5, HLA-B, HLA-DRA, HLA-A, HLA-DRB1	332	7	44596	95.9466	0.00367924	9.33171e-06	8.94951e-06
PUBMED_ID	19837266	5	1.44928	1.02492e-07	DDR1, BAG6, DAXX, LTA, IER3	332	7	44596	95.9466	0.00367924	9.33171e-06	8.94951e-06
PUBMED_ID	12687213	5	1.44928	1.02492e-07	TAP2, TAP1, TNF, HLA-DRB1, HSPA1A	332	7	44596	95.9466	0.00367924	9.33171e-06	8.94951e-06
PUBMED_ID	8824804	5	1.44928	1.02492e-07	NCR3, LST1, LTB, MICA, MICB	332	7	44596	95.9466	0.00367924	9.33171e-06	8.94951e-06
PUBMED_ID	18569076	5	1.44928	1.02492e-07	HLA-DRB5, HLA-DPB1, HLA-DRB1, HLA-DQA1, HLA-DQB1	332	7	44596	95.9466	0.00367924	9.33171e-06	8.94951e-06
PUBMED_ID	20141578	5	1.44928	1.02492e-07	HLA-B, CTLA4, HLA-A, HLA-DRB1, HLA-DQB1	332	7	44596	95.9466	0.00367924	9.33171e-06	8.94951e-06
PUBMED_ID	15128924	5	1.44928	1.02492e-07	HLA-B, HLA-C, HLA-A, HLA-DRB1, HLA-DQB1	332	7	44596	95.9466	0.00367924	9.33171e-06	8.94951e-06
PUBMED_ID	24837172	5	1.44928	1.02492e-07	SLC44A4, HSPA1L, NOTCH4, MSH5, CFB	332	7	44596	95.9466	0.00367924	9.33171e-06	8.94951e-06
PUBMED_ID	18029348	54	15.6522	1.13945e-07	MDC1, RBM28, DOCK3, GMNN, RAPH1, TNFAIP3, APEH, LITAF, RPS6KA4, HMGN4, ZSCAN31, FLOT1, WDR6, CCHCR1, BSN, TNPO3, NELFE, CCDC51, RMI2, DAXX, RING1, NFKBIL1, TUBB, TAP2, MMEL1, TERF2, CDC25A, TRAIP, GPANK1, ALDH5A1, UQCRC1, ATF6B, NPRL2, SLC1A5, FAM117B, PGBD1, C6ORF15, NEU1, ZKSCAN8, FLNC, SLC25A20, ZNF589, IP6K1, SH2B3, ZSCAN16, IP6K2, MAS1L, UBE2H, ZNF184, BAD, LAMB2, KCNJ15, KLHDC8B, CALU	332	3323	44596	2.18284	0.00408952	1.03482e-05	9.92441e-06
PUBMED_ID	29568061	42	12.1739	1.20622e-07	RBM28, MDC1, EHMT2, SLC1A5, HSD17B8, STRN4, TRMT112, RPS18, PRKAR2A, EXOSC9, ZKSCAN8, DAG1, FLOT1, ZKSCAN3, WDR6, ZKSCAN4, SLC39A7, IP6K1, VARS2, RBM6, CCDC51, ABT1, BRD2, PRMT7, HSPA1L, HLA-B, TMA7, HLA-C, HLA-A, GTF2H4, PSMB8, RSL1D1, PLCB3, TDP2, UQCRC1, CALU, NDUFAF3, SPRY1, PSMG1, CEP41, HSPA1A, SNTB2	332	2247	44596	2.51075	0.00432865	1.09097e-05	1.04628e-05
PUBMED_ID	23376485	36	10.4348	1.20733e-07	DDR1, CUTA, FKBP2, SLC44A4, TNXB, C4B, GMPPB, TRMT112, PRDX5, HLA-DMA, APOM, RPS18, NEU1, DAG1, FLOT1, CLIC1, CDSN, GPX1, BTN2A2, BTN2A1, MST1, PMM2, SHISA5, HLA-C, ACOT13, PSMB8, RHOA, DDAH2, ZSCAN23, HLA-DRA, FAT4, PPT2, MUC21, HLA-DRB1, CFB, SNTB2	332	1744	44596	2.77277	0.00433263	1.09097e-05	1.04628e-05
PUBMED_ID	19122664	6	1.73913	1.25692e-07	HLA-DRB5, HLA-DRA, BTNL2, HLA-DRB1, HLA-DQA1, HLA-DQB1	332	17	44596	47.4089	0.00451018	1.1301e-05	1.08381e-05
PUBMED_ID	25240755	6	1.73913	1.25692e-07	HLA-DRB5, IL2RA, HLA-DRA, TNF, HLA-DRB1, IL2	332	17	44596	47.4089	0.00451018	1.1301e-05	1.08381e-05
PUBMED_ID	20331378	10	2.89855	1.72367e-07	SOCS1, NOTCH4, HLA-B, CD28, HLA-C, CTLA4, HLA-A, TNF, PSMB8, IL2	332	112	44596	11.9933	0.00617983	1.54204e-05	1.47888e-05
PUBMED_ID	24390342	10	2.89855	1.72367e-07	IL21, IL2RA, CD28, TXNDC11, CTLA4, TNFAIP3, CD226, SH2B3, HLA-DRB1, IL2	332	112	44596	11.9933	0.00617983	1.54204e-05	1.47888e-05
PUBMED_ID	12526811	6	1.73913	1.72977e-07	HLA-B, HLA-C, HLA-A, HLA-F, HLA-G, HLA-E	332	18	44596	44.7751	0.00620162	1.54366e-05	1.48043e-05
PUBMED_ID	21801394	5	1.44928	2.03782e-07	TCF19, HLA-B, MUC21, POU5F1, PSORS1C1	332	8	44596	83.9533	0.00730204	1.80959e-05	1.73547e-05
PUBMED_ID	19223392	5	1.44928	2.03782e-07	HLA-DRB5, HLA-B, HLA-A, HLA-DRB1, HLA-DQB1	332	8	44596	83.9533	0.00730204	1.80959e-05	1.73547e-05
PUBMED_ID	19683555	7	2.02899	2.16324e-07	HLA-B, HLA-C, HLA-A, TNF, HLA-DRB1, IL2, HLA-DQB1	332	35	44596	26.8651	0.00774968	1.91622e-05	1.83774e-05
PUBMED_ID	19525953	6	1.73913	2.33327e-07	IL2RA, HLA-B, CLEC16A, HLA-DRA, HLA-F, HLA-DRB1	332	19	44596	42.4185	0.00835625	2.06176e-05	1.97731e-05
PUBMED_ID	34079125	64	18.5507	2.99771e-07	MDC1, RBM28, EHMT2, RAPH1, WDR46, PPP1R18, SYNGAP1, DAG1, FLOT1, WDR6, TRIM26, SLC39A7, CCHCR1, TNPO3, NELFE, RBM6, BRD2, DAXX, PRMT7, RING1, TUBB, HLA-C, TAP1, BTN3A3, HLA-A, BTN3A2, TERF2, SMO, DDX39B, CSNK2B, FKBP2, CLEC16A, SLC1A5, AGPAT1, STRN4, BAG6, STRIP2, EXOSC9, PRKAR2A, ZKSCAN4, IP6K1, VARS2, ATRIP, ANKRD50, ZNF184, HSPA1L, DCDC2, NBEAL1, PRRC2A, RSL1D1, ERCC4, IMPDH1, C6ORF47, TDP2, I…	332	4404	44596	1.95205	0.0107231	2.6424e-05	2.53417e-05
PUBMED_ID	22103831	6	1.73913	3.09211e-07	HLA-B, HLA-C, HLA-A, HLA-F, HLA-G, HLA-E	332	20	44596	40.2976	0.0110589	2.71231e-05	2.60122e-05
PUBMED_ID	9263011	6	1.73913	3.09211e-07	HLA-B, HLA-C, HLA-A, HLA-F, HLA-G, HLA-E	332	20	44596	40.2976	0.0110589	2.71231e-05	2.60122e-05
PUBMED_ID	20237496	23	6.66667	3.14321e-07	IL21, HLA-B, HLA-C, BTNL2, HLA-F, AIF1, HLA-E, HLA-DMA, HLA-DMB, IL2RA, DNAJC4, HLA-DPB1, CD28, LTA, HLA-DRA, CTLA4, CD226, HLA-DOB, HLA-DQA2, HLA-DQB2, MICA, HLA-DPA1, HLA-DQB1	332	824	44596	3.74937	0.0112406	2.75043e-05	2.63777e-05
PUBMED_ID	16189514	33	9.56522	3.31622e-07	UBA7, PHF1, EHMT2, ZSCAN9, TXNDC11, APEH, CARF, GMPPB, BAG6, RXRB, NCKIPSD, SCGN, CHTF8, ARIH2, WDR6, BAK1, TRIM27, IP6K1, ZSCAN16, ATRIP, IP6K2, ZNF165, RING1, BAD, TREX1, TAP1, RHOA, CDC25A, LSM2, GPANK1, DDAH2, ZMYND10, TRIM31	332	1575	44596	2.81443	0.0118556	2.89477e-05	2.77621e-05
PUBMED_ID	16712791	18	5.21739	3.55686e-07	CUTA, PRMT7, BTN3A1, GMNN, NUDT6, CHTF8, UBD, MSH5, PSMG1, CEP41, BAK1, SLC39A7, TRIM31, IP6K1, CLIC1, ZSCAN16, SLC17A3, IP6K2	332	510	44596	4.74089	0.0127104	3.09731e-05	2.97045e-05
PUBMED_ID	8805302	5	1.44928	3.64659e-07	HLA-B, TAP2, HLA-C, TAP1, HLA-A	332	9	44596	74.6252	0.013029	3.16014e-05	3.03071e-05
PUBMED_ID	24097066	5	1.44928	3.64659e-07	COL11A2, HLA-DPB1, TNFAIP3, HLA-DRB1, HLA-DQA1	332	9	44596	74.6252	0.013029	3.16014e-05	3.03071e-05
PUBMED_ID	19073967	6	1.73913	4.03373e-07	IL21, IL2RA, CLEC16A, CTLA4, SH2B3, IL2	332	21	44596	38.3787	0.0144022	3.48724e-05	3.34441e-05
PUBMED_ID	15231747	15	4.34783	4.10765e-07	CUTA, ESRRA, SHISA5, AGPAT1, PSMB8, LSM2, BAG6, TRMT112, ABHD16A, EXOSC9, UQCRC1, NDUFAF3, SKIV2L, DXO, FERMT3	332	347	44596	5.80657	0.0146642	3.54263e-05	3.39753e-05
PUBMED_ID	16169070	34	9.85507	4.34893e-07	DDR1, FKBP2, UBA7, NRXN2, SEMA3F, SLC1A5, APEH, RASGRP2, LITAF, STRN4, CELSR3, BAG6, PRDX5, APOM, NEU1, FLOT1, ARIH2, SLC25A20, TRIM27, ZSCAN16, HLA-DQA1, NELFE, ABCF1, GABBR1, FKBPL, USP4, B3GALT4, C6ORF62, LSM2, HLA-E, DDX39B, C6ORF47, COL7A1, HSPA1B	332	1676	44596	2.72498	0.0155188	3.74174e-05	3.58849e-05
PUBMED_ID	29180619	28	8.11594	4.38512e-07	SLC1A5, BAG6, SYNGAP1, ABHD16A, RPS18, ZKSCAN8, DAG1, FLOT1, ZSCAN12, BAK1, FLNC, SLC39A7, P4HTM, ZNF322, TNPO3, ZNF184, LAMB2, DYRK1A, HLA-B, TAP2, HLA-C, TAP1, HLA-A, GTF2H4, ERCC4, TDP2, IMPDH2, CYP20A1	332	1203	44596	3.12644	0.0156469	3.76388e-05	3.60972e-05
PUBMED_ID	7913356	6	1.73913	5.1884e-07	HLA-B, HLA-C, HLA-A, HLA-F, HLA-G, HLA-E	332	22	44596	36.6342	0.0184865	4.44275e-05	4.26078e-05
PUBMED_ID	33545068	29	8.4058	5.73504e-07	MDC1, TNFAIP3, SLC1A5, APEH, FGF2, HSD17B8, PRKAR2A, FLOT1, WDR6, SLC39A7, P4HTM, MICA, TNPO3, NELFE, RING1, TUBB, HLA-C, TAP1, HLA-A, RHOA, RSL1D1, MAPKAPK3, IMPDH2, CSNK2B, UQCRC1, CALU, PSMG1, PPT2, HSPA1B	332	1297	44596	3.00342	0.0204142	4.89917e-05	4.69851e-05
PUBMED_ID	22863883	31	8.98551	5.8105e-07	CUTA, APEH, STRN4, USP19, GSPT1, GMPPB, BAG6, TRMT112, RPS18, PRKAR2A, ARIH2, FLNC, TNPO3, ABCF1, UBE2H, GPX1, HSPA1L, LAMB2, TUBB, PSMB8, LSM2, RNF123, PLCB3, DDX39B, IMPDH1, IMPDH2, CSNK2B, CALU, QRICH1, PSMG1, HSPA1A	332	1455	44596	2.86191	0.0206801	4.95187e-05	4.74905e-05
PUBMED_ID	19951419	5	1.44928	6.04203e-07	CLEC16A, CTLA4, CD226, SH2B3, IL2	332	10	44596	67.1627	0.0214952	5.11284e-05	4.90343e-05
PUBMED_ID	16567828	5	1.44928	6.04203e-07	CTLA4, TNF, IL2, HLA-DQA1, HLA-DQB1	332	10	44596	67.1627	0.0214952	5.11284e-05	4.90343e-05
PUBMED_ID	9545232	5	1.44928	6.04203e-07	TAP1, HLA-A, HLA-F, HLA-G, HLA-E	332	10	44596	67.1627	0.0214952	5.11284e-05	4.90343e-05
PUBMED_ID	22412388	8	2.31884	7.65893e-07	PUS10, GABBR1, MOG, UBD, HLA-A, HLA-F, HLA-G, NKX2-3	332	68	44596	15.803	0.0271687	6.46587e-05	6.20104e-05
PUBMED_ID	24871463	6	1.73913	8.27281e-07	ZNF184, ZBTB12, IRF5, HLA-DQA2, TNPO3, C2	332	24	44596	33.5813	0.0293141	6.96776e-05	6.68237e-05
PUBMED_ID	23817569	7	2.02899	8.89378e-07	IL2RA, ADAD1, CLEC16A, HLA-C, MICA, HLA-DQA1, HLA-DQB1	332	44	44596	21.3699	0.0314795	7.47327e-05	7.16718e-05
PUBMED_ID	16538176	5	1.44928	9.43899e-07	HSPA1L, HLA-B, HLA-A, TNF, HSPA1A	332	11	44596	61.057	0.0333767	7.89451e-05	7.57117e-05
PUBMED_ID	18593762	5	1.44928	9.43899e-07	IL21, IL2RA, CLEC16A, SH2B3, IL2	332	11	44596	61.057	0.0333767	7.89451e-05	7.57117e-05
PUBMED_ID	18672082	6	1.73913	1.02782e-06	HLA-DRB5, HLA-B, HLA-DRA, HLA-C, HLA-A, HLA-DRB1	332	25	44596	32.2381	0.0362897	8.57645e-05	8.22518e-05
PUBMED_ID	23740775	5	1.44928	1.40756e-06	RXRB, RING1, COL11A2, HLA-DPB1, HSD17B8	332	12	44596	55.9689	0.0493615	9.11481e-05	8.74149e-05
PUBMED_ID	24495362	5	1.44928	1.40756e-06	IL2RA, HLA-B, CD28, HLA-C, HLA-A	332	12	44596	55.9689	0.0493615	9.11481e-05	8.74149e-05
PUBMED_ID	30833792	30	8.69565	1.45038e-06	RBM28, MDC1, VPS4A, SLC1A5, PPP1R18, GSPT1, BAG6, PRDX5, EXOSC9, FLOT1, WDR6, TRIM27, SLC39A7, CLIC1, TNPO3, MICB, TAP2, TAP1, HLA-A, PSMB9, PRRC2A, CCNA2, RSL1D1, IMPDH2, CSNK2B, UQCRC1, HLA-DPB1, CALU, SKIV2L, PSMG1	332	1440	44596	2.79844	0.0508245	9.11481e-05	8.74149e-05
PUBMED_ID	11463741	6	1.73913	1.54284e-06	HLA-B, HLA-C, HLA-A, HLA-F, HLA-G, HLA-E	332	27	44596	29.8501	0.0539755	9.11481e-05	8.74149e-05
PUBMED_ID	18593440	4	1.15942	1.6119e-06	HLA-DRB1, HLA-DQA1, HLA-DPA1, HLA-DQB1	332	4	44596	134.325	0.056322	9.11481e-05	8.74149e-05
PUBMED_ID	11423176	4	1.15942	1.6119e-06	HLA-B, HLA-A, HLA-DRB1, HLA-DQB1	332	4	44596	134.325	0.056322	9.11481e-05	8.74149e-05
PUBMED_ID	12911663	4	1.15942	1.6119e-06	CTLA4, TNF, HLA-DRB1, HLA-DQB1	332	4	44596	134.325	0.056322	9.11481e-05	8.74149e-05
PUBMED_ID	14651518	4	1.15942	1.6119e-06	NOTCH4, HLA-A, TNF, HLA-DRB1	332	4	44596	134.325	0.056322	9.11481e-05	8.74149e-05
PUBMED_ID	18588574	4	1.15942	1.6119e-06	HLA-B, MICA, HLA-DRB1, MICB	332	4	44596	134.325	0.056322	9.11481e-05	8.74149e-05
PUBMED_ID	11390038	4	1.15942	1.6119e-06	HLA-B, HLA-C, MICA, HLA-DRB1	332	4	44596	134.325	0.056322	9.11481e-05	8.74149e-05
PUBMED_ID	11120931	4	1.15942	1.6119e-06	LTA, TNF, HLA-DRB1, HLA-DQB1	332	4	44596	134.325	0.056322	9.11481e-05	8.74149e-05
PUBMED_ID	15858601	4	1.15942	1.6119e-06	HLA-B, HLA-A, HLA-DRB1, HLA-DQB1	332	4	44596	134.325	0.056322	9.11481e-05	8.74149e-05
PUBMED_ID	15089899	4	1.15942	1.6119e-06	HLA-B, MICA, HLA-DRB1, HLA-DQB1	332	4	44596	134.325	0.056322	9.11481e-05	8.74149e-05
PUBMED_ID	20974205	4	1.15942	1.6119e-06	HLA-B, HLA-C, HLA-A, HLA-DRB1	332	4	44596	134.325	0.056322	9.11481e-05	8.74149e-05
PUBMED_ID	14510801	4	1.15942	1.6119e-06	HLA-B, HLA-A, HLA-DRB1, HLA-DQB1	332	4	44596	134.325	0.056322	9.11481e-05	8.74149e-05
PUBMED_ID	12235090	4	1.15942	1.6119e-06	HLA-B, TNF, HLA-DRB1, HLA-DQB1	332	4	44596	134.325	0.056322	9.11481e-05	8.74149e-05
PUBMED_ID	20547426	4	1.15942	1.6119e-06	HLA-B, HLA-A, HLA-DRB1, HLA-DQB1	332	4	44596	134.325	0.056322	9.11481e-05	8.74149e-05
PUBMED_ID	21750111	4	1.15942	1.6119e-06	HLA-DPB1, HLA-DQB2, HLA-DPA1, HLA-DQB1	332	4	44596	134.325	0.056322	9.11481e-05	8.74149e-05
PUBMED_ID	11678832	4	1.15942	1.6119e-06	HLA-A, HLA-DRB1, HLA-DQA1, HLA-DQB1	332	4	44596	134.325	0.056322	9.11481e-05	8.74149e-05
PUBMED_ID	27098790	4	1.15942	1.6119e-06	TAP2, TAP1, PSMB8, PSMB9	332	4	44596	134.325	0.056322	9.11481e-05	8.74149e-05
PUBMED_ID	22234791	4	1.15942	1.6119e-06	HLA-B, HLA-A, HLA-DRB1, HLA-DQB1	332	4	44596	134.325	0.056322	9.11481e-05	8.74149e-05
PUBMED_ID	19052350	4	1.15942	1.6119e-06	HLA-B, HLA-A, HLA-DRB1, HLA-DQA1	332	4	44596	134.325	0.056322	9.11481e-05	8.74149e-05
PUBMED_ID	19490211	4	1.15942	1.6119e-06	HLA-B, HLA-A, HLA-DRB1, HLA-DQB1	332	4	44596	134.325	0.056322	9.11481e-05	8.74149e-05
PUBMED_ID	17212710	4	1.15942	1.6119e-06	HLA-B, HLA-C, HLA-A, HLA-DRB1	332	4	44596	134.325	0.056322	9.11481e-05	8.74149e-05
PUBMED_ID	19663932	4	1.15942	1.6119e-06	HLA-DRB5, HLA-C, HLA-DRB1, HLA-DQB1	332	4	44596	134.325	0.056322	9.11481e-05	8.74149e-05
PUBMED_ID	18022727	4	1.15942	1.6119e-06	HLA-B, HLA-A, HLA-DRB1, HLA-DQB1	332	4	44596	134.325	0.056322	9.11481e-05	8.74149e-05
PUBMED_ID	16042197	4	1.15942	1.6119e-06	HLA-DRB1, HLA-DQA1, HLA-DPA1, HLA-DQB1	332	4	44596	134.325	0.056322	9.11481e-05	8.74149e-05
PUBMED_ID	15321756	4	1.15942	1.6119e-06	HLA-B, HLA-C, HLA-A, HLA-DRB1	332	4	44596	134.325	0.056322	9.11481e-05	8.74149e-05
PUBMED_ID	18782112	4	1.15942	1.6119e-06	HLA-B, HLA-C, HLA-A, HLA-G	332	4	44596	134.325	0.056322	9.11481e-05	8.74149e-05
PUBMED_ID	19556007	4	1.15942	1.6119e-06	SKIV2L, CFB, NELFE, C2	332	4	44596	134.325	0.056322	9.11481e-05	8.74149e-05
PUBMED_ID	16103458	4	1.15942	1.6119e-06	HLA-B, HLA-C, HLA-A, HLA-DRB1	332	4	44596	134.325	0.056322	9.11481e-05	8.74149e-05
PUBMED_ID	11881821	4	1.15942	1.6119e-06	HLA-DMA, HLA-DMB, HLA-DRB1, HLA-DQB1	332	4	44596	134.325	0.056322	9.11481e-05	8.74149e-05
PUBMED_ID	11888582	4	1.15942	1.6119e-06	HLA-B, HLA-C, HLA-DRB1, HLA-DQB1	332	4	44596	134.325	0.056322	9.11481e-05	8.74149e-05
PUBMED_ID	11555411	4	1.15942	1.6119e-06	HLA-DRB5, HLA-DRB1, HLA-DQA1, HLA-DQB1	332	4	44596	134.325	0.056322	9.11481e-05	8.74149e-05
PUBMED_ID	12786999	4	1.15942	1.6119e-06	TAP2, HLA-DRB1, HLA-DQA1, HLA-DQB1	332	4	44596	134.325	0.056322	9.11481e-05	8.74149e-05
PUBMED_ID	20235791	4	1.15942	1.6119e-06	HLA-B, HLA-C, HLA-A, HLA-DRB1	332	4	44596	134.325	0.056322	9.11481e-05	8.74149e-05
PUBMED_ID	9103419	4	1.15942	1.6119e-06	TAP2, TAP1, HLA-G, HLA-E	332	4	44596	134.325	0.056322	9.11481e-05	8.74149e-05
PUBMED_ID	15522921	4	1.15942	1.6119e-06	MICA, HLA-DRB1, HLA-DQA1, HLA-DQB1	332	4	44596	134.325	0.056322	9.11481e-05	8.74149e-05
PUBMED_ID	21417892	4	1.15942	1.6119e-06	HLA-B, HLA-A, HLA-DRB1, HLA-DQB1	332	4	44596	134.325	0.056322	9.11481e-05	8.74149e-05
PUBMED_ID	2998758	4	1.15942	1.6119e-06	HLA-DPB1, HLA-DOB, HLA-DRB1, HLA-DQB1	332	4	44596	134.325	0.056322	9.11481e-05	8.74149e-05
PUBMED_ID	23200758	4	1.15942	1.6119e-06	HLA-B, HLA-C, HLA-A, HLA-DRB1	332	4	44596	134.325	0.056322	9.11481e-05	8.74149e-05
PUBMED_ID	15144462	4	1.15942	1.6119e-06	HLA-B, HLA-A, HLA-DRB1, HLA-DQB1	332	4	44596	134.325	0.056322	9.11481e-05	8.74149e-05
PUBMED_ID	19030725	4	1.15942	1.6119e-06	HLA-B, HLA-A, HLA-DRB1, HLA-DQB1	332	4	44596	134.325	0.056322	9.11481e-05	8.74149e-05
PUBMED_ID	12373032	4	1.15942	1.6119e-06	HLA-B, HLA-DRA, HLA-DRB1, HLA-DQB1	332	4	44596	134.325	0.056322	9.11481e-05	8.74149e-05
PUBMED_ID	20147981	4	1.15942	1.6119e-06	HLA-B, HLA-A, TNF, HLA-DRB1	332	4	44596	134.325	0.056322	9.11481e-05	8.74149e-05
PUBMED_ID	9371817	4	1.15942	1.6119e-06	HLA-DMA, HLA-DMB, HLA-DRA, HLA-DRB1	332	4	44596	134.325	0.056322	9.11481e-05	8.74149e-05
PUBMED_ID	14581545	4	1.15942	1.6119e-06	HLA-B, HLA-C, HLA-A, HLA-DRB1	332	4	44596	134.325	0.056322	9.11481e-05	8.74149e-05
PUBMED_ID	12472657	4	1.15942	1.6119e-06	HLA-C, HLA-A, HLA-DRB1, HLA-DQB1	332	4	44596	134.325	0.056322	9.11481e-05	8.74149e-05
PUBMED_ID	19380721	4	1.15942	1.6119e-06	HLA-DRB5, HLA-DRB1, HLA-DQA1, HLA-DQB1	332	4	44596	134.325	0.056322	9.11481e-05	8.74149e-05
PUBMED_ID	19890026	4	1.15942	1.6119e-06	CYP21A2, HLA-DRB1, HLA-DQA1, HLA-DQB1	332	4	44596	134.325	0.056322	9.11481e-05	8.74149e-05
PUBMED_ID	19493233	4	1.15942	1.6119e-06	HLA-B, HLA-C, HLA-A, HLA-DRB1	332	4	44596	134.325	0.056322	9.11481e-05	8.74149e-05
PUBMED_ID	11409121	4	1.15942	1.6119e-06	HLA-B, TNF, MICA, HLA-DRB1	332	4	44596	134.325	0.056322	9.11481e-05	8.74149e-05
PUBMED_ID	19490212	4	1.15942	1.6119e-06	HLA-B, HLA-A, HLA-DRB1, HLA-DQB1	332	4	44596	134.325	0.056322	9.11481e-05	8.74149e-05
PUBMED_ID	15121303	4	1.15942	1.6119e-06	HLA-B, HLA-DRB1, HLA-DQA1, HLA-DPA1	332	4	44596	134.325	0.056322	9.11481e-05	8.74149e-05
PUBMED_ID	28185362	4	1.15942	1.6119e-06	HLA-C, HLA-F, HLA-G, HLA-E	332	4	44596	134.325	0.056322	9.11481e-05	8.74149e-05
PUBMED_ID	19654554	4	1.15942	1.6119e-06	LTA, HLA-B, TNF, HLA-DRB1	332	4	44596	134.325	0.056322	9.11481e-05	8.74149e-05
PUBMED_ID	19374512	4	1.15942	1.6119e-06	HSPA1L, LTA, TNF, HLA-DRB1	332	4	44596	134.325	0.056322	9.11481e-05	8.74149e-05
PUBMED_ID	17652849	4	1.15942	1.6119e-06	HLA-B, HLA-C, HLA-A, HLA-DRB1	332	4	44596	134.325	0.056322	9.11481e-05	8.74149e-05
PUBMED_ID	19722042	4	1.15942	1.6119e-06	HLA-DRB1, HLA-DQA1, HLA-DPA1, HLA-DQB1	332	4	44596	134.325	0.056322	9.11481e-05	8.74149e-05
PUBMED_ID	16086295	4	1.15942	1.6119e-06	HLA-B, HLA-C, HLA-A, HLA-DRB1	332	4	44596	134.325	0.056322	9.11481e-05	8.74149e-05
PUBMED_ID	11260506	4	1.15942	1.6119e-06	HLA-B, HLA-A, HLA-DRB1, HLA-DQA1	332	4	44596	134.325	0.056322	9.11481e-05	8.74149e-05
PUBMED_ID	20385791	4	1.15942	1.6119e-06	HLA-B, HLA-C, HLA-A, HLA-DRB1	332	4	44596	134.325	0.056322	9.11481e-05	8.74149e-05
PUBMED_ID	14752708	4	1.15942	1.6119e-06	HLA-DRB5, HLA-DRB1, HLA-DQA1, HLA-DQB1	332	4	44596	134.325	0.056322	9.11481e-05	8.74149e-05
PUBMED_ID	18939942	4	1.15942	1.6119e-06	HLA-B, HLA-DRA, HLA-A, HLA-DRB1	332	4	44596	134.325	0.056322	9.11481e-05	8.74149e-05
PUBMED_ID	12225333	4	1.15942	1.6119e-06	TAP2, TAP1, PSMB8, PSMB9	332	4	44596	134.325	0.056322	9.11481e-05	8.74149e-05
PUBMED_ID	17989341	4	1.15942	1.6119e-06	LTA, HLA-B, HLA-A, HLA-DRB1	332	4	44596	134.325	0.056322	9.11481e-05	8.74149e-05
PUBMED_ID	17101473	4	1.15942	1.6119e-06	HLA-B, HLA-C, HLA-A, TNF	332	4	44596	134.325	0.056322	9.11481e-05	8.74149e-05
PUBMED_ID	17662350	4	1.15942	1.6119e-06	HLA-B, HLA-DRA, HLA-A, HLA-DRB1	332	4	44596	134.325	0.056322	9.11481e-05	8.74149e-05
PUBMED_ID	18332066	4	1.15942	1.6119e-06	HLA-B, HLA-C, HLA-A, HLA-DRB1	332	4	44596	134.325	0.056322	9.11481e-05	8.74149e-05
PUBMED_ID	17437273	4	1.15942	1.6119e-06	HLA-B, HLA-A, HLA-DRB1, HLA-DQB1	332	4	44596	134.325	0.056322	9.11481e-05	8.74149e-05
PUBMED_ID	14504973	4	1.15942	1.6119e-06	HLA-B, HLA-A, HLA-DRB1, HLA-DQB1	332	4	44596	134.325	0.056322	9.11481e-05	8.74149e-05
PUBMED_ID	22031944	4	1.15942	1.6119e-06	HLA-B, HLA-C, TAP1, HLA-A	332	4	44596	134.325	0.056322	9.11481e-05	8.74149e-05
PUBMED_ID	25626601	4	1.15942	1.6119e-06	HLA-B, HLA-C, HLA-A, HLA-DRB1	332	4	44596	134.325	0.056322	9.11481e-05	8.74149e-05
PUBMED_ID	8081366	4	1.15942	1.6119e-06	NFKBIL1, LTA, LTB, AIF1	332	4	44596	134.325	0.056322	9.11481e-05	8.74149e-05
PUBMED_ID	16215732	4	1.15942	1.6119e-06	HLA-B, HLA-C, HLA-A, HLA-DRB1	332	4	44596	134.325	0.056322	9.11481e-05	8.74149e-05
PUBMED_ID	19769302	4	1.15942	1.6119e-06	TNF, HLA-DRB1, HLA-DQA1, HLA-DQB1	332	4	44596	134.325	0.056322	9.11481e-05	8.74149e-05
PUBMED_ID	20525414	4	1.15942	1.6119e-06	TAP2, TAP1, PSMB8, PSMB9	332	4	44596	134.325	0.056322	9.11481e-05	8.74149e-05
PUBMED_ID	28919585	4	1.15942	1.6119e-06	HLA-B, HLA-A, HLA-DQA1, HLA-DQB1	332	4	44596	134.325	0.056322	9.11481e-05	8.74149e-05
PUBMED_ID	7606781	4	1.15942	1.6119e-06	HLA-DMA, HLA-DMB, HLA-DRA, HLA-DRB1	332	4	44596	134.325	0.056322	9.11481e-05	8.74149e-05
PUBMED_ID	14527201	4	1.15942	1.6119e-06	HLA-B, HLA-A, HLA-DRB1, HLA-DQA1	332	4	44596	134.325	0.056322	9.11481e-05	8.74149e-05
PUBMED_ID	18007983	4	1.15942	1.6119e-06	HLA-B, HLA-DRB1, HLA-DQA1, HLA-DQB1	332	4	44596	134.325	0.056322	9.11481e-05	8.74149e-05
PUBMED_ID	16216678	4	1.15942	1.6119e-06	HLA-B, HLA-C, HLA-A, MICA	332	4	44596	134.325	0.056322	9.11481e-05	8.74149e-05
PUBMED_ID	20923327	4	1.15942	1.6119e-06	HLA-B, HLA-A, HLA-DRB1, HLA-DQB1	332	4	44596	134.325	0.056322	9.11481e-05	8.74149e-05
PUBMED_ID	9480751	4	1.15942	1.6119e-06	NFKBIL1, LTA, LTB, AIF1	332	4	44596	134.325	0.056322	9.11481e-05	8.74149e-05
PUBMED_ID	12778461	4	1.15942	1.6119e-06	HLA-DPB1, HLA-DQA1, HLA-DPA1, HLA-DQB1	332	4	44596	134.325	0.056322	9.11481e-05	8.74149e-05
PUBMED_ID	17287608	4	1.15942	1.6119e-06	CTLA4, TNF, HLA-DRB1, HLA-DQB1	332	4	44596	134.325	0.056322	9.11481e-05	8.74149e-05
PUBMED_ID	11861287	4	1.15942	1.6119e-06	HLA-B, HLA-C, HLA-A, HLA-G	332	4	44596	134.325	0.056322	9.11481e-05	8.74149e-05
PUBMED_ID	15041165	4	1.15942	1.6119e-06	HLA-DPB1, HLA-DQA1, HLA-DPA1, HLA-DQB1	332	4	44596	134.325	0.056322	9.11481e-05	8.74149e-05
PUBMED_ID	10716924	4	1.15942	1.6119e-06	HLA-DMA, HLA-DMB, HLA-DRA, HLA-DRB1	332	4	44596	134.325	0.056322	9.11481e-05	8.74149e-05
PUBMED_ID	19120278	4	1.15942	1.6119e-06	HLA-DRA, HLA-DRB1, HLA-DQA1, HLA-DQB1	332	4	44596	134.325	0.056322	9.11481e-05	8.74149e-05
PUBMED_ID	16866885	4	1.15942	1.6119e-06	HLA-B, HLA-A, HLA-DRB1, HLA-DQB1	332	4	44596	134.325	0.056322	9.11481e-05	8.74149e-05
PUBMED_ID	18057383	4	1.15942	1.6119e-06	MICA, HLA-DRB1, HLA-DQA1, HLA-DQB1	332	4	44596	134.325	0.056322	9.11481e-05	8.74149e-05
PUBMED_ID	23834030	4	1.15942	1.6119e-06	LTA, TAP1, TNF, HLA-DRB1	332	4	44596	134.325	0.056322	9.11481e-05	8.74149e-05
PUBMED_ID	17491658	4	1.15942	1.6119e-06	TAP2, TAP1, PSMB8, PSMB9	332	4	44596	134.325	0.056322	9.11481e-05	8.74149e-05
PUBMED_ID	12651075	4	1.15942	1.6119e-06	HLA-B, HLA-C, HLA-A, HLA-DRB1	332	4	44596	134.325	0.056322	9.11481e-05	8.74149e-05
PUBMED_ID	12590984	4	1.15942	1.6119e-06	HLA-B, HLA-C, HLA-A, MICA	332	4	44596	134.325	0.056322	9.11481e-05	8.74149e-05
PUBMED_ID	15086350	4	1.15942	1.6119e-06	HLA-B, HLA-C, HLA-A, HLA-DRB1	332	4	44596	134.325	0.056322	9.11481e-05	8.74149e-05
PUBMED_ID	17989838	4	1.15942	1.6119e-06	HLA-B, HLA-A, HLA-DRB1, HLA-DQB1	332	4	44596	134.325	0.056322	9.11481e-05	8.74149e-05
PUBMED_ID	20003135	4	1.15942	1.6119e-06	HLA-B, HLA-A, HLA-DRB1, HLA-DQB1	332	4	44596	134.325	0.056322	9.11481e-05	8.74149e-05
PUBMED_ID	2715640	4	1.15942	1.6119e-06	HLA-B, HLA-C, HLA-A, MICA	332	4	44596	134.325	0.056322	9.11481e-05	8.74149e-05
PUBMED_ID	24046013	4	1.15942	1.6119e-06	HLA-B, HLA-C, HLA-A, HLA-DRB1	332	4	44596	134.325	0.056322	9.11481e-05	8.74149e-05
PUBMED_ID	11318984	4	1.15942	1.6119e-06	HLA-DPB1, HLA-DRB1, HLA-DQA1, HLA-DQB1	332	4	44596	134.325	0.056322	9.11481e-05	8.74149e-05
PUBMED_ID	25666956	4	1.15942	1.6119e-06	HLA-B, HLA-C, HLA-A, HLA-DRB1	332	4	44596	134.325	0.056322	9.11481e-05	8.74149e-05
PUBMED_ID	19214504	4	1.15942	1.6119e-06	HLA-B, HLA-C, HLA-A, HLA-DRB1	332	4	44596	134.325	0.056322	9.11481e-05	8.74149e-05
PUBMED_ID	14730600	4	1.15942	1.6119e-06	NOTCH4, HLA-DQB2, MICA, HLA-DRB1	332	4	44596	134.325	0.056322	9.11481e-05	8.74149e-05
PUBMED_ID	22554193	4	1.15942	1.6119e-06	IL21, IL2RA, MST1, IL2	332	4	44596	134.325	0.056322	9.11481e-05	8.74149e-05
PUBMED_ID	20145915	4	1.15942	1.6119e-06	HLA-B, HLA-C, HLA-A, HLA-DRB1	332	4	44596	134.325	0.056322	9.11481e-05	8.74149e-05
PUBMED_ID	19714482	4	1.15942	1.6119e-06	HLA-B, HLA-A, HLA-DRB1, HLA-DQB1	332	4	44596	134.325	0.056322	9.11481e-05	8.74149e-05
PUBMED_ID	15743917	4	1.15942	1.6119e-06	HLA-B, HLA-C, HLA-A, HLA-DRB1	332	4	44596	134.325	0.056322	9.11481e-05	8.74149e-05
PUBMED_ID	17433060	4	1.15942	1.6119e-06	HLA-B, HLA-A, HLA-DRB1, HLA-DQB1	332	4	44596	134.325	0.056322	9.11481e-05	8.74149e-05
PUBMED_ID	20097244	4	1.15942	1.6119e-06	HLA-B, HLA-C, HLA-A, MICA	332	4	44596	134.325	0.056322	9.11481e-05	8.74149e-05
PUBMED_ID	17462511	4	1.15942	1.6119e-06	HLA-B, HLA-C, HLA-A, HLA-DRB1	332	4	44596	134.325	0.056322	9.11481e-05	8.74149e-05
PUBMED_ID	15666025	4	1.15942	1.6119e-06	HLA-B, HLA-A, HLA-DRB1, HLA-DQB1	332	4	44596	134.325	0.056322	9.11481e-05	8.74149e-05
PUBMED_ID	19820376	4	1.15942	1.6119e-06	HLA-B, HLA-A, HLA-DRB1, HLA-DQB1	332	4	44596	134.325	0.056322	9.11481e-05	8.74149e-05
PUBMED_ID	26085212	4	1.15942	1.6119e-06	HLA-DRB5, HLA-DPB1, HLA-DRB1, HLA-DQB1	332	4	44596	134.325	0.056322	9.11481e-05	8.74149e-05
PUBMED_ID	19429597	4	1.15942	1.6119e-06	HLA-A, HLA-DRB1, HLA-DQA1, HLA-DQB1	332	4	44596	134.325	0.056322	9.11481e-05	8.74149e-05
PUBMED_ID	21744989	4	1.15942	1.6119e-06	HLA-G, MICA, MICB, HLA-E	332	4	44596	134.325	0.056322	9.11481e-05	8.74149e-05
PUBMED_ID	15124939	4	1.15942	1.6119e-06	HLA-B, HLA-C, HLA-A, HLA-DRB1	332	4	44596	134.325	0.056322	9.11481e-05	8.74149e-05
PUBMED_ID	17317585	4	1.15942	1.6119e-06	HLA-B, HLA-DPB1, HLA-C, HLA-A	332	4	44596	134.325	0.056322	9.11481e-05	8.74149e-05
PUBMED_ID	18064508	4	1.15942	1.6119e-06	HLA-B, HLA-C, HLA-A, HLA-DRB1	332	4	44596	134.325	0.056322	9.11481e-05	8.74149e-05
PUBMED_ID	20522202	4	1.15942	1.6119e-06	HLA-DPB1, HLA-DRB1, HLA-DQA1, HLA-DQB1	332	4	44596	134.325	0.056322	9.11481e-05	8.74149e-05
PUBMED_ID	18689790	4	1.15942	1.6119e-06	HLA-B, HLA-A, HLA-DRB1, HLA-DQB1	332	4	44596	134.325	0.056322	9.11481e-05	8.74149e-05
PUBMED_ID	20003137	4	1.15942	1.6119e-06	HLA-B, HLA-C, HLA-A, HLA-DRB1	332	4	44596	134.325	0.056322	9.11481e-05	8.74149e-05
PUBMED_ID	12651073	4	1.15942	1.6119e-06	HLA-DPB1, HLA-DRB1, HLA-DQA1, HLA-DQB1	332	4	44596	134.325	0.056322	9.11481e-05	8.74149e-05
PUBMED_ID	18922348	4	1.15942	1.6119e-06	HLA-B, HLA-C, HLA-A, HLA-DRB1	332	4	44596	134.325	0.056322	9.11481e-05	8.74149e-05
PUBMED_ID	19096254	4	1.15942	1.6119e-06	HLA-B, HLA-C, HLA-A, HLA-DRB1	332	4	44596	134.325	0.056322	9.11481e-05	8.74149e-05
PUBMED_ID	23177929	4	1.15942	1.6119e-06	HLA-B, HLA-C, HLA-DRB1, HLA-DQB1	332	4	44596	134.325	0.056322	9.11481e-05	8.74149e-05
PUBMED_ID	23257407	4	1.15942	1.6119e-06	HLA-DQA2, HLA-DRB1, HLA-DQA1, HLA-DQB1	332	4	44596	134.325	0.056322	9.11481e-05	8.74149e-05
PUBMED_ID	27496342	4	1.15942	1.6119e-06	HLA-B, HLA-A, HLA-DRB1, HLA-DQB1	332	4	44596	134.325	0.056322	9.11481e-05	8.74149e-05
PUBMED_ID	16116311	4	1.15942	1.6119e-06	TNF, MICA, HLA-DRB1, PRRC2A	332	4	44596	134.325	0.056322	9.11481e-05	8.74149e-05
PUBMED_ID	18932050	4	1.15942	1.6119e-06	HLA-DRA, HLA-DRB1, HLA-DQA1, HLA-DQB1	332	4	44596	134.325	0.056322	9.11481e-05	8.74149e-05
PUBMED_ID	15343265	4	1.15942	1.6119e-06	HLA-DPB1, TAP2, TAP1, HLA-DRB1	332	4	44596	134.325	0.056322	9.11481e-05	8.74149e-05
PUBMED_ID	12021137	4	1.15942	1.6119e-06	CTLA4, HLA-DRB1, HLA-DQA1, HLA-DQB1	332	4	44596	134.325	0.056322	9.11481e-05	8.74149e-05
PUBMED_ID	17407088	4	1.15942	1.6119e-06	HLA-C, HLA-A, HLA-DRB1, HLA-DQB1	332	4	44596	134.325	0.056322	9.11481e-05	8.74149e-05
PUBMED_ID	17509453	4	1.15942	1.6119e-06	HLA-B, HLA-C, HLA-A, HLA-DRB1	332	4	44596	134.325	0.056322	9.11481e-05	8.74149e-05
PUBMED_ID	20666704	4	1.15942	1.6119e-06	HLA-B, HLA-A, HLA-DRB1, HLA-DQB1	332	4	44596	134.325	0.056322	9.11481e-05	8.74149e-05
PUBMED_ID	19392621	4	1.15942	1.6119e-06	LTA, HLA-B, HLA-DPB1, TNF	332	4	44596	134.325	0.056322	9.11481e-05	8.74149e-05
PUBMED_ID	17584581	4	1.15942	1.6119e-06	PRSS16, HLA-DRB1, HLA-DQA1, HLA-DQB1	332	4	44596	134.325	0.056322	9.11481e-05	8.74149e-05
PUBMED_ID	3259543	4	1.15942	1.6119e-06	HLA-DRB5, HLA-DRB1, HLA-DQA1, HLA-DQB1	332	4	44596	134.325	0.056322	9.11481e-05	8.74149e-05
PUBMED_ID	9799600	4	1.15942	1.6119e-06	SKIV2L, DXO, STK19, NELFE	332	4	44596	134.325	0.056322	9.11481e-05	8.74149e-05
PUBMED_ID	14700599	4	1.15942	1.6119e-06	HLA-B, HLA-C, HLA-A, HLA-DRB1	332	4	44596	134.325	0.056322	9.11481e-05	8.74149e-05
PUBMED_ID	15243926	4	1.15942	1.6119e-06	HLA-B, HLA-A, HLA-DRB1, HLA-DQA1	332	4	44596	134.325	0.056322	9.11481e-05	8.74149e-05
PUBMED_ID	15640334	4	1.15942	1.6119e-06	HLA-B, HLA-DPB1, HLA-A, HLA-DRB1	332	4	44596	134.325	0.056322	9.11481e-05	8.74149e-05
PUBMED_ID	16107511	4	1.15942	1.6119e-06	LTA, TNF, HLA-DRB1, HLA-DQB1	332	4	44596	134.325	0.056322	9.11481e-05	8.74149e-05
PUBMED_ID	2911734	4	1.15942	1.6119e-06	BAG6, GPANK1, ABHD16A, DDX39B	332	4	44596	134.325	0.056322	9.11481e-05	8.74149e-05
PUBMED_ID	17629023	4	1.15942	1.6119e-06	HLA-B, HLA-A, HLA-DRB1, HLA-DQB1	332	4	44596	134.325	0.056322	9.11481e-05	8.74149e-05
PUBMED_ID	16463424	4	1.15942	1.6119e-06	HLA-B, HLA-A, TNF, HLA-DRB1	332	4	44596	134.325	0.056322	9.11481e-05	8.74149e-05
PUBMED_ID	19523767	4	1.15942	1.6119e-06	HLA-B, HLA-A, HLA-DRB1, HLA-DQB1	332	4	44596	134.325	0.056322	9.11481e-05	8.74149e-05
PUBMED_ID	23428460	4	1.15942	1.6119e-06	HLA-DPB1, HLA-DQA1, HLA-DPA1, HLA-DQB1	332	4	44596	134.325	0.056322	9.11481e-05	8.74149e-05
PUBMED_ID	17026471	4	1.15942	1.6119e-06	HLA-B, HLA-C, HLA-A, HLA-DRB1	332	4	44596	134.325	0.056322	9.11481e-05	8.74149e-05
PUBMED_ID	9382921	4	1.15942	1.6119e-06	BTN3A1, BTN2A1, BTN1A1, BTN3A2	332	4	44596	134.325	0.056322	9.11481e-05	8.74149e-05
PUBMED_ID	19762282	4	1.15942	1.6119e-06	HLA-B, HLA-C, HLA-A, HLA-G	332	4	44596	134.325	0.056322	9.11481e-05	8.74149e-05
PUBMED_ID	25754738	4	1.15942	1.6119e-06	HLA-B, HLA-C, HLA-A, HLA-E	332	4	44596	134.325	0.056322	9.11481e-05	8.74149e-05
PUBMED_ID	19744147	4	1.15942	1.6119e-06	HLA-B, HLA-C, HLA-A, HLA-DRB1	332	4	44596	134.325	0.056322	9.11481e-05	8.74149e-05
PUBMED_ID	19834793	4	1.15942	1.6119e-06	HLA-B, HLA-A, HLA-DRB1, HLA-DQB1	332	4	44596	134.325	0.056322	9.11481e-05	8.74149e-05
PUBMED_ID	20550778	4	1.15942	1.6119e-06	HLA-B, HLA-A, HLA-DRB1, HLA-DQB1	332	4	44596	134.325	0.056322	9.11481e-05	8.74149e-05
PUBMED_ID	15194283	4	1.15942	1.6119e-06	HLA-B, HLA-DPB1, HLA-DRB1, HLA-DQB1	332	4	44596	134.325	0.056322	9.11481e-05	8.74149e-05
PUBMED_ID	8458375	4	1.15942	1.6119e-06	TAP2, TAP1, HLA-DOB, PSMB8	332	4	44596	134.325	0.056322	9.11481e-05	8.74149e-05
PUBMED_ID	16053028	4	1.15942	1.6119e-06	HLA-B, HLA-A, HLA-DRB1, HLA-DQB1	332	4	44596	134.325	0.056322	9.11481e-05	8.74149e-05
PUBMED_ID	19925877	4	1.15942	1.6119e-06	HLA-B, HLA-C, HLA-A, HLA-DRB1	332	4	44596	134.325	0.056322	9.11481e-05	8.74149e-05
PUBMED_ID	16788244	4	1.15942	1.6119e-06	LTA, HLA-C, AGER, TNF	332	4	44596	134.325	0.056322	9.11481e-05	8.74149e-05
PUBMED_ID	18768435	4	1.15942	1.6119e-06	HLA-B, HLA-C, HLA-A, HLA-DRB1	332	4	44596	134.325	0.056322	9.11481e-05	8.74149e-05
PUBMED_ID	11246532	4	1.15942	1.6119e-06	TNF, HLA-DRB1, HLA-DQA1, HLA-DQB1	332	4	44596	134.325	0.056322	9.11481e-05	8.74149e-05
PUBMED_ID	9075930	4	1.15942	1.6119e-06	HLA-DMA, HLA-DMB, HLA-DRA, HLA-DRB1	332	4	44596	134.325	0.056322	9.11481e-05	8.74149e-05
PUBMED_ID	12100686	4	1.15942	1.6119e-06	HLA-B, HLA-C, HLA-A, HLA-DRB1	332	4	44596	134.325	0.056322	9.11481e-05	8.74149e-05
PUBMED_ID	12653732	4	1.15942	1.6119e-06	CDSN, TNF, MICA, POU5F1	332	4	44596	134.325	0.056322	9.11481e-05	8.74149e-05
PUBMED_ID	15554365	4	1.15942	1.6119e-06	HLA-B, HLA-C, HLA-A, HLA-DRB1	332	4	44596	134.325	0.056322	9.11481e-05	8.74149e-05
PUBMED_ID	20663564	4	1.15942	1.6119e-06	NCR3, LST1, LTA, TNF	332	4	44596	134.325	0.056322	9.11481e-05	8.74149e-05
PUBMED_ID	19596691	4	1.15942	1.6119e-06	HLA-DPB1, HLA-DRB1, HLA-DQA1, HLA-DQB1	332	4	44596	134.325	0.056322	9.11481e-05	8.74149e-05
PUBMED_ID	23260142	4	1.15942	1.6119e-06	HLA-DMA, HLA-DMB, HLA-DRA, HLA-DRB1	332	4	44596	134.325	0.056322	9.11481e-05	8.74149e-05
PUBMED_ID	18065518	4	1.15942	1.6119e-06	HLA-B, HLA-A, HLA-DRB1, HLA-DQB1	332	4	44596	134.325	0.056322	9.11481e-05	8.74149e-05
PUBMED_ID	22074999	4	1.15942	1.6119e-06	HLA-B, HLA-C, HLA-A, HLA-DRB1	332	4	44596	134.325	0.056322	9.11481e-05	8.74149e-05
PUBMED_ID	17581627	4	1.15942	1.6119e-06	TAP2, TAP1, PSMB8, PSMB9	332	4	44596	134.325	0.056322	9.11481e-05	8.74149e-05
PUBMED_ID	16473309	4	1.15942	1.6119e-06	HLA-B, HLA-A, HLA-DRB1, HLA-DQB1	332	4	44596	134.325	0.056322	9.11481e-05	8.74149e-05
PUBMED_ID	11291046	4	1.15942	1.6119e-06	HLA-B, HLA-DPB1, HLA-DRB1, HLA-DQB1	332	4	44596	134.325	0.056322	9.11481e-05	8.74149e-05
PUBMED_ID	19000140	4	1.15942	1.6119e-06	HLA-B, HLA-C, HLA-A, HLA-DRB1	332	4	44596	134.325	0.056322	9.11481e-05	8.74149e-05
PUBMED_ID	9244436	4	1.15942	1.6119e-06	ZNF165, ZKSCAN8, ZSCAN9, ZSCAN12	332	4	44596	134.325	0.056322	9.11481e-05	8.74149e-05
PUBMED_ID	14674935	4	1.15942	1.6119e-06	HLA-B, HLA-C, HLA-A, TNF	332	4	44596	134.325	0.056322	9.11481e-05	8.74149e-05
PUBMED_ID	11841486	4	1.15942	1.6119e-06	HLA-B, TNF, HLA-DRB1, HLA-DQB1	332	4	44596	134.325	0.056322	9.11481e-05	8.74149e-05
PUBMED_ID	11034591	4	1.15942	1.6119e-06	HLA-DRB5, HLA-DRB1, HLA-DQA1, HLA-DQB1	332	4	44596	134.325	0.056322	9.11481e-05	8.74149e-05
PUBMED_ID	14705987	4	1.15942	1.6119e-06	HLA-B, HLA-C, HLA-A, HLA-DRB1	332	4	44596	134.325	0.056322	9.11481e-05	8.74149e-05
PUBMED_ID	23176610	4	1.15942	1.6119e-06	HLA-B, HLA-A, TNF, HLA-DRB1	332	4	44596	134.325	0.056322	9.11481e-05	8.74149e-05
PUBMED_ID	18332098	4	1.15942	1.6119e-06	MICA, HLA-DRB1, MICB, HLA-DQB1	332	4	44596	134.325	0.056322	9.11481e-05	8.74149e-05
PUBMED_ID	17661908	4	1.15942	1.6119e-06	HLA-B, HLA-C, HLA-A, HLA-DRB1	332	4	44596	134.325	0.056322	9.11481e-05	8.74149e-05
PUBMED_ID	20851016	4	1.15942	1.6119e-06	HLA-B, HLA-A, HLA-DRB1, HLA-DQB1	332	4	44596	134.325	0.056322	9.11481e-05	8.74149e-05
PUBMED_ID	15683420	4	1.15942	1.6119e-06	HLA-B, HLA-C, HLA-A, HLA-DRB1	332	4	44596	134.325	0.056322	9.11481e-05	8.74149e-05
PUBMED_ID	15842729	4	1.15942	1.6119e-06	TNF, HLA-DQA1, PRRC2A, HLA-DQB1	332	4	44596	134.325	0.056322	9.11481e-05	8.74149e-05
PUBMED_ID	14686115	4	1.15942	1.6119e-06	HLA-B, HLA-A, HLA-DRB1, HLA-DQB1	332	4	44596	134.325	0.056322	9.11481e-05	8.74149e-05
PUBMED_ID	20637045	4	1.15942	1.6119e-06	HLA-B, HLA-C, HLA-A, HLA-DRB1	332	4	44596	134.325	0.056322	9.11481e-05	8.74149e-05
PUBMED_ID	16459714	4	1.15942	1.6119e-06	HLA-B, HLA-C, HLA-A, HLA-G	332	4	44596	134.325	0.056322	9.11481e-05	8.74149e-05
PUBMED_ID	7590964	4	1.15942	1.6119e-06	LST1, LTA, LTB, AIF1	332	4	44596	134.325	0.056322	9.11481e-05	8.74149e-05
PUBMED_ID	11169245	4	1.15942	1.6119e-06	HLA-B, HLA-C, HLA-A, MICA	332	4	44596	134.325	0.056322	9.11481e-05	8.74149e-05
PUBMED_ID	12786997	4	1.15942	1.6119e-06	HLA-DMA, HLA-DMB, TAP2, TAP1	332	4	44596	134.325	0.056322	9.11481e-05	8.74149e-05
PUBMED_ID	16532100	4	1.15942	1.6119e-06	HLA-B, HLA-C, HLA-A, HLA-DRB1	332	4	44596	134.325	0.056322	9.11481e-05	8.74149e-05
PUBMED_ID	14648147	4	1.15942	1.6119e-06	HLA-B, HLA-A, HLA-DRB1, HLA-DQB1	332	4	44596	134.325	0.056322	9.11481e-05	8.74149e-05
PUBMED_ID	10545595	4	1.15942	1.6119e-06	C6ORF15, CCHCR1, PSORS1C1, PSORS1C2	332	4	44596	134.325	0.056322	9.11481e-05	8.74149e-05
PUBMED_ID	12714268	4	1.15942	1.6119e-06	LTA, HLA-B, HLA-A, TNF	332	4	44596	134.325	0.056322	9.11481e-05	8.74149e-05
PUBMED_ID	14522093	4	1.15942	1.6119e-06	HLA-B, HLA-A, HLA-DRB1, HLA-DQA1	332	4	44596	134.325	0.056322	9.11481e-05	8.74149e-05
PUBMED_ID	19409091	4	1.15942	1.6119e-06	HLA-C, HLA-A, HLA-DRB1, HLA-DQB1	332	4	44596	134.325	0.056322	9.11481e-05	8.74149e-05
PUBMED_ID	17350686	4	1.15942	1.6119e-06	MICA, HLA-DRB1, HLA-DQA1, HLA-DQB1	332	4	44596	134.325	0.056322	9.11481e-05	8.74149e-05
PUBMED_ID	12392856	4	1.15942	1.6119e-06	HLA-B, HLA-C, HLA-A, HLA-DRB1	332	4	44596	134.325	0.056322	9.11481e-05	8.74149e-05
PUBMED_ID	16731854	4	1.15942	1.6119e-06	HLA-A, HLA-DRB1, HLA-DQA1, HLA-DQB1	332	4	44596	134.325	0.056322	9.11481e-05	8.74149e-05
PUBMED_ID	15703957	4	1.15942	1.6119e-06	HLA-DPB1, HLA-DRB1, HLA-DQA1, HLA-DQB1	332	4	44596	134.325	0.056322	9.11481e-05	8.74149e-05
PUBMED_ID	3036828	4	1.15942	1.6119e-06	HLA-DQA2, HLA-DQB2, HLA-DQA1, HLA-DQB1	332	4	44596	134.325	0.056322	9.11481e-05	8.74149e-05
PUBMED_ID	27301744	4	1.15942	1.6119e-06	HLA-B, HLA-A, HLA-DRB1, HLA-DQB1	332	4	44596	134.325	0.056322	9.11481e-05	8.74149e-05
PUBMED_ID	15342556	28	8.11594	1.73365e-06	METTL2B, PUS10, TNXB, MST1R, NRF1, FGF2, TNF, WDR46, CHTF8, ABHD16A, DAG1, CCDC51, HLA-DPA1, IP6K2, TCF19, BRD2, PRM2, ATP6V1G2, GPX1, BTN2A2, LAMB2, KCNK17, LSM2, CCNA2, CYP21A2, C6ORF136, LTA, HLA-DPB1	332	1293	44596	2.90882	0.0604449	9.78788e-05	9.38699e-05
PUBMED_ID	20444755	5	1.44928	2.02123e-06	IL21, CTLA4, TNFAIP3, CD226, IL2	332	13	44596	51.6636	0.0701124	0.000113937	0.00010927
PUBMED_ID	14702039	115	33.3333	2.66581e-06	PUS10, TUSC2, EHMT2, GMNN, RAPH1, TXNDC11, CARF, ETS2, SCGN, SYNGAP1, ZSCAN31, TRIM26, ZNF322, TANGO6, SHISA5, ACOT13, TAP1, HLA-F, HLA-G, RNF123, GPANK1, C6ORF136, MSH5, RPP21, ZSCAN23, PRKD2, METTL2B, ZNF391, NPRL2, CLEC16A, SLC1A5, SPATA5, RASGRP2, GSPT1, C2, CHTF8, PRKAR2A, ZKSCAN3, ZKSCAN4, VARS2, ATRIP, ZSCAN16, IP6K2, PRRT1, UBE2H, BTN2A2, BTN2A1, TREX1, TMA7, NBEAL1, KLHDC8B, CCDC88B, TDP…	332	10389	44596	1.4869	0.091421	0.000150037	0.000143891
PUBMED_ID	20453000	14	4.05797	2.74433e-06	EHMT2, TAP2, BTNL2, TNF, CDC25A, IL2, BAG6, CCNA2, GPANK1, DDX39B, ERCC4, LTA, CTLA4, BAK1	332	351	44596	5.3577	0.0939829	0.000154214	0.000147898
PUBMED_ID	17388919	5	1.44928	2.81316e-06	LTA, HLA-C, HLA-A, TNF, MICA	332	14	44596	47.9733	0.0962229	0.000157835	0.000151371
PUBMED_ID	18850735	6	1.73913	3.16907e-06	NCKIPSD, HSPA1L, FLOT1, WDR6, HSPA1B, HSPA1A	332	31	44596	25.9984	0.107718	0.000177527	0.000170256
PUBMED_ID	20503287	11	3.18841	3.41557e-06	IL21, IL2RA, LTA, TAP2, CD28, CTLA4, TAP1, IRF5, TNF, PSMB8, IL2	332	204	44596	7.24303	0.115593	0.000191038	0.000183214
PUBMED_ID	30948266	29	8.4058	3.51899e-06	MDC1, VPS4A, SLC1A5, WDR46, USP19, GSPT1, BAG6, RPS18, PRKAR2A, EXOSC9, FLOT1, WDR6, BSN, CLIC1, ABCF1, CDSN, HLA-C, ACOT13, HLA-A, RHOA, RSL1D1, DDX39B, IMPDH2, CSNK2B, UQCRC1, CALU, PRKD2, SKIV2L, HSPA1A	332	1425	44596	2.73364	0.118876	0.000196517	0.000188468
PUBMED_ID	19258923	11	3.18841	3.57218e-06	IL21, IL2RA, LTA, TAP2, CD28, CTLA4, TAP1, IRF5, TNF, PSMB8, IL2	332	205	44596	7.2077	0.12056	0.000199178	0.000191021
PUBMED_ID	29507755	47	13.6232	3.62306e-06	DDR1, VPS4A, RAPH1, CLEC16A, TNFAIP3, SLC1A5, SPATA5, AGPAT1, FAM117B, CELSR3, BAG6, C4A, RPS18, PRKAR2A, FLRT1, DAG1, BAK1, BSN, ANKRD50, CLIC1, TNPO3, ABCF1, TANGO6, ZNF184, USP4, BTN2A1, BTN1A1, TUBB, DYRK1A, HLA-C, NBEAL1, TAP1, HLA-A, RHOA, PRRC2A, RSL1D1, PLCB3, DDX39B, ERCC4, IMPDH2, UQCRC1, CALU, SPRY1, SKIV2L, FAT4, HSPA1B, HSPA1A	332	3042	44596	2.07537	0.122168	0.000201703	0.000193441
PUBMED_ID	26167880	14	4.05797	3.72335e-06	MDC1, DOCK3, RAPH1, CELSR3, PRRC2A, CCDC88B, RSL1D1, PRDX5, DDX39B, MAPKAPK3, IMPDH2, ZMYND10, IP6K1, VWA7	332	361	44596	5.20929	0.125329	0.000206965	0.000198489
PUBMED_ID	23986795	6	1.73913	3.73314e-06	HLA-B, CD28, CTLA4, HLA-A, GTF2H4, IL2	332	32	44596	25.186	0.125636	0.000207189	0.000198703
PUBMED_ID	20498205	5	1.44928	3.81367e-06	IL21, IL2RA, CTLA4, CD226, IL2	332	15	44596	44.7751	0.128165	0.00021036	0.000201744
PUBMED_ID	20233754	5	1.44928	3.81367e-06	IL21, CTLA4, TNFAIP3, HLA-DRB1, IL2	332	15	44596	44.7751	0.128165	0.00021036	0.000201744
PUBMED_ID	20410501	5	1.44928	3.81367e-06	IL2RA, HLA-DRA, HLA-A, BTNL2, HLA-DQA1	332	15	44596	44.7751	0.128165	0.00021036	0.000201744
PUBMED_ID	20219786	5	1.44928	3.81367e-06	IL21, IL2RA, CTLA4, CD226, IL2	332	15	44596	44.7751	0.128165	0.00021036	0.000201744
PUBMED_ID	17703412	11	3.18841	3.89478e-06	IL21, IL2RA, LTA, TAP2, CD28, CTLA4, TAP1, IRF5, TNF, PSMB8, IL2	332	207	44596	7.13806	0.130704	0.00021195	0.000203269
PUBMED_ID	34709727	35	10.1449	3.90174e-06	RBM28, MDC1, FKBP2, SLC1A5, AGPAT1, RNF5, GSPT1, BAG6, PRDX5, RPS18, NEU1, FLOT1, WDR6, FLNC, SLC39A7, CLIC1, TNPO3, RBM6, HSPA1L, USP4, BTN2A1, HLA-B, TAP2, HLA-C, HLA-A, HLA-F, RHOA, PRRC2A, RSL1D1, ALDH5A1, DDX39B, IMPDH2, CALU, NDUFAF3, HLA-DQB1	332	1943	44596	2.41965	0.130922	0.00021195	0.000203269
PUBMED_ID	19692168	15	4.34783	3.9651e-06	GPX1, HFE, NICN1, TERF2, LITAF, TNF, CDC25A, IL2, RXRB, CCNA2, ERCC4, LTA, CTLA4, BAK1, TCTA	332	421	44596	4.78594	0.1329	0.00021195	0.000203269
PUBMED_ID	26972000	30	8.69565	3.97867e-06	VPS4A, SLC1A5, SPATA5, RNF5, GSPT1, GMPPB, BAG6, TRMT112, PRKAR2A, WDR6, SLC39A7, ANKRD50, TANGO6, RING1, TUBB, DYRK1A, HLA-B, HLA-C, HLA-A, RHOA, CDC25A, RSL1D1, ERCC4, IMPDH2, CSNK2B, UQCRC1, CALU, NDUFAF3, QRICH1, SNTB2	332	1517	44596	2.6564	0.133323	0.00021195	0.000203269
PUBMED_ID	19728333	4	1.15942	4.00752e-06	HLA-B, HLA-C, HLA-A, HLA-G	332	5	44596	107.46	0.134222	0.00021195	0.000203269
PUBMED_ID	2477242	4	1.15942	4.00752e-06	MSH5-SAPCD1, C6ORF47, SAPCD1, MSH5	332	5	44596	107.46	0.134222	0.00021195	0.000203269
PUBMED_ID	14567462	4	1.15942	4.00752e-06	HLA-B, TNF, HLA-DRB1, HLA-DQB1	332	5	44596	107.46	0.134222	0.00021195	0.000203269
PUBMED_ID	24797007	4	1.15942	4.00752e-06	SPRY1, SPATA5, FGF2, NUDT6	332	5	44596	107.46	0.134222	0.00021195	0.000203269
PUBMED_ID	19148137	4	1.15942	4.00752e-06	TAP2, TAP1, PSMB8, PSMB9	332	5	44596	107.46	0.134222	0.00021195	0.000203269
PUBMED_ID	16276008	4	1.15942	4.00752e-06	CTLA4, HLA-DRB1, HLA-DQA1, HLA-DQB1	332	5	44596	107.46	0.134222	0.00021195	0.000203269
PUBMED_ID	21931648	4	1.15942	4.00752e-06	USP4, MST1, DAG1, APEH	332	5	44596	107.46	0.134222	0.00021195	0.000203269
PUBMED_ID	19404951	4	1.15942	4.00752e-06	TAP2, TAP1, PSMB8, PSMB9	332	5	44596	107.46	0.134222	0.00021195	0.000203269
PUBMED_ID	3129499	4	1.15942	4.00752e-06	HLA-DRB5, HLA-DRB1, HLA-DQA1, HLA-DQB1	332	5	44596	107.46	0.134222	0.00021195	0.000203269
PUBMED_ID	17559577	4	1.15942	4.00752e-06	HLA-DRB5, HLA-DPB1, HLA-DRB1, HLA-DQB1	332	5	44596	107.46	0.134222	0.00021195	0.000203269
PUBMED_ID	19202550	4	1.15942	4.00752e-06	TAP2, TAP1, PSMB8, PSMB9	332	5	44596	107.46	0.134222	0.00021195	0.000203269
PUBMED_ID	17767555	4	1.15942	4.00752e-06	LTA, CD28, CTLA4, TNF	332	5	44596	107.46	0.134222	0.00021195	0.000203269
PUBMED_ID	16426242	4	1.15942	4.00752e-06	HLA-DRB5, HLA-B, HLA-DRB1, HLA-DQB1	332	5	44596	107.46	0.134222	0.00021195	0.000203269
PUBMED_ID	16875346	4	1.15942	4.00752e-06	TNF, HLA-DRB1, HLA-DQA1, HLA-DQB1	332	5	44596	107.46	0.134222	0.00021195	0.000203269
PUBMED_ID	17383044	4	1.15942	4.00752e-06	HLA-B, HLA-C, HLA-A, HLA-DRB1	332	5	44596	107.46	0.134222	0.00021195	0.000203269
PUBMED_ID	16005527	4	1.15942	4.00752e-06	CD28, CTLA4, HLA-DRB1, HLA-DQB1	332	5	44596	107.46	0.134222	0.00021195	0.000203269
PUBMED_ID	18976687	4	1.15942	4.00752e-06	TAP2, SKIV2L, HLA-G, PSORS1C1	332	5	44596	107.46	0.134222	0.00021195	0.000203269
PUBMED_ID	11979305	4	1.15942	4.00752e-06	HLA-B, HLA-A, TNF, HLA-DRB1	332	5	44596	107.46	0.134222	0.00021195	0.000203269
PUBMED_ID	18248301	4	1.15942	4.00752e-06	TAP2, TAP1, PSMB8, PSMB9	332	5	44596	107.46	0.134222	0.00021195	0.000203269
PUBMED_ID	20639878	4	1.15942	4.00752e-06	HLA-DRB5, HLA-DRB1, HLA-DQA1, HLA-DQB1	332	5	44596	107.46	0.134222	0.00021195	0.000203269
PUBMED_ID	21699788	4	1.15942	4.00752e-06	HLA-B, HLA-C, HLA-DRB1, HLA-E	332	5	44596	107.46	0.134222	0.00021195	0.000203269
PUBMED_ID	20470844	4	1.15942	4.00752e-06	TAP2, TAP1, PSMB8, PSMB9	332	5	44596	107.46	0.134222	0.00021195	0.000203269
PUBMED_ID	8890155	4	1.15942	4.00752e-06	HLA-DMA, HLA-DMB, HLA-DRA, HLA-DOB	332	5	44596	107.46	0.134222	0.00021195	0.000203269
PUBMED_ID	18486765	4	1.15942	4.00752e-06	HLA-B, HLA-DPB1, HLA-C, HLA-A	332	5	44596	107.46	0.134222	0.00021195	0.000203269
PUBMED_ID	20439292	5	1.44928	5.05514e-06	CTLA4, TNFAIP3, IRF5, MMEL1, HLA-DRB1	332	16	44596	41.9767	0.166235	0.000266573	0.000255655
PUBMED_ID	20848568	5	1.44928	5.05514e-06	IL21, MSH5, CTLA4, IRF5, CFB	332	16	44596	41.9767	0.166235	0.000266573	0.000255655
PUBMED_ID	19625176	14	4.05797	5.46637e-06	GPX1, HFE, AMT, TERF2, LITAF, TNF, CDC25A, IL2, RXRB, CCNA2, ERCC4, LTA, CTLA4, BAK1	332	374	44596	5.02822	0.178475	0.000287837	0.000276048
PUBMED_ID	31343991	16	4.63768	5.66137e-06	CUTA, DAXX, PFKFB4, HSPA1L, LAMB2, AGPAT1, PSMB8, PSMB9, PRRC2A, PLCB3, DALRD3, EXOSC9, ATRIP, VWA7, RBM6, ABCF1	332	496	44596	4.33307	0.184216	0.000297669	0.000285477
PUBMED_ID	21516116	25	7.24638	6.38408e-06	TNXB, PHF1, EHMT2, NRF1, PPP1R18, BAG6, ABHD16A, ARIH2, ZSCAN12, TRIM26, TRIM27, GPSM3, IP6K2, TCF19, ZNF165, BTN2A2, RING1, TREX1, TUBB, C3ORF62, TAP1, RHOA, LSM2, GPANK1, SPRY1	332	1147	44596	2.92775	0.205147	0.000335178	0.00032145
PUBMED_ID	23533145	24	6.95652	6.44936e-06	CUTA, SLC44A4, TNXB, LAMB2, TUBB, VPS4A, APEH, C2, C4B, C4A, PRDX5, CHTF8, SMO, DDAH2, PRKAR2A, NEU1, FLOT1, DAG1, FAT4, PPT2, CLIC1, HSPA1B, CFB, HSPA1A	332	1070	44596	3.0129	0.207011	0.000338112	0.000324264
PUBMED_ID	34244565	15	4.34783	6.48265e-06	ABT1, MDC1, RBM28, DAXX, DYRK1A, SPATA5, GTF2H4, RSL1D1, DDX39B, ERCC4, EXOSC9, CSNK2B, WDR6, RBM6, ABCF1	332	440	44596	4.57927	0.20796	0.000339363	0.000325463
PUBMED_ID	19879194	5	1.44928	6.57189e-06	IL2RA, HLA-B, CLEC16A, TNFAIP3, HLA-DRB1	332	17	44596	39.5074	0.210497	0.000343534	0.000329464
PUBMED_ID	24705354	11	3.18841	6.66852e-06	DAXX, DALRD3, CDSN, EXOSC9, ZSCAN9, QRICH1, HLA-A, LY6G6C, ANKRD50, HLA-DRB1, TMEM186	332	220	44596	6.71627	0.213237	0.00034808	0.000333823
PUBMED_ID	19170196	14	4.05797	6.8432e-06	GPX1, HFE, AMT, TERF2, LITAF, TNF, CDC25A, IL2, RXRB, CCNA2, ERCC4, LTA, CTLA4, BAK1	332	382	44596	4.92292	0.218164	0.00035668	0.000342071
PUBMED_ID	23105109	7	2.02899	7.60447e-06	USP4, TNFAIP3, TRIM26, TRIM27, TRIM31, RNF5, TRAIP	332	63	44596	14.925	0.239279	0.000395785	0.000379574
PUBMED_ID	11997714	4	1.15942	7.97085e-06	HLA-DRB5, HLA-DRB1, HLA-DQA1, HLA-DQB1	332	6	44596	89.5502	0.249237	0.00040149	0.000385046
PUBMED_ID	17153701	4	1.15942	7.97085e-06	HLA-DRB5, HLA-DPB1, HLA-DRB1, HLA-DQB1	332	6	44596	89.5502	0.249237	0.00040149	0.000385046
PUBMED_ID	17530646	4	1.15942	7.97085e-06	LTA, HLA-C, CCHCR1, TNF	332	6	44596	89.5502	0.249237	0.00040149	0.000385046
PUBMED_ID	19188433	4	1.15942	7.97085e-06	HLA-DRA, CTLA4, HLA-DRB1, HLA-DQB1	332	6	44596	89.5502	0.249237	0.00040149	0.000385046
PUBMED_ID	18292987	4	1.15942	7.97085e-06	CTLA4, HLA-DRB1, HLA-DQA1, HLA-DQB1	332	6	44596	89.5502	0.249237	0.00040149	0.000385046
PUBMED_ID	17558408	4	1.15942	7.97085e-06	IL21, ADAD1, IL2, HLA-DQA1	332	6	44596	89.5502	0.249237	0.00040149	0.000385046
PUBMED_ID	15202948	4	1.15942	7.97085e-06	HLA-B, HLA-A, HLA-DRB1, HLA-DQB1	332	6	44596	89.5502	0.249237	0.00040149	0.000385046
PUBMED_ID	19817985	4	1.15942	7.97085e-06	CTLA4, TNF, HLA-DRB1, HLA-DQB1	332	6	44596	89.5502	0.249237	0.00040149	0.000385046
PUBMED_ID	23053960	4	1.15942	7.97085e-06	IRF5, HLA-DQA2, HLA-DQB2, TNPO3	332	6	44596	89.5502	0.249237	0.00040149	0.000385046
PUBMED_ID	18223493	4	1.15942	7.97085e-06	CTLA4, HLA-A, TNF, HLA-DRB1	332	6	44596	89.5502	0.249237	0.00040149	0.000385046
PUBMED_ID	25809376	4	1.15942	7.97085e-06	HLA-B, HLA-A, TNF, IL2	332	6	44596	89.5502	0.249237	0.00040149	0.000385046
PUBMED_ID	19894308	4	1.15942	7.97085e-06	LTA, CTLA4, TNF, HLA-DRB1	332	6	44596	89.5502	0.249237	0.00040149	0.000385046
PUBMED_ID	16629714	4	1.15942	7.97085e-06	CTLA4, HLA-DRB1, HLA-DQA1, HLA-DQB1	332	6	44596	89.5502	0.249237	0.00040149	0.000385046
PUBMED_ID	20072139	4	1.15942	7.97085e-06	IL21, CTLA4, CD226, IL2	332	6	44596	89.5502	0.249237	0.00040149	0.000385046
PUBMED_ID	21068258	4	1.15942	7.97085e-06	HLA-B, CD28, HLA-C, HLA-A	332	6	44596	89.5502	0.249237	0.00040149	0.000385046
PUBMED_ID	19235017	4	1.15942	7.97085e-06	HLA-DRB5, HLA-B, HLA-A, HLA-DRB1	332	6	44596	89.5502	0.249237	0.00040149	0.000385046
PUBMED_ID	22301152	4	1.15942	7.97085e-06	HLA-B, HLA-C, CD226, HLA-A	332	6	44596	89.5502	0.249237	0.00040149	0.000385046
PUBMED_ID	11082517	4	1.15942	7.97085e-06	HLA-DRB5, HLA-DRB1, HLA-DQA1, HLA-DQB1	332	6	44596	89.5502	0.249237	0.00040149	0.000385046
PUBMED_ID	16872485	4	1.15942	7.97085e-06	LTA, CTLA4, TNF, HLA-DRB1	332	6	44596	89.5502	0.249237	0.00040149	0.000385046
PUBMED_ID	15896200	4	1.15942	7.97085e-06	HLA-DRB5, HLA-B, MICA, HLA-DRB1	332	6	44596	89.5502	0.249237	0.00040149	0.000385046
PUBMED_ID	9759843	4	1.15942	7.97085e-06	HLA-DMA, HLA-DMB, HLA-DRA, HLA-DOB	332	6	44596	89.5502	0.249237	0.00040149	0.000385046
PUBMED_ID	14508706	4	1.15942	7.97085e-06	HLA-DRB5, HLA-DPB1, HLA-DRB1, HLA-DQB1	332	6	44596	89.5502	0.249237	0.00040149	0.000385046
PUBMED_ID	15902698	4	1.15942	7.97085e-06	HLA-DRB5, HLA-B, HLA-DRB1, HLA-DQB1	332	6	44596	89.5502	0.249237	0.00040149	0.000385046
PUBMED_ID	27432908	22	6.37681	8.03366e-06	HLA-DRB5, VPS4A, HLA-B, HLA-C, HLA-A, SLC1A5, HLA-G, CDC25A, GMPPB, BAG6, CCNA2, PRDX5, MAPKAPK3, IMPDH1, PRKAR2A, CALU, NDUFAF3, LY6G5B, SLC39A7, ANKRD50, TNPO3, SNTB2	332	931	44596	3.17417	0.250931	0.000404088	0.000387537
PUBMED_ID	28319085	12	3.47826	8.10262e-06	RPS6KA4, DDR1, BRD2, PFKFB4, GPX1, NPRL2, EHMT2, ARIH2, SLC39A7, MST1R, AGPAT1, CDC25A	332	276	44596	5.84023	0.252786	0.000406987	0.000390318
PUBMED_ID	19084217	5	1.44928	8.40015e-06	SCGN, HFE, BTN1A1, TRIM38, SLC17A1	332	18	44596	37.3126	0.260739	0.000420756	0.000403523
PUBMED_ID	12519789	5	1.44928	8.40015e-06	HLA-DRB5, TUBB, HLA-B, HLA-DRA, HLA-DRB1	332	18	44596	37.3126	0.260739	0.000420756	0.000403523
PUBMED_ID	30021884	52	15.0725	9.40222e-06	RBM28, DOCK3, SLC44A4, RAPH1, WDR46, PPP1R18, RPS6KA4, HMGN4, SYNGAP1, RPS18, FLOT1, SLC39A7, RBM6, DAXX, FKBPL, SMKR1, MMEL1, HLA-A, TERF2, CDC25A, DDX39B, CYP21A2, DXO, IRF5, CFB, FKBP2, TNXB, COL11A2, AGER, AIF1, STRN4, USP19, PRDX5, EXOSC9, FLNC, CCDC71, MICA, ABCF1, IP6K2, HSPA1L, TMA7, PRRC2A, RSL1D1, ERCC4, CALU, PSMG1, QRICH1, FAT4, CEP41, HSPA1B, SLC26A6, FERMT3	332	3650	44596	1.91368	0.286907	0.000470294	0.000451032
PUBMED_ID	20962850	6	1.73913	1.02286e-05	IL21, CLEC16A, CTLA4, TNFAIP3, IRF5, IL2	332	39	44596	20.6654	0.307789	0.00051092	0.000489994
PUBMED_ID	31980649	32	9.27536	1.10525e-05	RBM28, FGF2, FAM117B, NKAPL, RPS6KA4, PRDX5, SOCS1, RPS18, WDR6, TRIM26, FLNC, TRIM27, SLC39A7, SH2B3, CLIC1, ABCF1, CISH, BAD, TUBB, HLA-B, TMA7, HLA-C, HLA-A, RHOA, RSL1D1, DDX39B, MAPKAPK3, IMPDH2, CSNK2B, UQCRC1, CALU, HSPA1A	332	1775	44596	2.42164	0.327998	0.000551307	0.000528727
PUBMED_ID	19587357	5	1.44928	1.31452e-05	AGER, FGF2, HLA-DRB1, HLA-DQA1, HLA-DQB1	332	20	44596	33.5813	0.376718	0.000654782	0.000627963
PUBMED_ID	30554943	16	4.63768	1.32696e-05	MDC1, BRD2, DAXX, RING1, EHMT2, TUBB, TERF2, GTF2H4, HMGN4, RPS18, CSNK2B, CALU, PSMG1, TNPO3, NELFE, ABCF1	332	533	44596	4.03228	0.3795	0.000660064	0.000633029
PUBMED_ID	15699512	4	1.15942	1.38721e-05	MICA, HLA-DRB1, HLA-DQA1, HLA-DQB1	332	7	44596	76.7573	0.392802	0.000688133	0.000659949
PUBMED_ID	10508608	4	1.15942	1.38721e-05	HLA-B, TAP2, TAP1, HLA-A	332	7	44596	76.7573	0.392802	0.000688133	0.000659949
PUBMED_ID	19549727	9	2.6087	1.54216e-05	RNF123, UBE2H, RING1, ARIH2, TRIM26, TRIM27, TRIM31, RNF5, TRAIP	332	147	44596	8.224	0.425712	0.000763941	0.000732651
PUBMED_ID	19861144	5	1.44928	1.61432e-05	HLA-B, HLA-C, HLA-A, HLA-DRB1, HLA-DQB1	332	21	44596	31.9822	0.440426	0.00079859	0.000765882
PUBMED_ID	20492596	5	1.44928	1.96153e-05	HLA-B, HLA-C, HLA-A, HLA-DRB1, HLA-DQB1	332	22	44596	30.5285	0.506115	0.000967689	0.000928054
PUBMED_ID	23850713	5	1.44928	1.96153e-05	HLA-DRB5, HLA-DRA, BTNL2, HLA-DRB1, HLA-DQA1	332	22	44596	30.5285	0.506115	0.000967689	0.000928054
PUBMED_ID	25921289	33	9.56522	2.03944e-05	RBM28, SLC1A5, APEH, SPATA5, STRN4, USP19, GSPT1, BAG6, EXOSC9, ARIH2, WDR6, CLIC1, TNPO3, NELFE, ABCF1, USP4, BTN1A1, TUBB, DYRK1A, HLA-A, PRRC2A, RSL1D1, DDX39B, ERCC4, IMPDH1, IMPDH2, CSNK2B, UQCRC1, CALU, PRKD2, QRICH1, SKIV2L, HSPA1A	332	1922	44596	2.30631	0.519762	0.00100475	0.000963595
PUBMED_ID	29117863	37	10.7246	2.15763e-05	VPS4A, RAPH1, PPT2-EGFL8, TXNDC11, SLC1A5, AGPAT1, LITAF, WDR46, STRN4, USP19, GSPT1, BAG6, SNN, CHTF8, DAG1, WDR6, IP6K1, NKX2-3, MICA, TNPO3, RBM6, ABCF1, MICB, IP6K2, ESRRA, MANBA, FKRP, PMM2, DYRK1A, ACOT13, RSL1D1, DALRD3, DDX39B, IMPDH2, ATP6V1G2-DDX39B, HSPA1B, HSPA1A	332	2295	44596	2.16559	0.539746	0.00106152	0.00101804
PUBMED_ID	8132574	4	1.15942	2.20731e-05	C4B, C4A, SKIV2L, STK19	332	8	44596	67.1627	0.547897	0.00107421	0.00103021
PUBMED_ID	22694956	4	1.15942	2.20731e-05	TNXB, FKBPL, NOTCH4, CFB	332	8	44596	67.1627	0.547897	0.00107421	0.00103021
PUBMED_ID	12047747	4	1.15942	2.20731e-05	HLA-B, TAP2, TAP1, HLA-A	332	8	44596	67.1627	0.547897	0.00107421	0.00103021
PUBMED_ID	20472930	4	1.15942	2.20731e-05	LTA, TNF, HLA-DQA1, HLA-DQB1	332	8	44596	67.1627	0.547897	0.00107421	0.00103021
PUBMED_ID	17170457	4	1.15942	2.20731e-05	HLA-B, HLA-C, HLA-A, MICA	332	8	44596	67.1627	0.547897	0.00107421	0.00103021
PUBMED_ID	12853576	4	1.15942	2.20731e-05	HLA-B, HLA-C, HLA-A, HLA-G	332	8	44596	67.1627	0.547897	0.00107421	0.00103021
PUBMED_ID	21750679	4	1.15942	2.20731e-05	IRF5, PSORS1C1, TNPO3, PSORS1C2	332	8	44596	67.1627	0.547897	0.00107421	0.00103021
PUBMED_ID	15191519	4	1.15942	2.20731e-05	HLA-DRB1, IL2, HLA-DQA1, HLA-DQB1	332	8	44596	67.1627	0.547897	0.00107421	0.00103021
PUBMED_ID	31527615	28	8.11594	2.37544e-05	MDC1, EHMT2, SPATA5, PPP1R18, STRN4, PRDX5, CHTF8, PRKAR2A, EXOSC9, TRIM26, TRIM27, CLIC1, RBM6, ABCF1, BRD2, DAXX, LAMB2, DYRK1A, GTF2H4, TERF2, HLA-G, RHOA, PRRC2A, IMPDH1, IMPDH2, UQCRC1, SKIV2L, SNTB2	332	1497	44596	2.51243	0.574424	0.00115446	0.00110718
PUBMED_ID	19615732	22	6.37681	2.48028e-05	MOG, USP4, VPS4A, COL11A2, TNFAIP3, SLC1A5, STRN4, CDC25A, USP19, PRRC2A, LSM2, BAG6, CCNA2, PRDX5, STRIP2, CSNK2B, PRKD2, FLNC, SLC39A7, TNPO3, NELFE, SNTB2	332	1005	44596	2.94045	0.590172	0.00120379	0.00115448
PUBMED_ID	27684187	25	7.24638	2.48388e-05	NPRL2, APEH, GSPT1, GMPPB, PRDX5, RPS18, PRKAR2A, FLOT1, CLIC1, ABCF1, GPX1, RING1, BAD, TUBB, HLA-A, TERF2, RHOA, PRRC2A, DDX39B, IMPDH1, IMPDH2, CSNK2B, CALU, PRKD2, HSPA1A	332	1247	44596	2.69297	0.590703	0.00120391	0.0011546
PUBMED_ID	34373451	33	9.56522	2.64772e-05	EHMT2, GMNN, NRF1, SLC1A5, SPATA5, WDR46, STRN4, GSPT1, GMPPB, TRMT112, RPS18, EXOSC9, VARS2, ATRIP, TNPO3, ABCF1, ABT1, ZNF165, UBE2H, TANGO6, TUBB, GTF2H4, TERF2, LSM2, TRAIP, CCNA2, RSL1D1, NME6, IMPDH2, CSNK2B, RPP21, UQCRC1, PSMG1	332	1948	44596	2.27553	0.614124	0.0012816	0.00122911
PUBMED_ID	19738201	18	5.21739	2.66599e-05	TUBB, ACOT13, BAG6, RSL1D1, DDX39B, DDAH2, RPS18, IMPDH2, CSNK2B, FLOT1, PSMG1, LY6G5B, FLNC, CLIC1, HSPA1B, HSPA1A, ABCF1, FERMT3	332	707	44596	3.41988	0.61665	0.0012887	0.00123592
PUBMED_ID	24489884	5	1.44928	2.81619e-05	TRIM40, RNF39, TRIM26, TRIM31, TRIM10	332	24	44596	27.9844	0.63681	0.00135948	0.0013038
PUBMED_ID	10931946	8	2.31884	3.20447e-05	TRMT112, PRDX5, TDP2, VPS4A, FLOT1, ARIH2, ACOT13, LSM2	332	119	44596	9.03027	0.684146	0.00154485	0.00148158
PUBMED_ID	18676680	13	3.76812	3.26696e-05	GPX1, HFE, AMT, TERF2, TNF, CDC25A, IL2, RXRB, CCNA2, ERCC4, LTA, CTLA4, BAK1	332	381	44596	4.58328	0.691166	0.00157056	0.00150623
PUBMED_ID	19833889	4	1.15942	3.29273e-05	IL2RA, HLA-DRB1, HLA-DQA1, HLA-DQB1	332	9	44596	59.7001	0.694015	0.00157056	0.00150623
PUBMED_ID	24449572	4	1.15942	3.29273e-05	IL2RA, TNFAIP3, BTNL2, MMEL1	332	9	44596	59.7001	0.694015	0.00157056	0.00150623
PUBMED_ID	1529427	4	1.15942	3.29273e-05	TAP2, TAP1, PSMB8, PSMB9	332	9	44596	59.7001	0.694015	0.00157056	0.00150623
PUBMED_ID	21543478	4	1.15942	3.29273e-05	HLA-B, CD28, HLA-C, HLA-A	332	9	44596	59.7001	0.694015	0.00157056	0.00150623
PUBMED_ID	18069935	4	1.15942	3.29273e-05	C4A, LTA, TNF, C2	332	9	44596	59.7001	0.694015	0.00157056	0.00150623
PUBMED_ID	25108386	4	1.15942	3.29273e-05	HLA-DRB5, HLA-DRA, HLA-DRB1, HLA-DQA1	332	9	44596	59.7001	0.694015	0.00157056	0.00150623
PUBMED_ID	15018649	4	1.15942	3.29273e-05	NFKBIL1, CTLA4, TNF, HLA-DRB1	332	9	44596	59.7001	0.694015	0.00157056	0.00150623
PUBMED_ID	19275586	5	1.44928	3.33303e-05	HLA-B, CD28, HLA-C, CTLA4, IL2	332	25	44596	26.8651	0.698417	0.00158767	0.00152264
PUBMED_ID	21399635	5	1.44928	3.91604e-05	RPS6KA4, CLEC16A, IRF5, TNPO3, HLA-E	332	26	44596	25.8318	0.755464	0.00186045	0.00178425
PUBMED_ID	20378664	5	1.44928	3.91604e-05	GABBR1, HLA-DRA, CTLA4, BTNL2, IL2	332	26	44596	25.8318	0.755464	0.00186045	0.00178425
PUBMED_ID	17474147	12	3.47826	4.08555e-05	NCKIPSD, GABBR1, DOCK3, BAD, EHMT2, DAG1, ZKSCAN3, FLNC, AGER, ZNF311, CELSR3, TRAIP	332	329	44596	4.8994	0.769927	0.00193843	0.00185903
PUBMED_ID	21900206	23	6.66667	4.22866e-05	DDR1, TCF19, DAXX, PFKFB4, GPX1, USP4, BAD, NPRL2, COL11A2, B3GALT4, NRXN2, CDC25A, BAG6, DALRD3, MAPKAPK3, DDAH2, TDP2, C6ORF136, CSNK2B, HLA-DPB1, PRKD2, BAK1, MON1A	332	1124	44596	2.74865	0.781469	0.00200368	0.00192162
PUBMED_ID	19019335	8	2.31884	4.392e-05	HSPA1L, IL2RA, LST1, CTLA4, TNF, IL2, HSPA1B, HSPA1A	332	125	44596	8.59682	0.793937	0.00207834	0.00199322
PUBMED_ID	26638075	31	8.98551	4.47578e-05	FKBP2, SLC1A5, SPATA5, AGPAT1, STRN4, NCKIPSD, PRKAR2A, FLOT1, WDR6, TRIM26, TRIM27, SLC39A7, CCHCR1, BSN, GPX1, HSPA1L, TUBB, TAP2, DCDC2, TAP1, HLA-A, RHOA, PRRC2A, CCNA2, IMPDH2, UQCRC1, CALU, IRF5, PSMG1, CEP41, HSPA1B	332	1820	44596	2.28796	0.800053	0.0021152	0.00202857
PUBMED_ID	8450224	4	1.15942	4.67801e-05	HLA-DRB5, CD28, HLA-DRA, HLA-DRB1	332	10	44596	53.7301	0.81408	0.00219922	0.00210914
PUBMED_ID	24047820	4	1.15942	4.67801e-05	OR2J3, OR12D3, TRIM27, ZNF311	332	10	44596	53.7301	0.81408	0.00219922	0.00210914
PUBMED_ID	15784911	4	1.15942	4.67801e-05	HLA-DRB5, IL2RA, HLA-DRA, HLA-DRB1	332	10	44596	53.7301	0.81408	0.00219922	0.00210914
PUBMED_ID	16540751	4	1.15942	4.67801e-05	TNF, HLA-DRB1, HLA-DQA1, HLA-DQB1	332	10	44596	53.7301	0.81408	0.00219922	0.00210914
PUBMED_ID	15146197	24	6.95652	4.72533e-05	DDR1, CUTA, BRD2, RMI2, LAMB2, EHMT2, ZNF391, TXNDC11, FGF2, FAM117B, TRMT112, PLCB3, APOM, CHTF8, DALRD3, SYNGAP1, NME6, DAG1, ARIH2, SPRY1, CCHCR1, CCDC51, MICB, IP6K2	332	1215	44596	2.65334	0.817217	0.00221856	0.00212769
PUBMED_ID	19527514	8	2.31884	5.10871e-05	HSPA1L, IL2RA, LST1, CTLA4, TNF, IL2, HSPA1B, HSPA1A	332	128	44596	8.39533	0.84076	0.00239231	0.00229433
PUBMED_ID	18818748	8	2.31884	5.10871e-05	HSPA1L, IL2RA, LST1, CTLA4, TNF, IL2, HSPA1B, HSPA1A	332	128	44596	8.39533	0.84076	0.00239231	0.00229433
PUBMED_ID	23455636	5	1.44928	6.11311e-05	DDR1, SKIV2L, CFB, IER3, C2	332	29	44596	23.1595	0.88904	0.00285893	0.00274184
PUBMED_ID	24532677	4	1.15942	6.39687e-05	HLA-B, MICA, HLA-DRB1, HLA-DQA1	332	11	44596	48.8456	0.899806	0.00297231	0.00285057
PUBMED_ID	21085635	4	1.15942	6.39687e-05	HLA-DRB5, HLA-DRA, HLA-DRB1, IL2	332	11	44596	48.8456	0.899806	0.00297231	0.00285057
PUBMED_ID	26656785	4	1.15942	6.39687e-05	HLA-B, HLA-C, HLA-A, MICA	332	11	44596	48.8456	0.899806	0.00297231	0.00285057
PUBMED_ID	18204446	4	1.15942	6.39687e-05	MSH5-SAPCD1, MSH5, IRF5, TNPO3	332	11	44596	48.8456	0.899806	0.00297231	0.00285057
PUBMED_ID	25827531	4	1.15942	6.39687e-05	HLA-B, CD28, HLA-C, HLA-A	332	11	44596	48.8456	0.899806	0.00297231	0.00285057
PUBMED_ID	31300519	14	4.05797	6.86045e-05	CDSN, HSPA1L, TUBB, SLC1A5, GSPT1, BAG6, C4B, C4A, DDX39B, RPS18, IMPDH2, FLNC, ATRIP, HSPA1A	332	477	44596	3.94246	0.915193	0.0031836	0.00305321
PUBMED_ID	23284291	6	1.73913	7.25385e-05	NCR3, MOG, AGER, HLA-DQA2, MUC21, HLA-DQB1	332	58	44596	13.8957	0.926382	0.00336182	0.00322413
PUBMED_ID	23602568	17	4.92754	7.5843e-05	DYRK1A, GTF2H4, FAM117B, BAG6, RPS6KA4, CCNA2, RSL1D1, DDX39B, MAPKAPK3, TDP2, UBD, IMPDH2, CSNK2B, FLOT1, WDR6, TNPO3, NELFE	332	695	44596	3.28565	0.934632	0.00351045	0.00336667
PUBMED_ID	20877624	20	5.7971	7.66728e-05	HEMK1, GPX1, BAD, AMT, TAP1, ACOT13, HSD17B8, RHOA, TMEM186, GMPPB, PRDX5, ALDH5A1, NME6, DNAJC4, UQCRC1, NDUFAF3, BAK1, SLC25A20, VARS2, CCDC51	332	926	44596	2.90119	0.936554	0.00354429	0.00339913
PUBMED_ID	20673868	9	2.6087	8.22953e-05	IL2RA, LTA, VEGFB, TAP1, TNF, FGF2, HLA-G, IL2, HLA-E	332	186	44596	6.49961	0.94817	0.00379445	0.00363903
PUBMED_ID	20452482	9	2.6087	8.22953e-05	IL2RA, LTA, VEGFB, TAP1, TNF, FGF2, HLA-G, IL2, HLA-E	332	186	44596	6.49961	0.94817	0.00379445	0.00363903
PUBMED_ID	14566095	4	1.15942	8.48224e-05	LTA, CTLA4, TNF, IL2	332	12	44596	44.7751	0.952673	0.00390096	0.00374119
PUBMED_ID	27100087	4	1.15942	8.48224e-05	DYRK1A, KCNJ15, PSMG1, ETS2	332	12	44596	44.7751	0.952673	0.00390096	0.00374119
PUBMED_ID	31536960	19	5.50725	8.95383e-05	CUTA, FKBP2, GPX1, HLA-B, AMT, ACOT13, HLA-A, SLC1A5, GTF2H4, RHOA, BAG6, PRDX5, DDAH2, IMPDH2, CALU, UQCRC1, NDUFAF3, SLC25A20, CLIC1	332	858	44596	2.97457	0.960057	0.00402504	0.00386018
PUBMED_ID	20195357	9	2.6087	9.54198e-05	RXRB, CUTA, DAXX, GABBR1, TUBB, STRN4, RHOA, HSPA1A, PRRC2A	332	190	44596	6.36278	0.967673	0.00402504	0.00386018
PUBMED_ID	28302793	17	4.92754	0.000102927	HSPA1L, TUBB, HLA-A, SLC1A5, PRRC2A, LSM2, RSL1D1, DDX39B, RPS18, IMPDH2, CALU, UQCRC1, CLIC1, HSPA1B, TNPO3, RBM6, HSPA1A	332	714	44596	3.19822	0.975323	0.00402504	0.00386018
PUBMED_ID	17081983	27	7.82609	0.000103979	MDC1, TNFAIP3, SLC1A5, PPP1R18, BAG6, PRKAR2A, EXOSC9, NELFE, RBM6, ABCF1, BRD2, DAXX, TREX1, TERF2, PRRC2A, RSL1D1, PLCB3, ERCC4, C6ORF47, CSNK2B, CALU, PRKD2, SKIV2L, HSPA1B, SLC26A6, HSPA1A, SNTB2	332	1545	44596	2.34743	0.976239	0.00402504	0.00386018
PUBMED_ID	11085536	4	1.15942	0.000109663	NPRL2, TUSC2, ZMYND10, RBM6	332	13	44596	41.3309	0.980632	0.00402504	0.00386018
PUBMED_ID	11586298	4	1.15942	0.000109663	RAPH1, NBEAL1, CARF, FAM117B	332	13	44596	41.3309	0.980632	0.00402504	0.00386018
PUBMED_ID	19865102	4	1.15942	0.000109663	IL2RA, CLEC16A, CD226, HLA-DRB1	332	13	44596	41.3309	0.980632	0.00402504	0.00386018
PUBMED_ID	23847689	4	1.15942	0.000109663	HLA-B, CD28, HLA-C, HLA-A	332	13	44596	41.3309	0.980632	0.00402504	0.00386018
PUBMED_ID	16964243	14	4.05797	0.000115707	PPP1R14B, EHMT2, TERF2, PRRC2A, BAG6, RSL1D1, CALU, SKIV2L, HSPA1B, NELFE, RBM6, HSPA1A, SNTB2, ABCF1	332	503	44596	3.73868	0.984416	0.00402504	0.00386018
PUBMED_ID	17431094	4	1.15942	0.000138804	HLA-DRB5, IL2RA, HLA-DRA, HLA-DRB1	332	14	44596	38.3787	0.99321	0.00402504	0.00386018
PUBMED_ID	20049410	4	1.15942	0.000138804	IL21, TNFAIP3, IRF5, MMEL1	332	14	44596	38.3787	0.99321	0.00402504	0.00386018
PUBMED_ID	33957083	26	7.53623	0.000144466	RBM28, ATF6B, EHMT2, SLC1A5, APEH, TMEM186, BAG6, PRKAR2A, FLOT1, WDR6, TRIM27, VARS2, ABCF1, BRD2, HSPA1L, TUBB, HLA-C, HLA-A, RSL1D1, IMPDH2, DNAJC4, CALU, NDUFAF3, HSPA1B, HSPA1A, SNTB2	332	1487	44596	2.34866	0.994461	0.00402504	0.00386018
PUBMED_ID	19394292	7	2.02899	0.000146188	MDC1, DAXX, ERCC4, EXOSC9, TUBB, TRIM26, HSPA1A	332	106	44596	8.87054	0.994794	0.00402504	0.00386018
PUBMED_ID	32203420	19	5.50725	0.000159323	DOCK3, GPX1, RAPH1, HLA-C, RHOA, GSPT1, PRRC2A, TRMT112, PRDX5, HMGN4, PDF, PRKAR2A, IMPDH2, FLOT1, CALU, WDR6, TRIM27, RBM6, SNTB2	332	899	44596	2.83891	0.996754	0.00402504	0.00386018
PUBMED_ID	19956635	7	2.02899	0.000161964	HLA-B, HLA-C, HLA-A, TNF, HLA-DRB1, HLA-DQA1, HLA-DQB1	332	108	44596	8.70627	0.997048	0.00402504	0.00386018
PUBMED_ID	16709874	3	0.869565	0.000163961	HLA-DRB1, HLA-DQA1, HLA-DQB1	332	3	44596	134.325	0.997253	0.00402504	0.00386018
PUBMED_ID	18186801	3	0.869565	0.000163961	HLA-B, HLA-A, HLA-DRB1	332	3	44596	134.325	0.997253	0.00402504	0.00386018
PUBMED_ID	24738569	3	0.869565	0.000163961	HLA-DRB1, HLA-DQA1, HLA-DQB1	332	3	44596	134.325	0.997253	0.00402504	0.00386018
PUBMED_ID	11480844	3	0.869565	0.000163961	HLA-B, HLA-A, HLA-DRB1	332	3	44596	134.325	0.997253	0.00402504	0.00386018
PUBMED_ID	23666708	3	0.869565	0.000163961	HSPA1L, HSPA1B, HSPA1A	332	3	44596	134.325	0.997253	0.00402504	0.00386018
PUBMED_ID	11260508	3	0.869565	0.000163961	HLA-DPB1, HLA-DRB1, HLA-DQB1	332	3	44596	134.325	0.997253	0.00402504	0.00386018
PUBMED_ID	18580606	3	0.869565	0.000163961	HLA-B, HLA-C, HLA-A	332	3	44596	134.325	0.997253	0.00402504	0.00386018
PUBMED_ID	15784468	3	0.869565	0.000163961	HLA-B, HLA-A, HLA-DRB1	332	3	44596	134.325	0.997253	0.00402504	0.00386018
PUBMED_ID	19127112	3	0.869565	0.000163961	HLA-B, HLA-A, HLA-DRB1	332	3	44596	134.325	0.997253	0.00402504	0.00386018
PUBMED_ID	18058064	3	0.869565	0.000163961	C4A, TNXB, HLA-DRB1	332	3	44596	134.325	0.997253	0.00402504	0.00386018
PUBMED_ID	11464148	3	0.869565	0.000163961	HLA-B, HLA-DRA, HLA-A	332	3	44596	134.325	0.997253	0.00402504	0.00386018
PUBMED_ID	12121676	3	0.869565	0.000163961	HLA-DRB1, HLA-DQA1, HLA-DQB1	332	3	44596	134.325	0.997253	0.00402504	0.00386018
PUBMED_ID	2538825	3	0.869565	0.000163961	HSPA1L, HSPA1B, HSPA1A	332	3	44596	134.325	0.997253	0.00402504	0.00386018
PUBMED_ID	6591601	3	0.869565	0.000163961	HLA-B, HLA-C, HLA-A	332	3	44596	134.325	0.997253	0.00402504	0.00386018
PUBMED_ID	15237447	3	0.869565	0.000163961	HLA-DRB1, HLA-DQA1, HLA-DQB1	332	3	44596	134.325	0.997253	0.00402504	0.00386018
PUBMED_ID	18721466	3	0.869565	0.000163961	HLA-DRB1, HLA-DQA1, HLA-DQB1	332	3	44596	134.325	0.997253	0.00402504	0.00386018
PUBMED_ID	11927505	3	0.869565	0.000163961	HLA-B, HLA-C, HLA-A	332	3	44596	134.325	0.997253	0.00402504	0.00386018
PUBMED_ID	31605414	3	0.869565	0.000163961	NOTCH4, BTNL2, HLA-DQA2	332	3	44596	134.325	0.997253	0.00402504	0.00386018
PUBMED_ID	15009803	3	0.869565	0.000163961	HLA-B, HLA-C, HLA-A	332	3	44596	134.325	0.997253	0.00402504	0.00386018
PUBMED_ID	18797890	3	0.869565	0.000163961	HLA-B, HLA-A, HLA-DRB1	332	3	44596	134.325	0.997253	0.00402504	0.00386018
PUBMED_ID	16361713	3	0.869565	0.000163961	HLA-B, HLA-A, HLA-DRB1	332	3	44596	134.325	0.997253	0.00402504	0.00386018
PUBMED_ID	12137324	3	0.869565	0.000163961	HLA-DRB1, HLA-DQA1, HLA-DQB1	332	3	44596	134.325	0.997253	0.00402504	0.00386018
PUBMED_ID	16174649	3	0.869565	0.000163961	HLA-B, HLA-A, HLA-DRB1	332	3	44596	134.325	0.997253	0.00402504	0.00386018
PUBMED_ID	20518845	3	0.869565	0.000163961	HLA-B, HLA-A, HLA-DRB1	332	3	44596	134.325	0.997253	0.00402504	0.00386018
PUBMED_ID	12729048	3	0.869565	0.000163961	TAP2, TAP1, HLA-DRB1	332	3	44596	134.325	0.997253	0.00402504	0.00386018
PUBMED_ID	15300424	3	0.869565	0.000163961	HLA-DRB1, HLA-DQA1, HLA-DQB1	332	3	44596	134.325	0.997253	0.00402504	0.00386018
PUBMED_ID	11169241	3	0.869565	0.000163961	HLA-DRB1, HLA-DQA1, HLA-DQB1	332	3	44596	134.325	0.997253	0.00402504	0.00386018
PUBMED_ID	12021139	3	0.869565	0.000163961	HLA-DRB1, HLA-DQA1, HLA-DQB1	332	3	44596	134.325	0.997253	0.00402504	0.00386018
PUBMED_ID	16337001	3	0.869565	0.000163961	HLA-B, HLA-DRB1, HLA-DQB1	332	3	44596	134.325	0.997253	0.00402504	0.00386018
PUBMED_ID	16829307	3	0.869565	0.000163961	HLA-DRB1, HLA-DQA1, HLA-DQB1	332	3	44596	134.325	0.997253	0.00402504	0.00386018
PUBMED_ID	24033735	3	0.869565	0.000163961	HLA-B, HLA-A, HLA-DRB1	332	3	44596	134.325	0.997253	0.00402504	0.00386018
PUBMED_ID	20722701	3	0.869565	0.000163961	HFE, HLA-B, HLA-A	332	3	44596	134.325	0.997253	0.00402504	0.00386018
PUBMED_ID	2880793	3	0.869565	0.000163961	HSPA1L, HSPA1B, HSPA1A	332	3	44596	134.325	0.997253	0.00402504	0.00386018
PUBMED_ID	21422625	3	0.869565	0.000163961	CTLA4, HLA-DRB1, HLA-DQB1	332	3	44596	134.325	0.997253	0.00402504	0.00386018
PUBMED_ID	15220037	3	0.869565	0.000163961	HLA-B, HLA-C, HLA-A	332	3	44596	134.325	0.997253	0.00402504	0.00386018
PUBMED_ID	17445173	3	0.869565	0.000163961	HLA-DRB1, HLA-DQA1, HLA-DQB1	332	3	44596	134.325	0.997253	0.00402504	0.00386018
PUBMED_ID	11096258	3	0.869565	0.000163961	HLA-B, TAP2, TAP1	332	3	44596	134.325	0.997253	0.00402504	0.00386018
PUBMED_ID	17428599	3	0.869565	0.000163961	HSPA1L, HSPA1B, HSPA1A	332	3	44596	134.325	0.997253	0.00402504	0.00386018
PUBMED_ID	17541908	3	0.869565	0.000163961	HLA-DRB1, HLA-DQA1, HLA-DQB1	332	3	44596	134.325	0.997253	0.00402504	0.00386018
PUBMED_ID	23893339	3	0.869565	0.000163961	HSPA1L, HSPA1B, HSPA1A	332	3	44596	134.325	0.997253	0.00402504	0.00386018
PUBMED_ID	22310618	3	0.869565	0.000163961	HLA-B, HLA-A, HLA-DRB1	332	3	44596	134.325	0.997253	0.00402504	0.00386018
PUBMED_ID	18578977	3	0.869565	0.000163961	HLA-B, HLA-A, MICA	332	3	44596	134.325	0.997253	0.00402504	0.00386018
PUBMED_ID	15785242	3	0.869565	0.000163961	CTLA4, HLA-DRB1, HLA-DQB1	332	3	44596	134.325	0.997253	0.00402504	0.00386018
PUBMED_ID	15498100	3	0.869565	0.000163961	HFE, HLA-B, HLA-A	332	3	44596	134.325	0.997253	0.00402504	0.00386018
PUBMED_ID	19474744	3	0.869565	0.000163961	HLA-DRB1, HLA-DQA1, HLA-DQB1	332	3	44596	134.325	0.997253	0.00402504	0.00386018
PUBMED_ID	27241705	3	0.869565	0.000163961	HLA-B, HLA-DRB1, HLA-DQB1	332	3	44596	134.325	0.997253	0.00402504	0.00386018
PUBMED_ID	16441488	3	0.869565	0.000163961	HLA-DPB1, HLA-DRB1, HLA-DQB1	332	3	44596	134.325	0.997253	0.00402504	0.00386018
PUBMED_ID	16049290	3	0.869565	0.000163961	HLA-DRB1, HLA-DQA1, HLA-DQB1	332	3	44596	134.325	0.997253	0.00402504	0.00386018
PUBMED_ID	17631742	3	0.869565	0.000163961	TNF, HLA-DRB1, HLA-DQB1	332	3	44596	134.325	0.997253	0.00402504	0.00386018
PUBMED_ID	21029472	3	0.869565	0.000163961	LTA, LTB, TNF	332	3	44596	134.325	0.997253	0.00402504	0.00386018
PUBMED_ID	18721271	3	0.869565	0.000163961	HLA-B, HLA-A, HLA-DRB1	332	3	44596	134.325	0.997253	0.00402504	0.00386018
PUBMED_ID	12911283	3	0.869565	0.000163961	HLA-B, TAP2, TAP1	332	3	44596	134.325	0.997253	0.00402504	0.00386018
PUBMED_ID	19500315	3	0.869565	0.000163961	HLA-B, HLA-A, HLA-DRB1	332	3	44596	134.325	0.997253	0.00402504	0.00386018
PUBMED_ID	29369163	3	0.869565	0.000163961	HLA-B, HLA-DPB1, HLA-DRB1	332	3	44596	134.325	0.997253	0.00402504	0.00386018
PUBMED_ID	24158818	3	0.869565	0.000163961	HLA-B, HLA-C, HLA-A	332	3	44596	134.325	0.997253	0.00402504	0.00386018
PUBMED_ID	17445172	3	0.869565	0.000163961	HLA-DRB1, HLA-DQA1, HLA-DQB1	332	3	44596	134.325	0.997253	0.00402504	0.00386018
PUBMED_ID	15140030	3	0.869565	0.000163961	HLA-B, HLA-C, MICA	332	3	44596	134.325	0.997253	0.00402504	0.00386018
PUBMED_ID	19405864	3	0.869565	0.000163961	HLA-B, MICA, HLA-DRB1	332	3	44596	134.325	0.997253	0.00402504	0.00386018
PUBMED_ID	16096810	3	0.869565	0.000163961	HLA-DPB1, HLA-DRB1, HLA-DQB1	332	3	44596	134.325	0.997253	0.00402504	0.00386018
PUBMED_ID	17392574	3	0.869565	0.000163961	HLA-B, HLA-C, HLA-DRB1	332	3	44596	134.325	0.997253	0.00402504	0.00386018
PUBMED_ID	25420801	3	0.869565	0.000163961	HLA-F, HLA-G, HLA-E	332	3	44596	134.325	0.997253	0.00402504	0.00386018
PUBMED_ID	15725578	3	0.869565	0.000163961	TNF, HLA-DQA1, HLA-DQB1	332	3	44596	134.325	0.997253	0.00402504	0.00386018
PUBMED_ID	15621102	3	0.869565	0.000163961	HLA-B, HLA-A, HLA-DRB1	332	3	44596	134.325	0.997253	0.00402504	0.00386018
PUBMED_ID	20154067	3	0.869565	0.000163961	HLA-B, HLA-A, HLA-DRB1	332	3	44596	134.325	0.997253	0.00402504	0.00386018
PUBMED_ID	26362370	3	0.869565	0.000163961	HLA-DRB1, HLA-DQA1, HLA-DQB1	332	3	44596	134.325	0.997253	0.00402504	0.00386018
PUBMED_ID	20723328	3	0.869565	0.000163961	HLA-B, HLA-A, HLA-DRB1	332	3	44596	134.325	0.997253	0.00402504	0.00386018
PUBMED_ID	12364641	3	0.869565	0.000163961	HLA-DRB1, HLA-DQA1, HLA-DQB1	332	3	44596	134.325	0.997253	0.00402504	0.00386018
PUBMED_ID	15982258	3	0.869565	0.000163961	HLA-B, HLA-C, HLA-A	332	3	44596	134.325	0.997253	0.00402504	0.00386018
PUBMED_ID	31742498	3	0.869565	0.000163961	HLA-DRB1, HLA-DQA1, HLA-DQB1	332	3	44596	134.325	0.997253	0.00402504	0.00386018
PUBMED_ID	30465166	3	0.869565	0.000163961	C4B, C4A, CYP21A2	332	3	44596	134.325	0.997253	0.00402504	0.00386018
PUBMED_ID	20569042	3	0.869565	0.000163961	HLA-DRB1, HLA-DQA1, HLA-DQB1	332	3	44596	134.325	0.997253	0.00402504	0.00386018
PUBMED_ID	30379846	3	0.869565	0.000163961	HLA-DRB1, HLA-DQA1, HLA-DPA1	332	3	44596	134.325	0.997253	0.00402504	0.00386018
PUBMED_ID	27181991	3	0.869565	0.000163961	HLA-B, HLA-C, HLA-DQB1	332	3	44596	134.325	0.997253	0.00402504	0.00386018
PUBMED_ID	12372094	3	0.869565	0.000163961	HLA-B, HLA-C, HLA-A	332	3	44596	134.325	0.997253	0.00402504	0.00386018
PUBMED_ID	15104683	3	0.869565	0.000163961	HLA-DPB1, HLA-DRB1, HLA-DQB1	332	3	44596	134.325	0.997253	0.00402504	0.00386018
PUBMED_ID	20012387	3	0.869565	0.000163961	HSPA1L, HSPA1B, HSPA1A	332	3	44596	134.325	0.997253	0.00402504	0.00386018
PUBMED_ID	17584771	3	0.869565	0.000163961	HLA-B, HLA-A, HLA-DRB1	332	3	44596	134.325	0.997253	0.00402504	0.00386018
PUBMED_ID	16112029	3	0.869565	0.000163961	HLA-DRB1, HLA-DQA1, HLA-DQB1	332	3	44596	134.325	0.997253	0.00402504	0.00386018
PUBMED_ID	19199259	3	0.869565	0.000163961	HLA-B, HLA-A, HLA-DRB1	332	3	44596	134.325	0.997253	0.00402504	0.00386018
PUBMED_ID	12765483	3	0.869565	0.000163961	HLA-DRB1, HLA-DQA1, HLA-DQB1	332	3	44596	134.325	0.997253	0.00402504	0.00386018
PUBMED_ID	15003812	3	0.869565	0.000163961	HLA-DRB1, HLA-DQA1, HLA-DQB1	332	3	44596	134.325	0.997253	0.00402504	0.00386018
PUBMED_ID	21079793	3	0.869565	0.000163961	HLA-B, HLA-A, HLA-DRB1	332	3	44596	134.325	0.997253	0.00402504	0.00386018
PUBMED_ID	15654960	3	0.869565	0.000163961	CDSN, HLA-C, CCHCR1	332	3	44596	134.325	0.997253	0.00402504	0.00386018
PUBMED_ID	18716994	3	0.869565	0.000163961	HLA-B, HLA-A, HLA-DRB1	332	3	44596	134.325	0.997253	0.00402504	0.00386018
PUBMED_ID	17924859	3	0.869565	0.000163961	HFE, HLA-B, HLA-A	332	3	44596	134.325	0.997253	0.00402504	0.00386018
PUBMED_ID	12878361	3	0.869565	0.000163961	HLA-B, MICA, HLA-DRB1	332	3	44596	134.325	0.997253	0.00402504	0.00386018
PUBMED_ID	12858445	3	0.869565	0.000163961	HLA-DMA, HLA-DMB, HLA-DRB1	332	3	44596	134.325	0.997253	0.00402504	0.00386018
PUBMED_ID	1317015	3	0.869565	0.000163961	HLA-B, HLA-C, HLA-A	332	3	44596	134.325	0.997253	0.00402504	0.00386018
PUBMED_ID	16129034	3	0.869565	0.000163961	HLA-B, HLA-C, HLA-A	332	3	44596	134.325	0.997253	0.00402504	0.00386018
PUBMED_ID	12859593	3	0.869565	0.000163961	HLA-B, HLA-A, HLA-DRB1	332	3	44596	134.325	0.997253	0.00402504	0.00386018
PUBMED_ID	14700598	3	0.869565	0.000163961	HLA-B, HLA-A, HLA-DRB1	332	3	44596	134.325	0.997253	0.00402504	0.00386018
PUBMED_ID	12574356	3	0.869565	0.000163961	HLA-B, HLA-C, HLA-A	332	3	44596	134.325	0.997253	0.00402504	0.00386018
PUBMED_ID	15963589	3	0.869565	0.000163961	HSPA1L, HSPA1B, HSPA1A	332	3	44596	134.325	0.997253	0.00402504	0.00386018
PUBMED_ID	12878363	3	0.869565	0.000163961	HLA-DPB1, HLA-DRB1, HLA-DQB1	332	3	44596	134.325	0.997253	0.00402504	0.00386018
PUBMED_ID	18761557	3	0.869565	0.000163961	HLA-B, HLA-A, HLA-DRB1	332	3	44596	134.325	0.997253	0.00402504	0.00386018
PUBMED_ID	15083289	3	0.869565	0.000163961	HLA-DRB1, HLA-DQA1, HLA-DQB1	332	3	44596	134.325	0.997253	0.00402504	0.00386018
PUBMED_ID	17538887	3	0.869565	0.000163961	HLA-B, HLA-DRB1, HLA-DQB1	332	3	44596	134.325	0.997253	0.00402504	0.00386018
PUBMED_ID	28182740	3	0.869565	0.000163961	HSPA1L, HSPA1B, HSPA1A	332	3	44596	134.325	0.997253	0.00402504	0.00386018
PUBMED_ID	26168013	3	0.869565	0.000163961	HLA-DRB1, HLA-DQA1, HLA-DQB1	332	3	44596	134.325	0.997253	0.00402504	0.00386018
PUBMED_ID	19143810	3	0.869565	0.000163961	HLA-DRB1, HLA-DQA1, HLA-DQB1	332	3	44596	134.325	0.997253	0.00402504	0.00386018
PUBMED_ID	10659848	3	0.869565	0.000163961	PRM2, PRM1, TNP2	332	3	44596	134.325	0.997253	0.00402504	0.00386018
PUBMED_ID	11916167	3	0.869565	0.000163961	HLA-DRB1, HLA-DQA1, HLA-DQB1	332	3	44596	134.325	0.997253	0.00402504	0.00386018
PUBMED_ID	26671138	3	0.869565	0.000163961	HLA-DRB1, HLA-DQA1, HLA-DQB1	332	3	44596	134.325	0.997253	0.00402504	0.00386018
PUBMED_ID	11752507	3	0.869565	0.000163961	CTLA4, TNF, HLA-DQB1	332	3	44596	134.325	0.997253	0.00402504	0.00386018
PUBMED_ID	19907433	3	0.869565	0.000163961	MOG, HLA-C, HLA-A	332	3	44596	134.325	0.997253	0.00402504	0.00386018
PUBMED_ID	11341920	3	0.869565	0.000163961	C4B, CFB, C2	332	3	44596	134.325	0.997253	0.00402504	0.00386018
PUBMED_ID	20537664	3	0.869565	0.000163961	HLA-B, HLA-A, HLA-DRB1	332	3	44596	134.325	0.997253	0.00402504	0.00386018
PUBMED_ID	23184486	3	0.869565	0.000163961	HLA-C, HLA-DRB1, HLA-DQB1	332	3	44596	134.325	0.997253	0.00402504	0.00386018
PUBMED_ID	11424637	3	0.869565	0.000163961	HLA-DRB1, HLA-DQA1, HLA-DQB1	332	3	44596	134.325	0.997253	0.00402504	0.00386018
PUBMED_ID	21482733	3	0.869565	0.000163961	HLA-B, HLA-C, HLA-A	332	3	44596	134.325	0.997253	0.00402504	0.00386018
PUBMED_ID	19019964	3	0.869565	0.000163961	HLA-B, HLA-C, HLA-A	332	3	44596	134.325	0.997253	0.00402504	0.00386018
PUBMED_ID	16456797	3	0.869565	0.000163961	HLA-B, HLA-A, HLA-DRB1	332	3	44596	134.325	0.997253	0.00402504	0.00386018
PUBMED_ID	16386651	3	0.869565	0.000163961	HLA-B, HLA-A, HLA-DRB1	332	3	44596	134.325	0.997253	0.00402504	0.00386018
PUBMED_ID	25781986	3	0.869565	0.000163961	HLA-B, HLA-C, HLA-A	332	3	44596	134.325	0.997253	0.00402504	0.00386018
PUBMED_ID	17525827	3	0.869565	0.000163961	TAP2, TAP1, PSMB8	332	3	44596	134.325	0.997253	0.00402504	0.00386018
PUBMED_ID	15534563	3	0.869565	0.000163961	HLA-B, HLA-C, HLA-A	332	3	44596	134.325	0.997253	0.00402504	0.00386018
PUBMED_ID	15712014	3	0.869565	0.000163961	HLA-DPB1, HLA-DRB1, HLA-DQB1	332	3	44596	134.325	0.997253	0.00402504	0.00386018
PUBMED_ID	18930994	3	0.869565	0.000163961	HLA-DRB1, HLA-DQA1, HLA-DQB1	332	3	44596	134.325	0.997253	0.00402504	0.00386018
PUBMED_ID	24979673	3	0.869565	0.000163961	HLA-B, HLA-DRB1, HLA-DQB1	332	3	44596	134.325	0.997253	0.00402504	0.00386018
PUBMED_ID	12021131	3	0.869565	0.000163961	HLA-DRB1, HLA-DQA1, HLA-DQB1	332	3	44596	134.325	0.997253	0.00402504	0.00386018
PUBMED_ID	15334474	3	0.869565	0.000163961	TNF, HLA-DRB1, HLA-DQB1	332	3	44596	134.325	0.997253	0.00402504	0.00386018
PUBMED_ID	22553319	3	0.869565	0.000163961	HLA-B, HLA-C, HLA-A	332	3	44596	134.325	0.997253	0.00402504	0.00386018
PUBMED_ID	33968060	3	0.869565	0.000163961	HLA-B, HLA-C, HLA-A	332	3	44596	134.325	0.997253	0.00402504	0.00386018
PUBMED_ID	31333001	3	0.869565	0.000163961	HLA-B, HLA-DQA1, HLA-DQB1	332	3	44596	134.325	0.997253	0.00402504	0.00386018
PUBMED_ID	14662898	3	0.869565	0.000163961	HLA-DPB1, HLA-DRB1, HLA-DQB1	332	3	44596	134.325	0.997253	0.00402504	0.00386018
PUBMED_ID	11994765	3	0.869565	0.000163961	HLA-DRB1, HLA-DQA1, HLA-DQB1	332	3	44596	134.325	0.997253	0.00402504	0.00386018
PUBMED_ID	18316396	3	0.869565	0.000163961	HLA-DRB1, HLA-DQA1, HLA-DQB1	332	3	44596	134.325	0.997253	0.00402504	0.00386018
PUBMED_ID	30906300	3	0.869565	0.000163961	HLA-DPB1, HLA-DRB1, HLA-DQB1	332	3	44596	134.325	0.997253	0.00402504	0.00386018
PUBMED_ID	16390391	3	0.869565	0.000163961	HLA-DRB1, HLA-DQA1, HLA-DQB1	332	3	44596	134.325	0.997253	0.00402504	0.00386018
PUBMED_ID	20065064	3	0.869565	0.000163961	HLA-B, HLA-C, HLA-A	332	3	44596	134.325	0.997253	0.00402504	0.00386018
PUBMED_ID	16086294	3	0.869565	0.000163961	HLA-B, HLA-A, HLA-DRB1	332	3	44596	134.325	0.997253	0.00402504	0.00386018
PUBMED_ID	7983046	3	0.869565	0.000163961	PRM2, PRM1, TNP2	332	3	44596	134.325	0.997253	0.00402504	0.00386018
PUBMED_ID	23953521	3	0.869565	0.000163961	HLA-B, HLA-A, HLA-DRB1	332	3	44596	134.325	0.997253	0.00402504	0.00386018
PUBMED_ID	15935893	3	0.869565	0.000163961	HLA-DRB1, HLA-DQA1, HLA-DQB1	332	3	44596	134.325	0.997253	0.00402504	0.00386018
PUBMED_ID	19858318	3	0.869565	0.000163961	HLA-DRB1, HLA-DQA1, HLA-DQB1	332	3	44596	134.325	0.997253	0.00402504	0.00386018
PUBMED_ID	15228651	3	0.869565	0.000163961	HLA-B, HLA-A, HLA-DRB1	332	3	44596	134.325	0.997253	0.00402504	0.00386018
PUBMED_ID	19392836	3	0.869565	0.000163961	HLA-B, HLA-A, HLA-DRB1	332	3	44596	134.325	0.997253	0.00402504	0.00386018
PUBMED_ID	19054371	3	0.869565	0.000163961	HLA-B, HLA-C, HLA-A	332	3	44596	134.325	0.997253	0.00402504	0.00386018
PUBMED_ID	21929573	3	0.869565	0.000163961	HLA-B, HLA-A, HLA-DRB1	332	3	44596	134.325	0.997253	0.00402504	0.00386018
PUBMED_ID	24490781	3	0.869565	0.000163961	HLA-A, HLA-DRB1, HLA-DQB1	332	3	44596	134.325	0.997253	0.00402504	0.00386018
PUBMED_ID	15014429	3	0.869565	0.000163961	TNF, HLA-DRB1, HLA-DQB1	332	3	44596	134.325	0.997253	0.00402504	0.00386018
PUBMED_ID	19840767	3	0.869565	0.000163961	HSPA1L, HSPA1B, HSPA1A	332	3	44596	134.325	0.997253	0.00402504	0.00386018
PUBMED_ID	16570139	3	0.869565	0.000163961	HLA-F, HLA-G, HLA-E	332	3	44596	134.325	0.997253	0.00402504	0.00386018
PUBMED_ID	16133177	3	0.869565	0.000163961	HLA-B, HLA-DRB1, HLA-DQB1	332	3	44596	134.325	0.997253	0.00402504	0.00386018
PUBMED_ID	16537577	3	0.869565	0.000163961	HLA-B, MICA, HLA-DRB1	332	3	44596	134.325	0.997253	0.00402504	0.00386018
PUBMED_ID	17387388	3	0.869565	0.000163961	HLA-DRB1, HLA-DQA1, HLA-DQB1	332	3	44596	134.325	0.997253	0.00402504	0.00386018
PUBMED_ID	15655774	3	0.869565	0.000163961	HLA-DPB1, HLA-DRB1, HLA-DQB1	332	3	44596	134.325	0.997253	0.00402504	0.00386018
PUBMED_ID	18248305	3	0.869565	0.000163961	HLA-B, HLA-DRB1, HLA-DQB1	332	3	44596	134.325	0.997253	0.00402504	0.00386018
PUBMED_ID	28881103	3	0.869565	0.000163961	HLA-C, HLA-DRB1, HLA-DQB1	332	3	44596	134.325	0.997253	0.00402504	0.00386018
PUBMED_ID	10715516	3	0.869565	0.000163961	HLA-B, HLA-C, HLA-A	332	3	44596	134.325	0.997253	0.00402504	0.00386018
PUBMED_ID	17582394	3	0.869565	0.000163961	HSPA1L, HSPA1B, HSPA1A	332	3	44596	134.325	0.997253	0.00402504	0.00386018
PUBMED_ID	11972875	3	0.869565	0.000163961	HLA-DRB1, HLA-DQA1, HLA-DQB1	332	3	44596	134.325	0.997253	0.00402504	0.00386018
PUBMED_ID	15713222	3	0.869565	0.000163961	HLA-DRB1, HLA-DQA1, HLA-DQB1	332	3	44596	134.325	0.997253	0.00402504	0.00386018
PUBMED_ID	23246585	3	0.869565	0.000163961	HLA-B, HLA-C, HLA-A	332	3	44596	134.325	0.997253	0.00402504	0.00386018
PUBMED_ID	20380523	3	0.869565	0.000163961	HLA-DRB1, HLA-DQA1, HLA-DQB1	332	3	44596	134.325	0.997253	0.00402504	0.00386018
PUBMED_ID	19047245	3	0.869565	0.000163961	HLA-DRA, HLA-A, HLA-DRB1	332	3	44596	134.325	0.997253	0.00402504	0.00386018
PUBMED_ID	15251317	3	0.869565	0.000163961	HLA-C, HLA-A, HLA-DRB1	332	3	44596	134.325	0.997253	0.00402504	0.00386018
PUBMED_ID	17491685	3	0.869565	0.000163961	HLA-B, HLA-C, HLA-A	332	3	44596	134.325	0.997253	0.00402504	0.00386018
PUBMED_ID	16456803	3	0.869565	0.000163961	HLA-B, HLA-A, HLA-DRB1	332	3	44596	134.325	0.997253	0.00402504	0.00386018
PUBMED_ID	6585830	3	0.869565	0.000163961	HLA-B, HLA-C, HLA-A	332	3	44596	134.325	0.997253	0.00402504	0.00386018
PUBMED_ID	18496418	3	0.869565	0.000163961	HLA-C, IL2, HLA-DQB1	332	3	44596	134.325	0.997253	0.00402504	0.00386018
PUBMED_ID	17329717	3	0.869565	0.000163961	HLA-DRB1, HLA-DQA1, HLA-DQB1	332	3	44596	134.325	0.997253	0.00402504	0.00386018
PUBMED_ID	17186951	3	0.869565	0.000163961	HLA-B, HLA-A, HLA-DRB1	332	3	44596	134.325	0.997253	0.00402504	0.00386018
PUBMED_ID	26496868	3	0.869565	0.000163961	HSPA1L, HSPA1B, HSPA1A	332	3	44596	134.325	0.997253	0.00402504	0.00386018
PUBMED_ID	18535809	3	0.869565	0.000163961	HLA-DRB1, HLA-DQA1, HLA-DQB1	332	3	44596	134.325	0.997253	0.00402504	0.00386018
PUBMED_ID	17288808	3	0.869565	0.000163961	HLA-B, HLA-A, HLA-DRB1	332	3	44596	134.325	0.997253	0.00402504	0.00386018
PUBMED_ID	15932622	3	0.869565	0.000163961	LTA, TNF, HLA-DRB1	332	3	44596	134.325	0.997253	0.00402504	0.00386018
PUBMED_ID	12651074	3	0.869565	0.000163961	HLA-DRB1, HLA-DQA1, HLA-DQB1	332	3	44596	134.325	0.997253	0.00402504	0.00386018
PUBMED_ID	34017081	3	0.869565	0.000163961	CD28, IRF5, HLA-DRB1	332	3	44596	134.325	0.997253	0.00402504	0.00386018
PUBMED_ID	19694795	3	0.869565	0.000163961	HLA-B, HLA-C, HLA-A	332	3	44596	134.325	0.997253	0.00402504	0.00386018
PUBMED_ID	9104816	3	0.869565	0.000163961	HLA-B, HLA-C, HLA-A	332	3	44596	134.325	0.997253	0.00402504	0.00386018
PUBMED_ID	15049049	3	0.869565	0.000163961	HLA-DRB1, HLA-DQA1, HLA-DQB1	332	3	44596	134.325	0.997253	0.00402504	0.00386018
PUBMED_ID	23380142	3	0.869565	0.000163961	HLA-DRB1, HLA-DQA1, HLA-DQB1	332	3	44596	134.325	0.997253	0.00402504	0.00386018
PUBMED_ID	25329634	3	0.869565	0.000163961	HLA-DRB1, HLA-DQA1, HLA-DQB1	332	3	44596	134.325	0.997253	0.00402504	0.00386018
PUBMED_ID	19154326	3	0.869565	0.000163961	HLA-DRB1, HLA-DQA1, HLA-DQB1	332	3	44596	134.325	0.997253	0.00402504	0.00386018
PUBMED_ID	11168931	3	0.869565	0.000163961	HLA-DMA, HLA-DMB, HLA-DRA	332	3	44596	134.325	0.997253	0.00402504	0.00386018
PUBMED_ID	15248209	3	0.869565	0.000163961	LTA, TNF, HLA-DRB1	332	3	44596	134.325	0.997253	0.00402504	0.00386018
PUBMED_ID	17117954	3	0.869565	0.000163961	HLA-B, HLA-C, HLA-A	332	3	44596	134.325	0.997253	0.00402504	0.00386018
PUBMED_ID	26199258	3	0.869565	0.000163961	HLA-B, HLA-A, HLA-DRB1	332	3	44596	134.325	0.997253	0.00402504	0.00386018
PUBMED_ID	25845749	3	0.869565	0.000163961	HLA-DRB1, HLA-DQA1, HLA-DQB1	332	3	44596	134.325	0.997253	0.00402504	0.00386018
PUBMED_ID	11393660	3	0.869565	0.000163961	HLA-DPB1, HLA-DRB1, HLA-DQB1	332	3	44596	134.325	0.997253	0.00402504	0.00386018
PUBMED_ID	11574100	3	0.869565	0.000163961	LTA, HLA-C, HLA-DRB1	332	3	44596	134.325	0.997253	0.00402504	0.00386018
PUBMED_ID	15854278	3	0.869565	0.000163961	HLA-B, HLA-A, HLA-DRB1	332	3	44596	134.325	0.997253	0.00402504	0.00386018
PUBMED_ID	16453260	3	0.869565	0.000163961	HLA-DPB1, HLA-DRB1, HLA-DQB1	332	3	44596	134.325	0.997253	0.00402504	0.00386018
PUBMED_ID	11903620	3	0.869565	0.000163961	HLA-DRB1, HLA-DQA1, HLA-DQB1	332	3	44596	134.325	0.997253	0.00402504	0.00386018
PUBMED_ID	12486606	3	0.869565	0.000163961	HLA-B, HLA-A, HLA-DRB1	332	3	44596	134.325	0.997253	0.00402504	0.00386018
PUBMED_ID	25347332	3	0.869565	0.000163961	CYP21A2, IL2RA, IL2	332	3	44596	134.325	0.997253	0.00402504	0.00386018
PUBMED_ID	16352685	3	0.869565	0.000163961	CTLA4, HLA-DRB1, HLA-DQB1	332	3	44596	134.325	0.997253	0.00402504	0.00386018
PUBMED_ID	16254435	3	0.869565	0.000163961	HLA-DRB1, HLA-DQA1, HLA-DQB1	332	3	44596	134.325	0.997253	0.00402504	0.00386018
PUBMED_ID	18282752	3	0.869565	0.000163961	MICA, HLA-DQA1, HLA-DQB1	332	3	44596	134.325	0.997253	0.00402504	0.00386018
PUBMED_ID	14673570	3	0.869565	0.000163961	HLA-B, HLA-A, HLA-DRB1	332	3	44596	134.325	0.997253	0.00402504	0.00386018
PUBMED_ID	18082573	3	0.869565	0.000163961	HLA-B, HLA-C, HLA-A	332	3	44596	134.325	0.997253	0.00402504	0.00386018
PUBMED_ID	25940109	3	0.869565	0.000163961	HLA-B, HLA-A, MICA	332	3	44596	134.325	0.997253	0.00402504	0.00386018
PUBMED_ID	21816002	3	0.869565	0.000163961	HLA-B, HLA-A, HLA-DRB1	332	3	44596	134.325	0.997253	0.00402504	0.00386018
PUBMED_ID	17026464	3	0.869565	0.000163961	HLA-DPB1, HLA-DRB1, HLA-DQB1	332	3	44596	134.325	0.997253	0.00402504	0.00386018
PUBMED_ID	12021152	3	0.869565	0.000163961	HLA-DRB1, HLA-DQA1, HLA-DQB1	332	3	44596	134.325	0.997253	0.00402504	0.00386018
PUBMED_ID	19718441	3	0.869565	0.000163961	HLA-B, HLA-A, HLA-DRB1	332	3	44596	134.325	0.997253	0.00402504	0.00386018
PUBMED_ID	17961775	3	0.869565	0.000163961	HLA-B, HLA-A, HLA-DRB1	332	3	44596	134.325	0.997253	0.00402504	0.00386018
PUBMED_ID	11053636	3	0.869565	0.000163961	HLA-B, HLA-C, HLA-A	332	3	44596	134.325	0.997253	0.00402504	0.00386018
PUBMED_ID	20825955	3	0.869565	0.000163961	CTLA4, HLA-DRB1, HLA-DQB1	332	3	44596	134.325	0.997253	0.00402504	0.00386018
PUBMED_ID	20191588	3	0.869565	0.000163961	HLA-DPB1, HLA-DRB1, HLA-DQB1	332	3	44596	134.325	0.997253	0.00402504	0.00386018
PUBMED_ID	18390988	3	0.869565	0.000163961	MICA, HLA-DRB1, HLA-DQB1	332	3	44596	134.325	0.997253	0.00402504	0.00386018
PUBMED_ID	11914753	3	0.869565	0.000163961	HLA-DRB1, HLA-DQA1, HLA-DQB1	332	3	44596	134.325	0.997253	0.00402504	0.00386018
PUBMED_ID	16923796	3	0.869565	0.000163961	MICA, HLA-DRB1, MICB	332	3	44596	134.325	0.997253	0.00402504	0.00386018
PUBMED_ID	19143820	3	0.869565	0.000163961	CTLA4, HLA-DQA1, HLA-DQB1	332	3	44596	134.325	0.997253	0.00402504	0.00386018
PUBMED_ID	11935333	3	0.869565	0.000163961	HLA-DRB1, HLA-DQA1, HLA-DQB1	332	3	44596	134.325	0.997253	0.00402504	0.00386018
PUBMED_ID	12144625	3	0.869565	0.000163961	HLA-DPB1, HLA-DRB1, HLA-DQB1	332	3	44596	134.325	0.997253	0.00402504	0.00386018
PUBMED_ID	21764829	3	0.869565	0.000163961	HLA-DPB1, ZBTB12, C2	332	3	44596	134.325	0.997253	0.00402504	0.00386018
PUBMED_ID	17130569	3	0.869565	0.000163961	TNF, HLA-DRB1, HLA-DQB1	332	3	44596	134.325	0.997253	0.00402504	0.00386018
PUBMED_ID	15016191	3	0.869565	0.000163961	HLA-DRB1, HLA-DQA1, HLA-DQB1	332	3	44596	134.325	0.997253	0.00402504	0.00386018
PUBMED_ID	11532022	3	0.869565	0.000163961	HLA-DPB1, HLA-DQA1, HLA-DQB1	332	3	44596	134.325	0.997253	0.00402504	0.00386018
PUBMED_ID	12145797	3	0.869565	0.000163961	HFE, HLA-A, HLA-DRB1	332	3	44596	134.325	0.997253	0.00402504	0.00386018
PUBMED_ID	27760141	3	0.869565	0.000163961	HLA-B, HLA-A, HLA-DRB1	332	3	44596	134.325	0.997253	0.00402504	0.00386018
PUBMED_ID	22286218	3	0.869565	0.000163961	HLA-B, HLA-DPB1, HLA-DRB1	332	3	44596	134.325	0.997253	0.00402504	0.00386018
PUBMED_ID	19774073	3	0.869565	0.000163961	HLA-B, HLA-C, HLA-A	332	3	44596	134.325	0.997253	0.00402504	0.00386018
PUBMED_ID	19046300	3	0.869565	0.000163961	HLA-B, HLA-A, HLA-DRB1	332	3	44596	134.325	0.997253	0.00402504	0.00386018
PUBMED_ID	17878955	3	0.869565	0.000163961	HLA-B, HLA-C, HLA-A	332	3	44596	134.325	0.997253	0.00402504	0.00386018
PUBMED_ID	16964961	3	0.869565	0.000163961	HLA-DRB1, HLA-DQA1, HLA-DQB1	332	3	44596	134.325	0.997253	0.00402504	0.00386018
PUBMED_ID	17305280	3	0.869565	0.000163961	HLA-DRB1, HLA-DQA1, HLA-DQB1	332	3	44596	134.325	0.997253	0.00402504	0.00386018
PUBMED_ID	17652848	3	0.869565	0.000163961	HLA-DRB1, HLA-DQA1, HLA-DQB1	332	3	44596	134.325	0.997253	0.00402504	0.00386018
PUBMED_ID	17257319	3	0.869565	0.000163961	HLA-DRB1, HLA-DQA1, HLA-DQB1	332	3	44596	134.325	0.997253	0.00402504	0.00386018
PUBMED_ID	23745951	3	0.869565	0.000163961	HLA-DRB1, HLA-DQA1, HLA-DQB1	332	3	44596	134.325	0.997253	0.00402504	0.00386018
PUBMED_ID	27116456	3	0.869565	0.000163961	HLA-DPB1, HLA-DRB1, HLA-DQB1	332	3	44596	134.325	0.997253	0.00402504	0.00386018
PUBMED_ID	15572392	3	0.869565	0.000163961	HLA-DRB1, HLA-DQA1, HLA-DQB1	332	3	44596	134.325	0.997253	0.00402504	0.00386018
PUBMED_ID	29908012	3	0.869565	0.000163961	HLA-B, HLA-A, HLA-DRB1	332	3	44596	134.325	0.997253	0.00402504	0.00386018
PUBMED_ID	11782272	3	0.869565	0.000163961	HLA-DPB1, HLA-DRB1, HLA-DQB1	332	3	44596	134.325	0.997253	0.00402504	0.00386018
PUBMED_ID	15640608	3	0.869565	0.000163961	CTLA4, HLA-DRB1, HLA-DQB1	332	3	44596	134.325	0.997253	0.00402504	0.00386018
PUBMED_ID	20678810	3	0.869565	0.000163961	HLA-C, HLA-A, HLA-DRB1	332	3	44596	134.325	0.997253	0.00402504	0.00386018
PUBMED_ID	17257318	3	0.869565	0.000163961	HLA-B, HLA-A, HLA-DRB1	332	3	44596	134.325	0.997253	0.00402504	0.00386018
PUBMED_ID	19219503	3	0.869565	0.000163961	HLA-B, HLA-A, HLA-DRB1	332	3	44596	134.325	0.997253	0.00402504	0.00386018
PUBMED_ID	17714903	3	0.869565	0.000163961	HLA-DRB1, HLA-DQA1, HLA-DQB1	332	3	44596	134.325	0.997253	0.00402504	0.00386018
PUBMED_ID	14727382	3	0.869565	0.000163961	HLA-B, HLA-C, HLA-A	332	3	44596	134.325	0.997253	0.00402504	0.00386018
PUBMED_ID	19143811	3	0.869565	0.000163961	HLA-DRB1, HLA-DQA1, HLA-DQB1	332	3	44596	134.325	0.997253	0.00402504	0.00386018
PUBMED_ID	21720852	3	0.869565	0.000163961	HLA-DRB1, HLA-DQA1, HLA-DQB1	332	3	44596	134.325	0.997253	0.00402504	0.00386018
PUBMED_ID	12507825	3	0.869565	0.000163961	HLA-B, HLA-A, HLA-DRB1	332	3	44596	134.325	0.997253	0.00402504	0.00386018
PUBMED_ID	24963477	3	0.869565	0.000163961	HLA-B, HLA-A, HLA-DRB1	332	3	44596	134.325	0.997253	0.00402504	0.00386018
PUBMED_ID	15361126	3	0.869565	0.000163961	HLA-B, HLA-DRA, HLA-A	332	3	44596	134.325	0.997253	0.00402504	0.00386018
PUBMED_ID	16095118	3	0.869565	0.000163961	LTA, TNF, HLA-DRB1	332	3	44596	134.325	0.997253	0.00402504	0.00386018
PUBMED_ID	17284227	3	0.869565	0.000163961	HLA-B, CD28, CTLA4	332	3	44596	134.325	0.997253	0.00402504	0.00386018
PUBMED_ID	17016821	3	0.869565	0.000163961	HLA-DRB1, HLA-DQA1, HLA-DQB1	332	3	44596	134.325	0.997253	0.00402504	0.00386018
PUBMED_ID	14527733	3	0.869565	0.000163961	HLA-B, HLA-C, HLA-A	332	3	44596	134.325	0.997253	0.00402504	0.00386018
PUBMED_ID	18001300	3	0.869565	0.000163961	HLA-DPB1, HLA-DRB1, HLA-DQB1	332	3	44596	134.325	0.997253	0.00402504	0.00386018
PUBMED_ID	11115839	3	0.869565	0.000163961	HLA-DRB1, HLA-DQA1, HLA-DQB1	332	3	44596	134.325	0.997253	0.00402504	0.00386018
PUBMED_ID	15257408	3	0.869565	0.000163961	HLA-DRB1, HLA-DQA1, HLA-DQB1	332	3	44596	134.325	0.997253	0.00402504	0.00386018
PUBMED_ID	20586801	3	0.869565	0.000163961	CTLA4, HLA-DRB1, HLA-DQB1	332	3	44596	134.325	0.997253	0.00402504	0.00386018
PUBMED_ID	25186300	3	0.869565	0.000163961	HLA-DRB5, HLA-DRA, HLA-DRB1	332	3	44596	134.325	0.997253	0.00402504	0.00386018
PUBMED_ID	20561992	3	0.869565	0.000163961	HLA-DRB1, HLA-DQA1, HLA-DQB1	332	3	44596	134.325	0.997253	0.00402504	0.00386018
PUBMED_ID	18331414	3	0.869565	0.000163961	HLA-DRB1, HLA-DQA1, HLA-DQB1	332	3	44596	134.325	0.997253	0.00402504	0.00386018
PUBMED_ID	15993714	3	0.869565	0.000163961	HLA-DRB1, HLA-DQA1, HLA-DQB1	332	3	44596	134.325	0.997253	0.00402504	0.00386018
PUBMED_ID	28197992	3	0.869565	0.000163961	HLA-B, HLA-DRB1, HLA-DQB1	332	3	44596	134.325	0.997253	0.00402504	0.00386018
PUBMED_ID	18565729	3	0.869565	0.000163961	HLA-DRB1, HLA-DQA1, HLA-DQB1	332	3	44596	134.325	0.997253	0.00402504	0.00386018
PUBMED_ID	31570816	3	0.869565	0.000163961	LTA, TNF, HLA-DRB1	332	3	44596	134.325	0.997253	0.00402504	0.00386018
PUBMED_ID	16430717	3	0.869565	0.000163961	HLA-DRB1, HLA-DQA1, HLA-DQB1	332	3	44596	134.325	0.997253	0.00402504	0.00386018
PUBMED_ID	15165109	3	0.869565	0.000163961	HSPA1L, HSPA1B, HSPA1A	332	3	44596	134.325	0.997253	0.00402504	0.00386018
PUBMED_ID	11900275	3	0.869565	0.000163961	CTLA4, HLA-DQA1, HLA-DQB1	332	3	44596	134.325	0.997253	0.00402504	0.00386018
PUBMED_ID	24691290	3	0.869565	0.000163961	HLA-B, HLA-A, HLA-DRB1	332	3	44596	134.325	0.997253	0.00402504	0.00386018
PUBMED_ID	3470951	3	0.869565	0.000163961	HSPA1L, HSPA1B, HSPA1A	332	3	44596	134.325	0.997253	0.00402504	0.00386018
PUBMED_ID	20692483	3	0.869565	0.000163961	HLA-B, HLA-A, HLA-DRB1	332	3	44596	134.325	0.997253	0.00402504	0.00386018
PUBMED_ID	14605873	3	0.869565	0.000163961	HSPA1L, HSPA1B, HSPA1A	332	3	44596	134.325	0.997253	0.00402504	0.00386018
PUBMED_ID	16185849	3	0.869565	0.000163961	HLA-B, HLA-C, HLA-A	332	3	44596	134.325	0.997253	0.00402504	0.00386018
PUBMED_ID	15784113	3	0.869565	0.000163961	HLA-DPB1, HLA-DRB1, HLA-DQB1	332	3	44596	134.325	0.997253	0.00402504	0.00386018
PUBMED_ID	20626023	3	0.869565	0.000163961	BAG6, ABHD16A, PRRC2A	332	3	44596	134.325	0.997253	0.00402504	0.00386018
PUBMED_ID	18097038	3	0.869565	0.000163961	HLA-B, HLA-C, HLA-A	332	3	44596	134.325	0.997253	0.00402504	0.00386018
PUBMED_ID	11716174	3	0.869565	0.000163961	HLA-DPB1, TNF, HLA-DQA1	332	3	44596	134.325	0.997253	0.00402504	0.00386018
PUBMED_ID	17578052	3	0.869565	0.000163961	HLA-DRB1, HLA-DQA1, HLA-DQB1	332	3	44596	134.325	0.997253	0.00402504	0.00386018
PUBMED_ID	11222331	3	0.869565	0.000163961	HLA-C, HLA-DRB1, HLA-DQA1	332	3	44596	134.325	0.997253	0.00402504	0.00386018
PUBMED_ID	20073143	3	0.869565	0.000163961	HLA-DRB1, HLA-DQA1, HLA-DQB1	332	3	44596	134.325	0.997253	0.00402504	0.00386018
PUBMED_ID	15030582	3	0.869565	0.000163961	HLA-DRB1, HLA-DQA1, HLA-DQB1	332	3	44596	134.325	0.997253	0.00402504	0.00386018
PUBMED_ID	16671949	3	0.869565	0.000163961	HLA-B, MICA, HLA-DRB1	332	3	44596	134.325	0.997253	0.00402504	0.00386018
PUBMED_ID	12144622	3	0.869565	0.000163961	HLA-DRB1, HLA-DQA1, HLA-DQB1	332	3	44596	134.325	0.997253	0.00402504	0.00386018
PUBMED_ID	11840200	3	0.869565	0.000163961	HFE, HLA-B, HLA-A	332	3	44596	134.325	0.997253	0.00402504	0.00386018
PUBMED_ID	12507821	3	0.869565	0.000163961	HLA-DRB1, HLA-DQA1, HLA-DQB1	332	3	44596	134.325	0.997253	0.00402504	0.00386018
PUBMED_ID	15448101	3	0.869565	0.000163961	HLA-DRB1, HLA-DQA1, HLA-DQB1	332	3	44596	134.325	0.997253	0.00402504	0.00386018
PUBMED_ID	15000695	3	0.869565	0.000163961	HLA-B, HLA-A, HLA-DRB1	332	3	44596	134.325	0.997253	0.00402504	0.00386018
PUBMED_ID	20196825	3	0.869565	0.000163961	HLA-B, HLA-A, HLA-DRB1	332	3	44596	134.325	0.997253	0.00402504	0.00386018
PUBMED_ID	8629302	3	0.869565	0.000163961	LTA, LTB, AIF1	332	3	44596	134.325	0.997253	0.00402504	0.00386018
PUBMED_ID	20660184	3	0.869565	0.000163961	HLA-B, HLA-C, HLA-A	332	3	44596	134.325	0.997253	0.00402504	0.00386018
PUBMED_ID	21833019	3	0.869565	0.000163961	HLA-B, HLA-A, HLA-DRB1	332	3	44596	134.325	0.997253	0.00402504	0.00386018
PUBMED_ID	18252895	3	0.869565	0.000163961	HLA-DRB1, HLA-DQA1, HLA-DQB1	332	3	44596	134.325	0.997253	0.00402504	0.00386018
PUBMED_ID	15969672	3	0.869565	0.000163961	HLA-DPB1, HLA-DRB1, HLA-DQB1	332	3	44596	134.325	0.997253	0.00402504	0.00386018
PUBMED_ID	18613417	3	0.869565	0.000163961	HLA-B, HLA-A, HLA-DRB1	332	3	44596	134.325	0.997253	0.00402504	0.00386018
PUBMED_ID	12921878	3	0.869565	0.000163961	HLA-DRB1, HLA-DQA1, HLA-DQB1	332	3	44596	134.325	0.997253	0.00402504	0.00386018
PUBMED_ID	18824733	3	0.869565	0.000163961	HLA-B, HLA-DRB1, HLA-DQB1	332	3	44596	134.325	0.997253	0.00402504	0.00386018
PUBMED_ID	11678027	3	0.869565	0.000163961	HLA-DRB1, HLA-DQA1, HLA-DQB1	332	3	44596	134.325	0.997253	0.00402504	0.00386018
PUBMED_ID	16173256	3	0.869565	0.000163961	HLA-B, HLA-A, HLA-DRB1	332	3	44596	134.325	0.997253	0.00402504	0.00386018
PUBMED_ID	14602216	3	0.869565	0.000163961	HLA-DRB1, HLA-DQA1, HLA-DQB1	332	3	44596	134.325	0.997253	0.00402504	0.00386018
PUBMED_ID	11144289	3	0.869565	0.000163961	HLA-B, HLA-C, HLA-A	332	3	44596	134.325	0.997253	0.00402504	0.00386018
PUBMED_ID	17130566	3	0.869565	0.000163961	TNF, HLA-DRB1, HLA-DQB1	332	3	44596	134.325	0.997253	0.00402504	0.00386018
PUBMED_ID	26822082	3	0.869565	0.000163961	HLA-DRB1, HLA-DQA1, HLA-DQB1	332	3	44596	134.325	0.997253	0.00402504	0.00386018
PUBMED_ID	17493347	3	0.869565	0.000163961	HLA-B, HLA-A, HLA-DRB1	332	3	44596	134.325	0.997253	0.00402504	0.00386018
PUBMED_ID	11779758	3	0.869565	0.000163961	HSPA1L, HSPA1B, HSPA1A	332	3	44596	134.325	0.997253	0.00402504	0.00386018
PUBMED_ID	11266078	3	0.869565	0.000163961	HLA-B, HLA-A, HLA-DRB1	332	3	44596	134.325	0.997253	0.00402504	0.00386018
PUBMED_ID	11950806	3	0.869565	0.000163961	HLA-DRB1, HLA-DQA1, HLA-DQB1	332	3	44596	134.325	0.997253	0.00402504	0.00386018
PUBMED_ID	19585166	3	0.869565	0.000163961	HLA-DRB1, HLA-DQA1, HLA-DQB1	332	3	44596	134.325	0.997253	0.00402504	0.00386018
PUBMED_ID	34655711	3	0.869565	0.000163961	HLA-DRB1, HLA-DQA1, HLA-DQB1	332	3	44596	134.325	0.997253	0.00402504	0.00386018
PUBMED_ID	19351530	3	0.869565	0.000163961	HSPA1L, HSPA1B, HSPA1A	332	3	44596	134.325	0.997253	0.00402504	0.00386018
PUBMED_ID	18256425	3	0.869565	0.000163961	HLA-B, HLA-A, HLA-DRB1	332	3	44596	134.325	0.997253	0.00402504	0.00386018
PUBMED_ID	23376085	3	0.869565	0.000163961	CYP21A2, HLA-B, HLA-DRB1	332	3	44596	134.325	0.997253	0.00402504	0.00386018
PUBMED_ID	20347497	3	0.869565	0.000163961	HLA-B, HLA-C, HLA-DRB1	332	3	44596	134.325	0.997253	0.00402504	0.00386018
PUBMED_ID	16386648	3	0.869565	0.000163961	LTA, TNF, HLA-DRB1	332	3	44596	134.325	0.997253	0.00402504	0.00386018
PUBMED_ID	12139680	3	0.869565	0.000163961	HLA-DRB1, HLA-DQA1, HLA-DQB1	332	3	44596	134.325	0.997253	0.00402504	0.00386018
PUBMED_ID	19655145	3	0.869565	0.000163961	HLA-B, HLA-DRB1, HLA-DQB1	332	3	44596	134.325	0.997253	0.00402504	0.00386018
PUBMED_ID	34484213	3	0.869565	0.000163961	HLA-DPB1, HLA-DPA1, HLA-DQB1	332	3	44596	134.325	0.997253	0.00402504	0.00386018
PUBMED_ID	11929589	3	0.869565	0.000163961	HLA-DRB1, HLA-DQA1, HLA-DQB1	332	3	44596	134.325	0.997253	0.00402504	0.00386018
PUBMED_ID	12559632	3	0.869565	0.000163961	TNF, MICA, HLA-DRB1	332	3	44596	134.325	0.997253	0.00402504	0.00386018
PUBMED_ID	19493426	3	0.869565	0.000163961	HLA-DRB1, HLA-DQA1, HLA-DQB1	332	3	44596	134.325	0.997253	0.00402504	0.00386018
PUBMED_ID	15009432	3	0.869565	0.000163961	HLA-B, HLA-A, HLA-DRB1	332	3	44596	134.325	0.997253	0.00402504	0.00386018
PUBMED_ID	14562382	3	0.869565	0.000163961	HLA-DRB1, HLA-DQA1, HLA-DQB1	332	3	44596	134.325	0.997253	0.00402504	0.00386018
PUBMED_ID	20478772	3	0.869565	0.000163961	HLA-B, HLA-A, HLA-DRB1	332	3	44596	134.325	0.997253	0.00402504	0.00386018
PUBMED_ID	19387463	3	0.869565	0.000163961	TAP2, TAP1, HLA-DRB1	332	3	44596	134.325	0.997253	0.00402504	0.00386018
PUBMED_ID	15713215	3	0.869565	0.000163961	LTA, TNF, HLA-DRB1	332	3	44596	134.325	0.997253	0.00402504	0.00386018
PUBMED_ID	19728932	3	0.869565	0.000163961	HLA-B, HLA-A, HLA-DRB1	332	3	44596	134.325	0.997253	0.00402504	0.00386018
PUBMED_ID	33002571	3	0.869565	0.000163961	HLA-B, HLA-A, HLA-DRB1	332	3	44596	134.325	0.997253	0.00402504	0.00386018
PUBMED_ID	12030733	3	0.869565	0.000163961	LTA, TNF, HLA-DRB1	332	3	44596	134.325	0.997253	0.00402504	0.00386018
PUBMED_ID	17428358	3	0.869565	0.000163961	HLA-B, HLA-A, HLA-DRB1	332	3	44596	134.325	0.997253	0.00402504	0.00386018
PUBMED_ID	16451198	3	0.869565	0.000163961	HLA-B, HLA-C, HLA-A	332	3	44596	134.325	0.997253	0.00402504	0.00386018
PUBMED_ID	14964841	3	0.869565	0.000163961	HLA-DRB1, HLA-DQA1, HLA-DQB1	332	3	44596	134.325	0.997253	0.00402504	0.00386018
PUBMED_ID	17388766	3	0.869565	0.000163961	HLA-DPB1, HLA-DRB1, HLA-DQB1	332	3	44596	134.325	0.997253	0.00402504	0.00386018
PUBMED_ID	20003377	3	0.869565	0.000163961	HLA-B, HLA-A, HLA-DRB1	332	3	44596	134.325	0.997253	0.00402504	0.00386018
PUBMED_ID	11672906	3	0.869565	0.000163961	HLA-DRB1, HLA-DQA1, HLA-DQB1	332	3	44596	134.325	0.997253	0.00402504	0.00386018
PUBMED_ID	19597844	3	0.869565	0.000163961	HLA-DRB1, HLA-DQA1, HLA-DQB1	332	3	44596	134.325	0.997253	0.00402504	0.00386018
PUBMED_ID	18320121	3	0.869565	0.000163961	HLA-B, HLA-A, HLA-DRB1	332	3	44596	134.325	0.997253	0.00402504	0.00386018
PUBMED_ID	14656748	3	0.869565	0.000163961	HLA-B, HLA-A, HLA-DRB1	332	3	44596	134.325	0.997253	0.00402504	0.00386018
PUBMED_ID	11082516	3	0.869565	0.000163961	HLA-DRB1, HLA-DQA1, HLA-DQB1	332	3	44596	134.325	0.997253	0.00402504	0.00386018
PUBMED_ID	25495410	3	0.869565	0.000163961	HLA-B, HLA-C, HLA-A	332	3	44596	134.325	0.997253	0.00402504	0.00386018
PUBMED_ID	19000143	3	0.869565	0.000163961	HLA-B, HLA-A, HLA-DRB1	332	3	44596	134.325	0.997253	0.00402504	0.00386018
PUBMED_ID	15982255	3	0.869565	0.000163961	HLA-DPB1, HLA-DRB1, HLA-DQB1	332	3	44596	134.325	0.997253	0.00402504	0.00386018
PUBMED_ID	16143070	3	0.869565	0.000163961	HLA-B, HLA-A, HLA-DRB1	332	3	44596	134.325	0.997253	0.00402504	0.00386018
PUBMED_ID	25030430	3	0.869565	0.000163961	NOTCH4, HLA-DRB1, HLA-DQA1	332	3	44596	134.325	0.997253	0.00402504	0.00386018
PUBMED_ID	11862400	3	0.869565	0.000163961	MICA, HLA-DQA1, HLA-DQB1	332	3	44596	134.325	0.997253	0.00402504	0.00386018
PUBMED_ID	22294627	3	0.869565	0.000163961	LTA, LTB, TNF	332	3	44596	134.325	0.997253	0.00402504	0.00386018
PUBMED_ID	11975986	3	0.869565	0.000163961	LTA, TNF, MICA	332	3	44596	134.325	0.997253	0.00402504	0.00386018
PUBMED_ID	18683155	3	0.869565	0.000163961	HLA-B, HLA-A, HLA-DRB1	332	3	44596	134.325	0.997253	0.00402504	0.00386018
PUBMED_ID	22106694	3	0.869565	0.000163961	HLA-DRB1, HLA-DQA1, HLA-DQB1	332	3	44596	134.325	0.997253	0.00402504	0.00386018
PUBMED_ID	15565951	3	0.869565	0.000163961	HLA-DRB1, HLA-DQA1, HLA-DQB1	332	3	44596	134.325	0.997253	0.00402504	0.00386018
PUBMED_ID	20334121	3	0.869565	0.000163961	HLA-B, HLA-C, HLA-A	332	3	44596	134.325	0.997253	0.00402504	0.00386018
PUBMED_ID	20196826	3	0.869565	0.000163961	HLA-B, HLA-A, HLA-DRB1	332	3	44596	134.325	0.997253	0.00402504	0.00386018
PUBMED_ID	23724919	3	0.869565	0.000163961	HLA-B, HLA-A, HLA-DRB1	332	3	44596	134.325	0.997253	0.00402504	0.00386018
PUBMED_ID	19254248	3	0.869565	0.000163961	HLA-DRB1, HLA-DQA1, HLA-DQB1	332	3	44596	134.325	0.997253	0.00402504	0.00386018
PUBMED_ID	20070603	3	0.869565	0.000163961	LTA, TNF, HLA-DRB1	332	3	44596	134.325	0.997253	0.00402504	0.00386018
PUBMED_ID	12794545	3	0.869565	0.000163961	HLA-DMA, HLA-DRB1, HLA-DQB1	332	3	44596	134.325	0.997253	0.00402504	0.00386018
PUBMED_ID	15009181	3	0.869565	0.000163961	HLA-DRB1, HLA-DQA1, HLA-DQB1	332	3	44596	134.325	0.997253	0.00402504	0.00386018
PUBMED_ID	11288988	3	0.869565	0.000163961	CTLA4, HLA-DRB1, HLA-DQB1	332	3	44596	134.325	0.997253	0.00402504	0.00386018
PUBMED_ID	12021129	3	0.869565	0.000163961	HLA-DRB1, HLA-DQA1, HLA-DQB1	332	3	44596	134.325	0.997253	0.00402504	0.00386018
PUBMED_ID	16941709	3	0.869565	0.000163961	HLA-DRB1, HLA-DQA1, HLA-DQB1	332	3	44596	134.325	0.997253	0.00402504	0.00386018
PUBMED_ID	11180452	3	0.869565	0.000163961	HLA-DMA, HLA-B, HLA-A	332	3	44596	134.325	0.997253	0.00402504	0.00386018
PUBMED_ID	12975536	3	0.869565	0.000163961	HLA-B, HLA-C, HLA-A	332	3	44596	134.325	0.997253	0.00402504	0.00386018
PUBMED_ID	28650991	3	0.869565	0.000163961	HLA-B, HLA-C, HLA-A	332	3	44596	134.325	0.997253	0.00402504	0.00386018
PUBMED_ID	15479890	3	0.869565	0.000163961	HLA-DRB1, HLA-DQA1, HLA-DQB1	332	3	44596	134.325	0.997253	0.00402504	0.00386018
PUBMED_ID	16185329	3	0.869565	0.000163961	HLA-B, HLA-A, HLA-DRB1	332	3	44596	134.325	0.997253	0.00402504	0.00386018
PUBMED_ID	17678725	3	0.869565	0.000163961	TNF, HLA-DQA1, HLA-DQB1	332	3	44596	134.325	0.997253	0.00402504	0.00386018
PUBMED_ID	18084828	3	0.869565	0.000163961	HLA-DRB1, HLA-DQA1, HLA-DQB1	332	3	44596	134.325	0.997253	0.00402504	0.00386018
PUBMED_ID	20224785	3	0.869565	0.000163961	HLA-C, HLA-A, HLA-DRB1	332	3	44596	134.325	0.997253	0.00402504	0.00386018
PUBMED_ID	16101830	3	0.869565	0.000163961	HLA-B, MICA, MICB	332	3	44596	134.325	0.997253	0.00402504	0.00386018
PUBMED_ID	18028350	3	0.869565	0.000163961	HLA-DRB1, HLA-DQA1, HLA-DQB1	332	3	44596	134.325	0.997253	0.00402504	0.00386018
PUBMED_ID	11165718	3	0.869565	0.000163961	HLA-DRB1, HLA-DQA1, HLA-DQB1	332	3	44596	134.325	0.997253	0.00402504	0.00386018
PUBMED_ID	20448347	3	0.869565	0.000163961	HLA-B, HLA-A, HLA-DRB1	332	3	44596	134.325	0.997253	0.00402504	0.00386018
PUBMED_ID	18778327	3	0.869565	0.000163961	HLA-DPB1, HLA-DRB1, HLA-DQB1	332	3	44596	134.325	0.997253	0.00402504	0.00386018
PUBMED_ID	25700963	3	0.869565	0.000163961	HLA-B, HLA-DRB1, HLA-E	332	3	44596	134.325	0.997253	0.00402504	0.00386018
PUBMED_ID	16712649	3	0.869565	0.000163961	HLA-DRB1, HLA-DQA1, HLA-DQB1	332	3	44596	134.325	0.997253	0.00402504	0.00386018
PUBMED_ID	22289814	3	0.869565	0.000163961	HLA-DRB1, HLA-DQA1, HLA-DQB1	332	3	44596	134.325	0.997253	0.00402504	0.00386018
PUBMED_ID	19332095	3	0.869565	0.000163961	HLA-DRB1, HLA-DQA1, HLA-DQB1	332	3	44596	134.325	0.997253	0.00402504	0.00386018
PUBMED_ID	20449807	3	0.869565	0.000163961	HLA-B, HLA-A, HLA-DRB1	332	3	44596	134.325	0.997253	0.00402504	0.00386018
PUBMED_ID	16451208	3	0.869565	0.000163961	HLA-DRB1, HLA-DQA1, HLA-DQB1	332	3	44596	134.325	0.997253	0.00402504	0.00386018
PUBMED_ID	17157219	3	0.869565	0.000163961	HLA-F, HLA-G, HLA-E	332	3	44596	134.325	0.997253	0.00402504	0.00386018
PUBMED_ID	18434400	3	0.869565	0.000163961	HLA-B, HLA-C, HLA-A	332	3	44596	134.325	0.997253	0.00402504	0.00386018
PUBMED_ID	11543903	3	0.869565	0.000163961	HLA-B, HLA-C, HLA-A	332	3	44596	134.325	0.997253	0.00402504	0.00386018
PUBMED_ID	12542740	3	0.869565	0.000163961	HLA-B, HLA-DRB1, HLA-DQB1	332	3	44596	134.325	0.997253	0.00402504	0.00386018
PUBMED_ID	19495996	3	0.869565	0.000163961	HLA-B, HLA-A, HLA-DRB1	332	3	44596	134.325	0.997253	0.00402504	0.00386018
PUBMED_ID	16215957	3	0.869565	0.000163961	HLA-B, HLA-A, HLA-DRB1	332	3	44596	134.325	0.997253	0.00402504	0.00386018
PUBMED_ID	8617941	3	0.869565	0.000163961	HLA-B, HLA-C, HLA-A	332	3	44596	134.325	0.997253	0.00402504	0.00386018
PUBMED_ID	11097225	3	0.869565	0.000163961	HLA-DRB1, HLA-DQA1, HLA-DQB1	332	3	44596	134.325	0.997253	0.00402504	0.00386018
PUBMED_ID	15140038	3	0.869565	0.000163961	HLA-B, HLA-C, HLA-A	332	3	44596	134.325	0.997253	0.00402504	0.00386018
PUBMED_ID	20725783	3	0.869565	0.000163961	HLA-DRB1, HLA-DQA1, HLA-DQB1	332	3	44596	134.325	0.997253	0.00402504	0.00386018
PUBMED_ID	11476905	3	0.869565	0.000163961	HLA-DRB1, HLA-DQA1, HLA-DQB1	332	3	44596	134.325	0.997253	0.00402504	0.00386018
PUBMED_ID	15072129	3	0.869565	0.000163961	HLA-B, HLA-C, HLA-A	332	3	44596	134.325	0.997253	0.00402504	0.00386018
PUBMED_ID	12859597	3	0.869565	0.000163961	HLA-B, HLA-A, TNF	332	3	44596	134.325	0.997253	0.00402504	0.00386018
PUBMED_ID	15843211	3	0.869565	0.000163961	DDX39B, NFKBIL1, LTA	332	3	44596	134.325	0.997253	0.00402504	0.00386018
PUBMED_ID	15275783	3	0.869565	0.000163961	HLA-B, HLA-A, HLA-DRB1	332	3	44596	134.325	0.997253	0.00402504	0.00386018
PUBMED_ID	22057263	3	0.869565	0.000163961	HLA-B, HLA-A, HLA-DRB1	332	3	44596	134.325	0.997253	0.00402504	0.00386018
PUBMED_ID	11294926	3	0.869565	0.000163961	HLA-DRA, TNF, HLA-DQA1	332	3	44596	134.325	0.997253	0.00402504	0.00386018
PUBMED_ID	12144621	3	0.869565	0.000163961	HLA-DPB1, HLA-DRB1, HLA-DQB1	332	3	44596	134.325	0.997253	0.00402504	0.00386018
PUBMED_ID	17653284	3	0.869565	0.000163961	HLA-A, HLA-DRB1, HLA-DQB1	332	3	44596	134.325	0.997253	0.00402504	0.00386018
PUBMED_ID	12771724	3	0.869565	0.000163961	HLA-DRB1, HLA-DQA1, HLA-DQB1	332	3	44596	134.325	0.997253	0.00402504	0.00386018
PUBMED_ID	19663693	3	0.869565	0.000163961	HLA-B, HLA-C, HLA-A	332	3	44596	134.325	0.997253	0.00402504	0.00386018
PUBMED_ID	20518846	3	0.869565	0.000163961	HLA-B, HLA-A, HLA-DRB1	332	3	44596	134.325	0.997253	0.00402504	0.00386018
PUBMED_ID	18244920	3	0.869565	0.000163961	HLA-B, HLA-A, HLA-DRB1	332	3	44596	134.325	0.997253	0.00402504	0.00386018
PUBMED_ID	11696222	3	0.869565	0.000163961	HSPA1L, HSPA1B, HSPA1A	332	3	44596	134.325	0.997253	0.00402504	0.00386018
PUBMED_ID	19439981	3	0.869565	0.000163961	HLA-DPB1, HLA-DRB1, HLA-DQB1	332	3	44596	134.325	0.997253	0.00402504	0.00386018
PUBMED_ID	22125590	3	0.869565	0.000163961	HLA-B, HLA-C, HLA-DQA2	332	3	44596	134.325	0.997253	0.00402504	0.00386018
PUBMED_ID	19085089	3	0.869565	0.000163961	HSPA1L, HSPA1B, HSPA1A	332	3	44596	134.325	0.997253	0.00402504	0.00386018
PUBMED_ID	15070884	3	0.869565	0.000163961	HLA-DRB1, HLA-DQA1, HLA-DQB1	332	3	44596	134.325	0.997253	0.00402504	0.00386018
PUBMED_ID	11495087	3	0.869565	0.000163961	HLA-DRB1, HLA-DQA1, HLA-DQB1	332	3	44596	134.325	0.997253	0.00402504	0.00386018
PUBMED_ID	12687342	3	0.869565	0.000163961	HLA-DRB1, HLA-DQA1, HLA-DQB1	332	3	44596	134.325	0.997253	0.00402504	0.00386018
PUBMED_ID	23638805	3	0.869565	0.000163961	HLA-B, HLA-A, HLA-DRB1	332	3	44596	134.325	0.997253	0.00402504	0.00386018
PUBMED_ID	32183599	3	0.869565	0.000163961	HLA-DPB1, HLA-DQA1, HLA-DQB1	332	3	44596	134.325	0.997253	0.00402504	0.00386018
PUBMED_ID	18523354	3	0.869565	0.000163961	HLA-DRB1, HLA-DQA1, HLA-DQB1	332	3	44596	134.325	0.997253	0.00402504	0.00386018
PUBMED_ID	11182228	3	0.869565	0.000163961	HLA-B, HLA-C, HLA-A	332	3	44596	134.325	0.997253	0.00402504	0.00386018
PUBMED_ID	11334677	3	0.869565	0.000163961	HLA-DRB1, HLA-DQA1, HLA-DQB1	332	3	44596	134.325	0.997253	0.00402504	0.00386018
PUBMED_ID	19664746	3	0.869565	0.000163961	GABBR1, HLA-A, HLA-F	332	3	44596	134.325	0.997253	0.00402504	0.00386018
PUBMED_ID	11507979	3	0.869565	0.000163961	HLA-B, HLA-A, HLA-DRB1	332	3	44596	134.325	0.997253	0.00402504	0.00386018
PUBMED_ID	12594107	3	0.869565	0.000163961	HLA-DRB1, HLA-DQA1, HLA-DQB1	332	3	44596	134.325	0.997253	0.00402504	0.00386018
PUBMED_ID	27623983	3	0.869565	0.000163961	HLA-B, HLA-DRB1, HLA-DQB1	332	3	44596	134.325	0.997253	0.00402504	0.00386018
PUBMED_ID	18369457	3	0.869565	0.000163961	CDSN, HLA-B, HLA-C	332	3	44596	134.325	0.997253	0.00402504	0.00386018
PUBMED_ID	20704535	3	0.869565	0.000163961	HSPA1L, HSPA1B, HSPA1A	332	3	44596	134.325	0.997253	0.00402504	0.00386018
PUBMED_ID	26967484	3	0.869565	0.000163961	HLA-B, HLA-A, HLA-DRB1	332	3	44596	134.325	0.997253	0.00402504	0.00386018
PUBMED_ID	18726686	3	0.869565	0.000163961	HLA-DRB1, HLA-DQA1, HLA-DQB1	332	3	44596	134.325	0.997253	0.00402504	0.00386018
PUBMED_ID	16441486	3	0.869565	0.000163961	HLA-B, HLA-A, HLA-DRB1	332	3	44596	134.325	0.997253	0.00402504	0.00386018
PUBMED_ID	24554773	3	0.869565	0.000163961	HLA-B, HLA-C, HLA-A	332	3	44596	134.325	0.997253	0.00402504	0.00386018
PUBMED_ID	15245373	3	0.869565	0.000163961	HLA-B, HLA-C, HLA-A	332	3	44596	134.325	0.997253	0.00402504	0.00386018
PUBMED_ID	12811505	3	0.869565	0.000163961	HLA-B, HLA-A, HLA-DRB1	332	3	44596	134.325	0.997253	0.00402504	0.00386018
PUBMED_ID	18088468	3	0.869565	0.000163961	HLA-B, HLA-A, HLA-DRB1	332	3	44596	134.325	0.997253	0.00402504	0.00386018
PUBMED_ID	17207712	3	0.869565	0.000163961	HLA-B, HLA-C, HLA-A	332	3	44596	134.325	0.997253	0.00402504	0.00386018
PUBMED_ID	17956696	3	0.869565	0.000163961	HLA-B, HLA-C, HLA-A	332	3	44596	134.325	0.997253	0.00402504	0.00386018
PUBMED_ID	20713950	3	0.869565	0.000163961	HLA-B, HLA-C, HLA-A	332	3	44596	134.325	0.997253	0.00402504	0.00386018
PUBMED_ID	25536093	3	0.869565	0.000163961	PRM2, PRM1, TNP2	332	3	44596	134.325	0.997253	0.00402504	0.00386018
PUBMED_ID	12528108	3	0.869565	0.000163961	LTA, TNF, HLA-DRB1	332	3	44596	134.325	0.997253	0.00402504	0.00386018
PUBMED_ID	20493227	3	0.869565	0.000163961	HLA-B, HLA-A, HLA-DRB1	332	3	44596	134.325	0.997253	0.00402504	0.00386018
PUBMED_ID	15250035	3	0.869565	0.000163961	HLA-DRB1, HLA-DQA1, HLA-DQB1	332	3	44596	134.325	0.997253	0.00402504	0.00386018
PUBMED_ID	33591409	3	0.869565	0.000163961	HLA-DRB1, HLA-DQA1, HLA-DQB1	332	3	44596	134.325	0.997253	0.00402504	0.00386018
PUBMED_ID	17513705	3	0.869565	0.000163961	HLA-DPB1, HLA-DRB1, HLA-DQB1	332	3	44596	134.325	0.997253	0.00402504	0.00386018
PUBMED_ID	19543113	3	0.869565	0.000163961	CTLA4, HLA-DQA1, HLA-DQB1	332	3	44596	134.325	0.997253	0.00402504	0.00386018
PUBMED_ID	25413106	3	0.869565	0.000163961	HLA-B, HLA-A, HLA-DRB1	332	3	44596	134.325	0.997253	0.00402504	0.00386018
PUBMED_ID	26331842	3	0.869565	0.000163961	HLA-B, HLA-A, MICA	332	3	44596	134.325	0.997253	0.00402504	0.00386018
PUBMED_ID	19690132	3	0.869565	0.000163961	HLA-B, HLA-DRB1, HLA-DQB1	332	3	44596	134.325	0.997253	0.00402504	0.00386018
PUBMED_ID	15982254	3	0.869565	0.000163961	HLA-B, HLA-A, HLA-DRB1	332	3	44596	134.325	0.997253	0.00402504	0.00386018
PUBMED_ID	19124916	3	0.869565	0.000163961	HLA-DRB1, HLA-DQA1, HLA-DQB1	332	3	44596	134.325	0.997253	0.00402504	0.00386018
PUBMED_ID	18449200	3	0.869565	0.000163961	HLA-DRB1, HLA-DQA1, HLA-DQB1	332	3	44596	134.325	0.997253	0.00402504	0.00386018
PUBMED_ID	15530631	3	0.869565	0.000163961	HLA-DRB1, HLA-DQA1, HLA-DQB1	332	3	44596	134.325	0.997253	0.00402504	0.00386018
PUBMED_ID	11229461	3	0.869565	0.000163961	HLA-B, TAP2, HLA-DRB1	332	3	44596	134.325	0.997253	0.00402504	0.00386018
PUBMED_ID	17661909	3	0.869565	0.000163961	HLA-DRB1, HLA-DQA1, HLA-DQB1	332	3	44596	134.325	0.997253	0.00402504	0.00386018
PUBMED_ID	12734793	3	0.869565	0.000163961	HLA-DRB1, HLA-DQA1, HLA-DQB1	332	3	44596	134.325	0.997253	0.00402504	0.00386018
PUBMED_ID	10668961	3	0.869565	0.000163961	LST1, LTA, LTB	332	3	44596	134.325	0.997253	0.00402504	0.00386018
PUBMED_ID	23317308	3	0.869565	0.000163961	HLA-DRB1, HLA-DQA1, HLA-DQB1	332	3	44596	134.325	0.997253	0.00402504	0.00386018
PUBMED_ID	19251712	3	0.869565	0.000163961	HLA-DRB1, HLA-DQA1, HLA-DQB1	332	3	44596	134.325	0.997253	0.00402504	0.00386018
PUBMED_ID	17662002	3	0.869565	0.000163961	HLA-A, HLA-DRB1, HLA-DQB1	332	3	44596	134.325	0.997253	0.00402504	0.00386018
PUBMED_ID	18501999	3	0.869565	0.000163961	HLA-B, HLA-A, HLA-DRB1	332	3	44596	134.325	0.997253	0.00402504	0.00386018
PUBMED_ID	29315655	3	0.869565	0.000163961	HLA-B, HLA-A, HLA-DRB1	332	3	44596	134.325	0.997253	0.00402504	0.00386018
PUBMED_ID	17462512	3	0.869565	0.000163961	HLA-B, HLA-C, HLA-A	332	3	44596	134.325	0.997253	0.00402504	0.00386018
PUBMED_ID	11782273	3	0.869565	0.000163961	HLA-DRB1, HLA-DQA1, HLA-DQB1	332	3	44596	134.325	0.997253	0.00402504	0.00386018
PUBMED_ID	20843162	3	0.869565	0.000163961	HLA-DRB1, HLA-DQA1, HLA-DQB1	332	3	44596	134.325	0.997253	0.00402504	0.00386018
PUBMED_ID	14748996	3	0.869565	0.000163961	HLA-B, HLA-A, HLA-DRB1	332	3	44596	134.325	0.997253	0.00402504	0.00386018
PUBMED_ID	11780465	3	0.869565	0.000163961	HLA-DRB1, HLA-DQA1, HLA-DQB1	332	3	44596	134.325	0.997253	0.00402504	0.00386018
PUBMED_ID	12445309	3	0.869565	0.000163961	HLA-DPB1, HLA-DRB1, HLA-DQB1	332	3	44596	134.325	0.997253	0.00402504	0.00386018
PUBMED_ID	18521626	3	0.869565	0.000163961	HLA-B, HLA-C, HLA-A	332	3	44596	134.325	0.997253	0.00402504	0.00386018
PUBMED_ID	12149602	3	0.869565	0.000163961	HLA-DRB1, HLA-DQA1, HLA-DQB1	332	3	44596	134.325	0.997253	0.00402504	0.00386018
PUBMED_ID	19287509	3	0.869565	0.000163961	HLA-DRA, BTNL2, HLA-DRB1	332	3	44596	134.325	0.997253	0.00402504	0.00386018
PUBMED_ID	21209113	3	0.869565	0.000163961	HLA-B, HLA-C, HLA-A	332	3	44596	134.325	0.997253	0.00402504	0.00386018
PUBMED_ID	15231205	3	0.869565	0.000163961	HLA-DRB1, HLA-DQA1, HLA-DQB1	332	3	44596	134.325	0.997253	0.00402504	0.00386018
PUBMED_ID	12169181	3	0.869565	0.000163961	LTA, TNF, HLA-DRB1	332	3	44596	134.325	0.997253	0.00402504	0.00386018
PUBMED_ID	11390610	3	0.869565	0.000163961	HLA-B, HLA-C, HLA-A	332	3	44596	134.325	0.997253	0.00402504	0.00386018
PUBMED_ID	18351579	3	0.869565	0.000163961	HLA-B, HLA-DRB1, HLA-DQB1	332	3	44596	134.325	0.997253	0.00402504	0.00386018
PUBMED_ID	17559688	3	0.869565	0.000163961	HLA-DRB1, HLA-DQA1, HLA-DQB1	332	3	44596	134.325	0.997253	0.00402504	0.00386018
PUBMED_ID	17471440	3	0.869565	0.000163961	HLA-B, HLA-C, HLA-A	332	3	44596	134.325	0.997253	0.00402504	0.00386018
PUBMED_ID	23994122	3	0.869565	0.000163961	HLA-B, HLA-A, HLA-DRB1	332	3	44596	134.325	0.997253	0.00402504	0.00386018
PUBMED_ID	12244309	3	0.869565	0.000163961	HLA-DRB5, HLA-DRA, HLA-DRB1	332	3	44596	134.325	0.997253	0.00402504	0.00386018
PUBMED_ID	11098934	3	0.869565	0.000163961	HLA-DRB1, HLA-DQA1, HLA-DQB1	332	3	44596	134.325	0.997253	0.00402504	0.00386018
PUBMED_ID	25965561	3	0.869565	0.000163961	TNF, HLA-DRB1, HLA-DQB1	332	3	44596	134.325	0.997253	0.00402504	0.00386018
PUBMED_ID	19884265	3	0.869565	0.000163961	CTLA4, HLA-DRB1, HLA-DQA1	332	3	44596	134.325	0.997253	0.00402504	0.00386018
PUBMED_ID	19860590	3	0.869565	0.000163961	HLA-B, HLA-A, HLA-DRB1	332	3	44596	134.325	0.997253	0.00402504	0.00386018
PUBMED_ID	11580849	3	0.869565	0.000163961	HLA-DRB1, HLA-DQA1, HLA-DQB1	332	3	44596	134.325	0.997253	0.00402504	0.00386018
PUBMED_ID	17715334	3	0.869565	0.000163961	HLA-B, HLA-A, HLA-DRB1	332	3	44596	134.325	0.997253	0.00402504	0.00386018
PUBMED_ID	11776098	3	0.869565	0.000163961	HLA-DRB1, HLA-DQA1, HLA-DQB1	332	3	44596	134.325	0.997253	0.00402504	0.00386018
PUBMED_ID	20536911	3	0.869565	0.000163961	HLA-B, HLA-A, HLA-DRB1	332	3	44596	134.325	0.997253	0.00402504	0.00386018
PUBMED_ID	12941547	3	0.869565	0.000163961	MICA, HLA-DRB1, HLA-DQA1	332	3	44596	134.325	0.997253	0.00402504	0.00386018
PUBMED_ID	18780165	3	0.869565	0.000163961	HLA-DRB1, HLA-DQA1, HLA-DQB1	332	3	44596	134.325	0.997253	0.00402504	0.00386018
PUBMED_ID	22487840	3	0.869565	0.000163961	HLA-B, HLA-A, HLA-DRB1	332	3	44596	134.325	0.997253	0.00402504	0.00386018
PUBMED_ID	12915440	3	0.869565	0.000163961	LTA, TNF, MICA	332	3	44596	134.325	0.997253	0.00402504	0.00386018
PUBMED_ID	18001297	3	0.869565	0.000163961	HLA-B, HLA-A, HLA-DRB1	332	3	44596	134.325	0.997253	0.00402504	0.00386018
PUBMED_ID	15310011	3	0.869565	0.000163961	HLA-DRB1, HLA-DQA1, HLA-DQB1	332	3	44596	134.325	0.997253	0.00402504	0.00386018
PUBMED_ID	20966625	3	0.869565	0.000163961	HLA-DRB1, HLA-DQA1, HLA-DQB1	332	3	44596	134.325	0.997253	0.00402504	0.00386018
PUBMED_ID	17349874	3	0.869565	0.000163961	HLA-DPB1, HLA-DRB1, HLA-DQB1	332	3	44596	134.325	0.997253	0.00402504	0.00386018
PUBMED_ID	12490434	3	0.869565	0.000163961	RHOA, HSPA1B, HSPA1A	332	3	44596	134.325	0.997253	0.00402504	0.00386018
PUBMED_ID	18575614	3	0.869565	0.000163961	LTA, AGER, TNF	332	3	44596	134.325	0.997253	0.00402504	0.00386018
PUBMED_ID	15245377	3	0.869565	0.000163961	HLA-B, HLA-C, HLA-A	332	3	44596	134.325	0.997253	0.00402504	0.00386018
PUBMED_ID	26498496	3	0.869565	0.000163961	HLA-DPB1, HLA-DRB1, HLA-DQA1	332	3	44596	134.325	0.997253	0.00402504	0.00386018
PUBMED_ID	16297191	3	0.869565	0.000163961	CDSN, HLA-B, HLA-C	332	3	44596	134.325	0.997253	0.00402504	0.00386018
PUBMED_ID	18589099	3	0.869565	0.000163961	HLA-B, HLA-A, HLA-DRB1	332	3	44596	134.325	0.997253	0.00402504	0.00386018
PUBMED_ID	21342137	3	0.869565	0.000163961	HLA-B, HLA-A, HLA-DRB1	332	3	44596	134.325	0.997253	0.00402504	0.00386018
PUBMED_ID	16720212	3	0.869565	0.000163961	HLA-B, HLA-C, MICA	332	3	44596	134.325	0.997253	0.00402504	0.00386018
PUBMED_ID	24717292	3	0.869565	0.000163961	HLA-B, HLA-C, HLA-A	332	3	44596	134.325	0.997253	0.00402504	0.00386018
PUBMED_ID	19895570	3	0.869565	0.000163961	HLA-B, MICA, HLA-DRB1	332	3	44596	134.325	0.997253	0.00402504	0.00386018
PUBMED_ID	11477477	3	0.869565	0.000163961	HLA-DRB1, HLA-DQA1, HLA-DQB1	332	3	44596	134.325	0.997253	0.00402504	0.00386018
PUBMED_ID	17686102	3	0.869565	0.000163961	TNF, HLA-DRB1, HLA-DQB1	332	3	44596	134.325	0.997253	0.00402504	0.00386018
PUBMED_ID	14617038	3	0.869565	0.000163961	HLA-B, HLA-C, HLA-A	332	3	44596	134.325	0.997253	0.00402504	0.00386018
PUBMED_ID	16096857	3	0.869565	0.000163961	HLA-DRB1, HLA-DQA1, HLA-DQB1	332	3	44596	134.325	0.997253	0.00402504	0.00386018
PUBMED_ID	19276793	3	0.869565	0.000163961	HLA-B, HLA-C, HLA-A	332	3	44596	134.325	0.997253	0.00402504	0.00386018
PUBMED_ID	15164528	3	0.869565	0.000163961	HLA-DRB1, HLA-DQA1, HLA-DQB1	332	3	44596	134.325	0.997253	0.00402504	0.00386018
PUBMED_ID	16333988	3	0.869565	0.000163961	HSPA1L, HSPA1B, HSPA1A	332	3	44596	134.325	0.997253	0.00402504	0.00386018
PUBMED_ID	16507114	3	0.869565	0.000163961	HLA-DRB1, HLA-DQA1, HLA-DQB1	332	3	44596	134.325	0.997253	0.00402504	0.00386018
PUBMED_ID	1362295	3	0.869565	0.000163961	HLA-DPB1, HLA-DQA2, HLA-DQA1	332	3	44596	134.325	0.997253	0.00402504	0.00386018
PUBMED_ID	18003662	3	0.869565	0.000163961	HLA-DRB1, HLA-DQA1, HLA-DQB1	332	3	44596	134.325	0.997253	0.00402504	0.00386018
PUBMED_ID	33863792	3	0.869565	0.000163961	HLA-B, HLA-C, HLA-A	332	3	44596	134.325	0.997253	0.00402504	0.00386018
PUBMED_ID	18684953	3	0.869565	0.000163961	HLA-B, HLA-C, HLA-A	332	3	44596	134.325	0.997253	0.00402504	0.00386018
PUBMED_ID	28391248	3	0.869565	0.000163961	HLA-B, HLA-DPB1, HLA-DRB1	332	3	44596	134.325	0.997253	0.00402504	0.00386018
PUBMED_ID	15846589	3	0.869565	0.000163961	BAK1, HLA-DRB1, HLA-DQB1	332	3	44596	134.325	0.997253	0.00402504	0.00386018
PUBMED_ID	17458393	3	0.869565	0.000163961	HLA-B, HLA-A, HLA-DRB1	332	3	44596	134.325	0.997253	0.00402504	0.00386018
PUBMED_ID	15301865	3	0.869565	0.000163961	HLA-B, HLA-C, HLA-A	332	3	44596	134.325	0.997253	0.00402504	0.00386018
PUBMED_ID	12850493	3	0.869565	0.000163961	HFE, HLA-B, HLA-A	332	3	44596	134.325	0.997253	0.00402504	0.00386018
PUBMED_ID	12694583	3	0.869565	0.000163961	HLA-B, HLA-A, HLA-DRB1	332	3	44596	134.325	0.997253	0.00402504	0.00386018
PUBMED_ID	12047361	3	0.869565	0.000163961	TAP2, TAP1, HLA-DRB1	332	3	44596	134.325	0.997253	0.00402504	0.00386018
PUBMED_ID	11454644	3	0.869565	0.000163961	HLA-DRB1, HLA-DQA1, HLA-DQB1	332	3	44596	134.325	0.997253	0.00402504	0.00386018
PUBMED_ID	18038917	3	0.869565	0.000163961	HLA-DRB1, HLA-DQA1, HLA-DQB1	332	3	44596	134.325	0.997253	0.00402504	0.00386018
PUBMED_ID	12622774	3	0.869565	0.000163961	HLA-B, HLA-C, MICA	332	3	44596	134.325	0.997253	0.00402504	0.00386018
PUBMED_ID	26769539	3	0.869565	0.000163961	HLA-A, HLA-DRB1, HLA-DQB1	332	3	44596	134.325	0.997253	0.00402504	0.00386018
PUBMED_ID	19348686	3	0.869565	0.000163961	HLA-B, HLA-A, HLA-DRB1	332	3	44596	134.325	0.997253	0.00402504	0.00386018
PUBMED_ID	18518860	3	0.869565	0.000163961	HSPA1L, HSPA1B, HSPA1A	332	3	44596	134.325	0.997253	0.00402504	0.00386018
PUBMED_ID	2995927	3	0.869565	0.000163961	LTA, LTB, TNF	332	3	44596	134.325	0.997253	0.00402504	0.00386018
PUBMED_ID	11082515	3	0.869565	0.000163961	HLA-DRB5, HLA-DQA1, HLA-DQB1	332	3	44596	134.325	0.997253	0.00402504	0.00386018
PUBMED_ID	12198621	3	0.869565	0.000163961	HLA-B, TNF, HLA-DRB1	332	3	44596	134.325	0.997253	0.00402504	0.00386018
PUBMED_ID	19837788	3	0.869565	0.000163961	HLA-DRB1, HLA-DQA1, HLA-DQB1	332	3	44596	134.325	0.997253	0.00402504	0.00386018
PUBMED_ID	16433795	3	0.869565	0.000163961	HLA-DRB1, HLA-DQA1, HLA-DQB1	332	3	44596	134.325	0.997253	0.00402504	0.00386018
PUBMED_ID	27102235	3	0.869565	0.000163961	LTA, TNF, HLA-DRB1	332	3	44596	134.325	0.997253	0.00402504	0.00386018
PUBMED_ID	11070170	3	0.869565	0.000163961	HLA-DMA, HLA-DRA, HLA-DRB1	332	3	44596	134.325	0.997253	0.00402504	0.00386018
PUBMED_ID	17489940	3	0.869565	0.000163961	HLA-DRB1, HLA-DQA1, HLA-DQB1	332	3	44596	134.325	0.997253	0.00402504	0.00386018
PUBMED_ID	12351419	3	0.869565	0.000163961	LTA, TNF, HLA-DRB1	332	3	44596	134.325	0.997253	0.00402504	0.00386018
PUBMED_ID	19703245	3	0.869565	0.000163961	HLA-B, HLA-A, HLA-DRB1	332	3	44596	134.325	0.997253	0.00402504	0.00386018
PUBMED_ID	12125959	3	0.869565	0.000163961	HLA-DRB1, HLA-DQA1, HLA-DQB1	332	3	44596	134.325	0.997253	0.00402504	0.00386018
PUBMED_ID	12358854	3	0.869565	0.000163961	HLA-DRB1, HLA-DQA1, HLA-DQB1	332	3	44596	134.325	0.997253	0.00402504	0.00386018
PUBMED_ID	17003171	3	0.869565	0.000163961	HLA-B, MICA, HLA-DRB1	332	3	44596	134.325	0.997253	0.00402504	0.00386018
PUBMED_ID	15952133	3	0.869565	0.000163961	HLA-B, HLA-A, HLA-DRB1	332	3	44596	134.325	0.997253	0.00402504	0.00386018
PUBMED_ID	29483183	3	0.869565	0.000163961	HLA-B, HLA-C, HLA-DRB1	332	3	44596	134.325	0.997253	0.00402504	0.00386018
PUBMED_ID	15703453	3	0.869565	0.000163961	HLA-DPB1, HLA-DRB1, HLA-DQB1	332	3	44596	134.325	0.997253	0.00402504	0.00386018
PUBMED_ID	32693929	3	0.869565	0.000163961	HLA-DPB1, HLA-DRB1, HLA-DQB1	332	3	44596	134.325	0.997253	0.00402504	0.00386018
PUBMED_ID	18057683	3	0.869565	0.000163961	HLA-B, HLA-A, HLA-DRB1	332	3	44596	134.325	0.997253	0.00402504	0.00386018
PUBMED_ID	21352198	3	0.869565	0.000163961	HLA-B, HLA-C, HLA-A	332	3	44596	134.325	0.997253	0.00402504	0.00386018
PUBMED_ID	23330836	3	0.869565	0.000163961	HLA-B, HLA-C, HLA-A	332	3	44596	134.325	0.997253	0.00402504	0.00386018
PUBMED_ID	17922429	3	0.869565	0.000163961	HLA-B, HLA-A, HLA-DRB1	332	3	44596	134.325	0.997253	0.00402504	0.00386018
PUBMED_ID	20300120	3	0.869565	0.000163961	HLA-DPB1, CTLA4, HLA-A	332	3	44596	134.325	0.997253	0.00402504	0.00386018
PUBMED_ID	19698125	3	0.869565	0.000163961	HLA-DRB1, HLA-DQA1, HLA-DQB1	332	3	44596	134.325	0.997253	0.00402504	0.00386018
PUBMED_ID	18718089	3	0.869565	0.000163961	HLA-B, HLA-A, HLA-DRB1	332	3	44596	134.325	0.997253	0.00402504	0.00386018
PUBMED_ID	11423179	3	0.869565	0.000163961	HLA-A, HLA-DRB1, HLA-DQB1	332	3	44596	134.325	0.997253	0.00402504	0.00386018
PUBMED_ID	18583252	3	0.869565	0.000163961	HLA-B, HLA-A, HLA-DRB1	332	3	44596	134.325	0.997253	0.00402504	0.00386018
PUBMED_ID	12878355	3	0.869565	0.000163961	HLA-B, HLA-DRB1, HLA-DQB1	332	3	44596	134.325	0.997253	0.00402504	0.00386018
PUBMED_ID	15836703	3	0.869565	0.000163961	HLA-B, HLA-DRA, HLA-A	332	3	44596	134.325	0.997253	0.00402504	0.00386018
PUBMED_ID	6584734	3	0.869565	0.000163961	HLA-DQA2, HLA-DQA1, HLA-DPA1	332	3	44596	134.325	0.997253	0.00402504	0.00386018
PUBMED_ID	28278336	3	0.869565	0.000163961	HLA-B, HLA-C, HLA-A	332	3	44596	134.325	0.997253	0.00402504	0.00386018
PUBMED_ID	12008944	3	0.869565	0.000163961	HSPA1L, HSPA1B, HSPA1A	332	3	44596	134.325	0.997253	0.00402504	0.00386018
PUBMED_ID	14749980	3	0.869565	0.000163961	TAP2, TAP1, HLA-DRB1	332	3	44596	134.325	0.997253	0.00402504	0.00386018
PUBMED_ID	19024262	3	0.869565	0.000163961	HLA-B, HLA-A, HLA-DRB1	332	3	44596	134.325	0.997253	0.00402504	0.00386018
PUBMED_ID	19761839	3	0.869565	0.000163961	HLA-DPB1, HLA-DRB1, HLA-DQB1	332	3	44596	134.325	0.997253	0.00402504	0.00386018
PUBMED_ID	21040492	3	0.869565	0.000163961	HLA-B, HLA-A, HLA-DRB1	332	3	44596	134.325	0.997253	0.00402504	0.00386018
PUBMED_ID	18520158	3	0.869565	0.000163961	HLA-B, HLA-A, HLA-DRB1	332	3	44596	134.325	0.997253	0.00402504	0.00386018
PUBMED_ID	15211110	3	0.869565	0.000163961	HLA-B, HLA-C, HLA-A	332	3	44596	134.325	0.997253	0.00402504	0.00386018
PUBMED_ID	20438789	3	0.869565	0.000163961	HLA-B, HLA-A, HLA-DRB1	332	3	44596	134.325	0.997253	0.00402504	0.00386018
PUBMED_ID	17523949	3	0.869565	0.000163961	HLA-B, HLA-C, MICA	332	3	44596	134.325	0.997253	0.00402504	0.00386018
PUBMED_ID	20639879	3	0.869565	0.000163961	IRF5, MMEL1, TNPO3	332	3	44596	134.325	0.997253	0.00402504	0.00386018
PUBMED_ID	14700597	3	0.869565	0.000163961	HLA-B, HLA-A, HLA-DRB1	332	3	44596	134.325	0.997253	0.00402504	0.00386018
PUBMED_ID	17003176	3	0.869565	0.000163961	MICA, HLA-DRB1, MICB	332	3	44596	134.325	0.997253	0.00402504	0.00386018
PUBMED_ID	19401421	3	0.869565	0.000163961	HLA-DRB1, HLA-DQA1, HLA-DQB1	332	3	44596	134.325	0.997253	0.00402504	0.00386018
PUBMED_ID	15631661	3	0.869565	0.000163961	HLA-B, HLA-A, HLA-E	332	3	44596	134.325	0.997253	0.00402504	0.00386018
PUBMED_ID	33421092	3	0.869565	0.000163961	HLA-B, HLA-C, HLA-A	332	3	44596	134.325	0.997253	0.00402504	0.00386018
PUBMED_ID	22767497	3	0.869565	0.000163961	BTN3A1, BTN3A3, BTN3A2	332	3	44596	134.325	0.997253	0.00402504	0.00386018
PUBMED_ID	34183176	3	0.869565	0.000163961	HLA-B, HLA-G, HLA-E	332	3	44596	134.325	0.997253	0.00402504	0.00386018
PUBMED_ID	19657358	3	0.869565	0.000163961	MST1, MST1R, BSN	332	3	44596	134.325	0.997253	0.00402504	0.00386018
PUBMED_ID	19052351	3	0.869565	0.000163961	HLA-DRB1, HLA-DQA1, HLA-DQB1	332	3	44596	134.325	0.997253	0.00402504	0.00386018
PUBMED_ID	10954160	3	0.869565	0.000163961	HLA-B, HLA-C, HLA-A	332	3	44596	134.325	0.997253	0.00402504	0.00386018
PUBMED_ID	14501786	3	0.869565	0.000163961	HLA-B, HLA-C, HLA-A	332	3	44596	134.325	0.997253	0.00402504	0.00386018
PUBMED_ID	19055605	3	0.869565	0.000163961	HLA-DRB1, HLA-DQA1, HLA-DQB1	332	3	44596	134.325	0.997253	0.00402504	0.00386018
PUBMED_ID	20219611	3	0.869565	0.000163961	HLA-B, HLA-C, HLA-A	332	3	44596	134.325	0.997253	0.00402504	0.00386018
PUBMED_ID	20613458	3	0.869565	0.000163961	HLA-B, HLA-C, HLA-A	332	3	44596	134.325	0.997253	0.00402504	0.00386018
PUBMED_ID	27063556	3	0.869565	0.000163961	HLA-B, HLA-A, HLA-DRB1	332	3	44596	134.325	0.997253	0.00402504	0.00386018
PUBMED_ID	17673320	3	0.869565	0.000163961	HLA-DRB1, HLA-DQA1, HLA-DQB1	332	3	44596	134.325	0.997253	0.00402504	0.00386018
PUBMED_ID	18371160	3	0.869565	0.000163961	HLA-DRA, CTLA4, HLA-DRB1	332	3	44596	134.325	0.997253	0.00402504	0.00386018
PUBMED_ID	27214100	3	0.869565	0.000163961	HLA-DRB1, HLA-DQA1, HLA-DQB1	332	3	44596	134.325	0.997253	0.00402504	0.00386018
PUBMED_ID	21270202	3	0.869565	0.000163961	HLA-A, HLA-DRB1, HLA-DQA1	332	3	44596	134.325	0.997253	0.00402504	0.00386018
PUBMED_ID	17311339	3	0.869565	0.000163961	HLA-DPB1, HLA-DRB1, HLA-DQB1	332	3	44596	134.325	0.997253	0.00402504	0.00386018
PUBMED_ID	11165717	3	0.869565	0.000163961	TNF, HLA-DRB1, HLA-DQB1	332	3	44596	134.325	0.997253	0.00402504	0.00386018
PUBMED_ID	16698430	3	0.869565	0.000163961	MICA, HLA-DQA1, HLA-DQB1	332	3	44596	134.325	0.997253	0.00402504	0.00386018
PUBMED_ID	15555263	3	0.869565	0.000163961	HLA-B, HLA-A, HLA-DRB1	332	3	44596	134.325	0.997253	0.00402504	0.00386018
PUBMED_ID	15789899	3	0.869565	0.000163961	HLA-DRB1, HLA-DQA1, HLA-DQB1	332	3	44596	134.325	0.997253	0.00402504	0.00386018
PUBMED_ID	11179016	3	0.869565	0.000163961	HLA-DRB1, HLA-DQA1, HLA-DQB1	332	3	44596	134.325	0.997253	0.00402504	0.00386018
PUBMED_ID	16331510	3	0.869565	0.000163961	HLA-B, HLA-C, HLA-A	332	3	44596	134.325	0.997253	0.00402504	0.00386018
PUBMED_ID	16202503	3	0.869565	0.000163961	HSPA1L, HSPA1B, HSPA1A	332	3	44596	134.325	0.997253	0.00402504	0.00386018
PUBMED_ID	12974796	3	0.869565	0.000163961	HLA-DRB1, HLA-DQA1, HLA-DQB1	332	3	44596	134.325	0.997253	0.00402504	0.00386018
PUBMED_ID	15112906	3	0.869565	0.000163961	HLA-DPB1, HLA-DQA1, HLA-DQB1	332	3	44596	134.325	0.997253	0.00402504	0.00386018
PUBMED_ID	25531278	3	0.869565	0.000163961	HLA-DRB1, HLA-DQA1, HLA-DQB1	332	3	44596	134.325	0.997253	0.00402504	0.00386018
PUBMED_ID	18257894	3	0.869565	0.000163961	HLA-DRB1, HLA-DQA1, HLA-DQB1	332	3	44596	134.325	0.997253	0.00402504	0.00386018
PUBMED_ID	12888330	3	0.869565	0.000163961	LTA, TNF, HLA-DRB1	332	3	44596	134.325	0.997253	0.00402504	0.00386018
PUBMED_ID	22490650	3	0.869565	0.000163961	HLA-F, HLA-G, HLA-E	332	3	44596	134.325	0.997253	0.00402504	0.00386018
PUBMED_ID	31339184	3	0.869565	0.000163961	HLA-DPB1, HLA-DRB1, HLA-DQB1	332	3	44596	134.325	0.997253	0.00402504	0.00386018
PUBMED_ID	1055432	3	0.869565	0.000163961	HLA-B, HLA-C, HLA-A	332	3	44596	134.325	0.997253	0.00402504	0.00386018
PUBMED_ID	19906105	3	0.869565	0.000163961	HLA-DRB1, HLA-DQA1, HLA-DQB1	332	3	44596	134.325	0.997253	0.00402504	0.00386018
PUBMED_ID	15301866	3	0.869565	0.000163961	HLA-B, HLA-DRA, HLA-A	332	3	44596	134.325	0.997253	0.00402504	0.00386018
PUBMED_ID	17586554	3	0.869565	0.000163961	HLA-B, TNF, HLA-DQB1	332	3	44596	134.325	0.997253	0.00402504	0.00386018
PUBMED_ID	17909631	3	0.869565	0.000163961	HLA-B, HLA-C, HLA-A	332	3	44596	134.325	0.997253	0.00402504	0.00386018
PUBMED_ID	16792673	3	0.869565	0.000163961	CTLA4, HLA-DQA1, HLA-DQB1	332	3	44596	134.325	0.997253	0.00402504	0.00386018
PUBMED_ID	19140832	3	0.869565	0.000163961	HLA-B, HLA-A, HLA-DRB1	332	3	44596	134.325	0.997253	0.00402504	0.00386018
PUBMED_ID	19232441	3	0.869565	0.000163961	HLA-B, HLA-C, HLA-A	332	3	44596	134.325	0.997253	0.00402504	0.00386018
PUBMED_ID	15740492	3	0.869565	0.000163961	HFE, HLA-B, HLA-A	332	3	44596	134.325	0.997253	0.00402504	0.00386018
PUBMED_ID	11157139	3	0.869565	0.000163961	HLA-DRB1, HLA-DQA1, HLA-DQB1	332	3	44596	134.325	0.997253	0.00402504	0.00386018
PUBMED_ID	18582515	3	0.869565	0.000163961	HLA-B, HLA-A, HLA-DRB1	332	3	44596	134.325	0.997253	0.00402504	0.00386018
PUBMED_ID	15699508	3	0.869565	0.000163961	MICA, HLA-DQA1, HLA-DQB1	332	3	44596	134.325	0.997253	0.00402504	0.00386018
PUBMED_ID	20600444	3	0.869565	0.000163961	HLA-B, HLA-A, HLA-DRB1	332	3	44596	134.325	0.997253	0.00402504	0.00386018
PUBMED_ID	16142706	3	0.869565	0.000163961	HLA-DRB1, HLA-DQA1, HLA-DQB1	332	3	44596	134.325	0.997253	0.00402504	0.00386018
PUBMED_ID	12874228	3	0.869565	0.000163961	HLA-F, HLA-G, HLA-E	332	3	44596	134.325	0.997253	0.00402504	0.00386018
PUBMED_ID	18399156	3	0.869565	0.000163961	HLA-B, HLA-A, HLA-DRB1	332	3	44596	134.325	0.997253	0.00402504	0.00386018
PUBMED_ID	16890076	3	0.869565	0.000163961	TNF, HLA-DQA1, HLA-DQB1	332	3	44596	134.325	0.997253	0.00402504	0.00386018
PUBMED_ID	15662734	3	0.869565	0.000163961	HLA-B, HLA-C, HLA-A	332	3	44596	134.325	0.997253	0.00402504	0.00386018
PUBMED_ID	17603847	3	0.869565	0.000163961	HLA-B, HLA-A, HLA-DRB1	332	3	44596	134.325	0.997253	0.00402504	0.00386018
PUBMED_ID	14700595	3	0.869565	0.000163961	HLA-DRB1, HLA-DQA1, HLA-DQB1	332	3	44596	134.325	0.997253	0.00402504	0.00386018
PUBMED_ID	22897480	3	0.869565	0.000163961	IL2RA, LTA, TNF	332	3	44596	134.325	0.997253	0.00402504	0.00386018
PUBMED_ID	17258541	3	0.869565	0.000163961	HLA-B, HLA-C, HLA-A	332	3	44596	134.325	0.997253	0.00402504	0.00386018
PUBMED_ID	28224433	3	0.869565	0.000163961	HLA-B, HLA-A, HLA-DRB1	332	3	44596	134.325	0.997253	0.00402504	0.00386018
PUBMED_ID	20977916	3	0.869565	0.000163961	HLA-B, HLA-DRB1, HLA-DQB1	332	3	44596	134.325	0.997253	0.00402504	0.00386018
PUBMED_ID	8649448	3	0.869565	0.000163961	HLA-DPB1, HLA-DRA, HLA-DPA1	332	3	44596	134.325	0.997253	0.00402504	0.00386018
PUBMED_ID	18021981	3	0.869565	0.000163961	CTLA4, TNF, IL2	332	3	44596	134.325	0.997253	0.00402504	0.00386018
PUBMED_ID	15304009	3	0.869565	0.000163961	HLA-B, MICA, MICB	332	3	44596	134.325	0.997253	0.00402504	0.00386018
PUBMED_ID	14617036	3	0.869565	0.000163961	HLA-A, TNF, HLA-DRB1	332	3	44596	134.325	0.997253	0.00402504	0.00386018
PUBMED_ID	20031464	3	0.869565	0.000163961	HLA-DRB1, HLA-DQA1, HLA-DQB1	332	3	44596	134.325	0.997253	0.00402504	0.00386018
PUBMED_ID	21659045	3	0.869565	0.000163961	HLA-B, HLA-A, HLA-DRB1	332	3	44596	134.325	0.997253	0.00402504	0.00386018
PUBMED_ID	1700760	3	0.869565	0.000163961	HSPA1L, HSPA1B, HSPA1A	332	3	44596	134.325	0.997253	0.00402504	0.00386018
PUBMED_ID	20388090	3	0.869565	0.000163961	HSPA1L, HSPA1B, HSPA1A	332	3	44596	134.325	0.997253	0.00402504	0.00386018
PUBMED_ID	16185325	3	0.869565	0.000163961	HLA-B, HLA-C, HLA-A	332	3	44596	134.325	0.997253	0.00402504	0.00386018
PUBMED_ID	11064107	3	0.869565	0.000163961	HLA-B, HLA-C, HLA-A	332	3	44596	134.325	0.997253	0.00402504	0.00386018
PUBMED_ID	19523143	3	0.869565	0.000163961	IL21, ADAD1, IL2	332	3	44596	134.325	0.997253	0.00402504	0.00386018
PUBMED_ID	19439993	3	0.869565	0.000163961	HSPA1L, HSPA1B, HSPA1A	332	3	44596	134.325	0.997253	0.00402504	0.00386018
PUBMED_ID	17546694	3	0.869565	0.000163961	HLA-B, HLA-A, HLA-DRB1	332	3	44596	134.325	0.997253	0.00402504	0.00386018
PUBMED_ID	17891921	3	0.869565	0.000163961	HLA-B, HLA-A, HLA-DRB1	332	3	44596	134.325	0.997253	0.00402504	0.00386018
PUBMED_ID	12694588	3	0.869565	0.000163961	HLA-DPB1, HLA-DRB1, HLA-DQB1	332	3	44596	134.325	0.997253	0.00402504	0.00386018
PUBMED_ID	17373939	3	0.869565	0.000163961	HLA-B, HLA-C, HLA-A	332	3	44596	134.325	0.997253	0.00402504	0.00386018
PUBMED_ID	11120862	3	0.869565	0.000163961	HLA-B, HLA-C, HLA-A	332	3	44596	134.325	0.997253	0.00402504	0.00386018
PUBMED_ID	23376458	3	0.869565	0.000163961	HLA-B, HLA-DQA1, HLA-DQB1	332	3	44596	134.325	0.997253	0.00402504	0.00386018
PUBMED_ID	19820007	3	0.869565	0.000163961	MICA, HLA-DRB1, HLA-DQB1	332	3	44596	134.325	0.997253	0.00402504	0.00386018
PUBMED_ID	16451199	3	0.869565	0.000163961	HLA-B, HLA-A, HLA-DRB1	332	3	44596	134.325	0.997253	0.00402504	0.00386018
PUBMED_ID	22922572	3	0.869565	0.000163961	HSPA1L, HSPA1B, HSPA1A	332	3	44596	134.325	0.997253	0.00402504	0.00386018
PUBMED_ID	12823769	3	0.869565	0.000163961	HLA-DPB1, HLA-DRB1, HLA-DQB1	332	3	44596	134.325	0.997253	0.00402504	0.00386018
PUBMED_ID	15607698	3	0.869565	0.000163961	HFE, HLA-B, HLA-A	332	3	44596	134.325	0.997253	0.00402504	0.00386018
PUBMED_ID	27511726	3	0.869565	0.000163961	HLA-B, HLA-A, HLA-DRB1	332	3	44596	134.325	0.997253	0.00402504	0.00386018
PUBMED_ID	17047287	3	0.869565	0.000163961	TNF, HLA-DRB1, HLA-DQB1	332	3	44596	134.325	0.997253	0.00402504	0.00386018
PUBMED_ID	18074415	3	0.869565	0.000163961	HLA-B, HLA-C, HLA-A	332	3	44596	134.325	0.997253	0.00402504	0.00386018
PUBMED_ID	24006284	3	0.869565	0.000163961	HLA-C, HLA-G, HLA-E	332	3	44596	134.325	0.997253	0.00402504	0.00386018
PUBMED_ID	19602509	3	0.869565	0.000163961	PRM2, PRM1, PRM3	332	3	44596	134.325	0.997253	0.00402504	0.00386018
PUBMED_ID	14693734	3	0.869565	0.000163961	HLA-A, HLA-DRB1, HLA-DQB1	332	3	44596	134.325	0.997253	0.00402504	0.00386018
PUBMED_ID	11972877	3	0.869565	0.000163961	HLA-DRB1, HLA-DQA1, HLA-DQB1	332	3	44596	134.325	0.997253	0.00402504	0.00386018
PUBMED_ID	15603874	3	0.869565	0.000163961	HLA-DRB1, HLA-DQA1, HLA-DQB1	332	3	44596	134.325	0.997253	0.00402504	0.00386018
PUBMED_ID	19210322	3	0.869565	0.000163961	HLA-DRB1, HLA-DQA1, HLA-DQB1	332	3	44596	134.325	0.997253	0.00402504	0.00386018
PUBMED_ID	17060025	3	0.869565	0.000163961	HLA-DPB1, HLA-DRB1, HLA-DPA1	332	3	44596	134.325	0.997253	0.00402504	0.00386018
PUBMED_ID	19574026	3	0.869565	0.000163961	HLA-B, HLA-C, TNF	332	3	44596	134.325	0.997253	0.00402504	0.00386018
PUBMED_ID	11257148	3	0.869565	0.000163961	HLA-DRB1, HLA-DQA1, HLA-DQB1	332	3	44596	134.325	0.997253	0.00402504	0.00386018
PUBMED_ID	20670332	3	0.869565	0.000163961	HLA-B, HLA-A, HLA-DRB1	332	3	44596	134.325	0.997253	0.00402504	0.00386018
PUBMED_ID	19932885	3	0.869565	0.000163961	HLA-B, HLA-C, HLA-A	332	3	44596	134.325	0.997253	0.00402504	0.00386018
PUBMED_ID	20504258	3	0.869565	0.000163961	HLA-B, HLA-C, HLA-A	332	3	44596	134.325	0.997253	0.00402504	0.00386018
PUBMED_ID	15305487	3	0.869565	0.000163961	HLA-DRB1, HLA-DQA1, HLA-DQB1	332	3	44596	134.325	0.997253	0.00402504	0.00386018
PUBMED_ID	15975271	3	0.869565	0.000163961	HLA-B, HLA-A, HLA-DRB1	332	3	44596	134.325	0.997253	0.00402504	0.00386018
PUBMED_ID	15480178	3	0.869565	0.000163961	HLA-B, HLA-C, HLA-A	332	3	44596	134.325	0.997253	0.00402504	0.00386018
PUBMED_ID	26312389	3	0.869565	0.000163961	HLA-B, HLA-A, HLA-DRB1	332	3	44596	134.325	0.997253	0.00402504	0.00386018
PUBMED_ID	19735075	3	0.869565	0.000163961	LTA, LTB, TNF	332	3	44596	134.325	0.997253	0.00402504	0.00386018
PUBMED_ID	12270547	3	0.869565	0.000163961	TNF, HLA-DRB1, HLA-DQB1	332	3	44596	134.325	0.997253	0.00402504	0.00386018
PUBMED_ID	17825227	3	0.869565	0.000163961	HLA-B, HLA-A, HLA-DRB1	332	3	44596	134.325	0.997253	0.00402504	0.00386018
PUBMED_ID	12917841	3	0.869565	0.000163961	HLA-B, HLA-A, HLA-DRB1	332	3	44596	134.325	0.997253	0.00402504	0.00386018
PUBMED_ID	21741664	3	0.869565	0.000163961	HLA-DRB1, HLA-DQA1, HLA-DQB1	332	3	44596	134.325	0.997253	0.00402504	0.00386018
PUBMED_ID	14592217	3	0.869565	0.000163961	HLA-DRB1, HLA-DQA1, HLA-DQB1	332	3	44596	134.325	0.997253	0.00402504	0.00386018
PUBMED_ID	22826228	3	0.869565	0.000163961	HLA-B, HLA-C, HLA-A	332	3	44596	134.325	0.997253	0.00402504	0.00386018
PUBMED_ID	19137635	3	0.869565	0.000163961	C4B, C4A, CYP21A2	332	3	44596	134.325	0.997253	0.00402504	0.00386018
PUBMED_ID	11704285	3	0.869565	0.000163961	HLA-DRB1, HLA-DQA1, HLA-DQB1	332	3	44596	134.325	0.997253	0.00402504	0.00386018
PUBMED_ID	19254257	3	0.869565	0.000163961	HLA-DRB1, HLA-DQA1, HLA-DQB1	332	3	44596	134.325	0.997253	0.00402504	0.00386018
PUBMED_ID	11502807	3	0.869565	0.000163961	HLA-DRB1, HLA-DQA1, HLA-DQB1	332	3	44596	134.325	0.997253	0.00402504	0.00386018
PUBMED_ID	11920855	3	0.869565	0.000163961	HLA-DRB1, HLA-DQA1, HLA-DQB1	332	3	44596	134.325	0.997253	0.00402504	0.00386018
PUBMED_ID	11895223	3	0.869565	0.000163961	HLA-DRB1, HLA-DQA1, HLA-DQB1	332	3	44596	134.325	0.997253	0.00402504	0.00386018
PUBMED_ID	15853900	3	0.869565	0.000163961	HLA-DRB1, HLA-DQA1, HLA-DQB1	332	3	44596	134.325	0.997253	0.00402504	0.00386018
PUBMED_ID	18381799	3	0.869565	0.000163961	DDX39B, TNF, HLA-DRB1	332	3	44596	134.325	0.997253	0.00402504	0.00386018
PUBMED_ID	21851420	3	0.869565	0.000163961	HLA-B, HLA-A, HLA-DRB1	332	3	44596	134.325	0.997253	0.00402504	0.00386018
PUBMED_ID	17504510	3	0.869565	0.000163961	HLA-B, HLA-C, HLA-A	332	3	44596	134.325	0.997253	0.00402504	0.00386018
PUBMED_ID	17767551	3	0.869565	0.000163961	HLA-B, HLA-DRB1, HLA-DQB1	332	3	44596	134.325	0.997253	0.00402504	0.00386018
PUBMED_ID	11469465	3	0.869565	0.000163961	HLA-DRB5, HLA-DRB1, HLA-DQB1	332	3	44596	134.325	0.997253	0.00402504	0.00386018
PUBMED_ID	16926287	3	0.869565	0.000163961	HLA-B, HLA-A, TNF	332	3	44596	134.325	0.997253	0.00402504	0.00386018
PUBMED_ID	15807454	3	0.869565	0.000163961	HLA-B, HLA-C, HLA-A	332	3	44596	134.325	0.997253	0.00402504	0.00386018
PUBMED_ID	20438785	9	2.6087	0.000166492	SOCS1, ABHD16A, CYP21A2, STK19, LY6G6D, FGF2, NUDT6, CFB, C2	332	206	44596	5.86858	0.997492	0.00408439	0.0039171
PUBMED_ID	19773279	10	2.89855	0.000170875	PUS10, MANBA, GPX1, NFKBIL1, LST1, LTA, CD28, TNF, RHOA, IL2	332	263	44596	5.10743	0.997858	0.00418907	0.00401749
PUBMED_ID	20406964	9	2.6087	0.000172067	SOCS1, ABHD16A, CYP21A2, STK19, LY6G6D, FGF2, NUDT6, CFB, C2	332	207	44596	5.84023	0.997948	0.0042154	0.00404275
PUBMED_ID	19423540	9	2.6087	0.000176719	SOCS1, ABHD16A, CYP21A2, STK19, LY6G6D, FGF2, NUDT6, CFB, C2	332	208	44596	5.81215	0.998264	0.00432642	0.00414922
PUBMED_ID	35140242	25	7.24638	0.000198293	RBM28, MDC1, EHMT2, SLC1A5, TRMT112, FLOT1, ZKSCAN3, ZKSCAN4, RBM6, BRD2, TANGO6, RING1, PBX2, RHOA, PRRC2A, CCNA2, RSL1D1, ERCC4, TDP2, IMPDH2, CSNK2B, UQCRC1, CALU, IRF5, SNTB2	332	1429	44596	2.34999	0.999201	0.0048513	0.00465261
PUBMED_ID	11331580	5	1.44928	0.000199684	TRIM26, TRIM27, TRIM38, TRIM31, TRIM10	332	39	44596	17.2212	0.99924	0.00488202	0.00468206
PUBMED_ID	21832049	30	8.69565	0.000205675	METTL2B, RASGRP2, AGER, CARF, PRDX5, STRIP2, RPS18, ZSCAN16, ANKRD50, ZNF322, ABCF1, IER3, TCF19, TRIM40, FKBPL, RING1, TUBB, C3ORF62, DYRK1A, TAP2, TMA7, DCDC2, CDC25A, TRAIP, GPANK1, NME6, MAPKAPK3, DNAJC4, CYP20A1, FERMT3	332	1891	44596	2.13102	0.999387	0.00502506	0.00481924
PUBMED_ID	16713569	15	4.34783	0.000211052	FKBP2, CDSN, TXNDC11, GSPT1, PRRC2A, BAG6, IMPDH2, CSNK2B, QRICH1, TRIM27, FAT4, CCHCR1, HSPA1B, MON1A, HSPA1A	332	608	44596	3.31395	0.999495	0.00514965	0.00493874
PUBMED_ID	20014019	4	1.15942	0.000211204	MST1, LTA, TNF, HLA-DQA1	332	16	44596	33.5813	0.999498	0.00514965	0.00493874
PUBMED_ID	25620704	4	1.15942	0.000211204	HLA-B, HLA-C, HLA-A, TNF	332	16	44596	33.5813	0.999498	0.00514965	0.00493874
PUBMED_ID	16502470	8	2.31884	0.000222258	C4B, DDR1, C4A, HLA-DRB5, BTN1A1, DAG1, HLA-DRB1, CFB	332	162	44596	6.63335	0.999663	0.00541549	0.00519369
PUBMED_ID	29467282	24	6.95652	0.000227743	MDC1, RBM28, CDSN, HSPA1L, RING1, TUBB, VPS4A, PMM2, SLC1A5, GTF2H4, WDR46, GSPT1, GMPPB, BAG6, RSL1D1, DDX39B, RPS18, IMPDH2, CSNK2B, UQCRC1, WDR6, FLNC, CLIC1, ABCF1	332	1353	44596	2.38271	0.999723	0.00554539	0.00531826
PUBMED_ID	23894747	4	1.15942	0.000255054	BAG6, POM121L2, NOTCH4, PRRC2A	332	17	44596	31.606	0.999896	0.0061978	0.00594396
PUBMED_ID	19861958	4	1.15942	0.000255054	MST1, HLA-DRA, BTNL2, NKX2-3	332	17	44596	31.606	0.999896	0.0061978	0.00594396
PUBMED_ID	20173784	4	1.15942	0.000255054	HLA-B, HLA-C, HLA-A, HLA-DRB1	332	17	44596	31.606	0.999896	0.0061978	0.00594396
PUBMED_ID	29791485	11	3.18841	0.000261712	ALDH5A1, GPX1, LAMB2, DDAH2, PRKAR2A, UQCRC1, FLNC, APEH, BSN, CLIC1, RHOA	332	341	44596	4.33307	0.999918	0.00635531	0.00609501
PUBMED_ID	20211142	13	3.76812	0.000269953	TCF19, DAXX, ZNF184, EHMT2, ZSCAN9, RXRB, HMGN4, ZSCAN31, IRF5, TRIM27, TRIM31, NKX2-3, NELFE	332	477	44596	3.66086	0.999939	0.006551	0.00628269
PUBMED_ID	21078624	7	2.02899	0.000274391	LAMB2, EHMT2, CSNK2B, TXNDC11, SPRY1, TRIM27, IP6K1	332	119	44596	7.90149	0.999948	0.00665421	0.00638167
PUBMED_ID	24711643	20	5.7971	0.000275201	MDC1, RBM28, BRD2, LAMB2, HLA-C, TAP1, HLA-A, SLC1A5, WDR46, BAG6, RSL1D1, DDX39B, RPS18, EXOSC9, IMPDH2, CSNK2B, FLOT1, FLNC, CLIC1, ABCF1	332	1024	44596	2.62354	0.99995	0.00666936	0.0063962
PUBMED_ID	18248090	4	1.15942	0.000304384	TRIM26, TRIM27, TRIM38, TRIM31	332	18	44596	29.8501	0.999982	0.00735677	0.00705546
PUBMED_ID	19046302	4	1.15942	0.000304384	HLA-DRA, HLA-C, MICA, HLA-DRB1	332	18	44596	29.8501	0.999982	0.00735677	0.00705546
PUBMED_ID	23077300	4	1.15942	0.000304384	TRIM26, TRIM27, TRIM38, TRIM31	332	18	44596	29.8501	0.999982	0.00735677	0.00705546
PUBMED_ID	19630074	4	1.15942	0.000304384	HLA-B, HLA-C, HLA-A, HLA-DRB1	332	18	44596	29.8501	0.999982	0.00735677	0.00705546
PUBMED_ID	31160578	5	1.44928	0.000320096	CCNA2, DDX39B, EHMT2, GMNN, TERF2	332	44	44596	15.2642	0.99999	0.00741808	0.00711425
PUBMED_ID	33022573	16	4.63768	0.000321572	ABT1, GPX1, RING1, TUBB, HLA-A, RHOA, PRRC2A, LSM2, BAG6, RSL1D1, TRMT112, DDX39B, IMPDH2, SLC25A20, HSPA1B, ABCF1	332	711	44596	3.02279	0.999991	0.00741808	0.00711425
PUBMED_ID	19199708	12	3.47826	0.000325843	DDR1, PRDX5, LAMB2, NEU1, VPS4A, HLA-B, DAG1, HLA-DRA, HLA-A, HLA-DRB1, HSPA1B, HSPA1A	332	417	44596	3.86548	0.999992	0.00741808	0.00711425
PUBMED_ID	19201236	3	0.869565	0.00032631	CYP21A2, HLA-B, HLA-DRB1	332	4	44596	100.744	0.999992	0.00741808	0.00711425
PUBMED_ID	19404967	3	0.869565	0.00032631	IL21, CTLA4, IL2	332	4	44596	100.744	0.999992	0.00741808	0.00711425
PUBMED_ID	12370503	3	0.869565	0.00032631	HLA-B, HLA-A, TNF	332	4	44596	100.744	0.999992	0.00741808	0.00711425
PUBMED_ID	28211154	3	0.869565	0.00032631	HLA-B, HLA-C, HLA-A	332	4	44596	100.744	0.999992	0.00741808	0.00711425
PUBMED_ID	20305777	3	0.869565	0.00032631	BTNL2, HLA-DQA2, HLA-DQB1	332	4	44596	100.744	0.999992	0.00741808	0.00711425
PUBMED_ID	19895409	3	0.869565	0.00032631	CTLA4, HLA-DQA1, HLA-DQB1	332	4	44596	100.744	0.999992	0.00741808	0.00711425
PUBMED_ID	22321387	3	0.869565	0.00032631	HLA-B, HLA-A, HLA-DRB1	332	4	44596	100.744	0.999992	0.00741808	0.00711425
PUBMED_ID	24282030	3	0.869565	0.00032631	HLA-DRA, BTNL2, HLA-DRB1	332	4	44596	100.744	0.999992	0.00741808	0.00711425
PUBMED_ID	10618429	3	0.869565	0.00032631	CD28, CTLA4, IL2	332	4	44596	100.744	0.999992	0.00741808	0.00711425
PUBMED_ID	22705789	3	0.869565	0.00032631	HLA-B, HLA-C, HLA-A	332	4	44596	100.744	0.999992	0.00741808	0.00711425
PUBMED_ID	7601445	3	0.869565	0.00032631	DDX39B, LTA, LTB	332	4	44596	100.744	0.999992	0.00741808	0.00711425
PUBMED_ID	16879749	3	0.869565	0.00032631	HLA-DRB1, HLA-DQA1, HLA-DQB1	332	4	44596	100.744	0.999992	0.00741808	0.00711425
PUBMED_ID	24943344	3	0.869565	0.00032631	HLA-DRB5, HLA-DRA, BTNL2	332	4	44596	100.744	0.999992	0.00741808	0.00711425
PUBMED_ID	21978000	3	0.869565	0.00032631	HLA-B, TNF, IL2	332	4	44596	100.744	0.999992	0.00741808	0.00711425
PUBMED_ID	25701112	3	0.869565	0.00032631	HLA-B, HLA-C, HLA-A	332	4	44596	100.744	0.999992	0.00741808	0.00711425
PUBMED_ID	11027344	3	0.869565	0.00032631	HLA-DPB1, HLA-DRB1, HLA-DQB1	332	4	44596	100.744	0.999992	0.00741808	0.00711425
PUBMED_ID	15825968	3	0.869565	0.00032631	TNF, HLA-DRB1, HLA-DQB1	332	4	44596	100.744	0.999992	0.00741808	0.00711425
PUBMED_ID	15688398	3	0.869565	0.00032631	HLA-DRA, HLA-DRB1, HLA-DQA1	332	4	44596	100.744	0.999992	0.00741808	0.00711425
PUBMED_ID	15019597	3	0.869565	0.00032631	HLA-DRB1, HLA-DQA1, HLA-DQB1	332	4	44596	100.744	0.999992	0.00741808	0.00711425
PUBMED_ID	15496200	3	0.869565	0.00032631	HLA-A, HLA-DRB1, HLA-DQB1	332	4	44596	100.744	0.999992	0.00741808	0.00711425
PUBMED_ID	23222639	3	0.869565	0.00032631	HLA-DMA, HLA-DMB, HLA-DOB	332	4	44596	100.744	0.999992	0.00741808	0.00711425
PUBMED_ID	20568452	3	0.869565	0.00032631	HSPA1L, HSPA1B, HSPA1A	332	4	44596	100.744	0.999992	0.00741808	0.00711425
PUBMED_ID	16331567	3	0.869565	0.00032631	HLA-B, HLA-C, HLA-A	332	4	44596	100.744	0.999992	0.00741808	0.00711425
PUBMED_ID	16989827	3	0.869565	0.00032631	PRM2, PRM1, TNP2	332	4	44596	100.744	0.999992	0.00741808	0.00711425
PUBMED_ID	24041011	3	0.869565	0.00032631	HLA-B, HLA-C, HLA-A	332	4	44596	100.744	0.999992	0.00741808	0.00711425
PUBMED_ID	9311912	3	0.869565	0.00032631	HLA-DMA, HLA-DMB, HLA-DOB	332	4	44596	100.744	0.999992	0.00741808	0.00711425
PUBMED_ID	22767237	3	0.869565	0.00032631	HLA-B, HLA-C, HLA-A	332	4	44596	100.744	0.999992	0.00741808	0.00711425
PUBMED_ID	25193656	3	0.869565	0.00032631	HLA-B, HLA-C, HLA-A	332	4	44596	100.744	0.999992	0.00741808	0.00711425
PUBMED_ID	18504544	3	0.869565	0.00032631	HLA-DRB1, HLA-DQA1, HLA-DQB1	332	4	44596	100.744	0.999992	0.00741808	0.00711425
PUBMED_ID	25589651	3	0.869565	0.00032631	HLA-B, HLA-C, HLA-A	332	4	44596	100.744	0.999992	0.00741808	0.00711425
PUBMED_ID	18299791	3	0.869565	0.00032631	HSPA1L, HSPA1B, HSPA1A	332	4	44596	100.744	0.999992	0.00741808	0.00711425
PUBMED_ID	18641304	3	0.869565	0.00032631	IL2RA, CD28, CTLA4	332	4	44596	100.744	0.999992	0.00741808	0.00711425
PUBMED_ID	20711174	3	0.869565	0.00032631	HLA-DQA2, HLA-DRB1, HLA-DQB1	332	4	44596	100.744	0.999992	0.00741808	0.00711425
PUBMED_ID	12902493	3	0.869565	0.00032631	HLA-B, MICA, MICB	332	4	44596	100.744	0.999992	0.00741808	0.00711425
PUBMED_ID	11803045	3	0.869565	0.00032631	C4B, C4A, CFB	332	4	44596	100.744	0.999992	0.00741808	0.00711425
PUBMED_ID	20352225	3	0.869565	0.00032631	MICA, HLA-DRB1, HLA-DQB1	332	4	44596	100.744	0.999992	0.00741808	0.00711425
PUBMED_ID	8574855	3	0.869565	0.00032631	HLA-DMA, HLA-DMB, HLA-DRA	332	4	44596	100.744	0.999992	0.00741808	0.00711425
PUBMED_ID	9177776	3	0.869565	0.00032631	HLA-B, HLA-C, MICA	332	4	44596	100.744	0.999992	0.00741808	0.00711425
PUBMED_ID	20498198	3	0.869565	0.00032631	HSPA1L, HSPA1B, HSPA1A	332	4	44596	100.744	0.999992	0.00741808	0.00711425
PUBMED_ID	11285131	3	0.869565	0.00032631	TNF, HLA-DRB1, HLA-DQB1	332	4	44596	100.744	0.999992	0.00741808	0.00711425
PUBMED_ID	10605026	3	0.869565	0.00032631	TAP2, TAP1, HLA-F	332	4	44596	100.744	0.999992	0.00741808	0.00711425
PUBMED_ID	16025255	3	0.869565	0.00032631	CTLA4, HLA-DRB1, HLA-DQB1	332	4	44596	100.744	0.999992	0.00741808	0.00711425
PUBMED_ID	11182227	3	0.869565	0.00032631	HLA-DRB1, HLA-DQA1, HLA-DQB1	332	4	44596	100.744	0.999992	0.00741808	0.00711425
PUBMED_ID	23853598	3	0.869565	0.00032631	HLA-B, HLA-C, HLA-A	332	4	44596	100.744	0.999992	0.00741808	0.00711425
PUBMED_ID	18556337	3	0.869565	0.00032631	IL2RA, CTLA4, HLA-DQB1	332	4	44596	100.744	0.999992	0.00741808	0.00711425
PUBMED_ID	21744463	3	0.869565	0.00032631	HLA-DRB1, HLA-DQA1, HLA-DQB1	332	4	44596	100.744	0.999992	0.00741808	0.00711425
PUBMED_ID	11376336	3	0.869565	0.00032631	HLA-DQA2, HLA-DQA1, HLA-DQB1	332	4	44596	100.744	0.999992	0.00741808	0.00711425
PUBMED_ID	22262880	3	0.869565	0.00032631	TDP2, ACOT13, KIAA0319	332	4	44596	100.744	0.999992	0.00741808	0.00711425
PUBMED_ID	16849401	3	0.869565	0.00032631	HLA-DRB1, HLA-DQA1, HLA-DQB1	332	4	44596	100.744	0.999992	0.00741808	0.00711425
PUBMED_ID	18813331	3	0.869565	0.00032631	HSPA1L, HSPA1B, HSPA1A	332	4	44596	100.744	0.999992	0.00741808	0.00711425
PUBMED_ID	20298583	3	0.869565	0.00032631	HLA-DPB1, HLA-DRB1, HLA-DQB1	332	4	44596	100.744	0.999992	0.00741808	0.00711425
PUBMED_ID	25991472	3	0.869565	0.00032631	NCR3, CD226, IL2	332	4	44596	100.744	0.999992	0.00741808	0.00711425
PUBMED_ID	17227111	3	0.869565	0.00032631	HLA-B, HLA-A, HLA-DRB1	332	4	44596	100.744	0.999992	0.00741808	0.00711425
PUBMED_ID	17893434	3	0.869565	0.00032631	HLA-DRB1, HLA-DQA1, HLA-DQB1	332	4	44596	100.744	0.999992	0.00741808	0.00711425
PUBMED_ID	12366783	3	0.869565	0.00032631	BRD2, HLA-DRB1, HLA-DQB1	332	4	44596	100.744	0.999992	0.00741808	0.00711425
PUBMED_ID	19302705	3	0.869565	0.00032631	IL21, ADAD1, IL2	332	4	44596	100.744	0.999992	0.00741808	0.00711425
PUBMED_ID	18177450	3	0.869565	0.00032631	HLA-DRB1, HLA-DQA1, HLA-DQB1	332	4	44596	100.744	0.999992	0.00741808	0.00711425
PUBMED_ID	3020127	3	0.869565	0.00032631	HLA-DRB5, HLA-DRB1, HLA-DQB1	332	4	44596	100.744	0.999992	0.00741808	0.00711425
PUBMED_ID	21482738	3	0.869565	0.00032631	HLA-B, HLA-C, HLA-A	332	4	44596	100.744	0.999992	0.00741808	0.00711425
PUBMED_ID	16829309	3	0.869565	0.00032631	HLA-B, HLA-DRB1, HLA-DQB1	332	4	44596	100.744	0.999992	0.00741808	0.00711425
PUBMED_ID	20595679	3	0.869565	0.00032631	HLA-B, HLA-DRB1, HLA-DQB1	332	4	44596	100.744	0.999992	0.00741808	0.00711425
PUBMED_ID	16634865	3	0.869565	0.00032631	NFKBIL1, TAP2, TAP1	332	4	44596	100.744	0.999992	0.00741808	0.00711425
PUBMED_ID	23490051	3	0.869565	0.00032631	HLA-B, HLA-C, HLA-A	332	4	44596	100.744	0.999992	0.00741808	0.00711425
PUBMED_ID	15652424	3	0.869565	0.00032631	HLA-B, HLA-DQA1, HLA-DQB1	332	4	44596	100.744	0.999992	0.00741808	0.00711425
PUBMED_ID	23482656	3	0.869565	0.00032631	MICA, HLA-DRB1, HLA-DQA1	332	4	44596	100.744	0.999992	0.00741808	0.00711425
PUBMED_ID	2212675	3	0.869565	0.00032631	HLA-DRB5, HLA-DQA1, HLA-DQB1	332	4	44596	100.744	0.999992	0.00741808	0.00711425
PUBMED_ID	18289678	3	0.869565	0.00032631	HLA-C, HLA-DRB1, HLA-DQB1	332	4	44596	100.744	0.999992	0.00741808	0.00711425
PUBMED_ID	24748005	3	0.869565	0.00032631	HLA-B, HLA-C, HLA-A	332	4	44596	100.744	0.999992	0.00741808	0.00711425
PUBMED_ID	19479859	3	0.869565	0.00032631	HLA-DRB1, HLA-DQA1, HLA-DQB1	332	4	44596	100.744	0.999992	0.00741808	0.00711425
PUBMED_ID	19471255	3	0.869565	0.00032631	IL21, IL2RA, IL2	332	4	44596	100.744	0.999992	0.00741808	0.00711425
PUBMED_ID	24965469	3	0.869565	0.00032631	HLA-B, HLA-C, HLA-A	332	4	44596	100.744	0.999992	0.00741808	0.00711425
PUBMED_ID	20946353	3	0.869565	0.00032631	HLA-B, HLA-C, HLA-A	332	4	44596	100.744	0.999992	0.00741808	0.00711425
PUBMED_ID	20553587	3	0.869565	0.00032631	IL21, ADAD1, IL2	332	4	44596	100.744	0.999992	0.00741808	0.00711425
PUBMED_ID	19879913	3	0.869565	0.00032631	HLA-B, HLA-A, HLA-DRB1	332	4	44596	100.744	0.999992	0.00741808	0.00711425
PUBMED_ID	23321320	3	0.869565	0.00032631	BTNL2, HLA-DRB1, HLA-DQA1	332	4	44596	100.744	0.999992	0.00741808	0.00711425
PUBMED_ID	17357109	3	0.869565	0.00032631	HLA-DRB1, HSPA1B, HSPA1A	332	4	44596	100.744	0.999992	0.00741808	0.00711425
PUBMED_ID	19302245	3	0.869565	0.00032631	C4B, C4A, C2	332	4	44596	100.744	0.999992	0.00741808	0.00711425
PUBMED_ID	22037552	3	0.869565	0.00032631	PGBD1, ZKSCAN4, NKAPL	332	4	44596	100.744	0.999992	0.00741808	0.00711425
PUBMED_ID	19693088	3	0.869565	0.00032631	RNF39, HLA-B, HLA-C	332	4	44596	100.744	0.999992	0.00741808	0.00711425
PUBMED_ID	20502044	3	0.869565	0.00032631	HLA-B, TNF, HLA-DRB1	332	4	44596	100.744	0.999992	0.00741808	0.00711425
PUBMED_ID	12070003	3	0.869565	0.00032631	HLA-DRB1, HLA-DQA1, HLA-DQB1	332	4	44596	100.744	0.999992	0.00741808	0.00711425
PUBMED_ID	15735807	3	0.869565	0.00032631	HLA-DRB1, HLA-DQA1, HLA-DQB1	332	4	44596	100.744	0.999992	0.00741808	0.00711425
PUBMED_ID	23676143	3	0.869565	0.00032631	IL21, IL2RA, IL2	332	4	44596	100.744	0.999992	0.00741808	0.00711425
PUBMED_ID	17517687	3	0.869565	0.00032631	DDX39B, NFKBIL1, LTA	332	4	44596	100.744	0.999992	0.00741808	0.00711425
PUBMED_ID	17997746	3	0.869565	0.00032631	HLA-B, HLA-C, HLA-A	332	4	44596	100.744	0.999992	0.00741808	0.00711425
PUBMED_ID	24940741	3	0.869565	0.00032631	HLA-DPB1, HLA-DQA2, HLA-DQB2	332	4	44596	100.744	0.999992	0.00741808	0.00711425
PUBMED_ID	29979892	3	0.869565	0.00032631	IL2RA, CTLA4, HLA-DRB1	332	4	44596	100.744	0.999992	0.00741808	0.00711425
PUBMED_ID	32341563	3	0.869565	0.00032631	HLA-DPB1, HLA-DRB1, HLA-DQB1	332	4	44596	100.744	0.999992	0.00741808	0.00711425
PUBMED_ID	19135723	3	0.869565	0.00032631	C4B, C4A, CYP21A2	332	4	44596	100.744	0.999992	0.00741808	0.00711425
PUBMED_ID	12594841	3	0.869565	0.00032631	HLA-B, HLA-C, HLA-A	332	4	44596	100.744	0.999992	0.00741808	0.00711425
PUBMED_ID	19286445	3	0.869565	0.00032631	HLA-DRB1, HLA-DQA1, HLA-DQB1	332	4	44596	100.744	0.999992	0.00741808	0.00711425
PUBMED_ID	24981860	28	8.11594	0.000358716	RBM28, PHF1, EHMT2, SLC1A5, WDR46, PRDX5, HMGN4, PRKAR2A, EXOSC9, ATRIP, NELFE, ABCF1, BRD2, DAXX, CDSN, HSPA1L, RING1, PMM2, DYRK1A, GTF2H4, TERF2, PRRC2A, RSL1D1, DDX39B, ERCC4, CSNK2B, SKIV2L, SNTB2	332	1767	44596	2.12853	0.999998	0.00814962	0.00781583
PUBMED_ID	18311140	4	1.15942	0.000359473	IL21, ADAD1, SH2B3, IL2	332	19	44596	28.279	0.999998	0.00816167	0.00782739
PUBMED_ID	21048031	9	2.6087	0.000360393	IL21, GPX1, IL2RA, CD28, TNFAIP3, SPRY1, TERF2, FGF2, ABCF1	332	231	44596	5.23345	0.999998	0.00817739	0.00784246
PUBMED_ID	30258100	9	2.6087	0.000403874	BAG6, HSPA1L, LAMB2, RPS18, USP4, TUBB, FLNC, STRN4, HSPA1A	332	235	44596	5.14437	1	0.00915822	0.00878312
PUBMED_ID	18624398	8	2.31884	0.000406747	CUTA, FKBP2, GPANK1, RING1, SHISA5, ACOT13, NDUFAF3, VARS2	332	179	44596	6.00337	1	0.00921754	0.00884002
PUBMED_ID	20426625	4	1.15942	0.00042059	HLA-B, HLA-C, HLA-A, HLA-DRB1	332	20	44596	26.8651	1	0.00952525	0.00913511
PUBMED_ID	33845483	20	5.7971	0.000423742	DDR1, FKRP, HSPA1L, HFE, TREX1, PMM2, HLA-C, HLA-A, HSD17B8, HLA-G, HLA-E, BAG6, HLA-DMB, ALDH5A1, DDX39B, ABHD16A, CALU, KIAA0319, MICA, HSPA1A	332	1061	44596	2.53205	1	0.0095906	0.00919779
PUBMED_ID	28515276	24	6.95652	0.000425476	METTL2B, MDC1, UBE2H, TUBB, RAPH1, SPATA5, GSPT1, PRRC2A, LSM2, BAG6, RSL1D1, TRMT112, PRDX5, PLCB3, DDX39B, RPS18, EXOSC9, IMPDH2, CSNK2B, CLIC1, NELFE, CCDC51, HSPA1A, ABCF1	332	1415	44596	2.27831	1	0.00962378	0.00922962
PUBMED_ID	29509190	32	9.27536	0.000446281	MDC1, EHMT2, SLC1A5, HSD17B8, STRN4, RPS6KA4, BAG6, NCKIPSD, TRMT112, PDF, PRKAR2A, FLOT1, TRIM26, TRIM27, SLC39A7, CLIC1, NKX2-3, TNPO3, RBM6, LAMB2, DYRK1A, HLA-C, TERF2, LSM2, DDX39B, CSNK2B, UQCRC1, CALU, NDUFAF3, QRICH1, SKIV2L, SNTB2	332	2178	44596	1.97356	1	0.010088	0.00967484
PUBMED_ID	24457600	20	5.7971	0.000459702	MDC1, RBM28, RING1, PHF1, EHMT2, TERF2, WDR46, PRRC2A, RPS6KA4, RSL1D1, DDX39B, PRKAR2A, CSNK2B, FLOT1, TRIM26, SLC39A7, CCDC71, HSPA1B, HSPA1A, ABCF1	332	1068	44596	2.51546	1	0.0103849	0.00995953
PUBMED_ID	29229926	23	6.66667	0.00047359	CDSN, HSPA1L, RING1, TUSC2, TUBB, SLC1A5, PRRC2A, LSM2, RSL1D1, TRMT112, DDX39B, RPS18, PRKAR2A, EXOSC9, IMPDH2, CSNK2B, ARIH2, WDR6, TRIM26, TNPO3, HSPA1A, SNTB2, ABCF1	332	1335	44596	2.31422	1	0.0106919	0.010254
PUBMED_ID	23455922	12	3.47826	0.000493322	CCNA2, BRD2, STRIP2, MAPKAPK3, RING1, RPS18, PRKAR2A, CSNK2B, GMNN, DYRK1A, WDR6, STRN4	332	439	44596	3.67176	1	0.0111304	0.0106745
PUBMED_ID	25241761	11	3.18841	0.000508033	IL21, DAXX, HSPA1L, MAPKAPK3, BAD, VEGFB, CTLA4, TNF, RHOA, HSPA1B, HLA-DQA1	332	371	44596	3.98269	1	0.0114551	0.0109859
PUBMED_ID	15231748	14	4.05797	0.000535522	CISH, LAMB2, HLA-B, TNFAIP3, LITAF, ETS2, BAG6, RNF123, TDP2, PRKD2, QRICH1, TCTA, FLNC, TNPO3	332	591	44596	3.18199	1	0.0118029	0.0113194
PUBMED_ID	17182961	3	0.869565	0.000541178	HLA-DRB5, HLA-DRB1, HLA-DQA1	332	5	44596	80.5952	1	0.0118029	0.0113194
PUBMED_ID	12202216	3	0.869565	0.000541178	HLA-DRB5, HLA-DRA, HLA-DRB1	332	5	44596	80.5952	1	0.0118029	0.0113194
PUBMED_ID	15199963	3	0.869565	0.000541178	C4A, CFB, C2	332	5	44596	80.5952	1	0.0118029	0.0113194
PUBMED_ID	21518478	3	0.869565	0.000541178	MICA, MICB, HLA-E	332	5	44596	80.5952	1	0.0118029	0.0113194
PUBMED_ID	11163081	3	0.869565	0.000541178	LTA, TNF, HLA-DRB1	332	5	44596	80.5952	1	0.0118029	0.0113194
PUBMED_ID	17411376	3	0.869565	0.000541178	HLA-DRB5, HLA-DRA, HLA-DRB1	332	5	44596	80.5952	1	0.0118029	0.0113194
PUBMED_ID	12392858	3	0.869565	0.000541178	HLA-DRB5, HLA-DRB1, HLA-DQB1	332	5	44596	80.5952	1	0.0118029	0.0113194
PUBMED_ID	15708894	3	0.869565	0.000541178	CTLA4, TNF, HLA-DQB1	332	5	44596	80.5952	1	0.0118029	0.0113194
PUBMED_ID	11971973	3	0.869565	0.000541178	TNF, HSPA1B, HSPA1A	332	5	44596	80.5952	1	0.0118029	0.0113194
PUBMED_ID	11171832	3	0.869565	0.000541178	HLA-DRB1, HLA-DQA1, HLA-DQB1	332	5	44596	80.5952	1	0.0118029	0.0113194
PUBMED_ID	12209103	3	0.869565	0.000541178	HLA-DRB5, HLA-DRB1, HLA-DQB1	332	5	44596	80.5952	1	0.0118029	0.0113194
PUBMED_ID	9754572	3	0.869565	0.000541178	HLA-B, HLA-C, HLA-E	332	5	44596	80.5952	1	0.0118029	0.0113194
PUBMED_ID	24400003	3	0.869565	0.000541178	HLA-B, HLA-C, HLA-A	332	5	44596	80.5952	1	0.0118029	0.0113194
PUBMED_ID	7835890	3	0.869565	0.000541178	NOTCH4, PBX2, AGER	332	5	44596	80.5952	1	0.0118029	0.0113194
PUBMED_ID	17763415	3	0.869565	0.000541178	HLA-B, HLA-A, HLA-DRB1	332	5	44596	80.5952	1	0.0118029	0.0113194
PUBMED_ID	12392859	3	0.869565	0.000541178	LTA, TNF, IL2	332	5	44596	80.5952	1	0.0118029	0.0113194
PUBMED_ID	14740435	3	0.869565	0.000541178	HLA-DRB1, HLA-DQA1, HLA-DQB1	332	5	44596	80.5952	1	0.0118029	0.0113194
PUBMED_ID	12559634	3	0.869565	0.000541178	LTA, TNF, AIF1	332	5	44596	80.5952	1	0.0118029	0.0113194
PUBMED_ID	17334650	3	0.869565	0.000541178	CTLA4, HLA-DRB1, HLA-DQB1	332	5	44596	80.5952	1	0.0118029	0.0113194
PUBMED_ID	16973583	3	0.869565	0.000541178	HLA-DRB5, HLA-DRA, HLA-DRB1	332	5	44596	80.5952	1	0.0118029	0.0113194
PUBMED_ID	17507489	3	0.869565	0.000541178	HLA-DRB5, HLA-DRA, HLA-DRB1	332	5	44596	80.5952	1	0.0118029	0.0113194
PUBMED_ID	23918589	3	0.869565	0.000541178	HLA-DQA2, HLA-DQA1, HLA-DQB1	332	5	44596	80.5952	1	0.0118029	0.0113194
PUBMED_ID	19912639	3	0.869565	0.000541178	HLA-C, ABCF1, HLA-E	332	5	44596	80.5952	1	0.0118029	0.0113194
PUBMED_ID	33440036	3	0.869565	0.000541178	PRM2, PRM1, TNP2	332	5	44596	80.5952	1	0.0118029	0.0113194
PUBMED_ID	17182002	3	0.869565	0.000541178	HSPA1L, HSPA1B, HSPA1A	332	5	44596	80.5952	1	0.0118029	0.0113194
PUBMED_ID	26497177	3	0.869565	0.000541178	HLA-B, HLA-C, HLA-A	332	5	44596	80.5952	1	0.0118029	0.0113194
PUBMED_ID	16916662	3	0.869565	0.000541178	HLA-DRB5, HLA-DRB1, HLA-DQB1	332	5	44596	80.5952	1	0.0118029	0.0113194
PUBMED_ID	12878586	3	0.869565	0.000541178	C4B, C4A, C2	332	5	44596	80.5952	1	0.0118029	0.0113194
PUBMED_ID	23152536	3	0.869565	0.000541178	HLA-DRB5, HLA-DRA, HLA-DRB1	332	5	44596	80.5952	1	0.0118029	0.0113194
PUBMED_ID	20849903	3	0.869565	0.000541178	IL2RA, HLA-DQA1, HLA-DQB1	332	5	44596	80.5952	1	0.0118029	0.0113194
PUBMED_ID	15517637	3	0.869565	0.000541178	LTA, CTLA4, TNF	332	5	44596	80.5952	1	0.0118029	0.0113194
PUBMED_ID	1970352	3	0.869565	0.000541178	HLA-DRB5, HLA-DRA, HLA-DRB1	332	5	44596	80.5952	1	0.0118029	0.0113194
PUBMED_ID	24268496	3	0.869565	0.000541178	TNF, HLA-DRB1, HLA-DQB1	332	5	44596	80.5952	1	0.0118029	0.0113194
PUBMED_ID	7734415	3	0.869565	0.000541178	HLA-DRB5, HLA-DRA, HLA-DRB1	332	5	44596	80.5952	1	0.0118029	0.0113194
PUBMED_ID	18982067	3	0.869565	0.000541178	HLA-B, HLA-C, HLA-A	332	5	44596	80.5952	1	0.0118029	0.0113194
PUBMED_ID	17215337	3	0.869565	0.000541178	HLA-B, HLA-A, HLA-DRB1	332	5	44596	80.5952	1	0.0118029	0.0113194
PUBMED_ID	24790089	3	0.869565	0.000541178	TNF, HSPA1B, HSPA1A	332	5	44596	80.5952	1	0.0118029	0.0113194
PUBMED_ID	22923333	3	0.869565	0.000541178	HLA-B, HLA-C, HLA-A	332	5	44596	80.5952	1	0.0118029	0.0113194
PUBMED_ID	15660729	3	0.869565	0.000541178	HLA-DRB1, HLA-DQA1, HLA-DQB1	332	5	44596	80.5952	1	0.0118029	0.0113194
PUBMED_ID	26700863	3	0.869565	0.000541178	HLA-B, HLA-C, HLA-A	332	5	44596	80.5952	1	0.0118029	0.0113194
PUBMED_ID	12899833	3	0.869565	0.000541178	HLA-B, HLA-C, HLA-DPA1	332	5	44596	80.5952	1	0.0118029	0.0113194
PUBMED_ID	18978787	3	0.869565	0.000541178	BAG6, APOM, MSH5	332	5	44596	80.5952	1	0.0118029	0.0113194
PUBMED_ID	12144632	3	0.869565	0.000541178	HLA-DRB5, HLA-DRB1, HLA-DQB1	332	5	44596	80.5952	1	0.0118029	0.0113194
PUBMED_ID	1988494	3	0.869565	0.000541178	C4B, C4A, STK19	332	5	44596	80.5952	1	0.0118029	0.0113194
PUBMED_ID	23289738	3	0.869565	0.000541178	HLA-B, HLA-C, HLA-A	332	5	44596	80.5952	1	0.0118029	0.0113194
PUBMED_ID	25972545	3	0.869565	0.000541178	HLA-B, HLA-C, HLA-A	332	5	44596	80.5952	1	0.0118029	0.0113194
PUBMED_ID	20383147	3	0.869565	0.000541178	IRF5, TNPO3, HLA-DQB1	332	5	44596	80.5952	1	0.0118029	0.0113194
PUBMED_ID	9531263	3	0.869565	0.000541178	HLA-B, HLA-A, HLA-G	332	5	44596	80.5952	1	0.0118029	0.0113194
PUBMED_ID	7645219	3	0.869565	0.000541178	HLA-DRB5, HLA-DRA, HLA-DRB1	332	5	44596	80.5952	1	0.0118029	0.0113194
PUBMED_ID	20606439	3	0.869565	0.000541178	HLA-DRB5, HLA-DRB1, HLA-DQB1	332	5	44596	80.5952	1	0.0118029	0.0113194
PUBMED_ID	22651890	3	0.869565	0.000541178	HLA-B, HLA-C, HLA-A	332	5	44596	80.5952	1	0.0118029	0.0113194
PUBMED_ID	18039812	3	0.869565	0.000541178	HLA-DRB1, HLA-DQA1, HLA-DQB1	332	5	44596	80.5952	1	0.0118029	0.0113194
PUBMED_ID	15908298	3	0.869565	0.000541178	HLA-DRB1, HLA-DQA1, HLA-DQB1	332	5	44596	80.5952	1	0.0118029	0.0113194
PUBMED_ID	24981174	4	1.15942	0.000561953	BAG6, RNF123, TRIM27, RNF5	332	22	44596	24.4228	1	0.0122411	0.0117397
PUBMED_ID	12417987	4	1.15942	0.000561953	PDF, VPS4A, TERF2, SNTB2	332	22	44596	24.4228	1	0.0122411	0.0117397
PUBMED_ID	20800603	10	2.89855	0.000607796	CCNA2, BAG6, MANBA, HSPA1L, PMM2, GMNN, TNFAIP3, MST1R, TNP2, NUDT6	332	313	44596	4.29154	1	0.0132317	0.0126898
PUBMED_ID	33658012	14	4.05797	0.000633333	RBM28, BRD2, EHMT2, DYRK1A, HLA-C, RSL1D1, RPS18, CSNK2B, CALU, TRIM26, TRIM38, HSPA1A, SNTB2, ABCF1	332	601	44596	3.12904	1	0.0137793	0.0132149
PUBMED_ID	19247692	6	1.73913	0.000633961	LTA, HLA-DRA, CTLA4, TAP1, TNF, HLA-G	332	92	44596	8.76035	1	0.0137846	0.01322
PUBMED_ID	29656893	12	3.47826	0.000641359	MDC1, RMI2, DDX39B, ERCC4, IMPDH2, HLA-C, QRICH1, TRIM27, TERF2, GTF2H4, ATRIP, HSPA1A	332	453	44596	3.55829	1	0.0139371	0.0133662
PUBMED_ID	18174230	5	1.44928	0.000655218	CD28, CTLA4, TNF, IL2, C2	332	53	44596	12.6722	1	0.0142296	0.0136468
PUBMED_ID	18636124	7	2.02899	0.000676429	C4A, CYP21A2, BAD, LTA, CTLA4, BAK1, HLA-DQB1	332	141	44596	6.66863	1	0.0146814	0.0140801
PUBMED_ID	22516433	7	2.02899	0.000728162	C4B, C4A, HSPA1L, CLIC1, CFB, HSPA1B, HSPA1A	332	143	44596	6.57536	1	0.0157947	0.0151478
PUBMED_ID	29643511	6	1.73913	0.000733562	RNF123, RING1, ARIH2, TRIM27, TRIM31, RNF5	332	95	44596	8.4837	1	0.0159022	0.0152509
PUBMED_ID	15302935	16	4.63768	0.00076991	ESRRA, MDC1, BRD2, DAXX, RAPH1, TERF2, PPP1R18, USP19, PRRC2A, BAG6, RSL1D1, PLCB3, SKIV2L, NELFE, RBM6, ABCF1	332	774	44596	2.77675	1	0.0166802	0.015997
PUBMED_ID	33144569	11	3.18841	0.000772897	BAG6, FLOT1, HLA-DRA, HLA-C, WDR6, HLA-A, TRIM27, SLC1A5, APEH, GSPT1, MON1A	332	392	44596	3.76933	1	0.0167348	0.0160494
PUBMED_ID	18305173	3	0.869565	0.000807781	HLA-DRB5, HLA-DRA, HLA-DRB1	332	6	44596	67.1627	1	0.0173543	0.0166435
PUBMED_ID	15951664	3	0.869565	0.000807781	LTA, TNF, IL2	332	6	44596	67.1627	1	0.0173543	0.0166435
PUBMED_ID	10207042	3	0.869565	0.000807781	C4B, TNXB, CYP21A2	332	6	44596	67.1627	1	0.0173543	0.0166435
PUBMED_ID	3372263	3	0.869565	0.000807781	HLA-DQA2, HLA-DRB1, HLA-DQA1	332	6	44596	67.1627	1	0.0173543	0.0166435
PUBMED_ID	19959217	3	0.869565	0.000807781	CD28, CTLA4, TNF	332	6	44596	67.1627	1	0.0173543	0.0166435
PUBMED_ID	20015215	3	0.869565	0.000807781	CTLA4, IRF5, TNF	332	6	44596	67.1627	1	0.0173543	0.0166435
PUBMED_ID	22837380	3	0.869565	0.000807781	CCDC88B, PRDX5, BAD	332	6	44596	67.1627	1	0.0173543	0.0166435
PUBMED_ID	27296670	3	0.869565	0.000807781	HLA-B, HLA-C, HLA-A	332	6	44596	67.1627	1	0.0173543	0.0166435
PUBMED_ID	17632197	3	0.869565	0.000807781	HLA-B, HLA-C, HLA-A	332	6	44596	67.1627	1	0.0173543	0.0166435
PUBMED_ID	17907045	3	0.869565	0.000807781	HLA-B, TNF, HLA-DRB1	332	6	44596	67.1627	1	0.0173543	0.0166435
PUBMED_ID	162484	3	0.869565	0.000807781	C4A, CFB, C2	332	6	44596	67.1627	1	0.0173543	0.0166435
PUBMED_ID	17586321	3	0.869565	0.000807781	HLA-B, HLA-C, HLA-A	332	6	44596	67.1627	1	0.0173543	0.0166435
PUBMED_ID	15488952	3	0.869565	0.000807781	TAP2, TAP1, PSMB8	332	6	44596	67.1627	1	0.0173543	0.0166435
PUBMED_ID	23042114	4	1.15942	0.000825565	CLEC16A, PBX2, HLA-C, GPSM3	332	25	44596	21.492	1	0.0177257	0.0169997
PUBMED_ID	28473536	13	3.76812	0.000853579	ESRRA, ATF6B, ZSCAN9, ZBTB12, KLF14, ETS2, POU5F1, RXRB, ZSCAN31, ZSCAN23, IRF5, ZSCAN16, NKX2-3	332	544	44596	3.20998	1	0.0183163	0.0175661
PUBMED_ID	20395963	4	1.15942	0.000928139	SOCS1, LTA, CTLA4, TNF	332	26	44596	20.6654	1	0.0198925	0.0190777
PUBMED_ID	26735018	4	1.15942	0.000928139	HSPA1L, TUBB, DYRK1A, HSPA1A	332	26	44596	20.6654	1	0.0198925	0.0190777
PUBMED_ID	25437307	12	3.47826	0.00101816	TRMT112, MDC1, RPS18, IMPDH2, TUBB, CSNK2B, CALU, WDR6, HLA-A, APEH, ABCF1, HSPA1A	332	480	44596	3.35813	1	0.0218089	0.0209156
PUBMED_ID	26949251	11	3.18841	0.00102814	RSL1D1, RMI2, EXOSC9, QRICH1, CEP41, NRF1, TERF2, WDR46, ATRIP, RHOA, LSM2	332	407	44596	3.63041	1	0.0220096	0.0211082
PUBMED_ID	23144326	4	1.15942	0.00103844	HLA-C, CCHCR1, PSORS1C1, PSORS1C2	332	27	44596	19.9	1	0.0222169	0.0213069
PUBMED_ID	12082592	5	1.44928	0.00104762	HSPA1L, LTA, TNF, HSPA1B, HSPA1A	332	60	44596	11.1938	1	0.0224	0.0214825
PUBMED_ID	23443559	14	4.05797	0.00109603	HSPA1L, TUBB, FGF2, STRN4, FAM117B, PRRC2A, CCNA2, RPS18, CALU, WDR6, NDUFAF3, LY6G5B, HSPA1A, SNTB2	332	639	44596	2.94296	1	0.0234211	0.0224618
PUBMED_ID	15910762	3	0.869565	0.00112534	GPX1, GPX6, GPX5	332	7	44596	57.568	1	0.023807	0.0228319
PUBMED_ID	17981284	3	0.869565	0.00112534	LTA, LTB, TNF	332	7	44596	57.568	1	0.023807	0.0228319
PUBMED_ID	1905983	3	0.869565	0.00112534	HLA-DRB5, HLA-DRA, HLA-DRB1	332	7	44596	57.568	1	0.023807	0.0228319
PUBMED_ID	19735272	3	0.869565	0.00112534	CD28, CTLA4, TNF	332	7	44596	57.568	1	0.023807	0.0228319
PUBMED_ID	21900946	3	0.869565	0.00112534	MUC22, ABCF1, HLA-E	332	7	44596	57.568	1	0.023807	0.0228319
PUBMED_ID	11368344	3	0.869565	0.00112534	GPX1, GPX6, GPX5	332	7	44596	57.568	1	0.023807	0.0228319
PUBMED_ID	18005680	3	0.869565	0.00112534	HLA-B, HLA-C, HLA-A	332	7	44596	57.568	1	0.023807	0.0228319
PUBMED_ID	12230470	3	0.869565	0.00112534	HLA-DRB5, HLA-DRA, HLA-DRB1	332	7	44596	57.568	1	0.023807	0.0228319
PUBMED_ID	18347914	3	0.869565	0.00112534	HLA-B, HLA-C, HLA-A	332	7	44596	57.568	1	0.023807	0.0228319
PUBMED_ID	23322705	3	0.869565	0.00112534	IP6K1, FGF2, IP6K2	332	7	44596	57.568	1	0.023807	0.0228319
PUBMED_ID	18005690	3	0.869565	0.00112534	HLA-B, HLA-C, HLA-A	332	7	44596	57.568	1	0.023807	0.0228319
PUBMED_ID	23001997	3	0.869565	0.00112534	MICA, PSORS1C1, MICB	332	7	44596	57.568	1	0.023807	0.0228319
PUBMED_ID	15535834	3	0.869565	0.00112534	HLA-C, HLA-DRB1, HLA-DQA1	332	7	44596	57.568	1	0.023807	0.0228319
PUBMED_ID	21051598	3	0.869565	0.00112534	HLA-B, HLA-C, MICA	332	7	44596	57.568	1	0.023807	0.0228319
PUBMED_ID	21362330	3	0.869565	0.00112534	TAP1, HLA-A, PSMB8	332	7	44596	57.568	1	0.023807	0.0228319
PUBMED_ID	17554261	3	0.869565	0.00112534	MST1, BSN, NKX2-3	332	7	44596	57.568	1	0.023807	0.0228319
PUBMED_ID	19481774	3	0.869565	0.00112534	HFE, TNF, HLA-DRB1	332	7	44596	57.568	1	0.023807	0.0228319
PUBMED_ID	22493164	6	1.73913	0.00115116	RING1, ARIH2, TRIM26, TRIM27, TRIM31, TRAIP	332	105	44596	7.67573	1	0.0243388	0.0233419
PUBMED_ID	21143188	4	1.15942	0.0011567	TRIM27, TRIM38, TRIM31, TRIM10	332	28	44596	19.1893	1	0.0244415	0.0234404
PUBMED_ID	33567341	13	3.76812	0.00117838	CDSN, HSPA1L, USP4, TUBB, VPS4A, SLC1A5, RNF123, RPS18, CALU, WDR6, SKIV2L, PRKD2, HSPA1B	332	565	44596	3.09067	1	0.0248704	0.0238518
PUBMED_ID	25468996	13	3.76812	0.00117838	TUBB, RAPH1, HLA-C, SLC1A5, PPP1R18, GSPT1, RSL1D1, PLCB3, DDX39B, FLOT1, DAG1, CLIC1, HSPA1A	332	565	44596	3.09067	1	0.0248704	0.0238518
PUBMED_ID	20716621	4	1.15942	0.00128311	IL2RA, CD28, CTLA4, IL2	332	29	44596	18.5276	1	0.0270649	0.0259564
PUBMED_ID	26725010	9	2.6087	0.00128768	RBM28, RSL1D1, RPS18, TUBB, CSNK2B, TRIM26, HSPA1B, HSPA1A, LSM2	332	281	44596	4.30223	1	0.0271455	0.0260337
PUBMED_ID	23798571	7	2.02899	0.00130201	TUBB, HLA-B, HLA-C, SLC1A5, RNF5, HSPA1B, HSPA1A	332	160	44596	5.87673	1	0.0274314	0.0263079
PUBMED_ID	31180492	14	4.05797	0.00132057	MDC1, RMI2, CDSN, HLA-A, C4B, RSL1D1, HMGN4, DDX39B, RPS18, ERCC4, FLOT1, UQCRC1, CLIC1, HSPA1A	332	652	44596	2.88429	1	0.0278063	0.0266674
PUBMED_ID	29997244	8	2.31884	0.0013285	RMI2, HLA-DMB, BAD, CSNK2B, BAK1, HLA-DQA1, LSM2, HLA-DQB1	332	219	44596	4.90686	1	0.0279568	0.0268118
PUBMED_ID	21423176	9	2.6087	0.00140973	RPS18, PRKAR2A, FLOT1, DAG1, FLNC, RHOA, HSPA1B, SNTB2, HSPA1A	332	285	44596	4.24185	1	0.0296489	0.0284346
PUBMED_ID	21946350	4	1.15942	0.00141788	NCR3, ZKSCAN3, MICB, HLA-DQB1	332	30	44596	17.91	1	0.0298029	0.0285822
PUBMED_ID	23511034	3	0.869565	0.0014931	HLA-DRB1, HLA-DQA1, HLA-E	332	8	44596	50.372	1	0.0311473	0.0298716
PUBMED_ID	18694960	3	0.869565	0.0014931	TAP2, TAP1, PSMB9	332	8	44596	50.372	1	0.0311473	0.0298716
PUBMED_ID	18805825	3	0.869565	0.0014931	IL21, SH2B3, IL2	332	8	44596	50.372	1	0.0311473	0.0298716
PUBMED_ID	15457442	3	0.869565	0.0014931	LTA, TNF, HLA-DRB1	332	8	44596	50.372	1	0.0311473	0.0298716
PUBMED_ID	23729440	3	0.869565	0.0014931	HLA-DRB5, HLA-DRA, HLA-DRB1	332	8	44596	50.372	1	0.0311473	0.0298716
PUBMED_ID	27649529	3	0.869565	0.0014931	HLA-B, HLA-C, HLA-F	332	8	44596	50.372	1	0.0311473	0.0298716
PUBMED_ID	20526339	3	0.869565	0.0014931	SLC44A4, HLA-B, HLA-C	332	8	44596	50.372	1	0.0311473	0.0298716
PUBMED_ID	24023945	3	0.869565	0.0014931	HLA-B, HLA-C, HLA-A	332	8	44596	50.372	1	0.0311473	0.0298716
PUBMED_ID	19571808	3	0.869565	0.0014931	NOTCH4, PRSS16, HLA-E	332	8	44596	50.372	1	0.0311473	0.0298716
PUBMED_ID	17660530	3	0.869565	0.0014931	IL2RA, CLEC16A, HLA-DRA	332	8	44596	50.372	1	0.0311473	0.0298716
PUBMED_ID	10652368	3	0.869565	0.0014931	GPX1, GPX6, GPX5	332	8	44596	50.372	1	0.0311473	0.0298716
PUBMED_ID	12858454	3	0.869565	0.0014931	CTLA4, TNF, HLA-DRB1	332	8	44596	50.372	1	0.0311473	0.0298716
PUBMED_ID	9545376	3	0.869565	0.0014931	DAXX, ZBTB12, WDR46	332	8	44596	50.372	1	0.0311473	0.0298716
PUBMED_ID	24811749	5	1.44928	0.0014954	BAG6, UBA7, DDX39B, PSMG1, PRRC2A	332	66	44596	10.1762	1	0.0311772	0.0299003
PUBMED_ID	31501420	9	2.6087	0.0015036	HSPA1L, RPS18, IMPDH2, TUBB, FLOT1, WDR6, SLC1A5, AGPAT1, HSPA1A	332	288	44596	4.19767	1	0.0313299	0.0300467
PUBMED_ID	27609421	17	4.92754	0.00162844	CUTA, DAXX, GPX1, TUBB, TMA7, SPATA5, STRN4, PRRC2A, BAG6, DDX39B, IMPDH2, CSNK2B, FLOT1, DAG1, WDR6, TRIM27, HSPA1A	332	922	44596	2.47671	1	0.0339115	0.0325225
PUBMED_ID	33060197	15	4.34783	0.00165887	RBM28, BRD2, GPX1, RHOA, GSPT1, BAG6, RSL1D1, PRKAR2A, IMPDH2, CSNK2B, NEU1, NDUFAF3, CCHCR1, TNPO3, CCDC51	332	752	44596	2.67936	1	0.0345252	0.0331111
PUBMED_ID	25910212	13	3.76812	0.00167458	ZNF165, EHMT2, TREX1, LITAF, AGER, C2, PGBD1, NEU1, LTA, NDUFAF3, TRIM27, TRIM38, CCHCR1	332	589	44596	2.96474	1	0.034832	0.0334053
PUBMED_ID	22990118	14	4.05797	0.00168441	MDC1, FKBP2, DYRK1A, SLC1A5, PPP1R18, STRN4, NKAPL, GPANK1, DALRD3, DDX39B, CSNK2B, NEU1, WDR6, PSMG1	332	670	44596	2.8068	1	0.0350163	0.0335821
PUBMED_ID	19322201	25	7.24638	0.00172423	MDC1, PHF1, RAPH1, AGPAT1, LITAF, FAM117B, GSPT1, PRKAR2A, DAG1, CTLA4, SH2B3, TNPO3, MICB, BRD2, UBE2H, TUBB, DYRK1A, PBX2, C6ORF62, TERF2, DDX39B, SPRY1, TRIM38, HSPA1B, SNTB2	332	1671	44596	2.00965	1	0.0358233	0.0343561
PUBMED_ID	20139978	6	1.73913	0.00178993	CDSN, HFE, NRXN2, BAK1, SH2B3, PSORS1C1	332	116	44596	6.94786	1	0.0371668	0.0356445
PUBMED_ID	17207965	25	7.24638	0.00186134	IL21, TUSC2, GMNN, TSPAN33, NKAPL, APOM, CCDC71, GPSM3, CCDC51, HLA-DRB5, BTN2A1, C3ORF62, PBX2, IL2, TRAIP, NCR3, MAPKAPK3, C6ORF136, DNAJC4, RPP21, SPRY1, TCTA, PPT2, EGFL8, HLA-DRB1	332	1680	44596	1.99889	1	0.0386274	0.0370453
PUBMED_ID	20203524	4	1.15942	0.00187436	IL21, IL2RA, CLEC16A, IL2	332	33	44596	16.2819	1	0.0388752	0.037283
PUBMED_ID	27375898	7	2.02899	0.00187849	BAG6, ABHD16A, IMPDH2, TAP2, WDR6, HSPA1A, HLA-E	332	172	44596	5.46673	1	0.0389383	0.0373434
PUBMED_ID	19299493	3	0.869565	0.00191029	ABT1, HSPA1L, HSPA1B	332	9	44596	44.7751	1	0.0392806	0.0376718
PUBMED_ID	18093280	3	0.869565	0.00191029	HLA-B, HLA-A, HLA-DRB1	332	9	44596	44.7751	1	0.0392806	0.0376718
PUBMED_ID	9501919	3	0.869565	0.00191029	GPX1, GPX6, GPX5	332	9	44596	44.7751	1	0.0392806	0.0376718
PUBMED_ID	10727083	3	0.869565	0.00191029	HLA-A, HLA-F, HLA-G	332	9	44596	44.7751	1	0.0392806	0.0376718
PUBMED_ID	23170932	3	0.869565	0.00191029	HLA-DRB5, HLA-DRA, HLA-DRB1	332	9	44596	44.7751	1	0.0392806	0.0376718
PUBMED_ID	19458352	3	0.869565	0.00191029	BTNL2, TNPO3, HLA-DQB1	332	9	44596	44.7751	1	0.0392806	0.0376718
PUBMED_ID	18551993	3	0.869565	0.00191029	HSPA1L, TNF, HSPA1B	332	9	44596	44.7751	1	0.0392806	0.0376718
PUBMED_ID	22537596	3	0.869565	0.00191029	HLA-B, HLA-C, HLA-A	332	9	44596	44.7751	1	0.0392806	0.0376718
PUBMED_ID	24505475	3	0.869565	0.00191029	HLA-DRB5, HLA-DRA, HLA-DRB1	332	9	44596	44.7751	1	0.0392806	0.0376718
PUBMED_ID	20512145	3	0.869565	0.00191029	HLA-B, HLA-C, HLA-A	332	9	44596	44.7751	1	0.0392806	0.0376718
PUBMED_ID	16389181	3	0.869565	0.00191029	LTA, TNF, IL2	332	9	44596	44.7751	1	0.0392806	0.0376718
PUBMED_ID	17055437	3	0.869565	0.00191029	TAP2, TAP1, HLA-A	332	9	44596	44.7751	1	0.0392806	0.0376718
PUBMED_ID	18271063	3	0.869565	0.00191029	LTA, TNF, IL2	332	9	44596	44.7751	1	0.0392806	0.0376718
PUBMED_ID	10567577	3	0.869565	0.00191029	ZNF165, ZKSCAN8, ZSCAN9	332	9	44596	44.7751	1	0.0392806	0.0376718
PUBMED_ID	28378594	8	2.31884	0.00198158	BAG6, TUBB, CALU, SKIV2L, FLNC, SLC1A5, FGF2, PPP1R18	332	235	44596	4.57278	1	0.0407231	0.0390552
PUBMED_ID	19820697	4	1.15942	0.00204454	HFE, HLA-DRA, CD226, BAK1	332	34	44596	15.803	1	0.041969	0.04025
PUBMED_ID	23449627	4	1.15942	0.00204454	TAP2, HLA-DRA, VARS2, MICA	332	34	44596	15.803	1	0.041969	0.04025
PUBMED_ID	21244100	9	2.6087	0.0021473	ABT1, TCF19, RSL1D1, GPANK1, RPS18, ZKSCAN8, CARF, IER3, ABCF1	332	305	44596	3.9637	1	0.0440534	0.0422491
PUBMED_ID	26673895	18	5.21739	0.00217685	DAXX, FKBPL, RING1, RAPH1, DYRK1A, GSPT1, NCKIPSD, RPS18, PRKAR2A, CSNK2B, MSH5, PRKD2, TRIM26, CEP41, ANKRD50, MON1A, SNTB2, ABCF1	332	1038	44596	2.32934	1	0.0446342	0.0428061
PUBMED_ID	34315543	10	2.89855	0.00223544	BRD2, PLCB3, CALU, PRKD2, STK19, TRIM27, SLC1A5, TNF, ANKRD50, RBM6	332	378	44596	3.55358	1	0.0458093	0.0439331
PUBMED_ID	27173435	21	6.08696	0.00226975	UBE2H, HSPA1L, BAD, NFKBIL1, VPS4A, DYRK1A, NRF1, SPATA5, FAM117B, PDF, BBS12, EXOSC9, CSNK2B, UQCRC1, NDUFAF3, PSMG1, ZMYND10, CCHCR1, TNPO3, CCDC51, ABCF1	332	1321	44596	2.13538	1	0.046486	0.0445821
PUBMED_ID	16130169	5	1.44928	0.00227931	DDAH2, TUBB, CLIC1, HSPA1B, HSPA1A	332	74	44596	9.07603	1	0.0466551	0.0447443
PUBMED_ID	22268729	13	3.76812	0.00231689	MANBA, LAMB2, TUBB, VPS4A, HLA-C, TXNDC11, IMPDH2, NEU1, CALU, PPT2, CLIC1, HSPA1B, HSPA1A	332	613	44596	2.84866	1	0.0473975	0.0454562
PUBMED_ID	18337305	3	0.869565	0.00237617	CD28, CTLA4, TNF	332	10	44596	40.2976	1	0.0484998	0.0465134
PUBMED_ID	24962563	3	0.869565	0.00237617	NOTCH4, HLA-DRA, BTNL2	332	10	44596	40.2976	1	0.0484998	0.0465134
PUBMED_ID	17581864	3	0.869565	0.00237617	HLA-B, HLA-C, HLA-A	332	10	44596	40.2976	1	0.0484998	0.0465134
PUBMED_ID	24782177	3	0.869565	0.00237617	HLA-DQA2, HLA-E, HLA-DQB1	332	10	44596	40.2976	1	0.0484998	0.0465134
PUBMED_ID	20644561	5	1.44928	0.00239383	GPX1, ERCC4, LTA, TNF, FGF2	332	75	44596	8.95502	1	0.0488326	0.0468325
PUBMED_ID	29128334	15	4.34783	0.00248845	CUTA, MDC1, HLA-B, TAP1, HLA-A, SLC1A5, RHOA, RSL1D1, PRDX5, DDX39B, PRKAR2A, IMPDH2, CSNK2B, FLOT1, UQCRC1	332	786	44596	2.56346	1	0.0507338	0.0486559
PUBMED_ID	19336475	5	1.44928	0.00251225	PRDX5, LTA, TNF, CFB, C2	332	76	44596	8.83719	1	0.0511901	0.0490935
REACTOME_PATHWAY	R-HSA-877300~Interferon gamma signaling	21	6.08696	5.0325e-16	HLA-DRB5, HLA-B, HLA-C, HLA-A, HLA-F, HLA-G, HLA-E, SOCS1, HLA-DPB1, HLA-DRA, TRIM26, IRF5, TRIM38, TRIM31, HLA-DQA2, TRIM10, HLA-DQA1, HLA-DQB2, HLA-DRB1, HLA-DPA1, HLA-DQB1	214	91	10882	11.7347	5.00155e-13	4.53428e-13	4.46383e-13
REACTOME_PATHWAY	R-HSA-913531~Interferon Signaling	24	6.95652	5.90316e-12	HLA-DRB5, UBA7, HLA-B, HLA-C, HLA-A, HLA-F, HLA-G, PSMB8, HLA-E, SOCS1, HLA-DPB1, HLA-DRA, TRIM26, IRF5, TRIM38, TRIM31, HLA-DQA2, TRIM10, HLA-DQA1, HLA-DQB2, HLA-DRB1, HLA-DPA1, HLA-DQB1, IP6K2	214	199	10882	6.13272	5.31875e-09	2.65937e-09	2.61805e-09
REACTOME_PATHWAY	R-HSA-202430~Translocation of ZAP-70 to Immunological synapse	9	2.6087	1.187e-09	HLA-DRB5, HLA-DPB1, HLA-DRA, HLA-DQA2, HLA-DQB2, HLA-DRB1, HLA-DQA1, HLA-DPA1, HLA-DQB1	214	19	10882	24.0871	1.06949e-06	3.56496e-07	3.50957e-07
REACTOME_PATHWAY	R-HSA-168256~Immune System	77	22.3188	1.70032e-09	IL21, TNFAIP3, APEH, FGF2, TNF, C4B, C4A, ARIH2, CTLA4, TRIM26, HLA-DOB, HLA-DPA1, MANBA, ATP6V1G2, CISH, BTN3A1, BTN1A1, TUBB, HLA-B, TAP2, HLA-C, TAP1, BTN3A3, HLA-A, BTN3A2, HLA-F, HLA-G, RHOA, TRAIP, HLA-E, RNF123, NCR3, MAPKAPK3, CSNK2B, LTA, CD226, IRF5, LTB, TRIM10, HLA-DQB2, CFB, HLA-DQB1, UBA7, RASGRP2, AGER, C2, NCKIPSD, HLA-DMB, SOCS1, NEU1, SH2B3, HLA-DQA2, HLA-DQA1, MICA, MICB, IP6K2…	214	2016	10882	1.94221	1.53199e-06	3.82997e-07	3.77046e-07
REACTOME_PATHWAY	R-HSA-202427~Phosphorylation of CD3 and TCR zeta chains	9	2.6087	4.77406e-09	HLA-DRB5, HLA-DPB1, HLA-DRA, HLA-DQA2, HLA-DQB2, HLA-DRB1, HLA-DQA1, HLA-DPA1, HLA-DQB1	214	22	10882	20.8025	4.30142e-06	8.60286e-07	8.46919e-07
REACTOME_PATHWAY	R-HSA-389948~PD-1 signaling	9	2.6087	7.19779e-09	HLA-DRB5, HLA-DPB1, HLA-DRA, HLA-DQA2, HLA-DQB2, HLA-DRB1, HLA-DQA1, HLA-DPA1, HLA-DQB1	214	23	10882	19.898	6.48519e-06	1.08087e-06	1.06407e-06
REACTOME_PATHWAY	R-HSA-1280218~Adaptive Immune System	41	11.8841	9.14818e-09	UBA7, RASGRP2, SOCS1, HLA-DMB, ARIH2, CTLA4, HLA-DOB, HLA-DQA2, MICA, HLA-DQA1, HLA-DPA1, MICB, UBE2H, HLA-DRB5, BTN2A2, BTN3A1, BTN2A1, BTN1A1, HLA-B, TAP2, HLA-C, TAP1, BTN3A3, HLA-A, BTN3A2, BTNL2, HLA-F, HLA-G, PSMB8, PSMB9, TRAIP, HLA-E, RNF123, NCR3, HLA-DPB1, CD28, HLA-DRA, CD226, HLA-DQB2, HLA-DRB1, HLA-DQB1	214	769	10882	2.71114	8.24247e-06	1.1775e-06	1.1592e-06
REACTOME_PATHWAY	R-HSA-8851680~Butyrophilin (BTN) family interactions	7	2.02899	4.39151e-08	BTN2A2, BTN3A1, BTN2A1, BTN1A1, BTN3A3, BTNL2, BTN3A2	214	12	10882	29.6628	3.95667e-05	4.94593e-06	4.86908e-06
REACTOME_PATHWAY	R-HSA-202433~Generation of second messenger molecules	9	2.6087	2.21432e-07	HLA-DRB5, HLA-DPB1, HLA-DRA, HLA-DQA2, HLA-DQB2, HLA-DRB1, HLA-DQA1, HLA-DPA1, HLA-DQB1	214	34	10882	13.4604	0.00019949	2.21678e-05	2.18233e-05
REACTOME_PATHWAY	R-HSA-1280215~Cytokine Signaling in Immune system	36	10.4348	3.92669e-07	IL21, UBA7, FGF2, TNF, AGER, SOCS1, TRIM26, SH2B3, HLA-DQA2, HLA-DQA1, HLA-DPA1, IP6K2, HLA-DRB5, CISH, HLA-B, HLA-C, HLA-A, HLA-F, HLA-G, PSMB8, IL2, PSMB9, HLA-E, MAPKAPK3, IL2RA, LTA, HLA-DPB1, HLA-DRA, IRF5, LTB, TRIM38, TRIM31, TRIM10, HLA-DQB2, HLA-DRB1, HLA-DQB1	214	715	10882	2.5603	0.000353733	3.53795e-05	3.48298e-05
REACTOME_PATHWAY	R-HSA-388841~Costimulation by the CD28 family	11	3.18841	8.29987e-07	HLA-DRB5, HLA-DPB1, CD28, HLA-DRA, CTLA4, HLA-DQA2, HLA-DQB2, HLA-DRB1, HLA-DQA1, HLA-DPA1, HLA-DQB1	214	69	10882	8.1066	0.000747539	6.79834e-05	6.69271e-05
REACTOME_PATHWAY	R-HSA-983170~Antigen Presentation: Folding, assembly and peptide loading of class I MHC	8	2.31884	1.07957e-06	HLA-B, TAP2, HLA-C, TAP1, HLA-A, HLA-F, HLA-G, HLA-E	214	29	10882	14.0277	0.00097222	7.97671e-05	7.85277e-05
REACTOME_PATHWAY	R-HSA-1236977~Endosomal/Vacuolar pathway	6	1.73913	1.15091e-06	HLA-B, HLA-C, HLA-A, HLA-F, HLA-G, HLA-E	214	11	10882	27.7366	0.00103644	7.97671e-05	7.85277e-05
REACTOME_PATHWAY	R-HSA-909733~Interferon alpha/beta signaling	10	2.89855	1.04134e-05	SOCS1, HLA-B, HLA-C, IRF5, HLA-A, HLA-F, HLA-G, PSMB8, IP6K2, HLA-E	214	72	10882	7.06256	0.00933861	0.000670174	0.000659761
REACTOME_PATHWAY	R-HSA-202424~Downstream TCR signaling	11	3.18841	2.08656e-05	HLA-DRB5, HLA-DPB1, HLA-DRA, HLA-DQA2, HLA-DQB2, PSMB8, HLA-DRB1, HLA-DQA1, PSMB9, HLA-DPA1, HLA-DQB1	214	98	10882	5.70771	0.0186245	0.00125333	0.00123385
REACTOME_PATHWAY	R-HSA-1236974~ER-Phagosome pathway	10	2.89855	6.37495e-05	HLA-B, TAP2, HLA-C, TAP1, HLA-A, HLA-F, HLA-G, PSMB8, PSMB9, HLA-E	214	90	10882	5.65005	0.0558216	0.0035899	0.00353411
REACTOME_PATHWAY	R-HSA-202403~TCR signaling	11	3.18841	0.000119012	HLA-DRB5, HLA-DPB1, HLA-DRA, HLA-DQA2, HLA-DQB2, PSMB8, HLA-DRB1, HLA-DQA1, PSMB9, HLA-DPA1, HLA-DQB1	214	120	10882	4.66129	0.101687	0.00630764	0.00620963
REACTOME_PATHWAY	R-HSA-2132295~MHC class II antigen presentation	11	3.18841	0.000146193	HLA-DRB5, HLA-DMB, HLA-DPB1, HLA-DRA, HLA-DOB, HLA-DQA2, HLA-DQB2, HLA-DRB1, HLA-DQA1, HLA-DPA1, HLA-DQB1	214	123	10882	4.5476	0.123422	0.00731778	0.00720407
REACTOME_PATHWAY	R-HSA-1236975~Antigen processing-Cross presentation	10	2.89855	0.000210646	HLA-B, TAP2, HLA-C, TAP1, HLA-A, HLA-F, HLA-G, PSMB8, PSMB9, HLA-E	214	105	10882	4.8429	0.172886	0.00998908	0.00983386
REACTOME_PATHWAY	R-HSA-174577~Activation of C3 and C5	4	1.15942	0.000385097	C4B, C4A, CFB, C2	214	8	10882	25.4252	0.293223	0.0173486	0.0170791
SMART	SM00407:IGc1	22	6.37681	2.91258e-20	HLA-DRB5, HFE, HLA-B, HLA-C, HLA-A, BTNL2, HLA-F, HLA-G, HLA-E, HLA-DMA, HLA-DMB, HLA-DPB1, HLA-DRA, HLA-DOB, HLA-DQA2, HLA-DQA1, HLA-DQB2, MICA, HLA-DRB1, HLA-DPA1, HLA-DQB1, MICB	183	74	10337	16.7932	4.16499e-18	4.16499e-18	4.01936e-18
SMART	SM00921:SM00921	10	2.89855	5.65965e-12	HLA-DRB5, HLA-DMB, HLA-B, HLA-DPB1, HLA-C, HLA-A, HLA-DOB, HLA-DQB2, HLA-DRB1, HLA-DQB1	183	18	10337	31.3813	8.09336e-10	4.04665e-10	3.90516e-10
SMART	SM00589:PRY	11	3.18841	1.86434e-08	BTN2A2, BTN3A1, BTN2A1, BTN1A1, RNF39, RPP21, BTN3A3, TRIM26, TRIM27, TRIM38, TRIM10	183	52	10337	11.949	2.66601e-06	8.88671e-07	8.57598e-07
SMART	SM00920:SM00920	6	1.73913	3.26945e-08	HLA-DMA, HLA-DPB1, HLA-DRA, HLA-DQA2, HLA-DQA1, HLA-DPA1	183	7	10337	48.4169	4.67531e-06	1.16883e-06	1.12796e-06
SMART	SM00431:SCAN	10	2.89855	1.2122e-06	PGBD1, ZNF165, ZSCAN31, ZKSCAN8, ZSCAN9, ZKSCAN3, ZSCAN12, ZSCAN23, ZKSCAN4, ZSCAN16	183	62	10337	9.1107	0.000173329	3.46688e-05	3.34566e-05
SMART	SM00449:SPRY	11	3.18841	5.1037e-06	RNF123, BTN2A2, BTN3A1, BTN2A1, BTN1A1, RNF39, BTN3A3, TRIM26, TRIM27, TRIM38, TRIM10	183	93	10337	6.68118	0.000729564	0.000121638	0.000117385
SMART	SM00184:RING	13	3.76812	0.00194874	TRIM40, RING1, RNF5, TRAIP, RNF123, RNF39, RPP21, ARIH2, TRIM26, TRIM27, TRIM38, TRIM31, TRIM10	183	257	10337	2.85729	0.243416	0.03981	0.0384181
UP_KW_BIOLOGICAL_PROCESS	KW-0391~Immunity	42	12.1739	2.11177e-08	LST1, MST1R, C2, C4B, BAG6, C4A, HLA-DMA, HLA-DMB, CTLA4, TRIM26, HLA-DOB, HLA-DQA2, MICA, HLA-DQA1, HLA-DPA1, MICB, HLA-DRB5, BTN3A1, HLA-B, TAP2, HLA-C, TAP1, BTN3A3, HLA-A, BTN3A2, HLA-F, HLA-G, PSMB8, IL2, PSMB9, HLA-E, NCR3, IL2RA, HLA-DPB1, HLA-DRA, PRKD2, IRF5, TRIM38, HLA-DQB2, HLA-DRB1, CFB, HLA-DQB1	202	901	11187	2.58159	1.62606e-06	1.62606e-06	1.60494e-06
UP_KW_BIOLOGICAL_PROCESS	KW-1064~Adaptive immunity	26	7.53623	1.92045e-06	HLA-DMA, HLA-DMB, CTLA4, HLA-DOB, HLA-DQA2, MICA, HLA-DQA1, HLA-DPA1, MICB, HLA-DRB5, BTN3A1, HLA-B, TAP2, HLA-C, TAP1, BTN3A3, HLA-A, BTN3A2, IL2, HLA-E, HLA-DPB1, HLA-DRA, PRKD2, HLA-DQB2, HLA-DRB1, HLA-DQB1	202	485	11187	2.96889	0.000147864	7.39374e-05	7.29771e-05
UP_KW_BIOLOGICAL_PROCESS	KW-0945~Host-virus interaction	23	6.66667	0.00159916	BRD2, DAXX, MOG, HLA-B, DYRK1A, TAP2, HLA-C, TAP1, HLA-A, SLC1A5, PSMB8, RHOA, PSMB9, HLA-E, CCNA2, TDP2, DAG1, HLA-DRA, BAK1, HSPA1B, MICA, HSPA1A, MICB	202	616	11187	2.0678	0.115943	0.0410451	0.040512
UP_KW_CELLULAR_COMPONENT	KW-0491~MHC II	14	4.05797	5.21998e-19	HLA-DRB5, HLA-B, HLA-A, HLA-DMA, HLA-DMB, HLA-DPB1, HLA-DRA, HLA-DOB, HLA-DQA2, HLA-DQA1, HLA-DQB2, HLA-DRB1, HLA-DPA1, HLA-DQB1	299	20	17543	41.0706	1.93139e-17	1.93139e-17	1.93139e-17
UP_KW_CELLULAR_COMPONENT	KW-0490~MHC I	6	1.73913	1.63001e-07	HLA-B, HLA-C, HLA-A, HLA-F, HLA-G, HLA-E	299	9	17543	39.1148	6.03102e-06	3.01552e-06	3.01552e-06
UP_KW_CELLULAR_COMPONENT	KW-0458~Lysosome	22	6.37681	1.81868e-06	HLA-DRB5, MANBA, NPRL2, HLA-B, CLEC16A, TNFAIP3, HLA-A, HLA-F, LITAF, HLA-DMA, HLA-DMB, NEU1, HLA-DPB1, HLA-DRA, PPT2, HLA-DOB, HLA-DQA2, HLA-DQA1, HLA-DQB2, HLA-DRB1, HLA-DPA1, HLA-DQB1	299	374	17543	3.45131	6.72889e-05	2.24304e-05	2.24304e-05
UP_KW_CELLULAR_COMPONENT	KW-0967~Endosome	25	7.24638	0.00024989	VPS4A, CLEC16A, LITAF, HLA-DMA, HLA-DMB, HYAL3, HAS3, FLOT1, TRIM27, KIAA0319, ANKRD50, HLA-DOB, HLA-DQA2, HLA-DQA1, HLA-DPA1, HLA-DRB5, HLA-B, HLA-A, HLA-F, HLA-G, HLA-DPB1, HLA-DRA, HLA-DQB2, HLA-DRB1, HLA-DQB1	299	639	17543	2.29547	0.00920448	0.00231149	0.00231149
UP_KW_DISEASE	KW-0772~Systemic lupus erythematosus	5	1.44928	0.000453693	C4B, C4A, TREX1, CTLA4, IRF5	80	21	4408	13.119	0.0233212	0.0235921	0.0235921
UP_KW_DOMAIN	KW-0732~Signal	101	29.2754	0.000190869	HFE, LST1, TXNDC11, CELSR3, C4B, C4A, TMEM89, DAG1, HLA-DOB, BTN1A1, HLA-B, SHISA5, HLA-C, HLA-A, HLA-F, HLA-G, HLA-E, SMO, MSH5, CD226, CFB, CUTA, FKBP2, NOTCH4, MST1R, AGER, PSORS1C2, C2, BAG6, C6ORF15, APOM, NEU1, FLRT1, HLA-DQA2, KIAA0319, HLA-DQA1, HLA-DRB5, CDSN, BTN2A2, BTN2A1, IL2, CCDC88B, TDP2, CALU, CD28, HLA-DRA, FAT4, PPT2, MUC21, HLA-DRB1, MUC22, SFTA2, DDR1, IL21, UCN2, HYAL3, CTLA…	254	4329	14922	1.37065	0.00495078	0.0049626	0.0049626
UP_SEQ_FEATURE	DOMAIN:Ig-like C1-type	21	6.08696	7.35059e-26	HLA-DRB5, HFE, HLA-B, HLA-C, HLA-A, HLA-F, HLA-G, HLA-E, HLA-DMA, HLA-DMB, HLA-DPB1, HLA-DRA, HLA-DOB, HLA-DQA2, HLA-DQA1, HLA-DQB2, MICA, HLA-DRB1, HLA-DPA1, HLA-DQB1, MICB	330	40	20495	32.6057	1.08127e-22	1.08127e-22	1.06804e-22
UP_SEQ_FEATURE	REGION:Connecting peptide	16	4.63768	9.547e-18	HFE, HLA-B, HLA-C, HLA-A, HLA-F, HLA-G, HLA-E, HLA-DMA, HLA-DMB, HLA-DPB1, HLA-DRA, HLA-DOB, HLA-DQA2, HLA-DQA1, HLA-DPA1, HLA-DQB1	330	38	20495	26.1499	1.40436e-14	7.02182e-15	6.93589e-15
UP_SEQ_FEATURE	REGION:Alpha-2	12	3.47826	6.23893e-17	HLA-DMA, HFE, HLA-B, HLA-DRA, HLA-C, HLA-A, HLA-F, HLA-DQA2, HLA-G, HLA-DQA1, HLA-DPA1, HLA-E	330	16	20495	46.5795	1.63314e-13	2.29437e-14	2.26629e-14
UP_SEQ_FEATURE	REGION:Alpha-1	12	3.47826	6.23893e-17	HLA-DMA, HFE, HLA-B, HLA-DRA, HLA-C, HLA-A, HLA-F, HLA-DQA2, HLA-G, HLA-DQA1, HLA-DPA1, HLA-E	330	16	20495	46.5795	1.63314e-13	2.29437e-14	2.26629e-14
UP_SEQ_FEATURE	DOMAIN:MHC_I-like_Ag-recog	10	2.89855	1.57492e-11	HFE, HLA-B, HLA-C, HLA-A, HLA-F, HLA-G, MICA, HLA-DRB1, MICB, HLA-E	330	21	20495	29.5743	2.3167e-08	4.63341e-09	4.57672e-09
UP_SEQ_FEATURE	DOMAIN:IGc1	8	2.31884	8.05083e-11	HLA-DMA, HFE, HLA-B, HLA-DRA, HLA-C, HLA-A, HLA-E, HLA-DQB1	330	11	20495	45.168	1.18428e-07	1.9738e-08	1.94964e-08
UP_SEQ_FEATURE	DOMAIN:Ig-like	36	10.4348	6.35396e-10	AMIGO3, HFE, SEMA3F, AGER, HLA-DMA, HLA-DMB, LY6G6D, HLA-DOB, HLA-DQA2, LY6G6F, MICA, HLA-DQA1, HLA-DPA1, MICB, HLA-DRB5, BTN2A2, BTN3A1, MOG, BTN2A1, BTN1A1, HLA-B, HLA-C, BTN3A3, HLA-A, BTN3A2, BTNL2, HLA-F, HLA-G, HLA-E, NCR3, HLA-DPB1, HLA-DRA, CD226, HLA-DQB2, HLA-DRB1, HLA-DQB1	330	660	20495	3.3876	9.34667e-07	1.33524e-07	1.3189e-07
UP_SEQ_FEATURE	REGION:Beta-2	7	2.02899	1.31902e-09	HLA-DRB5, HLA-DMB, HLA-DPB1, HLA-DOB, HLA-DQB2, HLA-DRB1, HLA-DQB1	330	9	20495	48.3047	1.94028e-06	2.15587e-07	2.12949e-07
UP_SEQ_FEATURE	REGION:Beta-1	7	2.02899	1.31902e-09	HLA-DRB5, HLA-DMB, HLA-DPB1, HLA-DOB, HLA-DQB2, HLA-DRB1, HLA-DQB1	330	9	20495	48.3047	1.94028e-06	2.15587e-07	2.12949e-07
UP_SEQ_FEATURE	DOMAIN:MHC_II_beta	8	2.31884	1.4854e-09	HLA-DRB5, HLA-DMB, HLA-DPB1, HLA-C, HLA-A, HLA-DOB, HLA-DRB1, HLA-DQB1	330	15	20495	33.1232	2.18502e-06	2.18503e-07	2.15829e-07
UP_SEQ_FEATURE	REGION:Alpha-3	7	2.02899	3.25303e-09	HFE, HLA-B, HLA-C, HLA-A, HLA-F, HLA-G, HLA-E	330	10	20495	43.4742	4.7852e-06	4.35019e-07	4.29696e-07
UP_SEQ_FEATURE	DOMAIN:MHC_II_alpha	5	1.44928	3.21955e-07	HLA-DMA, HLA-DRA, HLA-DQA2, HLA-DQA1, HLA-DPA1	330	5	20495	62.1061	0.000473483	3.94663e-05	3.89833e-05
UP_SEQ_FEATURE	DOMAIN:B30.2/SPRY	12	3.47826	6.13051e-07	RNF123, BTN2A2, BTN3A1, BTN2A1, BTN1A1, RNF39, RPP21, BTN3A3, TRIM26, TRIM27, TRIM38, TRIM10	330	100	20495	7.45273	0.000901391	6.9369e-05	6.85202e-05
UP_SEQ_FEATURE	DOMAIN:SCAN box	10	2.89855	8.04491e-07	PGBD1, ZNF165, ZSCAN31, ZKSCAN8, ZSCAN9, ZKSCAN3, ZSCAN12, ZSCAN23, ZKSCAN4, ZSCAN16	330	64	20495	9.70407	0.00118271	8.4529e-05	8.34946e-05
UP_SEQ_FEATURE	BINDING:Peptide antigen; self-peptide antigen	4	1.15942	1.62026e-05	HLA-A, HLA-F, HLA-G, HLA-E	330	4	20495	62.1061	0.0235524	0.00148963	0.0014714
UP_SEQ_FEATURE	BINDING:Peptide antigen; self- and pathogen-derived peptide antigen	4	1.15942	1.62026e-05	HLA-C, HLA-A, HLA-DRB1, HLA-E	330	4	20495	62.1061	0.0235524	0.00148963	0.0014714
UP_SEQ_FEATURE	DOMAIN:RING-type	13	3.76812	9.46331e-05	TRIM40, RING1, RNF5, TRAIP, RNF123, RNF39, RPP21, ARIH2, TRIM26, TRIM27, TRIM38, TRIM31, TRIM10	330	199	20495	4.05718	0.129956	0.00818854	0.00808834
UP_SEQ_FEATURE	CARBOHYD:N-linked (GlcNAc...) asparagine	99	28.6957	0.00018457	HFE, CELSR3, C4B, C4A, DAG1, HLA-DOB, IER3, BTN1A1, HLA-B, HLA-C, HLA-A, KCNK17, HLA-F, HLA-G, HLA-E, SMO, CD226, TCTA, CFB, NOTCH4, SLC1A5, MST1R, AGER, C2, APOM, NEU1, FLRT1, OR2B6, HLA-DQA2, KIAA0319, HLA-DQA1, OR2B2, HLA-DRB5, CDSN, BTN2A2, BTN2A1, OR2J3, B3GALT4, BTNL2, CD28, HLA-DRA, FAT4, PPT2, MUC21, HLA-DRB1, SFTA2, DDR1, IL21, SLC44A4, HYAL3, CTLA4, HLA-DPA1, MANBA, TRPC3, BTN3A1, OR2H2…	330	4377	20495	1.40473	0.237786	0.0150835	0.0148989
UP_SEQ_FEATURE	DOMAIN:B box-type	7	2.02899	0.000220739	TRIM40, RPP21, TRIM26, TRIM27, TRIM38, TRIM31, TRIM10	330	54	20495	8.05079	0.277287	0.0170898	0.0168807
