# Supplementary material for: Multitrait genome-wide analyses identify new susceptibility loci and candidate drugs to primary sclerosing cholangitis
Source: Nat Commun. 2023 Feb 24;14:1069. doi: 10.1038/s41467-023-36678-8 (PMC9958016; doi:10.1038/s41467-023-36678-8)
Supplement: Supplementary file 18 — Supplementary Data 15 [file 41467_2023_36678_MOESM18_ESM.xlsx]

## Sheet: Table S15
Supplementary Table 15. Pathway enrichment results for each MTAG-identifiedthree prioritized gene (MANBA, IRF5, NKX2-3) using STRING protein-protein interaction networks
Candidatee Gene	input gene
#category	term category (e.g. GO Process, KEGG pathways)
Term ID	enriched term (GO term, domain or pathway)
Term description	description of the enriched term
observed gene count	number of genes (proteins) in your network that are annotated with a particular term
background gene count	total number of genes (proteins) in the background proteome in total (in your network and in the background) with the term assigned
strength	Log10(observed / expected). This measure describes how large the enrichment effect is. It’s the ratio between i) the number of proteins in your network that are annotated with a term and ii) the number of proteins that we expect to be annotated with this term in a random network of the same size.
FDR	False Discovery Rate using the Benjamini–Hochberg procedure
matching proteins in your network (IDs)	matching protein names in STRING PPI database
matching proteins in your network (labels)	matching protein names in gene database
Candidate Gene	#category	term ID	term description	observed gene count	background gene count	strength	FDR	matching proteins in your network (IDs)	matching proteins in your network (labels)
MANBA	COMPARTMENTS	GOCC:0042582	Azurophil granule	6	155	1.56	5.3e-06	9606.ENSP00000226578,9606.ENSP00000261416,9606.ENSP00000268097,9606.ENSP00000306920,9606.ENSP00000363603,9606.ENSP00000395473	MANBA,HEXB,HEXA,GLB1,FUCA1,MAN2B1
MANBA	COMPARTMENTS	GOCC:0035578	Azurophil granule lumen	4	92	1.61	0.00088	9606.ENSP00000261416,9606.ENSP00000306920,9606.ENSP00000363603,9606.ENSP00000395473	HEXB,GLB1,FUCA1,MAN2B1
MANBA	COMPARTMENTS	GOCC:1905379	beta-N-acetylhexosaminidase complex	2	4	2.67	0.0042	9606.ENSP00000261416,9606.ENSP00000268097	HEXB,HEXA
MANBA	COMPARTMENTS	GOCC:0060205	Cytoplasmic vesicle lumen	4	235	1.2	0.0213	9606.ENSP00000261416,9606.ENSP00000306920,9606.ENSP00000363603,9606.ENSP00000395473	HEXB,GLB1,FUCA1,MAN2B1
MANBA	COMPARTMENTS	GOCC:0043202	Lysosomal lumen	8	89	1.92	3e-11	9606.ENSP00000226578,9606.ENSP00000261416,9606.ENSP00000268097,9606.ENSP00000285599,9606.ENSP00000306920,9606.ENSP00000314606,9606.ENSP00000363603,9606.ENSP00000395473	MANBA,HEXB,HEXA,MAN2B2,GLB1,SGSH,FUCA1,MAN2B1
MANBA	COMPARTMENTS	GOCC:0005765	Lysosomal membrane	4	256	1.16	0.0234	9606.ENSP00000193322,9606.ENSP00000226578,9606.ENSP00000314508,9606.ENSP00000345528	OSTM1,MANBA,GBA,SLC35F6
MANBA	COMPARTMENTS	GOCC:0005764	Lysosome	13	543	1.35	2.58e-12	9606.ENSP00000193322,9606.ENSP00000219345,9606.ENSP00000226578,9606.ENSP00000261416,9606.ENSP00000268097,9606.ENSP00000285599,9606.ENSP00000306920,9606.ENSP00000314508,9606.ENSP00000314606,9606.ENSP00000345528,9606.ENSP00000359664,9606.ENSP00000363603,9606.ENSP00000395473	OSTM1,PLA2G15,MANBA,HEXB,HEXA,MAN2B2,GLB1,GBA,SGSH,SLC35F6,CTBS,FUCA1,MAN2B1
MANBA	COMPARTMENTS	GOCC:0000323	Lytic vacuole	13	546	1.35	2.58e-12	9606.ENSP00000193322,9606.ENSP00000219345,9606.ENSP00000226578,9606.ENSP00000261416,9606.ENSP00000268097,9606.ENSP00000285599,9606.ENSP00000306920,9606.ENSP00000314508,9606.ENSP00000314606,9606.ENSP00000345528,9606.ENSP00000359664,9606.ENSP00000363603,9606.ENSP00000395473	OSTM1,PLA2G15,MANBA,HEXB,HEXA,MAN2B2,GLB1,GBA,SGSH,SLC35F6,CTBS,FUCA1,MAN2B1
MANBA	COMPARTMENTS	GOCC:0098852	Lytic vacuole membrane	4	257	1.16	0.0234	9606.ENSP00000193322,9606.ENSP00000226578,9606.ENSP00000314508,9606.ENSP00000345528	OSTM1,MANBA,GBA,SLC35F6
MANBA	COMPARTMENTS	GOCC:0005766	Primary lysosome	6	155	1.56	5.3e-06	9606.ENSP00000226578,9606.ENSP00000261416,9606.ENSP00000268097,9606.ENSP00000306920,9606.ENSP00000363603,9606.ENSP00000395473	MANBA,HEXB,HEXA,GLB1,FUCA1,MAN2B1
MANBA	COMPARTMENTS	GOCC:0030141	Secretory granule	6	704	0.9	0.0175	9606.ENSP00000226578,9606.ENSP00000261416,9606.ENSP00000268097,9606.ENSP00000306920,9606.ENSP00000363603,9606.ENSP00000395473	MANBA,HEXB,HEXA,GLB1,FUCA1,MAN2B1
MANBA	COMPARTMENTS	GOCC:0034774	Secretory granule lumen	4	230	1.21	0.0213	9606.ENSP00000261416,9606.ENSP00000306920,9606.ENSP00000363603,9606.ENSP00000395473	HEXB,GLB1,FUCA1,MAN2B1
MANBA	COMPARTMENTS	GOCC:0099503	Secretory vesicle	6	785	0.85	0.0226	9606.ENSP00000226578,9606.ENSP00000261416,9606.ENSP00000268097,9606.ENSP00000306920,9606.ENSP00000363603,9606.ENSP00000395473	MANBA,HEXB,HEXA,GLB1,FUCA1,MAN2B1
MANBA	COMPARTMENTS	GOCC:0005775	Vacuolar lumen	8	168	1.65	3.08e-09	9606.ENSP00000226578,9606.ENSP00000261416,9606.ENSP00000268097,9606.ENSP00000285599,9606.ENSP00000306920,9606.ENSP00000314606,9606.ENSP00000363603,9606.ENSP00000395473	MANBA,HEXB,HEXA,MAN2B2,GLB1,SGSH,FUCA1,MAN2B1
MANBA	COMPARTMENTS	GOCC:0005774	Vacuolar membrane	4	298	1.1	0.0366	9606.ENSP00000193322,9606.ENSP00000226578,9606.ENSP00000314508,9606.ENSP00000345528	OSTM1,MANBA,GBA,SLC35F6
MANBA	COMPARTMENTS	GOCC:0005773	Vacuole	13	612	1.3	3.9e-12	9606.ENSP00000193322,9606.ENSP00000219345,9606.ENSP00000226578,9606.ENSP00000261416,9606.ENSP00000268097,9606.ENSP00000285599,9606.ENSP00000306920,9606.ENSP00000314508,9606.ENSP00000314606,9606.ENSP00000345528,9606.ENSP00000359664,9606.ENSP00000363603,9606.ENSP00000395473	OSTM1,PLA2G15,MANBA,HEXB,HEXA,MAN2B2,GLB1,GBA,SGSH,SLC35F6,CTBS,FUCA1,MAN2B1
MANBA	COMPARTMENTS	GOCC:0031983	Vesicle lumen	4	240	1.19	0.0213	9606.ENSP00000261416,9606.ENSP00000306920,9606.ENSP00000363603,9606.ENSP00000395473	HEXB,GLB1,FUCA1,MAN2B1
MANBA	DISEASES	DOID:3633	Beta-mannosidosis	2	2	2.97	0.0041	9606.ENSP00000226578,9606.ENSP00000395473	MANBA,MAN2B1
MANBA	DISEASES	DOID:2368	Gangliosidosis	3	10	2.45	0.00033	9606.ENSP00000261416,9606.ENSP00000268097,9606.ENSP00000306920	HEXB,HEXA,GLB1
MANBA	DISEASES	DOID:655	Inherited metabolic disorder	9	726	1.06	5.74e-05	9606.ENSP00000226578,9606.ENSP00000261416,9606.ENSP00000268097,9606.ENSP00000306920,9606.ENSP00000314508,9606.ENSP00000314606,9606.ENSP00000363603,9606.ENSP00000395473,9606.ENSP00000462333	MANBA,HEXB,HEXA,GLB1,GBA,SGSH,FUCA1,MAN2B1,ENGASE
MANBA	DISEASES	DOID:3211	Lysosomal storage disease	8	100	1.87	5.5e-10	9606.ENSP00000226578,9606.ENSP00000261416,9606.ENSP00000268097,9606.ENSP00000306920,9606.ENSP00000314508,9606.ENSP00000314606,9606.ENSP00000363603,9606.ENSP00000395473	MANBA,HEXB,HEXA,GLB1,GBA,SGSH,FUCA1,MAN2B1
MANBA	DISEASES	DOID:1927	Sphingolipidosis	4	26	2.16	5.74e-05	9606.ENSP00000261416,9606.ENSP00000268097,9606.ENSP00000306920,9606.ENSP00000314508	HEXB,HEXA,GLB1,GBA
MANBA	DISEASES	DOID:3320	Tay-Sachs disease	2	4	2.67	0.0089	9606.ENSP00000261416,9606.ENSP00000268097	HEXB,HEXA
MANBA	GO Component	GO:0042582	Azurophil granule	6	155	1.56	3.9e-06	9606.ENSP00000226578,9606.ENSP00000261416,9606.ENSP00000268097,9606.ENSP00000306920,9606.ENSP00000363603,9606.ENSP00000395473	MANBA,HEXB,HEXA,GLB1,FUCA1,MAN2B1
MANBA	GO Component	GO:0035578	Azurophil granule lumen	4	92	1.61	0.00043	9606.ENSP00000261416,9606.ENSP00000306920,9606.ENSP00000363603,9606.ENSP00000395473	HEXB,GLB1,FUCA1,MAN2B1
MANBA	GO Component	GO:0005737	Cytoplasm	20	11428	0.21	0.0213	9606.ENSP00000193322,9606.ENSP00000219345,9606.ENSP00000226578,9606.ENSP00000261416,9606.ENSP00000261483,9606.ENSP00000268097,9606.ENSP00000272252,9606.ENSP00000274024,9606.ENSP00000285599,9606.ENSP00000296412,9606.ENSP00000306920,9606.ENSP00000314508,9606.ENSP00000314606,9606.ENSP00000345528,9606.ENSP00000359664,9606.ENSP00000363603,9606.ENSP00000395473,9606.ENSP00000452948,9606.ENSP00000457788,…	OSTM1,PLA2G15,MANBA,HEXB,MAN2A1,HEXA,GALM,FABP2,MAN2B2,ADH5,GLB1,GBA,SGSH,SLC35F6,CTBS,FUCA1,MAN2B1,MAN2A2,MAN2C1,ENGASE
MANBA	GO Component	GO:0070062	Extracellular exosome	13	2099	0.76	4.82e-06	9606.ENSP00000219345,9606.ENSP00000261416,9606.ENSP00000261483,9606.ENSP00000268097,9606.ENSP00000272252,9606.ENSP00000285599,9606.ENSP00000296412,9606.ENSP00000306920,9606.ENSP00000314508,9606.ENSP00000314606,9606.ENSP00000345528,9606.ENSP00000363603,9606.ENSP00000395473	PLA2G15,HEXB,MAN2A1,HEXA,GALM,MAN2B2,ADH5,GLB1,GBA,SGSH,SLC35F6,FUCA1,MAN2B1
MANBA	GO Component	GO:0005615	Extracellular space	14	3195	0.61	5.55e-05	9606.ENSP00000219345,9606.ENSP00000261416,9606.ENSP00000261483,9606.ENSP00000268097,9606.ENSP00000272252,9606.ENSP00000285599,9606.ENSP00000296412,9606.ENSP00000306920,9606.ENSP00000314508,9606.ENSP00000314606,9606.ENSP00000345528,9606.ENSP00000359664,9606.ENSP00000363603,9606.ENSP00000395473	PLA2G15,HEXB,MAN2A1,HEXA,GALM,MAN2B2,ADH5,GLB1,GBA,SGSH,SLC35F6,CTBS,FUCA1,MAN2B1
MANBA	GO Component	GO:0043202	Lysosomal lumen	9	96	1.94	1.22e-12	9606.ENSP00000226578,9606.ENSP00000261416,9606.ENSP00000268097,9606.ENSP00000285599,9606.ENSP00000306920,9606.ENSP00000314508,9606.ENSP00000314606,9606.ENSP00000363603,9606.ENSP00000395473	MANBA,HEXB,HEXA,MAN2B2,GLB1,GBA,SGSH,FUCA1,MAN2B1
MANBA	GO Component	GO:0005765	Lysosomal membrane	4	373	1	0.0482	9606.ENSP00000193322,9606.ENSP00000226578,9606.ENSP00000314508,9606.ENSP00000345528	OSTM1,MANBA,GBA,SLC35F6
MANBA	GO Component	GO:0005764	Lysosome	13	698	1.24	2.26e-11	9606.ENSP00000193322,9606.ENSP00000219345,9606.ENSP00000226578,9606.ENSP00000261416,9606.ENSP00000268097,9606.ENSP00000285599,9606.ENSP00000306920,9606.ENSP00000314508,9606.ENSP00000314606,9606.ENSP00000345528,9606.ENSP00000359664,9606.ENSP00000363603,9606.ENSP00000395473	OSTM1,PLA2G15,MANBA,HEXB,HEXA,MAN2B2,GLB1,GBA,SGSH,SLC35F6,CTBS,FUCA1,MAN2B1
MANBA	GO Component	GO:0005774	Vacuolar membrane	6	427	1.12	0.00056	9606.ENSP00000193322,9606.ENSP00000226578,9606.ENSP00000285599,9606.ENSP00000314508,9606.ENSP00000345528,9606.ENSP00000395473	OSTM1,MANBA,MAN2B2,GBA,SLC35F6,MAN2B1
MANBA	GO Component	GO:0031982	Vesicle	14	3879	0.53	0.00054	9606.ENSP00000219345,9606.ENSP00000226578,9606.ENSP00000261416,9606.ENSP00000261483,9606.ENSP00000268097,9606.ENSP00000272252,9606.ENSP00000285599,9606.ENSP00000296412,9606.ENSP00000306920,9606.ENSP00000314508,9606.ENSP00000314606,9606.ENSP00000345528,9606.ENSP00000363603,9606.ENSP00000395473	PLA2G15,MANBA,HEXB,MAN2A1,HEXA,GALM,MAN2B2,ADH5,GLB1,GBA,SGSH,SLC35F6,FUCA1,MAN2B1
MANBA	GO Function	GO:0004559	Alpha-mannosidase activity	5	14	2.52	7.9e-09	9606.ENSP00000261483,9606.ENSP00000285599,9606.ENSP00000395473,9606.ENSP00000452948,9606.ENSP00000457788	MAN2A1,MAN2B2,MAN2B1,MAN2A2,MAN2C1
MANBA	GO Function	GO:0004563	beta-N-acetylhexosaminidase activity	2	5	2.57	0.0074	9606.ENSP00000261416,9606.ENSP00000268097	HEXB,HEXA
MANBA	GO Function	GO:0030246	Carbohydrate binding	7	271	1.38	5.69e-06	9606.ENSP00000226578,9606.ENSP00000261483,9606.ENSP00000272252,9606.ENSP00000285599,9606.ENSP00000395473,9606.ENSP00000452948,9606.ENSP00000457788	MANBA,MAN2A1,GALM,MAN2B2,MAN2B1,MAN2A2,MAN2C1
MANBA	GO Function	GO:0003824	Catalytic activity	17	5486	0.46	0.00034	9606.ENSP00000219345,9606.ENSP00000226578,9606.ENSP00000261416,9606.ENSP00000261483,9606.ENSP00000268097,9606.ENSP00000272252,9606.ENSP00000285599,9606.ENSP00000296412,9606.ENSP00000306920,9606.ENSP00000314508,9606.ENSP00000314606,9606.ENSP00000359664,9606.ENSP00000363603,9606.ENSP00000395473,9606.ENSP00000452948,9606.ENSP00000457788,9606.ENSP00000462333	PLA2G15,MANBA,HEXB,MAN2A1,HEXA,GALM,MAN2B2,ADH5,GLB1,GBA,SGSH,CTBS,FUCA1,MAN2B1,MAN2A2,MAN2C1,ENGASE
MANBA	GO Function	GO:0016787	Hydrolase activity	15	2419	0.76	4.21e-07	9606.ENSP00000219345,9606.ENSP00000226578,9606.ENSP00000261416,9606.ENSP00000261483,9606.ENSP00000268097,9606.ENSP00000285599,9606.ENSP00000306920,9606.ENSP00000314508,9606.ENSP00000314606,9606.ENSP00000359664,9606.ENSP00000363603,9606.ENSP00000395473,9606.ENSP00000452948,9606.ENSP00000457788,9606.ENSP00000462333	PLA2G15,MANBA,HEXB,MAN2A1,HEXA,MAN2B2,GLB1,GBA,SGSH,CTBS,FUCA1,MAN2B1,MAN2A2,MAN2C1,ENGASE
MANBA	GO Function	GO:0004553	Hydrolase activity, hydrolyzing o-glycosyl compounds	13	94	2.11	1.15e-21	9606.ENSP00000226578,9606.ENSP00000261416,9606.ENSP00000261483,9606.ENSP00000268097,9606.ENSP00000285599,9606.ENSP00000306920,9606.ENSP00000314508,9606.ENSP00000359664,9606.ENSP00000363603,9606.ENSP00000395473,9606.ENSP00000452948,9606.ENSP00000457788,9606.ENSP00000462333	MANBA,HEXB,MAN2A1,HEXA,MAN2B2,GLB1,GBA,CTBS,FUCA1,MAN2B1,MAN2A2,MAN2C1,ENGASE
MANBA	GO Function	GO:0015923	Mannosidase activity	6	15	2.57	4.01e-11	9606.ENSP00000226578,9606.ENSP00000261483,9606.ENSP00000285599,9606.ENSP00000395473,9606.ENSP00000452948,9606.ENSP00000457788	MANBA,MAN2A1,MAN2B2,MAN2B1,MAN2A2,MAN2C1
MANBA	GO Function	GO:0004572	Mannosyl-oligosaccharide 1,3-1,6-alpha-mannosidase activity	2	2	2.97	0.0027	9606.ENSP00000261483,9606.ENSP00000452948	MAN2A1,MAN2A2
MANBA	GO Function	GO:0102148	N-acetyl-beta-D-galactosaminidase activity	2	3	2.79	0.0039	9606.ENSP00000261416,9606.ENSP00000268097	HEXB,HEXA
MANBA	GO Process	GO:0006026	Aminoglycan catabolic process	6	67	1.92	1.11e-07	9606.ENSP00000261416,9606.ENSP00000268097,9606.ENSP00000306920,9606.ENSP00000314606,9606.ENSP00000359664,9606.ENSP00000363603	HEXB,HEXA,GLB1,SGSH,CTBS,FUCA1
MANBA	GO Process	GO:0016052	Carbohydrate catabolic process	8	115	1.81	1.56e-09	9606.ENSP00000226578,9606.ENSP00000261416,9606.ENSP00000272252,9606.ENSP00000285599,9606.ENSP00000306920,9606.ENSP00000359664,9606.ENSP00000395473,9606.ENSP00000457788	MANBA,HEXB,GALM,MAN2B2,GLB1,CTBS,MAN2B1,MAN2C1
MANBA	GO Process	GO:1901136	Carbohydrate derivative catabolic process	8	183	1.61	2.07e-08	9606.ENSP00000226578,9606.ENSP00000261416,9606.ENSP00000268097,9606.ENSP00000306920,9606.ENSP00000314508,9606.ENSP00000314606,9606.ENSP00000359664,9606.ENSP00000363603	MANBA,HEXB,HEXA,GLB1,GBA,SGSH,CTBS,FUCA1
MANBA	GO Process	GO:1901135	Carbohydrate derivative metabolic process	13	987	1.09	5.42e-09	9606.ENSP00000226578,9606.ENSP00000261416,9606.ENSP00000261483,9606.ENSP00000268097,9606.ENSP00000285599,9606.ENSP00000306920,9606.ENSP00000314508,9606.ENSP00000314606,9606.ENSP00000359664,9606.ENSP00000363603,9606.ENSP00000395473,9606.ENSP00000452948,9606.ENSP00000462333	MANBA,HEXB,MAN2A1,HEXA,MAN2B2,GLB1,GBA,SGSH,CTBS,FUCA1,MAN2B1,MAN2A2,ENGASE
MANBA	GO Process	GO:0005975	Carbohydrate metabolic process	12	467	1.38	1.23e-10	9606.ENSP00000226578,9606.ENSP00000261416,9606.ENSP00000261483,9606.ENSP00000268097,9606.ENSP00000272252,9606.ENSP00000285599,9606.ENSP00000306920,9606.ENSP00000359664,9606.ENSP00000363603,9606.ENSP00000395473,9606.ENSP00000452948,9606.ENSP00000457788	MANBA,HEXB,MAN2A1,HEXA,GALM,MAN2B2,GLB1,CTBS,FUCA1,MAN2B1,MAN2A2,MAN2C1
MANBA	GO Process	GO:0044248	Cellular catabolic process	10	1758	0.72	0.0021	9606.ENSP00000219345,9606.ENSP00000226578,9606.ENSP00000261416,9606.ENSP00000268097,9606.ENSP00000274024,9606.ENSP00000296412,9606.ENSP00000306920,9606.ENSP00000314508,9606.ENSP00000314606,9606.ENSP00000363603	PLA2G15,MANBA,HEXB,HEXA,FABP2,ADH5,GLB1,GBA,SGSH,FUCA1
MANBA	GO Process	GO:0044242	Cellular lipid catabolic process	5	196	1.38	0.00092	9606.ENSP00000219345,9606.ENSP00000261416,9606.ENSP00000274024,9606.ENSP00000314508,9606.ENSP00000363603	PLA2G15,HEXB,FABP2,GBA,FUCA1
MANBA	GO Process	GO:0044255	Cellular lipid metabolic process	8	939	0.9	0.0015	9606.ENSP00000219345,9606.ENSP00000261416,9606.ENSP00000268097,9606.ENSP00000274024,9606.ENSP00000296412,9606.ENSP00000306920,9606.ENSP00000314508,9606.ENSP00000363603	PLA2G15,HEXB,HEXA,FABP2,ADH5,GLB1,GBA,FUCA1
MANBA	GO Process	GO:0046514	Ceramide catabolic process	2	18	2.02	0.0463	9606.ENSP00000261416,9606.ENSP00000314508	HEXB,GBA
MANBA	GO Process	GO:0006672	Ceramide metabolic process	3	87	1.51	0.0336	9606.ENSP00000219345,9606.ENSP00000261416,9606.ENSP00000314508	PLA2G15,HEXB,GBA
MANBA	GO Process	GO:0030207	Chondroitin sulfate catabolic process	2	14	2.12	0.0356	9606.ENSP00000261416,9606.ENSP00000268097	HEXB,HEXA
MANBA	GO Process	GO:0019388	Galactose catabolic process	2	8	2.37	0.0161	9606.ENSP00000272252,9606.ENSP00000306920	GALM,GLB1
MANBA	GO Process	GO:0019377	Glycolipid catabolic process	3	13	2.33	0.00034	9606.ENSP00000261416,9606.ENSP00000314508,9606.ENSP00000363603	HEXB,GBA,FUCA1
MANBA	GO Process	GO:0006664	Glycolipid metabolic process	5	106	1.64	6.83e-05	9606.ENSP00000261416,9606.ENSP00000268097,9606.ENSP00000306920,9606.ENSP00000314508,9606.ENSP00000363603	HEXB,HEXA,GLB1,GBA,FUCA1
MANBA	GO Process	GO:0009100	Glycoprotein metabolic process	9	366	1.36	8.07e-08	9606.ENSP00000226578,9606.ENSP00000261416,9606.ENSP00000261483,9606.ENSP00000268097,9606.ENSP00000285599,9606.ENSP00000314606,9606.ENSP00000395473,9606.ENSP00000452948,9606.ENSP00000462333	MANBA,HEXB,MAN2A1,HEXA,MAN2B2,SGSH,MAN2B1,MAN2A2,ENGASE
MANBA	GO Process	GO:0006027	Glycosaminoglycan catabolic process	5	61	1.88	5.83e-06	9606.ENSP00000261416,9606.ENSP00000268097,9606.ENSP00000306920,9606.ENSP00000314606,9606.ENSP00000363603	HEXB,HEXA,GLB1,SGSH,FUCA1
MANBA	GO Process	GO:0016139	Glycoside catabolic process	2	8	2.37	0.0161	9606.ENSP00000314508,9606.ENSP00000363603	GBA,FUCA1
MANBA	GO Process	GO:0046479	Glycosphingolipid catabolic process	2	12	2.19	0.0295	9606.ENSP00000261416,9606.ENSP00000314508	HEXB,GBA
MANBA	GO Process	GO:0006687	Glycosphingolipid metabolic process	4	62	1.78	0.00035	9606.ENSP00000261416,9606.ENSP00000268097,9606.ENSP00000306920,9606.ENSP00000314508	HEXB,HEXA,GLB1,GBA
MANBA	GO Process	GO:0019318	Hexose metabolic process	8	157	1.68	8.49e-09	9606.ENSP00000261483,9606.ENSP00000272252,9606.ENSP00000285599,9606.ENSP00000306920,9606.ENSP00000363603,9606.ENSP00000395473,9606.ENSP00000452948,9606.ENSP00000457788	MAN2A1,GALM,MAN2B2,GLB1,FUCA1,MAN2B1,MAN2A2,MAN2C1
MANBA	GO Process	GO:0030214	Hyaluronan catabolic process	2	16	2.07	0.0406	9606.ENSP00000261416,9606.ENSP00000268097	HEXB,HEXA
MANBA	GO Process	GO:0042340	Keratan sulfate catabolic process	3	12	2.37	0.00029	9606.ENSP00000261416,9606.ENSP00000268097,9606.ENSP00000306920	HEXB,HEXA,GLB1
MANBA	GO Process	GO:0009057	Macromolecule catabolic process	7	1058	0.79	0.025	9606.ENSP00000226578,9606.ENSP00000261416,9606.ENSP00000268097,9606.ENSP00000306920,9606.ENSP00000314606,9606.ENSP00000359664,9606.ENSP00000363603	MANBA,HEXB,HEXA,GLB1,SGSH,CTBS,FUCA1
MANBA	GO Process	GO:0006013	Mannose metabolic process	5	9	2.71	5.42e-09	9606.ENSP00000261483,9606.ENSP00000285599,9606.ENSP00000395473,9606.ENSP00000452948,9606.ENSP00000457788	MAN2A1,MAN2B2,MAN2B1,MAN2A2,MAN2C1
MANBA	GO Process	GO:0006643	Membrane lipid metabolic process	6	201	1.44	4.4e-05	9606.ENSP00000219345,9606.ENSP00000261416,9606.ENSP00000268097,9606.ENSP00000306920,9606.ENSP00000314508,9606.ENSP00000363603	PLA2G15,HEXB,HEXA,GLB1,GBA,FUCA1
MANBA	GO Process	GO:0043312	Neutrophil degranulation	5	484	0.98	0.0372	9606.ENSP00000226578,9606.ENSP00000261416,9606.ENSP00000306920,9606.ENSP00000363603,9606.ENSP00000395473	MANBA,HEXB,GLB1,FUCA1,MAN2B1
MANBA	GO Process	GO:0006491	N-glycan processing	2	18	2.02	0.0463	9606.ENSP00000261483,9606.ENSP00000452948	MAN2A1,MAN2A2
MANBA	GO Process	GO:0009313	Oligosaccharide catabolic process	6	12	2.67	1.23e-10	9606.ENSP00000226578,9606.ENSP00000261416,9606.ENSP00000285599,9606.ENSP00000359664,9606.ENSP00000395473,9606.ENSP00000457788	MANBA,HEXB,MAN2B2,CTBS,MAN2B1,MAN2C1
MANBA	GO Process	GO:1901575	Organic substance catabolic process	15	1750	0.9	1.17e-08	9606.ENSP00000219345,9606.ENSP00000226578,9606.ENSP00000261416,9606.ENSP00000268097,9606.ENSP00000272252,9606.ENSP00000274024,9606.ENSP00000285599,9606.ENSP00000296412,9606.ENSP00000306920,9606.ENSP00000314508,9606.ENSP00000314606,9606.ENSP00000359664,9606.ENSP00000363603,9606.ENSP00000395473,9606.ENSP00000457788	PLA2G15,MANBA,HEXB,HEXA,GALM,FABP2,MAN2B2,ADH5,GLB1,GBA,SGSH,CTBS,FUCA1,MAN2B1,MAN2C1
MANBA	GO Process	GO:0071704	Organic substance metabolic process	18	7755	0.33	0.007	9606.ENSP00000219345,9606.ENSP00000226578,9606.ENSP00000261416,9606.ENSP00000261483,9606.ENSP00000268097,9606.ENSP00000272252,9606.ENSP00000274024,9606.ENSP00000285599,9606.ENSP00000296412,9606.ENSP00000306920,9606.ENSP00000314508,9606.ENSP00000314606,9606.ENSP00000359664,9606.ENSP00000363603,9606.ENSP00000395473,9606.ENSP00000452948,9606.ENSP00000457788,9606.ENSP00000462333	PLA2G15,MANBA,HEXB,MAN2A1,HEXA,GALM,FABP2,MAN2B2,ADH5,GLB1,GBA,SGSH,CTBS,FUCA1,MAN2B1,MAN2A2,MAN2C1,ENGASE
MANBA	GO Process	GO:1901565	Organonitrogen compound catabolic process	9	1070	0.89	0.00036	9606.ENSP00000219345,9606.ENSP00000226578,9606.ENSP00000261416,9606.ENSP00000268097,9606.ENSP00000306920,9606.ENSP00000314508,9606.ENSP00000314606,9606.ENSP00000359664,9606.ENSP00000363603	PLA2G15,MANBA,HEXB,HEXA,GLB1,GBA,SGSH,CTBS,FUCA1
MANBA	GO Process	GO:1901564	Organonitrogen compound metabolic process	15	5244	0.43	0.009	9606.ENSP00000219345,9606.ENSP00000226578,9606.ENSP00000261416,9606.ENSP00000261483,9606.ENSP00000268097,9606.ENSP00000285599,9606.ENSP00000296412,9606.ENSP00000306920,9606.ENSP00000314508,9606.ENSP00000314606,9606.ENSP00000359664,9606.ENSP00000363603,9606.ENSP00000395473,9606.ENSP00000452948,9606.ENSP00000462333	PLA2G15,MANBA,HEXB,MAN2A1,HEXA,MAN2B2,ADH5,GLB1,GBA,SGSH,CTBS,FUCA1,MAN2B1,MAN2A2,ENGASE
MANBA	GO Process	GO:0044238	Primary metabolic process	18	7332	0.36	0.0031	9606.ENSP00000219345,9606.ENSP00000226578,9606.ENSP00000261416,9606.ENSP00000261483,9606.ENSP00000268097,9606.ENSP00000272252,9606.ENSP00000274024,9606.ENSP00000285599,9606.ENSP00000296412,9606.ENSP00000306920,9606.ENSP00000314508,9606.ENSP00000314606,9606.ENSP00000359664,9606.ENSP00000363603,9606.ENSP00000395473,9606.ENSP00000452948,9606.ENSP00000457788,9606.ENSP00000462333	PLA2G15,MANBA,HEXB,MAN2A1,HEXA,GALM,FABP2,MAN2B2,ADH5,GLB1,GBA,SGSH,CTBS,FUCA1,MAN2B1,MAN2A2,MAN2C1,ENGASE
MANBA	GO Process	GO:0006517	Protein deglycosylation	5	29	2.21	2.12e-07	9606.ENSP00000261483,9606.ENSP00000285599,9606.ENSP00000395473,9606.ENSP00000452948,9606.ENSP00000462333	MAN2A1,MAN2B2,MAN2B1,MAN2A2,ENGASE
MANBA	GO Process	GO:0006029	Proteoglycan metabolic process	3	87	1.51	0.0336	9606.ENSP00000261416,9606.ENSP00000268097,9606.ENSP00000314606	HEXB,HEXA,SGSH
MANBA	GO Process	GO:0044282	Small molecule catabolic process	6	424	1.12	0.002	9606.ENSP00000219345,9606.ENSP00000261416,9606.ENSP00000268097,9606.ENSP00000272252,9606.ENSP00000296412,9606.ENSP00000306920	PLA2G15,HEXB,HEXA,GALM,ADH5,GLB1
MANBA	GO Process	GO:0044281	Small molecule metabolic process	13	1684	0.86	1.33e-06	9606.ENSP00000219345,9606.ENSP00000261416,9606.ENSP00000261483,9606.ENSP00000268097,9606.ENSP00000272252,9606.ENSP00000285599,9606.ENSP00000296412,9606.ENSP00000306920,9606.ENSP00000314508,9606.ENSP00000363603,9606.ENSP00000395473,9606.ENSP00000452948,9606.ENSP00000457788	PLA2G15,HEXB,MAN2A1,HEXA,GALM,MAN2B2,ADH5,GLB1,GBA,FUCA1,MAN2B1,MAN2A2,MAN2C1
MANBA	GO Process	GO:0006665	Sphingolipid metabolic process	5	153	1.48	0.00034	9606.ENSP00000219345,9606.ENSP00000261416,9606.ENSP00000268097,9606.ENSP00000306920,9606.ENSP00000314508	PLA2G15,HEXB,HEXA,GLB1,GBA
MANBA	InterPro	IPR025705	Beta-hexosaminidase	2	2	2.97	0.0037	9606.ENSP00000261416,9606.ENSP00000268097	HEXB,HEXA
MANBA	InterPro	IPR029019	Beta-hexosaminidase, eukaryotic type, N-terminal	2	2	2.97	0.0037	9606.ENSP00000261416,9606.ENSP00000268097	HEXB,HEXA
MANBA	InterPro	IPR029018	Beta-hexosaminidase-like, domain 2	2	3	2.79	0.0053	9606.ENSP00000261416,9606.ENSP00000268097	HEXB,HEXA
MANBA	InterPro	IPR011013	Galactose mutarotase-like domain superfamily	6	12	2.67	8.63e-11	9606.ENSP00000261483,9606.ENSP00000272252,9606.ENSP00000285599,9606.ENSP00000395473,9606.ENSP00000452948,9606.ENSP00000457788	MAN2A1,GALM,MAN2B2,MAN2B1,MAN2A2,MAN2C1
MANBA	InterPro	IPR027291	Glycoside hydrolase 38, N-terminal domain superfamily	5	6	2.89	4.8e-10	9606.ENSP00000261483,9606.ENSP00000285599,9606.ENSP00000395473,9606.ENSP00000452948,9606.ENSP00000457788	MAN2A1,MAN2B2,MAN2B1,MAN2A2,MAN2C1
MANBA	InterPro	IPR028995	Glycoside hydrolase families 57/38, central domain superfamily	5	5	2.97	4.8e-10	9606.ENSP00000261483,9606.ENSP00000285599,9606.ENSP00000395473,9606.ENSP00000452948,9606.ENSP00000457788	MAN2A1,MAN2B2,MAN2B1,MAN2A2,MAN2C1
MANBA	InterPro	IPR015883	Glycoside hydrolase family 20, catalytic domain	2	3	2.79	0.0053	9606.ENSP00000261416,9606.ENSP00000268097	HEXB,HEXA
MANBA	InterPro	IPR015341	Glycoside hydrolase family 38, central domain	5	5	2.97	4.8e-10	9606.ENSP00000261483,9606.ENSP00000285599,9606.ENSP00000395473,9606.ENSP00000452948,9606.ENSP00000457788	MAN2A1,MAN2B2,MAN2B1,MAN2A2,MAN2C1
MANBA	InterPro	IPR037094	Glycoside hydrolase family 38, central domain superfamily	5	5	2.97	4.8e-10	9606.ENSP00000261483,9606.ENSP00000285599,9606.ENSP00000395473,9606.ENSP00000452948,9606.ENSP00000457788	MAN2A1,MAN2B2,MAN2B1,MAN2A2,MAN2C1
MANBA	InterPro	IPR000602	Glycoside hydrolase family 38, N-terminal domain	5	6	2.89	4.8e-10	9606.ENSP00000261483,9606.ENSP00000285599,9606.ENSP00000395473,9606.ENSP00000452948,9606.ENSP00000457788	MAN2A1,MAN2B2,MAN2B1,MAN2A2,MAN2C1
MANBA	InterPro	IPR017853	Glycoside hydrolase superfamily	7	50	2.12	4.6e-10	9606.ENSP00000226578,9606.ENSP00000261416,9606.ENSP00000268097,9606.ENSP00000306920,9606.ENSP00000314508,9606.ENSP00000359664,9606.ENSP00000363603	MANBA,HEXB,HEXA,GLB1,GBA,CTBS,FUCA1
MANBA	InterPro	IPR011330	Glycoside hydrolase/deacetylase, beta/alpha-barrel	5	8	2.77	8.16e-10	9606.ENSP00000261483,9606.ENSP00000285599,9606.ENSP00000395473,9606.ENSP00000452948,9606.ENSP00000457788	MAN2A1,MAN2B2,MAN2B1,MAN2A2,MAN2C1
MANBA	InterPro	IPR011682	Glycosyl hydrolase family 38, C-terminal	5	5	2.97	4.8e-10	9606.ENSP00000261483,9606.ENSP00000285599,9606.ENSP00000395473,9606.ENSP00000452948,9606.ENSP00000457788	MAN2A1,MAN2B2,MAN2B1,MAN2A2,MAN2C1
MANBA	InterPro	IPR013780	Glycosyl hydrolase, all-beta	5	20	2.37	3.01e-08	9606.ENSP00000261483,9606.ENSP00000285599,9606.ENSP00000363603,9606.ENSP00000395473,9606.ENSP00000452948	MAN2A1,MAN2B2,FUCA1,MAN2B1,MAN2A2
MANBA	InterPro	IPR041147	Glycosyl hydrolases family 38, C-terminal beta sandwich domain	3	3	2.97	1.3e-05	9606.ENSP00000285599,9606.ENSP00000395473,9606.ENSP00000457788	MAN2B2,MAN2B1,MAN2C1
MANBA	KEGG	hsa00520	Amino sugar and nucleotide sugar metabolism	2	46	1.61	0.0448	9606.ENSP00000261416,9606.ENSP00000268097	HEXB,HEXA
MANBA	KEGG	hsa00052	Galactose metabolism	2	30	1.79	0.0224	9606.ENSP00000272252,9606.ENSP00000306920	GALM,GLB1
MANBA	KEGG	hsa00531	Glycosaminoglycan degradation	4	19	2.29	9.55e-07	9606.ENSP00000261416,9606.ENSP00000268097,9606.ENSP00000306920,9606.ENSP00000314606	HEXB,HEXA,GLB1,SGSH
MANBA	KEGG	hsa00604	Glycosphingolipid biosynthesis - ganglio series	3	15	2.27	5.76e-05	9606.ENSP00000261416,9606.ENSP00000268097,9606.ENSP00000306920	HEXB,HEXA,GLB1
MANBA	KEGG	hsa00603	Glycosphingolipid biosynthesis - globo and isoglobo series	2	15	2.09	0.0071	9606.ENSP00000261416,9606.ENSP00000268097	HEXB,HEXA
MANBA	KEGG	hsa04142	Lysosome	9	126	1.82	1.23e-12	9606.ENSP00000219345,9606.ENSP00000226578,9606.ENSP00000261416,9606.ENSP00000268097,9606.ENSP00000306920,9606.ENSP00000314508,9606.ENSP00000314606,9606.ENSP00000363603,9606.ENSP00000395473	PLA2G15,MANBA,HEXB,HEXA,GLB1,GBA,SGSH,FUCA1,MAN2B1
MANBA	KEGG	hsa01100	Metabolic pathways	9	1447	0.76	0.00049	9606.ENSP00000261416,9606.ENSP00000261483,9606.ENSP00000268097,9606.ENSP00000272252,9606.ENSP00000296412,9606.ENSP00000306920,9606.ENSP00000314508,9606.ENSP00000314606,9606.ENSP00000452948	HEXB,MAN2A1,HEXA,GALM,ADH5,GLB1,GBA,SGSH,MAN2A2
MANBA	KEGG	hsa00510	N-Glycan biosynthesis	2	50	1.57	0.0448	9606.ENSP00000261483,9606.ENSP00000452948	MAN2A1,MAN2A2
MANBA	KEGG	hsa00511	Other glycan degradation	10	18	2.71	6.74e-22	9606.ENSP00000226578,9606.ENSP00000261416,9606.ENSP00000268097,9606.ENSP00000285599,9606.ENSP00000306920,9606.ENSP00000314508,9606.ENSP00000363603,9606.ENSP00000395473,9606.ENSP00000457788,9606.ENSP00000462333	MANBA,HEXB,HEXA,MAN2B2,GLB1,GBA,FUCA1,MAN2B1,MAN2C1,ENGASE
MANBA	KEGG	hsa00600	Sphingolipid metabolism	2	47	1.6	0.0448	9606.ENSP00000306920,9606.ENSP00000314508	GLB1,GBA
MANBA	KEGG	hsa00513	Various types of N-glycan biosynthesis	4	38	1.99	8.94e-06	9606.ENSP00000261416,9606.ENSP00000261483,9606.ENSP00000268097,9606.ENSP00000452948	HEXB,MAN2A1,HEXA,MAN2A2
MANBA	Pfam	PF09261	Alpha mannosidase middle domain	5	5	2.97	7.33e-10	9606.ENSP00000261483,9606.ENSP00000285599,9606.ENSP00000395473,9606.ENSP00000452948,9606.ENSP00000457788	MAN2A1,MAN2B2,MAN2B1,MAN2A2,MAN2C1
MANBA	Pfam	PF14845	Beta-acetyl hexosaminidase like	2	2	2.97	0.0057	9606.ENSP00000261416,9606.ENSP00000268097	HEXB,HEXA
MANBA	Pfam	PF00728	Glycosyl hydrolase family 20, catalytic domain	2	3	2.79	0.0075	9606.ENSP00000261416,9606.ENSP00000268097	HEXB,HEXA
MANBA	Pfam	PF07748	Glycosyl hydrolases family 38 C-terminal domain	5	5	2.97	7.33e-10	9606.ENSP00000261483,9606.ENSP00000285599,9606.ENSP00000395473,9606.ENSP00000452948,9606.ENSP00000457788	MAN2A1,MAN2B2,MAN2B1,MAN2A2,MAN2C1
MANBA	Pfam	PF01074	Glycosyl hydrolases family 38 N-terminal domain	5	6	2.89	7.33e-10	9606.ENSP00000261483,9606.ENSP00000285599,9606.ENSP00000395473,9606.ENSP00000452948,9606.ENSP00000457788	MAN2A1,MAN2B2,MAN2B1,MAN2A2,MAN2C1
MANBA	Reactome	HSA-446203	Asparagine N-linked glycosylation	5	300	1.19	0.0029	9606.ENSP00000261483,9606.ENSP00000306920,9606.ENSP00000363603,9606.ENSP00000452948,9606.ENSP00000462333	MAN2A1,GLB1,FUCA1,MAN2A2,ENGASE
MANBA	Reactome	HSA-2024101	CS/DS degradation	2	14	2.12	0.0181	9606.ENSP00000261416,9606.ENSP00000268097	HEXB,HEXA
MANBA	Reactome	HSA-5668914	Diseases of metabolism	4	244	1.18	0.0181	9606.ENSP00000261416,9606.ENSP00000268097,9606.ENSP00000306920,9606.ENSP00000314606	HEXB,HEXA,GLB1,SGSH
MANBA	Reactome	HSA-1630316	Glycosaminoglycan metabolism	4	123	1.48	0.002	9606.ENSP00000261416,9606.ENSP00000268097,9606.ENSP00000306920,9606.ENSP00000314606	HEXB,HEXA,GLB1,SGSH
MANBA	Reactome	HSA-1660662	Glycosphingolipid metabolism	4	45	1.92	0.00015	9606.ENSP00000261416,9606.ENSP00000268097,9606.ENSP00000306920,9606.ENSP00000314508	HEXB,HEXA,GLB1,GBA
MANBA	Reactome	HSA-2024096	HS-GAG degradation	2	22	1.93	0.0341	9606.ENSP00000306920,9606.ENSP00000314606	GLB1,SGSH
MANBA	Reactome	HSA-2160916	Hyaluronan uptake and degradation	2	12	2.19	0.0158	9606.ENSP00000261416,9606.ENSP00000268097	HEXB,HEXA
MANBA	Reactome	HSA-2022857	Keratan sulfate degradation	3	13	2.33	0.00021	9606.ENSP00000261416,9606.ENSP00000268097,9606.ENSP00000306920	HEXB,HEXA,GLB1
MANBA	Reactome	HSA-8853383	Lysosomal oligosaccharide catabolism	4	4	2.97	1.48e-07	9606.ENSP00000226578,9606.ENSP00000285599,9606.ENSP00000395473,9606.ENSP00000457788	MANBA,MAN2B2,MAN2B1,MAN2C1
MANBA	Reactome	HSA-1430728	Metabolism	12	2089	0.73	0.00015	9606.ENSP00000219345,9606.ENSP00000226578,9606.ENSP00000261416,9606.ENSP00000268097,9606.ENSP00000274024,9606.ENSP00000285599,9606.ENSP00000296412,9606.ENSP00000306920,9606.ENSP00000314508,9606.ENSP00000314606,9606.ENSP00000395473,9606.ENSP00000457788	PLA2G15,MANBA,HEXB,HEXA,FABP2,MAN2B2,ADH5,GLB1,GBA,SGSH,MAN2B1,MAN2C1
MANBA	Reactome	HSA-71387	Metabolism of carbohydrates	8	292	1.41	5.13e-07	9606.ENSP00000226578,9606.ENSP00000261416,9606.ENSP00000268097,9606.ENSP00000285599,9606.ENSP00000306920,9606.ENSP00000314606,9606.ENSP00000395473,9606.ENSP00000457788	MANBA,HEXB,HEXA,MAN2B2,GLB1,SGSH,MAN2B1,MAN2C1
MANBA	Reactome	HSA-556833	Metabolism of lipids	6	733	0.88	0.0158	9606.ENSP00000219345,9606.ENSP00000261416,9606.ENSP00000268097,9606.ENSP00000274024,9606.ENSP00000306920,9606.ENSP00000314508	PLA2G15,HEXB,HEXA,FABP2,GLB1,GBA
MANBA	Reactome	HSA-2206281	Mucopolysaccharidoses	2	11	2.23	0.0153	9606.ENSP00000306920,9606.ENSP00000314606	GLB1,SGSH
MANBA	Reactome	HSA-6798695	Neutrophil degranulation	5	473	0.99	0.0181	9606.ENSP00000226578,9606.ENSP00000261416,9606.ENSP00000306920,9606.ENSP00000363603,9606.ENSP00000395473	MANBA,HEXB,GLB1,FUCA1,MAN2B1
MANBA	Reactome	HSA-975578	Reactions specific to the complex N-glycan synthesis pathway	3	9	2.49	0.00015	9606.ENSP00000261483,9606.ENSP00000363603,9606.ENSP00000452948	MAN2A1,FUCA1,MAN2A2
MANBA	SMART	SM00872	Alpha mannosidase, middle domain	5	5	2.97	1.55e-10	9606.ENSP00000261483,9606.ENSP00000285599,9606.ENSP00000395473,9606.ENSP00000452948,9606.ENSP00000457788	MAN2A1,MAN2B2,MAN2B1,MAN2A2,MAN2C1
MANBA	STRING clusters	CL:27517	Mannosidase activity, and catalytic activity, acting on a glycoprotein	7	30	2.34	8.12e-12	9606.ENSP00000226578,9606.ENSP00000261483,9606.ENSP00000285599,9606.ENSP00000363603,9606.ENSP00000395473,9606.ENSP00000452948,9606.ENSP00000457788	MANBA,MAN2A1,MAN2B2,FUCA1,MAN2B1,MAN2A2,MAN2C1
MANBA	STRING clusters	CL:27518	Mannosidase activity, and catalytic activity, acting on a glycoprotein	6	20	2.45	1.79e-10	9606.ENSP00000226578,9606.ENSP00000261483,9606.ENSP00000285599,9606.ENSP00000395473,9606.ENSP00000452948,9606.ENSP00000457788	MANBA,MAN2A1,MAN2B2,MAN2B1,MAN2A2,MAN2C1
MANBA	STRING clusters	CL:27577	Mixed, incl. glycosphingolipid biosynthesis - ganglio series, and ganglioside catabolic process	3	27	2.02	0.0032	9606.ENSP00000261416,9606.ENSP00000268097,9606.ENSP00000306920	HEXB,HEXA,GLB1
MANBA	STRING clusters	CL:27536	N-glycan trimming and elongation in the cis-Golgi, and mannosyl-oligosaccharide 1,3-1,6-alpha-mannosidase activity	2	6	2.49	0.0173	9606.ENSP00000261483,9606.ENSP00000452948	MAN2A1,MAN2A2
MANBA	STRING clusters	CL:27350	Protein glycosylation, and other glycan degradation	10	143	1.81	9.35e-13	9606.ENSP00000226578,9606.ENSP00000261416,9606.ENSP00000261483,9606.ENSP00000268097,9606.ENSP00000285599,9606.ENSP00000306920,9606.ENSP00000363603,9606.ENSP00000395473,9606.ENSP00000452948,9606.ENSP00000457788	MANBA,HEXB,MAN2A1,HEXA,MAN2B2,GLB1,FUCA1,MAN2B1,MAN2A2,MAN2C1
MANBA	STRING clusters	CL:27597	Tay-Sachs disease, and alpha-N-acetylgalactosaminidase activity	2	5	2.57	0.0149	9606.ENSP00000261416,9606.ENSP00000268097	HEXB,HEXA
MANBA	UniProt Keywords	KW-1015	Disulfide bond	11	3304	0.49	0.0161	9606.ENSP00000219345,9606.ENSP00000226578,9606.ENSP00000261416,9606.ENSP00000261483,9606.ENSP00000268097,9606.ENSP00000293780,9606.ENSP00000306920,9606.ENSP00000314508,9606.ENSP00000314606,9606.ENSP00000395473,9606.ENSP00000452948	PLA2G15,MANBA,HEXB,MAN2A1,HEXA,CHRNE,GLB1,GBA,SGSH,MAN2B1,MAN2A2
MANBA	UniProt Keywords	KW-0331	Gangliosidosis	3	5	2.75	1e-05	9606.ENSP00000261416,9606.ENSP00000268097,9606.ENSP00000306920	HEXB,HEXA,GLB1
MANBA	UniProt Keywords	KW-0325	Glycoprotein	16	4349	0.54	3.09e-05	9606.ENSP00000193322,9606.ENSP00000219345,9606.ENSP00000226578,9606.ENSP00000261416,9606.ENSP00000261483,9606.ENSP00000268097,9606.ENSP00000285599,9606.ENSP00000293780,9606.ENSP00000306920,9606.ENSP00000314508,9606.ENSP00000314606,9606.ENSP00000345528,9606.ENSP00000359664,9606.ENSP00000363603,9606.ENSP00000395473,9606.ENSP00000452948	OSTM1,PLA2G15,MANBA,HEXB,MAN2A1,HEXA,MAN2B2,CHRNE,GLB1,GBA,SGSH,SLC35F6,CTBS,FUCA1,MAN2B1,MAN2A2
MANBA	UniProt Keywords	KW-0326	Glycosidase	13	75	2.21	1.61e-23	9606.ENSP00000226578,9606.ENSP00000261416,9606.ENSP00000261483,9606.ENSP00000268097,9606.ENSP00000285599,9606.ENSP00000306920,9606.ENSP00000314508,9606.ENSP00000359664,9606.ENSP00000363603,9606.ENSP00000395473,9606.ENSP00000452948,9606.ENSP00000457788,9606.ENSP00000462333	MANBA,HEXB,MAN2A1,HEXA,MAN2B2,GLB1,GBA,CTBS,FUCA1,MAN2B1,MAN2A2,MAN2C1,ENGASE
MANBA	UniProt Keywords	KW-0378	Hydrolase	15	1599	0.94	3.92e-10	9606.ENSP00000219345,9606.ENSP00000226578,9606.ENSP00000261416,9606.ENSP00000261483,9606.ENSP00000268097,9606.ENSP00000285599,9606.ENSP00000306920,9606.ENSP00000314508,9606.ENSP00000314606,9606.ENSP00000359664,9606.ENSP00000363603,9606.ENSP00000395473,9606.ENSP00000452948,9606.ENSP00000457788,9606.ENSP00000462333	PLA2G15,MANBA,HEXB,MAN2A1,HEXA,MAN2B2,GLB1,GBA,SGSH,CTBS,FUCA1,MAN2B1,MAN2A2,MAN2C1,ENGASE
MANBA	UniProt Keywords	KW-0458	Lysosome	12	311	1.56	2.87e-14	9606.ENSP00000193322,9606.ENSP00000219345,9606.ENSP00000226578,9606.ENSP00000261416,9606.ENSP00000268097,9606.ENSP00000306920,9606.ENSP00000314508,9606.ENSP00000314606,9606.ENSP00000345528,9606.ENSP00000359664,9606.ENSP00000363603,9606.ENSP00000395473	OSTM1,PLA2G15,MANBA,HEXB,HEXA,GLB1,GBA,SGSH,SLC35F6,CTBS,FUCA1,MAN2B1
MANBA	UniProt Keywords	KW-0510	Mucopolysaccharidosis	2	13	2.16	0.0096	9606.ENSP00000306920,9606.ENSP00000314606	GLB1,SGSH
MANBA	UniProt Keywords	KW-0732	Signal	14	3233	0.61	4.71e-05	9606.ENSP00000193322,9606.ENSP00000219345,9606.ENSP00000226578,9606.ENSP00000261416,9606.ENSP00000268097,9606.ENSP00000285599,9606.ENSP00000293780,9606.ENSP00000306920,9606.ENSP00000314508,9606.ENSP00000314606,9606.ENSP00000345528,9606.ENSP00000359664,9606.ENSP00000363603,9606.ENSP00000395473	OSTM1,PLA2G15,MANBA,HEXB,HEXA,MAN2B2,CHRNE,GLB1,GBA,SGSH,SLC35F6,CTBS,FUCA1,MAN2B1
MANBA	UniProt Keywords	KW-0865	Zymogen	4	210	1.25	0.0069	9606.ENSP00000261416,9606.ENSP00000268097,9606.ENSP00000306920,9606.ENSP00000395473	HEXB,HEXA,GLB1,MAN2B1
MANBA	WikiPathways	WP4153	Degradation pathway of sphingolipids, including diseases	3	10	2.45	0.0001	9606.ENSP00000261416,9606.ENSP00000268097,9606.ENSP00000306920	HEXB,HEXA,GLB1
MANBA	WikiPathways	WP4815	Glycosaminoglycan degradation	4	17	2.34	3.91e-06	9606.ENSP00000261416,9606.ENSP00000268097,9606.ENSP00000306920,9606.ENSP00000314606	HEXB,HEXA,GLB1,SGSH
IRF5	COMPARTMENTS	GOCC:0005737	Cytoplasm	20	7871	0.37	7.48e-05	9606.ENSP00000257570,9606.ENSP00000262367,9606.ENSP00000306565,9606.ENSP00000315768,9606.ENSP00000345347,9606.ENSP00000349770,9606.ENSP00000354394,9606.ENSP00000358997,9606.ENSP00000360869,9606.ENSP00000360891,9606.ENSP00000368699,9606.ENSP00000369581,9606.ENSP00000371471,9606.ENSP00000380697,9606.ENSP00000381601,9606.ENSP00000384273,9606.ENSP00000388001,9606.ENSP00000401399,9606.ENSP00000433623,…	OASL,CREBBP,ISG20,STAT2,HMGB1,IRF5,STAT1,IRAK1,IFIT1,IFIT2,ISG15,IFNB1,RSAD2,IRF7,MX1,RELA,OAS1,MYD88,TRAF6,IRF3
IRF5	COMPARTMENTS	GOCC:0005829	Cytosol	13	2919	0.62	0.00044	9606.ENSP00000257570,9606.ENSP00000315768,9606.ENSP00000354394,9606.ENSP00000358997,9606.ENSP00000360869,9606.ENSP00000368699,9606.ENSP00000380697,9606.ENSP00000381601,9606.ENSP00000384273,9606.ENSP00000388001,9606.ENSP00000401399,9606.ENSP00000433623,9606.ENSP00000471896	OASL,STAT2,STAT1,IRAK1,IFIT1,ISG15,IRF7,MX1,RELA,OAS1,MYD88,TRAF6,IRF3
IRF5	COMPARTMENTS	GOCC:0010008	Endosome membrane	4	322	1.06	0.0378	9606.ENSP00000358997,9606.ENSP00000380697,9606.ENSP00000401399,9606.ENSP00000433623	IRAK1,IRF7,MYD88,TRAF6
IRF5	COMPARTMENTS	GOCC:0034206	Enhanceosome	2	3	2.79	0.0027	9606.ENSP00000369581,9606.ENSP00000471896	IFNB1,IRF3
IRF5	COMPARTMENTS	GOCC:0008385	IkappaB kinase complex	2	12	2.19	0.0134	9606.ENSP00000384273,9606.ENSP00000433623	RELA,TRAF6
IRF5	COMPARTMENTS	GOCC:0097072	Interferon regulatory factor 3 complex	2	6	2.49	0.005	9606.ENSP00000369581,9606.ENSP00000471896	IFNB1,IRF3
IRF5	COMPARTMENTS	GOCC:0097074	Interferon regulatory factor 7 complex	2	3	2.79	0.0027	9606.ENSP00000369581,9606.ENSP00000380697	IFNB1,IRF7
IRF5	COMPARTMENTS	GOCC:0097071	Interferon regulatory factor complex	4	13	2.46	5.32e-06	9606.ENSP00000349770,9606.ENSP00000369581,9606.ENSP00000380697,9606.ENSP00000471896	IRF5,IFNB1,IRF7,IRF3
IRF5	COMPARTMENTS	GOCC:0045323	interleukin-1 receptor complex	3	7	2.6	7.32e-05	9606.ENSP00000358997,9606.ENSP00000401399,9606.ENSP00000433623	IRAK1,MYD88,TRAF6
IRF5	COMPARTMENTS	GOCC:0005622	Intracellular	21	11202	0.24	0.0024	9606.ENSP00000257570,9606.ENSP00000262367,9606.ENSP00000306565,9606.ENSP00000315768,9606.ENSP00000345347,9606.ENSP00000349770,9606.ENSP00000354394,9606.ENSP00000358997,9606.ENSP00000360266,9606.ENSP00000360869,9606.ENSP00000360891,9606.ENSP00000368699,9606.ENSP00000369581,9606.ENSP00000371471,9606.ENSP00000380697,9606.ENSP00000381601,9606.ENSP00000384273,9606.ENSP00000388001,9606.ENSP00000401399,…	OASL,CREBBP,ISG20,STAT2,HMGB1,IRF5,STAT1,IRAK1,JUN,IFIT1,IFIT2,ISG15,IFNB1,RSAD2,IRF7,MX1,RELA,OAS1,MYD88,TRAF6,IRF3
IRF5	COMPARTMENTS	GOCC:0043231	Intracellular membrane-bounded organelle	18	7476	0.35	0.0027	9606.ENSP00000257570,9606.ENSP00000262367,9606.ENSP00000306565,9606.ENSP00000315768,9606.ENSP00000345347,9606.ENSP00000349770,9606.ENSP00000354394,9606.ENSP00000358997,9606.ENSP00000360266,9606.ENSP00000360891,9606.ENSP00000368699,9606.ENSP00000371471,9606.ENSP00000380697,9606.ENSP00000381601,9606.ENSP00000384273,9606.ENSP00000401399,9606.ENSP00000433623,9606.ENSP00000471896	OASL,CREBBP,ISG20,STAT2,HMGB1,IRF5,STAT1,IRAK1,JUN,IFIT2,ISG15,RSAD2,IRF7,MX1,RELA,MYD88,TRAF6,IRF3
IRF5	COMPARTMENTS	GOCC:0043232	Intracellular non-membrane-bounded organelle	11	3196	0.51	0.0191	9606.ENSP00000257570,9606.ENSP00000262367,9606.ENSP00000306565,9606.ENSP00000345347,9606.ENSP00000354394,9606.ENSP00000358997,9606.ENSP00000360266,9606.ENSP00000371471,9606.ENSP00000384273,9606.ENSP00000388001,9606.ENSP00000433623	OASL,CREBBP,ISG20,HMGB1,STAT1,IRAK1,JUN,RSAD2,RELA,OAS1,TRAF6
IRF5	COMPARTMENTS	GOCC:0043229	Intracellular organelle	20	9242	0.3	0.0012	9606.ENSP00000257570,9606.ENSP00000262367,9606.ENSP00000306565,9606.ENSP00000315768,9606.ENSP00000345347,9606.ENSP00000349770,9606.ENSP00000354394,9606.ENSP00000358997,9606.ENSP00000360266,9606.ENSP00000360891,9606.ENSP00000368699,9606.ENSP00000369581,9606.ENSP00000371471,9606.ENSP00000380697,9606.ENSP00000381601,9606.ENSP00000384273,9606.ENSP00000388001,9606.ENSP00000401399,9606.ENSP00000433623,…	OASL,CREBBP,ISG20,STAT2,HMGB1,IRF5,STAT1,IRAK1,JUN,IFIT2,ISG15,IFNB1,RSAD2,IRF7,MX1,RELA,OAS1,MYD88,TRAF6,IRF3
IRF5	COMPARTMENTS	GOCC:0005811	Lipid droplet	3	73	1.58	0.0103	9606.ENSP00000358997,9606.ENSP00000371471,9606.ENSP00000433623	IRAK1,RSAD2,TRAF6
IRF5	COMPARTMENTS	GOCC:0043227	Membrane-bounded organelle	19	8685	0.31	0.0027	9606.ENSP00000257570,9606.ENSP00000262367,9606.ENSP00000306565,9606.ENSP00000315768,9606.ENSP00000345347,9606.ENSP00000349770,9606.ENSP00000354394,9606.ENSP00000358997,9606.ENSP00000360266,9606.ENSP00000360891,9606.ENSP00000368699,9606.ENSP00000369581,9606.ENSP00000371471,9606.ENSP00000380697,9606.ENSP00000381601,9606.ENSP00000384273,9606.ENSP00000401399,9606.ENSP00000433623,9606.ENSP00000471896	OASL,CREBBP,ISG20,STAT2,HMGB1,IRF5,STAT1,IRAK1,JUN,IFIT2,ISG15,IFNB1,RSAD2,IRF7,MX1,RELA,MYD88,TRAF6,IRF3
IRF5	COMPARTMENTS	GOCC:0071159	NF-kappaB complex	4	23	2.21	1.95e-05	9606.ENSP00000360266,9606.ENSP00000384273,9606.ENSP00000401399,9606.ENSP00000433623	JUN,RELA,MYD88,TRAF6
IRF5	COMPARTMENTS	GOCC:0043228	Non-membrane-bounded organelle	11	3206	0.5	0.0191	9606.ENSP00000257570,9606.ENSP00000262367,9606.ENSP00000306565,9606.ENSP00000345347,9606.ENSP00000354394,9606.ENSP00000358997,9606.ENSP00000360266,9606.ENSP00000371471,9606.ENSP00000384273,9606.ENSP00000388001,9606.ENSP00000433623	OASL,CREBBP,ISG20,HMGB1,STAT1,IRAK1,JUN,RSAD2,RELA,OAS1,TRAF6
IRF5	COMPARTMENTS	GOCC:0031981	Nuclear lumen	8	1791	0.62	0.0374	9606.ENSP00000257570,9606.ENSP00000262367,9606.ENSP00000306565,9606.ENSP00000354394,9606.ENSP00000360266,9606.ENSP00000371471,9606.ENSP00000384273,9606.ENSP00000471896	OASL,CREBBP,ISG20,STAT1,JUN,RSAD2,RELA,IRF3
IRF5	COMPARTMENTS	GOCC:0005634	Nucleus	17	4636	0.53	4e-05	9606.ENSP00000257570,9606.ENSP00000262367,9606.ENSP00000306565,9606.ENSP00000315768,9606.ENSP00000345347,9606.ENSP00000349770,9606.ENSP00000354394,9606.ENSP00000358997,9606.ENSP00000360266,9606.ENSP00000368699,9606.ENSP00000371471,9606.ENSP00000380697,9606.ENSP00000381601,9606.ENSP00000384273,9606.ENSP00000401399,9606.ENSP00000433623,9606.ENSP00000471896	OASL,CREBBP,ISG20,STAT2,HMGB1,IRF5,STAT1,IRAK1,JUN,ISG15,RSAD2,IRF7,MX1,RELA,MYD88,TRAF6,IRF3
IRF5	COMPARTMENTS	GOCC:0043226	Organelle	20	9848	0.28	0.0027	9606.ENSP00000257570,9606.ENSP00000262367,9606.ENSP00000306565,9606.ENSP00000315768,9606.ENSP00000345347,9606.ENSP00000349770,9606.ENSP00000354394,9606.ENSP00000358997,9606.ENSP00000360266,9606.ENSP00000360891,9606.ENSP00000368699,9606.ENSP00000369581,9606.ENSP00000371471,9606.ENSP00000380697,9606.ENSP00000381601,9606.ENSP00000384273,9606.ENSP00000388001,9606.ENSP00000401399,9606.ENSP00000433623,…	OASL,CREBBP,ISG20,STAT2,HMGB1,IRF5,STAT1,IRAK1,JUN,IFIT2,ISG15,IFNB1,RSAD2,IRF7,MX1,RELA,OAS1,MYD88,TRAF6,IRF3
IRF5	COMPARTMENTS	GOCC:0098802	Plasma membrane signaling receptor complex	4	247	1.18	0.017	9606.ENSP00000358997,9606.ENSP00000369581,9606.ENSP00000401399,9606.ENSP00000433623	IRAK1,IFNB1,MYD88,TRAF6
IRF5	COMPARTMENTS	GOCC:1990231	STING complex	2	9	2.32	0.0092	9606.ENSP00000369581,9606.ENSP00000471896	IFNB1,IRF3
IRF5	DISEASES	DOID:417	Autoimmune disease	6	294	1.28	0.0006	9606.ENSP00000349770,9606.ENSP00000354394,9606.ENSP00000358997,9606.ENSP00000369581,9606.ENSP00000388001,9606.ENSP00000433623	IRF5,STAT1,IRAK1,IFNB1,OAS1,TRAF6
IRF5	DISEASES	DOID:0060032	Autoimmune disease of musculoskeletal system	4	170	1.34	0.0279	9606.ENSP00000349770,9606.ENSP00000354394,9606.ENSP00000358997,9606.ENSP00000433623	IRF5,STAT1,IRAK1,TRAF6
IRF5	DISEASES	DOID:2914	Immune system disease	8	611	1.09	0.00059	9606.ENSP00000349770,9606.ENSP00000354394,9606.ENSP00000358997,9606.ENSP00000368699,9606.ENSP00000369581,9606.ENSP00000388001,9606.ENSP00000401399,9606.ENSP00000433623	IRF5,STAT1,IRAK1,ISG15,IFNB1,OAS1,MYD88,TRAF6
IRF5	DISEASES	DOID:0060861	Microphthalmia with limb anomalies	3	8	2.54	0.00059	9606.ENSP00000257570,9606.ENSP00000381601,9606.ENSP00000388001	OASL,MX1,OAS1
IRF5	DISEASES	DOID:612	Primary immunodeficiency disease	7	426	1.18	0.00059	9606.ENSP00000349770,9606.ENSP00000354394,9606.ENSP00000358997,9606.ENSP00000368699,9606.ENSP00000369581,9606.ENSP00000388001,9606.ENSP00000433623	IRF5,STAT1,IRAK1,ISG15,IFNB1,OAS1,TRAF6
IRF5	DISEASES	DOID:7148	Rheumatoid arthritis	3	71	1.6	0.0477	9606.ENSP00000349770,9606.ENSP00000358997,9606.ENSP00000433623	IRF5,IRAK1,TRAF6
IRF5	GO Component	GO:0005737	Cytoplasm	20	11428	0.21	0.0227	9606.ENSP00000257570,9606.ENSP00000262367,9606.ENSP00000306565,9606.ENSP00000315768,9606.ENSP00000345347,9606.ENSP00000349770,9606.ENSP00000354394,9606.ENSP00000358997,9606.ENSP00000360266,9606.ENSP00000360869,9606.ENSP00000360891,9606.ENSP00000368699,9606.ENSP00000371471,9606.ENSP00000380697,9606.ENSP00000381601,9606.ENSP00000384273,9606.ENSP00000388001,9606.ENSP00000401399,9606.ENSP00000433623,…	OASL,CREBBP,ISG20,STAT2,HMGB1,IRF5,STAT1,IRAK1,JUN,IFIT1,IFIT2,ISG15,RSAD2,IRF7,MX1,RELA,OAS1,MYD88,TRAF6,IRF3
IRF5	GO Component	GO:0005829	Cytosol	16	5193	0.46	0.0018	9606.ENSP00000257570,9606.ENSP00000315768,9606.ENSP00000349770,9606.ENSP00000354394,9606.ENSP00000358997,9606.ENSP00000360266,9606.ENSP00000360869,9606.ENSP00000360891,9606.ENSP00000368699,9606.ENSP00000380697,9606.ENSP00000381601,9606.ENSP00000384273,9606.ENSP00000388001,9606.ENSP00000401399,9606.ENSP00000433623,9606.ENSP00000471896	OASL,STAT2,IRF5,STAT1,IRAK1,JUN,IFIT1,IFIT2,ISG15,IRF7,MX1,RELA,OAS1,MYD88,TRAF6,IRF3
IRF5	GO Component	GO:0043232	Intracellular non-membrane-bounded organelle	15	4880	0.46	0.0025	9606.ENSP00000257570,9606.ENSP00000262367,9606.ENSP00000306565,9606.ENSP00000315768,9606.ENSP00000345347,9606.ENSP00000349770,9606.ENSP00000354394,9606.ENSP00000358997,9606.ENSP00000360266,9606.ENSP00000371471,9606.ENSP00000380697,9606.ENSP00000381601,9606.ENSP00000384273,9606.ENSP00000433623,9606.ENSP00000471896	OASL,CREBBP,ISG20,STAT2,HMGB1,IRF5,STAT1,IRAK1,JUN,RSAD2,IRF7,MX1,RELA,TRAF6,IRF3
IRF5	GO Component	GO:0005811	Lipid droplet	3	91	1.49	0.0164	9606.ENSP00000358997,9606.ENSP00000371471,9606.ENSP00000433623	IRAK1,RSAD2,TRAF6
IRF5	GO Component	GO:0000790	Nuclear chromatin	9	1048	0.9	0.001	9606.ENSP00000262367,9606.ENSP00000315768,9606.ENSP00000345347,9606.ENSP00000349770,9606.ENSP00000354394,9606.ENSP00000360266,9606.ENSP00000380697,9606.ENSP00000384273,9606.ENSP00000471896	CREBBP,STAT2,HMGB1,IRF5,STAT1,JUN,IRF7,RELA,IRF3
IRF5	GO Component	GO:0031981	Nuclear lumen	15	4733	0.47	0.0023	9606.ENSP00000257570,9606.ENSP00000262367,9606.ENSP00000306565,9606.ENSP00000315768,9606.ENSP00000345347,9606.ENSP00000349770,9606.ENSP00000354394,9606.ENSP00000358997,9606.ENSP00000360266,9606.ENSP00000368699,9606.ENSP00000371471,9606.ENSP00000380697,9606.ENSP00000384273,9606.ENSP00000388001,9606.ENSP00000471896	OASL,CREBBP,ISG20,STAT2,HMGB1,IRF5,STAT1,IRAK1,JUN,ISG15,RSAD2,IRF7,RELA,OAS1,IRF3
IRF5	GO Component	GO:0005654	Nucleoplasm	13	3973	0.48	0.0066	9606.ENSP00000257570,9606.ENSP00000262367,9606.ENSP00000306565,9606.ENSP00000315768,9606.ENSP00000345347,9606.ENSP00000354394,9606.ENSP00000358997,9606.ENSP00000360266,9606.ENSP00000368699,9606.ENSP00000380697,9606.ENSP00000384273,9606.ENSP00000388001,9606.ENSP00000471896	OASL,CREBBP,ISG20,STAT2,HMGB1,STAT1,IRAK1,JUN,ISG15,IRF7,RELA,OAS1,IRF3
IRF5	GO Component	GO:0005634	Nucleus	18	7390	0.36	0.0025	9606.ENSP00000257570,9606.ENSP00000262367,9606.ENSP00000306565,9606.ENSP00000315768,9606.ENSP00000345347,9606.ENSP00000349770,9606.ENSP00000354394,9606.ENSP00000358997,9606.ENSP00000360266,9606.ENSP00000368699,9606.ENSP00000371471,9606.ENSP00000380697,9606.ENSP00000381601,9606.ENSP00000384273,9606.ENSP00000388001,9606.ENSP00000401399,9606.ENSP00000433623,9606.ENSP00000471896	OASL,CREBBP,ISG20,STAT2,HMGB1,IRF5,STAT1,IRAK1,JUN,ISG15,RSAD2,IRF7,MX1,RELA,OAS1,MYD88,TRAF6,IRF3
IRF5	GO Function	GO:0033613	Activating transcription factor binding	3	90	1.49	0.0175	9606.ENSP00000262367,9606.ENSP00000360266,9606.ENSP00000384273	CREBBP,JUN,RELA
IRF5	GO Function	GO:0005488	Binding	21	12516	0.19	0.0125	9606.ENSP00000257570,9606.ENSP00000262367,9606.ENSP00000306565,9606.ENSP00000315768,9606.ENSP00000345347,9606.ENSP00000349770,9606.ENSP00000354394,9606.ENSP00000358997,9606.ENSP00000360266,9606.ENSP00000360869,9606.ENSP00000360891,9606.ENSP00000368699,9606.ENSP00000369581,9606.ENSP00000371471,9606.ENSP00000380697,9606.ENSP00000381601,9606.ENSP00000384273,9606.ENSP00000388001,9606.ENSP00000401399,…	OASL,CREBBP,ISG20,STAT2,HMGB1,IRF5,STAT1,IRAK1,JUN,IFIT1,IFIT2,ISG15,IFNB1,RSAD2,IRF7,MX1,RELA,OAS1,MYD88,TRAF6,IRF3
IRF5	GO Function	GO:0000987	Cis-regulatory region sequence-specific dna binding	7	701	0.97	0.0048	9606.ENSP00000262367,9606.ENSP00000315768,9606.ENSP00000354394,9606.ENSP00000360266,9606.ENSP00000380697,9606.ENSP00000384273,9606.ENSP00000471896	CREBBP,STAT2,STAT1,JUN,IRF7,RELA,IRF3
IRF5	GO Function	GO:0005126	Cytokine receptor binding	4	264	1.15	0.0221	9606.ENSP00000354394,9606.ENSP00000369581,9606.ENSP00000401399,9606.ENSP00000433623	STAT1,IFNB1,MYD88,TRAF6
IRF5	GO Function	GO:0003677	DNA binding	10	2470	0.58	0.0137	9606.ENSP00000257570,9606.ENSP00000262367,9606.ENSP00000315768,9606.ENSP00000345347,9606.ENSP00000349770,9606.ENSP00000354394,9606.ENSP00000360266,9606.ENSP00000380697,9606.ENSP00000384273,9606.ENSP00000471896	OASL,CREBBP,STAT2,HMGB1,IRF5,STAT1,JUN,IRF7,RELA,IRF3
IRF5	GO Function	GO:0001228	DNA-binding transcription activator activity, RNA polymerase II-specific	6	449	1.1	0.0048	9606.ENSP00000315768,9606.ENSP00000349770,9606.ENSP00000354394,9606.ENSP00000360266,9606.ENSP00000384273,9606.ENSP00000471896	STAT2,IRF5,STAT1,JUN,RELA,IRF3
IRF5	GO Function	GO:0000981	DNA-binding transcription factor activity, RNA polymerase II-specific	7	1022	0.8	0.0106	9606.ENSP00000315768,9606.ENSP00000349770,9606.ENSP00000354394,9606.ENSP00000360266,9606.ENSP00000380697,9606.ENSP00000384273,9606.ENSP00000471896	STAT2,IRF5,STAT1,JUN,IRF7,RELA,IRF3
IRF5	GO Function	GO:0140297	DNA-binding transcription factor binding	6	366	1.18	0.0031	9606.ENSP00000257570,9606.ENSP00000262367,9606.ENSP00000345347,9606.ENSP00000354394,9606.ENSP00000360266,9606.ENSP00000384273	OASL,CREBBP,HMGB1,STAT1,JUN,RELA
IRF5	GO Function	GO:1901363	Heterocyclic compound binding	16	5831	0.41	0.0048	9606.ENSP00000257570,9606.ENSP00000262367,9606.ENSP00000306565,9606.ENSP00000315768,9606.ENSP00000345347,9606.ENSP00000349770,9606.ENSP00000354394,9606.ENSP00000358997,9606.ENSP00000360266,9606.ENSP00000360869,9606.ENSP00000360891,9606.ENSP00000380697,9606.ENSP00000381601,9606.ENSP00000384273,9606.ENSP00000388001,9606.ENSP00000471896	OASL,CREBBP,ISG20,STAT2,HMGB1,IRF5,STAT1,IRAK1,JUN,IFIT1,IFIT2,IRF7,MX1,RELA,OAS1,IRF3
IRF5	GO Function	GO:0042802	Identical protein binding	10	1896	0.69	0.0048	9606.ENSP00000315768,9606.ENSP00000349770,9606.ENSP00000354394,9606.ENSP00000358997,9606.ENSP00000360266,9606.ENSP00000381601,9606.ENSP00000384273,9606.ENSP00000401399,9606.ENSP00000433623,9606.ENSP00000471896	STAT2,IRF5,STAT1,IRAK1,JUN,MX1,RELA,MYD88,TRAF6,IRF3
IRF5	GO Function	GO:0098772	Molecular function regulator	11	3422	0.48	0.0318	9606.ENSP00000262367,9606.ENSP00000315768,9606.ENSP00000345347,9606.ENSP00000349770,9606.ENSP00000354394,9606.ENSP00000358997,9606.ENSP00000360266,9606.ENSP00000369581,9606.ENSP00000380697,9606.ENSP00000384273,9606.ENSP00000471896	CREBBP,STAT2,HMGB1,IRF5,STAT1,IRAK1,JUN,IFNB1,IRF7,RELA,IRF3
IRF5	GO Function	GO:0003676	Nucleic acid binding	14	3947	0.52	0.0048	9606.ENSP00000257570,9606.ENSP00000262367,9606.ENSP00000306565,9606.ENSP00000315768,9606.ENSP00000345347,9606.ENSP00000349770,9606.ENSP00000354394,9606.ENSP00000360266,9606.ENSP00000360869,9606.ENSP00000360891,9606.ENSP00000380697,9606.ENSP00000384273,9606.ENSP00000388001,9606.ENSP00000471896	OASL,CREBBP,ISG20,STAT2,HMGB1,IRF5,STAT1,JUN,IFIT1,IFIT2,IRF7,RELA,OAS1,IRF3
IRF5	GO Function	GO:0097159	Organic cyclic compound binding	16	5916	0.4	0.0048	9606.ENSP00000257570,9606.ENSP00000262367,9606.ENSP00000306565,9606.ENSP00000315768,9606.ENSP00000345347,9606.ENSP00000349770,9606.ENSP00000354394,9606.ENSP00000358997,9606.ENSP00000360266,9606.ENSP00000360869,9606.ENSP00000360891,9606.ENSP00000380697,9606.ENSP00000381601,9606.ENSP00000384273,9606.ENSP00000388001,9606.ENSP00000471896	OASL,CREBBP,ISG20,STAT2,HMGB1,IRF5,STAT1,IRAK1,JUN,IFIT1,IFIT2,IRF7,MX1,RELA,OAS1,IRF3
IRF5	GO Function	GO:0005515	Protein binding	16	7026	0.33	0.0251	9606.ENSP00000257570,9606.ENSP00000262367,9606.ENSP00000315768,9606.ENSP00000345347,9606.ENSP00000349770,9606.ENSP00000354394,9606.ENSP00000358997,9606.ENSP00000360266,9606.ENSP00000368699,9606.ENSP00000369581,9606.ENSP00000371471,9606.ENSP00000381601,9606.ENSP00000384273,9606.ENSP00000401399,9606.ENSP00000433623,9606.ENSP00000471896	OASL,CREBBP,STAT2,HMGB1,IRF5,STAT1,IRAK1,JUN,ISG15,IFNB1,RSAD2,MX1,RELA,MYD88,TRAF6,IRF3
IRF5	GO Function	GO:0070491	Repressing transcription factor binding	3	73	1.58	0.0109	9606.ENSP00000345347,9606.ENSP00000354394,9606.ENSP00000384273	HMGB1,STAT1,RELA
IRF5	GO Function	GO:0000978	RNA polymerase II cis-regulatory region sequence-specific DNA binding	6	672	0.92	0.0105	9606.ENSP00000315768,9606.ENSP00000354394,9606.ENSP00000360266,9606.ENSP00000380697,9606.ENSP00000384273,9606.ENSP00000471896	STAT2,STAT1,JUN,IRF7,RELA,IRF3
IRF5	GO Function	GO:0000979	RNA polymerase II core promoter sequence-specific DNA binding	2	26	1.86	0.0425	9606.ENSP00000354394,9606.ENSP00000384273	STAT1,RELA
IRF5	GO Function	GO:0061629	RNA polymerase II-specific DNA-binding transcription factor binding	5	283	1.22	0.0048	9606.ENSP00000257570,9606.ENSP00000262367,9606.ENSP00000354394,9606.ENSP00000360266,9606.ENSP00000384273	OASL,CREBBP,STAT1,JUN,RELA
IRF5	GO Function	GO:0043565	Sequence-specific dna binding	9	1331	0.8	0.0048	9606.ENSP00000262367,9606.ENSP00000315768,9606.ENSP00000345347,9606.ENSP00000349770,9606.ENSP00000354394,9606.ENSP00000360266,9606.ENSP00000380697,9606.ENSP00000384273,9606.ENSP00000471896	CREBBP,STAT2,HMGB1,IRF5,STAT1,JUN,IRF7,RELA,IRF3
IRF5	GO Function	GO:0140110	Transcription regulator activity	9	1657	0.7	0.005	9606.ENSP00000262367,9606.ENSP00000315768,9606.ENSP00000345347,9606.ENSP00000349770,9606.ENSP00000354394,9606.ENSP00000360266,9606.ENSP00000380697,9606.ENSP00000384273,9606.ENSP00000471896	CREBBP,STAT2,HMGB1,IRF5,STAT1,JUN,IRF7,RELA,IRF3
IRF5	GO Function	GO:0000976	Transcription regulatory region sequence-specific dna binding	8	1028	0.86	0.0048	9606.ENSP00000262367,9606.ENSP00000315768,9606.ENSP00000345347,9606.ENSP00000354394,9606.ENSP00000360266,9606.ENSP00000380697,9606.ENSP00000384273,9606.ENSP00000471896	CREBBP,STAT2,HMGB1,STAT1,JUN,IRF7,RELA,IRF3
IRF5	GO Function	GO:0032813	Tumor necrosis factor receptor superfamily binding	3	48	1.77	0.0048	9606.ENSP00000354394,9606.ENSP00000401399,9606.ENSP00000433623	STAT1,MYD88,TRAF6
IRF5	GO Function	GO:0031625	Ubiquitin protein ligase binding	4	296	1.1	0.0293	9606.ENSP00000360266,9606.ENSP00000368699,9606.ENSP00000384273,9606.ENSP00000433623	JUN,ISG15,RELA,TRAF6
IRF5	GO Function	GO:0044389	Ubiquitin-like protein ligase binding	6	312	1.25	0.0025	9606.ENSP00000315768,9606.ENSP00000354394,9606.ENSP00000360266,9606.ENSP00000368699,9606.ENSP00000384273,9606.ENSP00000433623	STAT2,STAT1,JUN,ISG15,RELA,TRAF6
IRF5	GO Process	GO:0002218	Activation of innate immune response	4	142	1.42	0.0014	9606.ENSP00000262367,9606.ENSP00000345347,9606.ENSP00000384273,9606.ENSP00000433623	CREBBP,HMGB1,RELA,TRAF6
IRF5	GO Process	GO:0007250	Activation of nf-kappab-inducing kinase activity	2	17	2.04	0.011	9606.ENSP00000358997,9606.ENSP00000433623	IRAK1,TRAF6
IRF5	GO Process	GO:0002250	Adaptive immune response	4	317	1.07	0.0178	9606.ENSP00000345347,9606.ENSP00000369581,9606.ENSP00000380697,9606.ENSP00000433623	HMGB1,IFNB1,IRF7,TRAF6
IRF5	GO Process	GO:0002460	Adaptive immune response based on somatic recombination of immune receptors built from immunoglobulin superfamily domains	3	148	1.28	0.0265	9606.ENSP00000345347,9606.ENSP00000380697,9606.ENSP00000433623	HMGB1,IRF7,TRAF6
IRF5	GO Process	GO:0006915	Apoptotic process	6	918	0.78	0.0172	9606.ENSP00000345347,9606.ENSP00000360266,9606.ENSP00000360891,9606.ENSP00000381601,9606.ENSP00000401399,9606.ENSP00000471896	HMGB1,JUN,IFIT2,MX1,MYD88,IRF3
IRF5	GO Process	GO:0043367	CD4-positive, alpha-beta T cell differentiation	2	36	1.71	0.0348	9606.ENSP00000345347,9606.ENSP00000371471	HMGB1,RSAD2
IRF5	GO Process	GO:0007166	Cell surface receptor signaling pathway	20	2325	0.9	4.08e-15	9606.ENSP00000257570,9606.ENSP00000262367,9606.ENSP00000306565,9606.ENSP00000315768,9606.ENSP00000349770,9606.ENSP00000354394,9606.ENSP00000358997,9606.ENSP00000360266,9606.ENSP00000360869,9606.ENSP00000360891,9606.ENSP00000368699,9606.ENSP00000369581,9606.ENSP00000371471,9606.ENSP00000380697,9606.ENSP00000381601,9606.ENSP00000384273,9606.ENSP00000388001,9606.ENSP00000401399,9606.ENSP00000433623,…	OASL,CREBBP,ISG20,STAT2,IRF5,STAT1,IRAK1,JUN,IFIT1,IFIT2,ISG15,IFNB1,RSAD2,IRF7,MX1,RELA,OAS1,MYD88,TRAF6,IRF3
IRF5	GO Process	GO:0070887	Cellular response to chemical stimulus	21	2919	0.83	3.4e-15	9606.ENSP00000257570,9606.ENSP00000262367,9606.ENSP00000306565,9606.ENSP00000315768,9606.ENSP00000345347,9606.ENSP00000349770,9606.ENSP00000354394,9606.ENSP00000358997,9606.ENSP00000360266,9606.ENSP00000360869,9606.ENSP00000360891,9606.ENSP00000368699,9606.ENSP00000369581,9606.ENSP00000371471,9606.ENSP00000380697,9606.ENSP00000381601,9606.ENSP00000384273,9606.ENSP00000388001,9606.ENSP00000401399,…	OASL,CREBBP,ISG20,STAT2,HMGB1,IRF5,STAT1,IRAK1,JUN,IFIT1,IFIT2,ISG15,IFNB1,RSAD2,IRF7,MX1,RELA,OAS1,MYD88,TRAF6,IRF3
IRF5	GO Process	GO:0071360	Cellular response to exogenous dsrna	3	17	2.22	0.00015	9606.ENSP00000360869,9606.ENSP00000369581,9606.ENSP00000471896	IFIT1,IFNB1,IRF3
IRF5	GO Process	GO:0035457	Cellular response to interferon-alpha	2	13	2.16	0.0072	9606.ENSP00000360891,9606.ENSP00000388001	IFIT2,OAS1
IRF5	GO Process	GO:0035458	Cellular response to interferon-beta	2	22	1.93	0.0163	9606.ENSP00000354394,9606.ENSP00000369581	STAT1,IFNB1
IRF5	GO Process	GO:0071354	Cellular response to interleukin-6	2	33	1.75	0.0301	9606.ENSP00000354394,9606.ENSP00000384273	STAT1,RELA
IRF5	GO Process	GO:0071222	Cellular response to lipopolysaccharide	6	185	1.48	6.72e-06	9606.ENSP00000345347,9606.ENSP00000358997,9606.ENSP00000384273,9606.ENSP00000401399,9606.ENSP00000433623,9606.ENSP00000471896	HMGB1,IRAK1,RELA,MYD88,TRAF6,IRF3
IRF5	GO Process	GO:1901699	Cellular response to nitrogen compound	5	645	0.86	0.0256	9606.ENSP00000354394,9606.ENSP00000360869,9606.ENSP00000369581,9606.ENSP00000384273,9606.ENSP00000471896	STAT1,IFIT1,IFNB1,RELA,IRF3
IRF5	GO Process	GO:0071310	Cellular response to organic substance	20	2369	0.9	5.63e-15	9606.ENSP00000257570,9606.ENSP00000306565,9606.ENSP00000315768,9606.ENSP00000345347,9606.ENSP00000349770,9606.ENSP00000354394,9606.ENSP00000358997,9606.ENSP00000360266,9606.ENSP00000360869,9606.ENSP00000360891,9606.ENSP00000368699,9606.ENSP00000369581,9606.ENSP00000371471,9606.ENSP00000380697,9606.ENSP00000381601,9606.ENSP00000384273,9606.ENSP00000388001,9606.ENSP00000401399,9606.ENSP00000433623,…	OASL,ISG20,STAT2,HMGB1,IRF5,STAT1,IRAK1,JUN,IFIT1,IFIT2,ISG15,IFNB1,RSAD2,IRF7,MX1,RELA,OAS1,MYD88,TRAF6,IRF3
IRF5	GO Process	GO:1901701	Cellular response to oxygen-containing compound	8	1055	0.85	0.00078	9606.ENSP00000345347,9606.ENSP00000354394,9606.ENSP00000358997,9606.ENSP00000360266,9606.ENSP00000384273,9606.ENSP00000401399,9606.ENSP00000433623,9606.ENSP00000471896	HMGB1,STAT1,IRAK1,JUN,RELA,MYD88,TRAF6,IRF3
IRF5	GO Process	GO:0033554	Cellular response to stress	9	1725	0.69	0.0028	9606.ENSP00000262367,9606.ENSP00000345347,9606.ENSP00000358997,9606.ENSP00000360266,9606.ENSP00000368699,9606.ENSP00000380697,9606.ENSP00000384273,9606.ENSP00000433623,9606.ENSP00000471896	CREBBP,HMGB1,IRAK1,JUN,ISG15,IRF7,RELA,TRAF6,IRF3
IRF5	GO Process	GO:0001816	Cytokine production	4	158	1.37	0.002	9606.ENSP00000345347,9606.ENSP00000368699,9606.ENSP00000380697,9606.ENSP00000471896	HMGB1,ISG15,IRF7,IRF3
IRF5	GO Process	GO:0019221	Cytokine-mediated signaling pathway	18	678	1.39	2.04e-20	9606.ENSP00000257570,9606.ENSP00000306565,9606.ENSP00000315768,9606.ENSP00000349770,9606.ENSP00000354394,9606.ENSP00000358997,9606.ENSP00000360869,9606.ENSP00000360891,9606.ENSP00000368699,9606.ENSP00000369581,9606.ENSP00000371471,9606.ENSP00000380697,9606.ENSP00000381601,9606.ENSP00000384273,9606.ENSP00000388001,9606.ENSP00000401399,9606.ENSP00000433623,9606.ENSP00000471896	OASL,ISG20,STAT2,IRF5,STAT1,IRAK1,IFIT1,IFIT2,ISG15,IFNB1,RSAD2,IRF7,MX1,RELA,OAS1,MYD88,TRAF6,IRF3
IRF5	GO Process	GO:0002753	Cytoplasmic pattern recognition receptor signaling pathway	5	39	2.08	2.26e-07	9606.ENSP00000358997,9606.ENSP00000380697,9606.ENSP00000384273,9606.ENSP00000433623,9606.ENSP00000471896	IRAK1,IRF7,RELA,TRAF6,IRF3
IRF5	GO Process	GO:0006952	Defense response	19	1296	1.14	7.72e-18	9606.ENSP00000257570,9606.ENSP00000306565,9606.ENSP00000315768,9606.ENSP00000345347,9606.ENSP00000349770,9606.ENSP00000354394,9606.ENSP00000358997,9606.ENSP00000360266,9606.ENSP00000360869,9606.ENSP00000360891,9606.ENSP00000368699,9606.ENSP00000369581,9606.ENSP00000371471,9606.ENSP00000380697,9606.ENSP00000381601,9606.ENSP00000384273,9606.ENSP00000388001,9606.ENSP00000401399,9606.ENSP00000471896	OASL,ISG20,STAT2,HMGB1,IRF5,STAT1,IRAK1,JUN,IFIT1,IFIT2,ISG15,IFNB1,RSAD2,IRF7,MX1,RELA,OAS1,MYD88,IRF3
IRF5	GO Process	GO:0051607	Defense response to virus	15	210	1.82	8.19e-22	9606.ENSP00000257570,9606.ENSP00000306565,9606.ENSP00000315768,9606.ENSP00000349770,9606.ENSP00000354394,9606.ENSP00000360869,9606.ENSP00000360891,9606.ENSP00000368699,9606.ENSP00000369581,9606.ENSP00000371471,9606.ENSP00000380697,9606.ENSP00000381601,9606.ENSP00000384273,9606.ENSP00000388001,9606.ENSP00000471896	OASL,ISG20,STAT2,IRF5,STAT1,IFIT1,IFIT2,ISG15,IFNB1,RSAD2,IRF7,MX1,RELA,OAS1,IRF3
IRF5	GO Process	GO:0006308	DNA catabolic process	2	31	1.78	0.0276	9606.ENSP00000306565,9606.ENSP00000345347	ISG20,HMGB1
IRF5	GO Process	GO:0038095	Fc-epsilon receptor signaling pathway	3	115	1.39	0.0146	9606.ENSP00000360266,9606.ENSP00000384273,9606.ENSP00000433623	JUN,RELA,TRAF6
IRF5	GO Process	GO:0010467	Gene expression	8	2056	0.56	0.0391	9606.ENSP00000262367,9606.ENSP00000306565,9606.ENSP00000345347,9606.ENSP00000360266,9606.ENSP00000368699,9606.ENSP00000380697,9606.ENSP00000384273,9606.ENSP00000471896	CREBBP,ISG20,HMGB1,JUN,ISG15,IRF7,RELA,IRF3
IRF5	GO Process	GO:0002252	Immune effector process	16	969	1.19	1.33e-14	9606.ENSP00000257570,9606.ENSP00000306565,9606.ENSP00000315768,9606.ENSP00000345347,9606.ENSP00000349770,9606.ENSP00000354394,9606.ENSP00000360869,9606.ENSP00000360891,9606.ENSP00000368699,9606.ENSP00000369581,9606.ENSP00000371471,9606.ENSP00000380697,9606.ENSP00000381601,9606.ENSP00000384273,9606.ENSP00000388001,9606.ENSP00000471896	OASL,ISG20,STAT2,HMGB1,IRF5,STAT1,IFIT1,IFIT2,ISG15,IFNB1,RSAD2,IRF7,MX1,RELA,OAS1,IRF3
IRF5	GO Process	GO:0006955	Immune response	19	1588	1.05	2.85e-16	9606.ENSP00000257570,9606.ENSP00000306565,9606.ENSP00000315768,9606.ENSP00000345347,9606.ENSP00000349770,9606.ENSP00000354394,9606.ENSP00000358997,9606.ENSP00000360869,9606.ENSP00000360891,9606.ENSP00000368699,9606.ENSP00000369581,9606.ENSP00000371471,9606.ENSP00000380697,9606.ENSP00000381601,9606.ENSP00000384273,9606.ENSP00000388001,9606.ENSP00000401399,9606.ENSP00000433623,9606.ENSP00000471896	OASL,ISG20,STAT2,HMGB1,IRF5,STAT1,IRAK1,IFIT1,IFIT2,ISG15,IFNB1,RSAD2,IRF7,MX1,RELA,OAS1,MYD88,TRAF6,IRF3
IRF5	GO Process	GO:0002768	Immune response-regulating cell surface receptor signaling pathway	4	346	1.03	0.0238	9606.ENSP00000262367,9606.ENSP00000360266,9606.ENSP00000384273,9606.ENSP00000433623	CREBBP,JUN,RELA,TRAF6
IRF5	GO Process	GO:0002376	Immune system process	21	2481	0.9	1.28e-16	9606.ENSP00000257570,9606.ENSP00000262367,9606.ENSP00000306565,9606.ENSP00000315768,9606.ENSP00000345347,9606.ENSP00000349770,9606.ENSP00000354394,9606.ENSP00000358997,9606.ENSP00000360266,9606.ENSP00000360869,9606.ENSP00000360891,9606.ENSP00000368699,9606.ENSP00000369581,9606.ENSP00000371471,9606.ENSP00000380697,9606.ENSP00000381601,9606.ENSP00000384273,9606.ENSP00000388001,9606.ENSP00000401399,…	OASL,CREBBP,ISG20,STAT2,HMGB1,IRF5,STAT1,IRAK1,JUN,IFIT1,IFIT2,ISG15,IFNB1,RSAD2,IRF7,MX1,RELA,OAS1,MYD88,TRAF6,IRF3
IRF5	GO Process	GO:0045087	Innate immune response	18	703	1.38	3.22e-20	9606.ENSP00000257570,9606.ENSP00000306565,9606.ENSP00000315768,9606.ENSP00000345347,9606.ENSP00000349770,9606.ENSP00000354394,9606.ENSP00000358997,9606.ENSP00000360869,9606.ENSP00000360891,9606.ENSP00000368699,9606.ENSP00000369581,9606.ENSP00000371471,9606.ENSP00000380697,9606.ENSP00000381601,9606.ENSP00000384273,9606.ENSP00000388001,9606.ENSP00000401399,9606.ENSP00000471896	OASL,ISG20,STAT2,HMGB1,IRF5,STAT1,IRAK1,IFIT1,IFIT2,ISG15,IFNB1,RSAD2,IRF7,MX1,RELA,OAS1,MYD88,IRF3
IRF5	GO Process	GO:0060333	Interferon-gamma-mediated signaling pathway	6	70	1.9	4.13e-08	9606.ENSP00000257570,9606.ENSP00000349770,9606.ENSP00000354394,9606.ENSP00000380697,9606.ENSP00000388001,9606.ENSP00000471896	OASL,IRF5,STAT1,IRF7,OAS1,IRF3
IRF5	GO Process	GO:0070498	interleukin-1-mediated signaling pathway	4	96	1.59	0.0004	9606.ENSP00000358997,9606.ENSP00000384273,9606.ENSP00000401399,9606.ENSP00000433623	IRAK1,RELA,MYD88,TRAF6
IRF5	GO Process	GO:0044419	Interspecies interaction between organisms	21	1899	1.01	6.38e-19	9606.ENSP00000257570,9606.ENSP00000262367,9606.ENSP00000306565,9606.ENSP00000315768,9606.ENSP00000345347,9606.ENSP00000349770,9606.ENSP00000354394,9606.ENSP00000358997,9606.ENSP00000360266,9606.ENSP00000360869,9606.ENSP00000360891,9606.ENSP00000368699,9606.ENSP00000369581,9606.ENSP00000371471,9606.ENSP00000380697,9606.ENSP00000381601,9606.ENSP00000384273,9606.ENSP00000388001,9606.ENSP00000401399,…	OASL,CREBBP,ISG20,STAT2,HMGB1,IRF5,STAT1,IRAK1,JUN,IFIT1,IFIT2,ISG15,IFNB1,RSAD2,IRF7,MX1,RELA,OAS1,MYD88,TRAF6,IRF3
IRF5	GO Process	GO:0002521	Leukocyte differentiation	5	338	1.14	0.0021	9606.ENSP00000345347,9606.ENSP00000360266,9606.ENSP00000369581,9606.ENSP00000371471,9606.ENSP00000433623	HMGB1,JUN,IFNB1,RSAD2,TRAF6
IRF5	GO Process	GO:0031663	Lipopolysaccharide-mediated signaling pathway	2	34	1.74	0.0315	9606.ENSP00000358997,9606.ENSP00000471896	IRAK1,IRF3
IRF5	GO Process	GO:0039530	MDA-5 signaling pathway	2	3	2.79	0.001	9606.ENSP00000380697,9606.ENSP00000471896	IRF7,IRF3
IRF5	GO Process	GO:0031293	Membrane protein intracellular domain proteolysis	2	18	2.02	0.012	9606.ENSP00000384273,9606.ENSP00000433623	RELA,TRAF6
IRF5	GO Process	GO:0002755	MyD88-dependent toll-like receptor signaling pathway	3	33	1.93	0.00074	9606.ENSP00000358997,9606.ENSP00000401399,9606.ENSP00000433623	IRAK1,MYD88,TRAF6
IRF5	GO Process	GO:0001773	Myeloid dendritic cell activation	2	23	1.91	0.0173	9606.ENSP00000345347,9606.ENSP00000433623	HMGB1,TRAF6
IRF5	GO Process	GO:0043066	Negative regulation of apoptotic process	6	893	0.8	0.0153	9606.ENSP00000358997,9606.ENSP00000360266,9606.ENSP00000380697,9606.ENSP00000384273,9606.ENSP00000401399,9606.ENSP00000433623	IRAK1,JUN,IRF7,RELA,MYD88,TRAF6
IRF5	GO Process	GO:0051100	Negative regulation of binding	3	173	1.21	0.0382	9606.ENSP00000360266,9606.ENSP00000360869,9606.ENSP00000360891	JUN,IFIT1,IFIT2
IRF5	GO Process	GO:0048519	Negative regulation of biological process	18	5389	0.49	7.92e-06	9606.ENSP00000257570,9606.ENSP00000262367,9606.ENSP00000306565,9606.ENSP00000345347,9606.ENSP00000354394,9606.ENSP00000358997,9606.ENSP00000360266,9606.ENSP00000360869,9606.ENSP00000368699,9606.ENSP00000369581,9606.ENSP00000371471,9606.ENSP00000380697,9606.ENSP00000381601,9606.ENSP00000384273,9606.ENSP00000388001,9606.ENSP00000401399,9606.ENSP00000433623,9606.ENSP00000471896	OASL,CREBBP,ISG20,HMGB1,STAT1,IRAK1,JUN,IFIT1,ISG15,IFNB1,RSAD2,IRF7,MX1,RELA,OAS1,MYD88,TRAF6,IRF3
IRF5	GO Process	GO:0031324	Negative regulation of cellular metabolic process	10	2630	0.55	0.01	9606.ENSP00000262367,9606.ENSP00000345347,9606.ENSP00000354394,9606.ENSP00000360266,9606.ENSP00000368699,9606.ENSP00000380697,9606.ENSP00000384273,9606.ENSP00000401399,9606.ENSP00000433623,9606.ENSP00000471896	CREBBP,HMGB1,STAT1,JUN,ISG15,IRF7,RELA,MYD88,TRAF6,IRF3
IRF5	GO Process	GO:0048523	Negative regulation of cellular process	13	4874	0.4	0.0188	9606.ENSP00000262367,9606.ENSP00000345347,9606.ENSP00000354394,9606.ENSP00000358997,9606.ENSP00000360266,9606.ENSP00000368699,9606.ENSP00000369581,9606.ENSP00000371471,9606.ENSP00000380697,9606.ENSP00000384273,9606.ENSP00000401399,9606.ENSP00000433623,9606.ENSP00000471896	CREBBP,HMGB1,STAT1,IRAK1,JUN,ISG15,IFNB1,RSAD2,IRF7,RELA,MYD88,TRAF6,IRF3
IRF5	GO Process	GO:0001818	Negative regulation of cytokine production	4	280	1.12	0.0123	9606.ENSP00000345347,9606.ENSP00000368699,9606.ENSP00000369581,9606.ENSP00000471896	HMGB1,ISG15,IFNB1,IRF3
IRF5	GO Process	GO:0010629	Negative regulation of gene expression	10	2014	0.67	0.0015	9606.ENSP00000262367,9606.ENSP00000345347,9606.ENSP00000354394,9606.ENSP00000360266,9606.ENSP00000368699,9606.ENSP00000369581,9606.ENSP00000380697,9606.ENSP00000384273,9606.ENSP00000433623,9606.ENSP00000471896	CREBBP,HMGB1,STAT1,JUN,ISG15,IFNB1,IRF7,RELA,TRAF6,IRF3
IRF5	GO Process	GO:0010605	Negative regulation of macromolecule metabolic process	11	2875	0.55	0.0042	9606.ENSP00000262367,9606.ENSP00000345347,9606.ENSP00000354394,9606.ENSP00000360266,9606.ENSP00000368699,9606.ENSP00000369581,9606.ENSP00000380697,9606.ENSP00000384273,9606.ENSP00000401399,9606.ENSP00000433623,9606.ENSP00000471896	CREBBP,HMGB1,STAT1,JUN,ISG15,IFNB1,IRF7,RELA,MYD88,TRAF6,IRF3
IRF5	GO Process	GO:0051172	Negative regulation of nitrogen compound metabolic process	10	2429	0.58	0.0055	9606.ENSP00000262367,9606.ENSP00000345347,9606.ENSP00000354394,9606.ENSP00000360266,9606.ENSP00000368699,9606.ENSP00000380697,9606.ENSP00000384273,9606.ENSP00000401399,9606.ENSP00000433623,9606.ENSP00000471896	CREBBP,HMGB1,STAT1,JUN,ISG15,IRF7,RELA,MYD88,TRAF6,IRF3
IRF5	GO Process	GO:0051253	Negative regulation of rna metabolic process	9	1422	0.77	0.00076	9606.ENSP00000262367,9606.ENSP00000345347,9606.ENSP00000354394,9606.ENSP00000360266,9606.ENSP00000380697,9606.ENSP00000384273,9606.ENSP00000401399,9606.ENSP00000433623,9606.ENSP00000471896	CREBBP,HMGB1,STAT1,JUN,IRF7,RELA,MYD88,TRAF6,IRF3
IRF5	GO Process	GO:0000122	Negative regulation of transcription by rna polymerase ii	8	895	0.92	0.00028	9606.ENSP00000262367,9606.ENSP00000345347,9606.ENSP00000354394,9606.ENSP00000360266,9606.ENSP00000380697,9606.ENSP00000384273,9606.ENSP00000433623,9606.ENSP00000471896	CREBBP,HMGB1,STAT1,JUN,IRF7,RELA,TRAF6,IRF3
IRF5	GO Process	GO:0045071	Negative regulation of viral genome replication	8	61	2.09	1.4e-12	9606.ENSP00000257570,9606.ENSP00000306565,9606.ENSP00000360869,9606.ENSP00000368699,9606.ENSP00000369581,9606.ENSP00000371471,9606.ENSP00000381601,9606.ENSP00000388001	OASL,ISG20,IFIT1,ISG15,IFNB1,RSAD2,MX1,OAS1
IRF5	GO Process	GO:0048525	Negative regulation of viral process	10	105	1.95	6.37e-15	9606.ENSP00000257570,9606.ENSP00000306565,9606.ENSP00000354394,9606.ENSP00000360266,9606.ENSP00000360869,9606.ENSP00000368699,9606.ENSP00000369581,9606.ENSP00000371471,9606.ENSP00000381601,9606.ENSP00000388001	OASL,ISG20,STAT1,JUN,IFIT1,ISG15,IFNB1,RSAD2,MX1,OAS1
IRF5	GO Process	GO:0038061	NIK/NF-kappaB signaling	3	81	1.54	0.0061	9606.ENSP00000358997,9606.ENSP00000384273,9606.ENSP00000433623	IRAK1,RELA,TRAF6
IRF5	GO Process	GO:0070423	Nucleotide-binding oligomerization domain containing signaling pathway	3	28	2	0.0005	9606.ENSP00000358997,9606.ENSP00000384273,9606.ENSP00000433623	IRAK1,RELA,TRAF6
IRF5	GO Process	GO:0002221	Pattern recognition receptor signaling pathway	7	125	1.72	1.81e-08	9606.ENSP00000345347,9606.ENSP00000358997,9606.ENSP00000380697,9606.ENSP00000384273,9606.ENSP00000401399,9606.ENSP00000433623,9606.ENSP00000471896	HMGB1,IRAK1,IRF7,RELA,MYD88,TRAF6,IRF3
IRF5	GO Process	GO:0043065	Positive regulation of apoptotic process	6	660	0.93	0.0039	9606.ENSP00000345347,9606.ENSP00000349770,9606.ENSP00000360266,9606.ENSP00000360891,9606.ENSP00000369581,9606.ENSP00000433623	HMGB1,IRF5,JUN,IFIT2,IFNB1,TRAF6
IRF5	GO Process	GO:0048518	Positive regulation of biological process	17	6112	0.41	0.00043	9606.ENSP00000262367,9606.ENSP00000315768,9606.ENSP00000345347,9606.ENSP00000349770,9606.ENSP00000354394,9606.ENSP00000358997,9606.ENSP00000360266,9606.ENSP00000360869,9606.ENSP00000360891,9606.ENSP00000368699,9606.ENSP00000369581,9606.ENSP00000371471,9606.ENSP00000380697,9606.ENSP00000384273,9606.ENSP00000401399,9606.ENSP00000433623,9606.ENSP00000471896	CREBBP,STAT2,HMGB1,IRF5,STAT1,IRAK1,JUN,IFIT1,IFIT2,ISG15,IFNB1,RSAD2,IRF7,RELA,MYD88,TRAF6,IRF3
IRF5	GO Process	GO:0045597	Positive regulation of cell differentiation	6	993	0.75	0.0243	9606.ENSP00000345347,9606.ENSP00000354394,9606.ENSP00000360266,9606.ENSP00000368699,9606.ENSP00000384273,9606.ENSP00000433623	HMGB1,STAT1,JUN,ISG15,RELA,TRAF6
IRF5	GO Process	GO:0008284	Positive regulation of cell population proliferation	6	919	0.78	0.0172	9606.ENSP00000345347,9606.ENSP00000354394,9606.ENSP00000358997,9606.ENSP00000360266,9606.ENSP00000384273,9606.ENSP00000433623	HMGB1,STAT1,IRAK1,JUN,RELA,TRAF6
IRF5	GO Process	GO:0031325	Positive regulation of cellular metabolic process	12	3413	0.52	0.0036	9606.ENSP00000262367,9606.ENSP00000315768,9606.ENSP00000345347,9606.ENSP00000349770,9606.ENSP00000354394,9606.ENSP00000358997,9606.ENSP00000360266,9606.ENSP00000369581,9606.ENSP00000380697,9606.ENSP00000384273,9606.ENSP00000433623,9606.ENSP00000471896	CREBBP,STAT2,HMGB1,IRF5,STAT1,IRAK1,JUN,IFNB1,IRF7,RELA,TRAF6,IRF3
IRF5	GO Process	GO:0048522	Positive regulation of cellular process	16	5579	0.43	0.00079	9606.ENSP00000262367,9606.ENSP00000315768,9606.ENSP00000345347,9606.ENSP00000349770,9606.ENSP00000354394,9606.ENSP00000358997,9606.ENSP00000360266,9606.ENSP00000360891,9606.ENSP00000368699,9606.ENSP00000369581,9606.ENSP00000371471,9606.ENSP00000380697,9606.ENSP00000384273,9606.ENSP00000401399,9606.ENSP00000433623,9606.ENSP00000471896	CREBBP,STAT2,HMGB1,IRF5,STAT1,IRAK1,JUN,IFIT2,ISG15,IFNB1,RSAD2,IRF7,RELA,MYD88,TRAF6,IRF3
IRF5	GO Process	GO:0001819	Positive regulation of cytokine production	11	461	1.35	1.44e-10	9606.ENSP00000262367,9606.ENSP00000345347,9606.ENSP00000349770,9606.ENSP00000354394,9606.ENSP00000358997,9606.ENSP00000371471,9606.ENSP00000380697,9606.ENSP00000384273,9606.ENSP00000401399,9606.ENSP00000433623,9606.ENSP00000471896	CREBBP,HMGB1,IRF5,STAT1,IRAK1,RSAD2,IRF7,RELA,MYD88,TRAF6,IRF3
IRF5	GO Process	GO:0031349	Positive regulation of defense response	8	367	1.31	6.41e-07	9606.ENSP00000262367,9606.ENSP00000345347,9606.ENSP00000369581,9606.ENSP00000380697,9606.ENSP00000384273,9606.ENSP00000401399,9606.ENSP00000433623,9606.ENSP00000471896	CREBBP,HMGB1,IFNB1,IRF7,RELA,MYD88,TRAF6,IRF3
IRF5	GO Process	GO:0045648	Positive regulation of erythrocyte differentiation	2	32	1.77	0.0288	9606.ENSP00000354394,9606.ENSP00000368699	STAT1,ISG15
IRF5	GO Process	GO:0010628	Positive regulation of gene expression	14	2337	0.75	1.4e-06	9606.ENSP00000262367,9606.ENSP00000315768,9606.ENSP00000345347,9606.ENSP00000349770,9606.ENSP00000354394,9606.ENSP00000358997,9606.ENSP00000360266,9606.ENSP00000369581,9606.ENSP00000371471,9606.ENSP00000380697,9606.ENSP00000384273,9606.ENSP00000401399,9606.ENSP00000433623,9606.ENSP00000471896	CREBBP,STAT2,HMGB1,IRF5,STAT1,IRAK1,JUN,IFNB1,RSAD2,IRF7,RELA,MYD88,TRAF6,IRF3
IRF5	GO Process	GO:1903708	Positive regulation of hemopoiesis	5	199	1.37	0.00025	9606.ENSP00000345347,9606.ENSP00000354394,9606.ENSP00000360266,9606.ENSP00000368699,9606.ENSP00000433623	HMGB1,STAT1,JUN,ISG15,TRAF6
IRF5	GO Process	GO:0043123	Positive regulation of i-kappab kinase/nf-kappab signaling	5	194	1.38	0.00022	9606.ENSP00000358997,9606.ENSP00000384273,9606.ENSP00000401399,9606.ENSP00000433623,9606.ENSP00000471896	IRAK1,RELA,MYD88,TRAF6,IRF3
IRF5	GO Process	GO:0050778	Positive regulation of immune response	8	607	1.09	2.14e-05	9606.ENSP00000262367,9606.ENSP00000345347,9606.ENSP00000369581,9606.ENSP00000371471,9606.ENSP00000380697,9606.ENSP00000384273,9606.ENSP00000433623,9606.ENSP00000471896	CREBBP,HMGB1,IFNB1,RSAD2,IRF7,RELA,TRAF6,IRF3
IRF5	GO Process	GO:0002684	Positive regulation of immune system process	11	949	1.03	2.14e-07	9606.ENSP00000262367,9606.ENSP00000345347,9606.ENSP00000354394,9606.ENSP00000360266,9606.ENSP00000368699,9606.ENSP00000369581,9606.ENSP00000371471,9606.ENSP00000380697,9606.ENSP00000384273,9606.ENSP00000433623,9606.ENSP00000471896	CREBBP,HMGB1,STAT1,JUN,ISG15,IFNB1,RSAD2,IRF7,RELA,TRAF6,IRF3
IRF5	GO Process	GO:0045089	Positive regulation of innate immune response	7	208	1.5	4.23e-07	9606.ENSP00000262367,9606.ENSP00000345347,9606.ENSP00000369581,9606.ENSP00000380697,9606.ENSP00000384273,9606.ENSP00000433623,9606.ENSP00000471896	CREBBP,HMGB1,IFNB1,IRF7,RELA,TRAF6,IRF3
IRF5	GO Process	GO:0032727	Positive regulation of interferon-alpha production	5	26	2.25	4.13e-08	9606.ENSP00000345347,9606.ENSP00000349770,9606.ENSP00000354394,9606.ENSP00000380697,9606.ENSP00000471896	HMGB1,IRF5,STAT1,IRF7,IRF3
IRF5	GO Process	GO:0032728	Positive regulation of interferon-beta production	3	34	1.91	0.00078	9606.ENSP00000349770,9606.ENSP00000380697,9606.ENSP00000471896	IRF5,IRF7,IRF3
IRF5	GO Process	GO:0032735	Positive regulation of interleukin-12 production	4	40	1.97	2.14e-05	9606.ENSP00000345347,9606.ENSP00000349770,9606.ENSP00000384273,9606.ENSP00000433623	HMGB1,IRF5,RELA,TRAF6
IRF5	GO Process	GO:0032755	Positive regulation of interleukin-6 production	3	94	1.47	0.009	9606.ENSP00000345347,9606.ENSP00000401399,9606.ENSP00000433623	HMGB1,MYD88,TRAF6
IRF5	GO Process	GO:0032757	Positive regulation of interleukin-8 production	3	55	1.71	0.0025	9606.ENSP00000345347,9606.ENSP00000384273,9606.ENSP00000401399	HMGB1,RELA,MYD88
IRF5	GO Process	GO:1902533	Positive regulation of intracellular signal transduction	7	1041	0.8	0.005	9606.ENSP00000345347,9606.ENSP00000358997,9606.ENSP00000360266,9606.ENSP00000384273,9606.ENSP00000401399,9606.ENSP00000433623,9606.ENSP00000471896	HMGB1,IRAK1,JUN,RELA,MYD88,TRAF6,IRF3
IRF5	GO Process	GO:1904996	Positive regulation of leukocyte adhesion to vascular endothelial cell	3	20	2.15	0.00022	9606.ENSP00000358997,9606.ENSP00000384273,9606.ENSP00000433623	IRAK1,RELA,TRAF6
IRF5	GO Process	GO:1903039	Positive regulation of leukocyte cell-cell adhesion	4	228	1.21	0.0062	9606.ENSP00000345347,9606.ENSP00000358997,9606.ENSP00000384273,9606.ENSP00000433623	HMGB1,IRAK1,RELA,TRAF6
IRF5	GO Process	GO:1902107	Positive regulation of leukocyte differentiation	3	156	1.25	0.0298	9606.ENSP00000345347,9606.ENSP00000360266,9606.ENSP00000433623	HMGB1,JUN,TRAF6
IRF5	GO Process	GO:0051240	Positive regulation of multicellular organismal process	13	1770	0.84	6.56e-07	9606.ENSP00000262367,9606.ENSP00000345347,9606.ENSP00000349770,9606.ENSP00000354394,9606.ENSP00000358997,9606.ENSP00000360266,9606.ENSP00000368699,9606.ENSP00000371471,9606.ENSP00000380697,9606.ENSP00000384273,9606.ENSP00000401399,9606.ENSP00000433623,9606.ENSP00000471896	CREBBP,HMGB1,IRF5,STAT1,IRAK1,JUN,ISG15,RSAD2,IRF7,RELA,MYD88,TRAF6,IRF3
IRF5	GO Process	GO:0045639	Positive regulation of myeloid cell differentiation	4	99	1.58	0.00044	9606.ENSP00000354394,9606.ENSP00000360266,9606.ENSP00000368699,9606.ENSP00000433623	STAT1,JUN,ISG15,TRAF6
IRF5	GO Process	GO:0051092	Positive regulation of nf-kappab transcription factor activity	4	158	1.37	0.002	9606.ENSP00000358997,9606.ENSP00000384273,9606.ENSP00000401399,9606.ENSP00000433623	IRAK1,RELA,MYD88,TRAF6
IRF5	GO Process	GO:1901224	Positive regulation of nik/nf-kappab signaling	4	82	1.66	0.00024	9606.ENSP00000345347,9606.ENSP00000358997,9606.ENSP00000384273,9606.ENSP00000433623	HMGB1,IRAK1,RELA,TRAF6
IRF5	GO Process	GO:0051173	Positive regulation of nitrogen compound metabolic process	12	3239	0.54	0.0023	9606.ENSP00000262367,9606.ENSP00000315768,9606.ENSP00000345347,9606.ENSP00000349770,9606.ENSP00000354394,9606.ENSP00000358997,9606.ENSP00000360266,9606.ENSP00000369581,9606.ENSP00000380697,9606.ENSP00000384273,9606.ENSP00000433623,9606.ENSP00000471896	CREBBP,STAT2,HMGB1,IRF5,STAT1,IRAK1,JUN,IFNB1,IRF7,RELA,TRAF6,IRF3
IRF5	GO Process	GO:1902895	Positive regulation of pri-mirna transcription by rna polymerase ii	2	40	1.67	0.0408	9606.ENSP00000360266,9606.ENSP00000384273	JUN,RELA
IRF5	GO Process	GO:0032103	Positive regulation of response to external stimulus	8	511	1.16	6.26e-06	9606.ENSP00000262367,9606.ENSP00000345347,9606.ENSP00000369581,9606.ENSP00000380697,9606.ENSP00000384273,9606.ENSP00000401399,9606.ENSP00000433623,9606.ENSP00000471896	CREBBP,HMGB1,IFNB1,IRF7,RELA,MYD88,TRAF6,IRF3
IRF5	GO Process	GO:0009967	Positive regulation of signal transduction	11	1654	0.79	4.02e-05	9606.ENSP00000262367,9606.ENSP00000345347,9606.ENSP00000358997,9606.ENSP00000360266,9606.ENSP00000369581,9606.ENSP00000371471,9606.ENSP00000380697,9606.ENSP00000384273,9606.ENSP00000401399,9606.ENSP00000433623,9606.ENSP00000471896	CREBBP,HMGB1,IRAK1,JUN,IFNB1,RSAD2,IRF7,RELA,MYD88,TRAF6,IRF3
IRF5	GO Process	GO:0048661	Positive regulation of smooth muscle cell proliferation	4	88	1.63	0.00029	9606.ENSP00000354394,9606.ENSP00000358997,9606.ENSP00000360266,9606.ENSP00000433623	STAT1,IRAK1,JUN,TRAF6
IRF5	GO Process	GO:0002726	Positive regulation of t cell cytokine production	2	20	1.97	0.0143	9606.ENSP00000371471,9606.ENSP00000433623	RSAD2,TRAF6
IRF5	GO Process	GO:0034165	Positive regulation of toll-like receptor 9 signaling pathway	2	4	2.67	0.0015	9606.ENSP00000345347,9606.ENSP00000371471	HMGB1,RSAD2
IRF5	GO Process	GO:0045944	Positive regulation of transcription by rna polymerase ii	11	1253	0.91	2.96e-06	9606.ENSP00000262367,9606.ENSP00000315768,9606.ENSP00000345347,9606.ENSP00000349770,9606.ENSP00000354394,9606.ENSP00000360266,9606.ENSP00000369581,9606.ENSP00000380697,9606.ENSP00000384273,9606.ENSP00000433623,9606.ENSP00000471896	CREBBP,STAT2,HMGB1,IRF5,STAT1,JUN,IFNB1,IRF7,RELA,TRAF6,IRF3
IRF5	GO Process	GO:0007221	Positive regulation of transcription of notch receptor target	2	18	2.02	0.012	9606.ENSP00000262367,9606.ENSP00000354394	CREBBP,STAT1
IRF5	GO Process	GO:0032481	Positive regulation of type i interferon production	9	80	2.02	7.87e-14	9606.ENSP00000262367,9606.ENSP00000345347,9606.ENSP00000349770,9606.ENSP00000354394,9606.ENSP00000358997,9606.ENSP00000380697,9606.ENSP00000384273,9606.ENSP00000401399,9606.ENSP00000471896	CREBBP,HMGB1,IRF5,STAT1,IRAK1,IRF7,RELA,MYD88,IRF3
IRF5	GO Process	GO:0060340	Positive regulation of type i interferon-mediated signaling pathway	2	13	2.16	0.0072	9606.ENSP00000380697,9606.ENSP00000471896	IRF7,IRF3
IRF5	GO Process	GO:0007259	Receptor signaling pathway via jak-stat	2	38	1.69	0.038	9606.ENSP00000315768,9606.ENSP00000354394	STAT2,STAT1
IRF5	GO Process	GO:0046719	Regulation by virus of viral protein levels in host cell	2	8	2.37	0.0036	9606.ENSP00000354394,9606.ENSP00000360869	STAT1,IFIT1
IRF5	GO Process	GO:0002819	Regulation of adaptive immune response	5	165	1.45	0.00011	9606.ENSP00000345347,9606.ENSP00000369581,9606.ENSP00000371471,9606.ENSP00000380697,9606.ENSP00000433623	HMGB1,IFNB1,RSAD2,IRF7,TRAF6
IRF5	GO Process	GO:0042981	Regulation of apoptotic process	12	1550	0.86	1.96e-06	9606.ENSP00000262367,9606.ENSP00000345347,9606.ENSP00000349770,9606.ENSP00000354394,9606.ENSP00000358997,9606.ENSP00000360266,9606.ENSP00000360891,9606.ENSP00000369581,9606.ENSP00000380697,9606.ENSP00000384273,9606.ENSP00000401399,9606.ENSP00000433623	CREBBP,HMGB1,IRF5,STAT1,IRAK1,JUN,IFIT2,IFNB1,IRF7,RELA,MYD88,TRAF6
IRF5	GO Process	GO:0051098	Regulation of binding	5	373	1.1	0.0031	9606.ENSP00000345347,9606.ENSP00000360266,9606.ENSP00000360869,9606.ENSP00000360891,9606.ENSP00000433623	HMGB1,JUN,IFIT1,IFIT2,TRAF6
IRF5	GO Process	GO:0045595	Regulation of cell differentiation	9	1874	0.65	0.0048	9606.ENSP00000262367,9606.ENSP00000345347,9606.ENSP00000354394,9606.ENSP00000360266,9606.ENSP00000368699,9606.ENSP00000369581,9606.ENSP00000380697,9606.ENSP00000384273,9606.ENSP00000433623	CREBBP,HMGB1,STAT1,JUN,ISG15,IFNB1,IRF7,RELA,TRAF6
IRF5	GO Process	GO:0031323	Regulation of cellular metabolic process	16	6239	0.38	0.003	9606.ENSP00000257570,9606.ENSP00000262367,9606.ENSP00000315768,9606.ENSP00000345347,9606.ENSP00000349770,9606.ENSP00000354394,9606.ENSP00000358997,9606.ENSP00000360266,9606.ENSP00000368699,9606.ENSP00000369581,9606.ENSP00000380697,9606.ENSP00000384273,9606.ENSP00000388001,9606.ENSP00000401399,9606.ENSP00000433623,9606.ENSP00000471896	OASL,CREBBP,STAT2,HMGB1,IRF5,STAT1,IRAK1,JUN,ISG15,IFNB1,IRF7,RELA,OAS1,MYD88,TRAF6,IRF3
IRF5	GO Process	GO:0001817	Regulation of cytokine production	13	742	1.21	2.23e-11	9606.ENSP00000262367,9606.ENSP00000345347,9606.ENSP00000349770,9606.ENSP00000354394,9606.ENSP00000358997,9606.ENSP00000368699,9606.ENSP00000369581,9606.ENSP00000371471,9606.ENSP00000380697,9606.ENSP00000384273,9606.ENSP00000401399,9606.ENSP00000433623,9606.ENSP00000471896	CREBBP,HMGB1,IRF5,STAT1,IRAK1,ISG15,IFNB1,RSAD2,IRF7,RELA,MYD88,TRAF6,IRF3
IRF5	GO Process	GO:0001959	Regulation of cytokine-mediated signaling pathway	4	163	1.36	0.0022	9606.ENSP00000354394,9606.ENSP00000358997,9606.ENSP00000380697,9606.ENSP00000471896	STAT1,IRAK1,IRF7,IRF3
IRF5	GO Process	GO:0031347	Regulation of defense response	10	674	1.14	1.65e-07	9606.ENSP00000262367,9606.ENSP00000345347,9606.ENSP00000354394,9606.ENSP00000360869,9606.ENSP00000369581,9606.ENSP00000380697,9606.ENSP00000384273,9606.ENSP00000401399,9606.ENSP00000433623,9606.ENSP00000471896	CREBBP,HMGB1,STAT1,IFIT1,IFNB1,IRF7,RELA,MYD88,TRAF6,IRF3
IRF5	GO Process	GO:0050793	Regulation of developmental process	10	2648	0.55	0.0104	9606.ENSP00000262367,9606.ENSP00000315768,9606.ENSP00000345347,9606.ENSP00000354394,9606.ENSP00000360266,9606.ENSP00000368699,9606.ENSP00000369581,9606.ENSP00000380697,9606.ENSP00000384273,9606.ENSP00000433623	CREBBP,STAT2,HMGB1,STAT1,JUN,ISG15,IFNB1,IRF7,RELA,TRAF6
IRF5	GO Process	GO:0051101	Regulation of dna binding	3	128	1.34	0.0186	9606.ENSP00000345347,9606.ENSP00000360266,9606.ENSP00000433623	HMGB1,JUN,TRAF6
IRF5	GO Process	GO:0051090	Regulation of dna-binding transcription factor activity	5	437	1.03	0.0056	9606.ENSP00000358997,9606.ENSP00000360266,9606.ENSP00000384273,9606.ENSP00000401399,9606.ENSP00000433623	IRAK1,JUN,RELA,MYD88,TRAF6
IRF5	GO Process	GO:0043620	Regulation of dna-templated transcription in response to stress	3	124	1.35	0.0173	9606.ENSP00000262367,9606.ENSP00000360266,9606.ENSP00000384273	CREBBP,JUN,RELA
IRF5	GO Process	GO:0001936	Regulation of endothelial cell proliferation	3	134	1.32	0.0209	9606.ENSP00000345347,9606.ENSP00000354394,9606.ENSP00000360266	HMGB1,STAT1,JUN
IRF5	GO Process	GO:0010468	Regulation of gene expression	15	4813	0.46	0.00079	9606.ENSP00000262367,9606.ENSP00000315768,9606.ENSP00000345347,9606.ENSP00000349770,9606.ENSP00000354394,9606.ENSP00000358997,9606.ENSP00000360266,9606.ENSP00000368699,9606.ENSP00000369581,9606.ENSP00000371471,9606.ENSP00000380697,9606.ENSP00000384273,9606.ENSP00000401399,9606.ENSP00000433623,9606.ENSP00000471896	CREBBP,STAT2,HMGB1,IRF5,STAT1,IRAK1,JUN,ISG15,IFNB1,RSAD2,IRF7,RELA,MYD88,TRAF6,IRF3
IRF5	GO Process	GO:1903706	Regulation of hemopoiesis	8	493	1.18	4.97e-06	9606.ENSP00000262367,9606.ENSP00000345347,9606.ENSP00000354394,9606.ENSP00000360266,9606.ENSP00000368699,9606.ENSP00000369581,9606.ENSP00000380697,9606.ENSP00000433623	CREBBP,HMGB1,STAT1,JUN,ISG15,IFNB1,IRF7,TRAF6
IRF5	GO Process	GO:0043122	Regulation of i-kappab kinase/nf-kappab signaling	6	251	1.35	3.51e-05	9606.ENSP00000354394,9606.ENSP00000358997,9606.ENSP00000384273,9606.ENSP00000401399,9606.ENSP00000433623,9606.ENSP00000471896	STAT1,IRAK1,RELA,MYD88,TRAF6,IRF3
IRF5	GO Process	GO:0002697	Regulation of immune effector process	6	418	1.13	0.00044	9606.ENSP00000345347,9606.ENSP00000354394,9606.ENSP00000360869,9606.ENSP00000369581,9606.ENSP00000371471,9606.ENSP00000433623	HMGB1,STAT1,IFIT1,IFNB1,RSAD2,TRAF6
IRF5	GO Process	GO:0050776	Regulation of immune response	10	896	1.02	1.96e-06	9606.ENSP00000262367,9606.ENSP00000345347,9606.ENSP00000354394,9606.ENSP00000360266,9606.ENSP00000369581,9606.ENSP00000371471,9606.ENSP00000380697,9606.ENSP00000384273,9606.ENSP00000433623,9606.ENSP00000471896	CREBBP,HMGB1,STAT1,JUN,IFNB1,RSAD2,IRF7,RELA,TRAF6,IRF3
IRF5	GO Process	GO:0002682	Regulation of immune system process	12	1514	0.87	1.58e-06	9606.ENSP00000262367,9606.ENSP00000345347,9606.ENSP00000354394,9606.ENSP00000360266,9606.ENSP00000360869,9606.ENSP00000368699,9606.ENSP00000369581,9606.ENSP00000371471,9606.ENSP00000380697,9606.ENSP00000384273,9606.ENSP00000433623,9606.ENSP00000471896	CREBBP,HMGB1,STAT1,JUN,IFIT1,ISG15,IFNB1,RSAD2,IRF7,RELA,TRAF6,IRF3
IRF5	GO Process	GO:0045088	Regulation of innate immune response	8	301	1.39	1.6e-07	9606.ENSP00000262367,9606.ENSP00000345347,9606.ENSP00000354394,9606.ENSP00000369581,9606.ENSP00000380697,9606.ENSP00000384273,9606.ENSP00000433623,9606.ENSP00000471896	CREBBP,HMGB1,STAT1,IFNB1,IRF7,RELA,TRAF6,IRF3
IRF5	GO Process	GO:1902531	Regulation of intracellular signal transduction	8	1807	0.62	0.0188	9606.ENSP00000345347,9606.ENSP00000354394,9606.ENSP00000358997,9606.ENSP00000360266,9606.ENSP00000384273,9606.ENSP00000401399,9606.ENSP00000433623,9606.ENSP00000471896	HMGB1,STAT1,IRAK1,JUN,RELA,MYD88,TRAF6,IRF3
IRF5	GO Process	GO:1903037	Regulation of leukocyte cell-cell adhesion	5	315	1.17	0.0016	9606.ENSP00000345347,9606.ENSP00000358997,9606.ENSP00000369581,9606.ENSP00000384273,9606.ENSP00000433623	HMGB1,IRAK1,IFNB1,RELA,TRAF6
IRF5	GO Process	GO:1902105	Regulation of leukocyte differentiation	5	285	1.21	0.0011	9606.ENSP00000345347,9606.ENSP00000360266,9606.ENSP00000369581,9606.ENSP00000380697,9606.ENSP00000433623	HMGB1,JUN,IFNB1,IRF7,TRAF6
IRF5	GO Process	GO:0060255	Regulation of macromolecule metabolic process	17	6407	0.39	0.00078	9606.ENSP00000257570,9606.ENSP00000262367,9606.ENSP00000315768,9606.ENSP00000345347,9606.ENSP00000349770,9606.ENSP00000354394,9606.ENSP00000358997,9606.ENSP00000360266,9606.ENSP00000368699,9606.ENSP00000369581,9606.ENSP00000371471,9606.ENSP00000380697,9606.ENSP00000384273,9606.ENSP00000388001,9606.ENSP00000401399,9606.ENSP00000433623,9606.ENSP00000471896	OASL,CREBBP,STAT2,HMGB1,IRF5,STAT1,IRAK1,JUN,ISG15,IFNB1,RSAD2,IRF7,RELA,OAS1,MYD88,TRAF6,IRF3
IRF5	GO Process	GO:0065009	Regulation of molecular function	17	4913	0.51	2.14e-05	9606.ENSP00000257570,9606.ENSP00000262367,9606.ENSP00000315768,9606.ENSP00000345347,9606.ENSP00000349770,9606.ENSP00000354394,9606.ENSP00000358997,9606.ENSP00000360266,9606.ENSP00000360869,9606.ENSP00000360891,9606.ENSP00000369581,9606.ENSP00000380697,9606.ENSP00000384273,9606.ENSP00000388001,9606.ENSP00000401399,9606.ENSP00000433623,9606.ENSP00000471896	OASL,CREBBP,STAT2,HMGB1,IRF5,STAT1,IRAK1,JUN,IFIT1,IFIT2,IFNB1,IRF7,RELA,OAS1,MYD88,TRAF6,IRF3
IRF5	GO Process	GO:0045655	Regulation of monocyte differentiation	2	20	1.97	0.0143	9606.ENSP00000360266,9606.ENSP00000380697	JUN,IRF7
IRF5	GO Process	GO:2000026	Regulation of multicellular organismal development	9	2096	0.6	0.01	9606.ENSP00000262367,9606.ENSP00000345347,9606.ENSP00000354394,9606.ENSP00000360266,9606.ENSP00000368699,9606.ENSP00000369581,9606.ENSP00000380697,9606.ENSP00000384273,9606.ENSP00000433623	CREBBP,HMGB1,STAT1,JUN,ISG15,IFNB1,IRF7,RELA,TRAF6
IRF5	GO Process	GO:0051239	Regulation of multicellular organismal process	14	3227	0.61	6.03e-05	9606.ENSP00000262367,9606.ENSP00000345347,9606.ENSP00000349770,9606.ENSP00000354394,9606.ENSP00000358997,9606.ENSP00000360266,9606.ENSP00000368699,9606.ENSP00000369581,9606.ENSP00000371471,9606.ENSP00000380697,9606.ENSP00000384273,9606.ENSP00000401399,9606.ENSP00000433623,9606.ENSP00000471896	CREBBP,HMGB1,IRF5,STAT1,IRAK1,JUN,ISG15,IFNB1,RSAD2,IRF7,RELA,MYD88,TRAF6,IRF3
IRF5	GO Process	GO:0045637	Regulation of myeloid cell differentiation	6	260	1.33	4.15e-05	9606.ENSP00000262367,9606.ENSP00000354394,9606.ENSP00000360266,9606.ENSP00000368699,9606.ENSP00000380697,9606.ENSP00000433623	CREBBP,STAT1,JUN,ISG15,IRF7,TRAF6
IRF5	GO Process	GO:0002761	Regulation of myeloid leukocyte differentiation	3	121	1.36	0.0164	9606.ENSP00000360266,9606.ENSP00000380697,9606.ENSP00000433623	JUN,IRF7,TRAF6
IRF5	GO Process	GO:0051171	Regulation of nitrogen compound metabolic process	16	5836	0.41	0.0014	9606.ENSP00000257570,9606.ENSP00000262367,9606.ENSP00000315768,9606.ENSP00000345347,9606.ENSP00000349770,9606.ENSP00000354394,9606.ENSP00000358997,9606.ENSP00000360266,9606.ENSP00000368699,9606.ENSP00000369581,9606.ENSP00000380697,9606.ENSP00000384273,9606.ENSP00000388001,9606.ENSP00000401399,9606.ENSP00000433623,9606.ENSP00000471896	OASL,CREBBP,STAT2,HMGB1,IRF5,STAT1,IRAK1,JUN,ISG15,IFNB1,IRF7,RELA,OAS1,MYD88,TRAF6,IRF3
IRF5	GO Process	GO:0032069	Regulation of nuclease activity	3	22	2.1	0.00028	9606.ENSP00000257570,9606.ENSP00000345347,9606.ENSP00000388001	OASL,HMGB1,OAS1
IRF5	GO Process	GO:0080090	Regulation of primary metabolic process	16	6032	0.39	0.0021	9606.ENSP00000257570,9606.ENSP00000262367,9606.ENSP00000315768,9606.ENSP00000345347,9606.ENSP00000349770,9606.ENSP00000354394,9606.ENSP00000358997,9606.ENSP00000360266,9606.ENSP00000368699,9606.ENSP00000369581,9606.ENSP00000380697,9606.ENSP00000384273,9606.ENSP00000388001,9606.ENSP00000401399,9606.ENSP00000433623,9606.ENSP00000471896	OASL,CREBBP,STAT2,HMGB1,IRF5,STAT1,IRAK1,JUN,ISG15,IFNB1,IRF7,RELA,OAS1,MYD88,TRAF6,IRF3
IRF5	GO Process	GO:0031399	Regulation of protein modification process	8	1870	0.6	0.0233	9606.ENSP00000315768,9606.ENSP00000345347,9606.ENSP00000358997,9606.ENSP00000360266,9606.ENSP00000368699,9606.ENSP00000369581,9606.ENSP00000384273,9606.ENSP00000433623	STAT2,HMGB1,IRAK1,JUN,ISG15,IFNB1,RELA,TRAF6
IRF5	GO Process	GO:0002831	Regulation of response to biotic stimulus	9	406	1.31	5.17e-08	9606.ENSP00000262367,9606.ENSP00000345347,9606.ENSP00000354394,9606.ENSP00000360869,9606.ENSP00000369581,9606.ENSP00000380697,9606.ENSP00000384273,9606.ENSP00000433623,9606.ENSP00000471896	CREBBP,HMGB1,STAT1,IFIT1,IFNB1,IRF7,RELA,TRAF6,IRF3
IRF5	GO Process	GO:0032101	Regulation of response to external stimulus	10	1013	0.96	5.53e-06	9606.ENSP00000262367,9606.ENSP00000345347,9606.ENSP00000354394,9606.ENSP00000360869,9606.ENSP00000369581,9606.ENSP00000380697,9606.ENSP00000384273,9606.ENSP00000401399,9606.ENSP00000433623,9606.ENSP00000471896	CREBBP,HMGB1,STAT1,IFIT1,IFNB1,IRF7,RELA,MYD88,TRAF6,IRF3
IRF5	GO Process	GO:0048583	Regulation of response to stimulus	13	4114	0.47	0.0041	9606.ENSP00000262367,9606.ENSP00000345347,9606.ENSP00000354394,9606.ENSP00000358997,9606.ENSP00000360266,9606.ENSP00000360869,9606.ENSP00000369581,9606.ENSP00000371471,9606.ENSP00000380697,9606.ENSP00000384273,9606.ENSP00000401399,9606.ENSP00000433623,9606.ENSP00000471896	CREBBP,HMGB1,STAT1,IRAK1,JUN,IFIT1,IFNB1,RSAD2,IRF7,RELA,MYD88,TRAF6,IRF3
IRF5	GO Process	GO:0060700	Regulation of ribonuclease activity	2	9	2.32	0.0042	9606.ENSP00000257570,9606.ENSP00000388001	OASL,OAS1
IRF5	GO Process	GO:0051252	Regulation of rna metabolic process	15	3722	0.57	4.09e-05	9606.ENSP00000257570,9606.ENSP00000262367,9606.ENSP00000315768,9606.ENSP00000345347,9606.ENSP00000349770,9606.ENSP00000354394,9606.ENSP00000358997,9606.ENSP00000360266,9606.ENSP00000369581,9606.ENSP00000380697,9606.ENSP00000384273,9606.ENSP00000388001,9606.ENSP00000401399,9606.ENSP00000433623,9606.ENSP00000471896	OASL,CREBBP,STAT2,HMGB1,IRF5,STAT1,IRAK1,JUN,IFNB1,IRF7,RELA,OAS1,MYD88,TRAF6,IRF3
IRF5	GO Process	GO:0009966	Regulation of signal transduction	12	3107	0.56	0.0016	9606.ENSP00000262367,9606.ENSP00000345347,9606.ENSP00000354394,9606.ENSP00000358997,9606.ENSP00000360266,9606.ENSP00000369581,9606.ENSP00000371471,9606.ENSP00000380697,9606.ENSP00000384273,9606.ENSP00000401399,9606.ENSP00000433623,9606.ENSP00000471896	CREBBP,HMGB1,STAT1,IRAK1,JUN,IFNB1,RSAD2,IRF7,RELA,MYD88,TRAF6,IRF3
IRF5	GO Process	GO:0002724	Regulation of t cell cytokine production	3	32	1.94	0.00069	9606.ENSP00000369581,9606.ENSP00000371471,9606.ENSP00000433623	IFNB1,RSAD2,TRAF6
IRF5	GO Process	GO:0002709	Regulation of t cell mediated immunity	4	71	1.72	0.00015	9606.ENSP00000345347,9606.ENSP00000369581,9606.ENSP00000371471,9606.ENSP00000433623	HMGB1,IFNB1,RSAD2,TRAF6
IRF5	GO Process	GO:2000551	Regulation of t-helper 2 cell cytokine production	2	11	2.23	0.0056	9606.ENSP00000369581,9606.ENSP00000371471	IFNB1,RSAD2
IRF5	GO Process	GO:0034121	Regulation of toll-like receptor signaling pathway	3	69	1.61	0.0042	9606.ENSP00000345347,9606.ENSP00000371471,9606.ENSP00000380697	HMGB1,RSAD2,IRF7
IRF5	GO Process	GO:0006355	Regulation of transcription, dna-templated	13	3388	0.55	0.00066	9606.ENSP00000262367,9606.ENSP00000315768,9606.ENSP00000345347,9606.ENSP00000349770,9606.ENSP00000354394,9606.ENSP00000358997,9606.ENSP00000360266,9606.ENSP00000369581,9606.ENSP00000380697,9606.ENSP00000384273,9606.ENSP00000401399,9606.ENSP00000433623,9606.ENSP00000471896	CREBBP,STAT2,HMGB1,IRF5,STAT1,IRAK1,JUN,IFNB1,IRF7,RELA,MYD88,TRAF6,IRF3
IRF5	GO Process	GO:0032479	Regulation of type i interferon production	10	130	1.86	4.43e-14	9606.ENSP00000262367,9606.ENSP00000345347,9606.ENSP00000349770,9606.ENSP00000354394,9606.ENSP00000358997,9606.ENSP00000368699,9606.ENSP00000380697,9606.ENSP00000384273,9606.ENSP00000401399,9606.ENSP00000471896	CREBBP,HMGB1,IRF5,STAT1,IRAK1,ISG15,IRF7,RELA,MYD88,IRF3
IRF5	GO Process	GO:0009628	Response to abiotic stimulus	6	1147	0.69	0.0456	9606.ENSP00000262367,9606.ENSP00000354394,9606.ENSP00000358997,9606.ENSP00000360266,9606.ENSP00000384273,9606.ENSP00000401399	CREBBP,STAT1,IRAK1,JUN,RELA,MYD88
IRF5	GO Process	GO:0009617	Response to bacterium	9	634	1.12	1.82e-06	9606.ENSP00000345347,9606.ENSP00000349770,9606.ENSP00000358997,9606.ENSP00000360266,9606.ENSP00000368699,9606.ENSP00000384273,9606.ENSP00000401399,9606.ENSP00000433623,9606.ENSP00000471896	HMGB1,IRF5,IRAK1,JUN,ISG15,RELA,MYD88,TRAF6,IRF3
IRF5	GO Process	GO:0051591	Response to camp	3	98	1.46	0.01	9606.ENSP00000354394,9606.ENSP00000360266,9606.ENSP00000384273	STAT1,JUN,RELA
IRF5	GO Process	GO:0034097	Response to cytokine	19	1101	1.21	4.64e-19	9606.ENSP00000257570,9606.ENSP00000306565,9606.ENSP00000315768,9606.ENSP00000349770,9606.ENSP00000354394,9606.ENSP00000358997,9606.ENSP00000360266,9606.ENSP00000360869,9606.ENSP00000360891,9606.ENSP00000368699,9606.ENSP00000369581,9606.ENSP00000371471,9606.ENSP00000380697,9606.ENSP00000381601,9606.ENSP00000384273,9606.ENSP00000388001,9606.ENSP00000401399,9606.ENSP00000433623,9606.ENSP00000471896	OASL,ISG20,STAT2,IRF5,STAT1,IRAK1,JUN,IFIT1,IFIT2,ISG15,IFNB1,RSAD2,IRF7,MX1,RELA,OAS1,MYD88,TRAF6,IRF3
IRF5	GO Process	GO:0042542	Response to hydrogen peroxide	3	119	1.37	0.0159	9606.ENSP00000354394,9606.ENSP00000360266,9606.ENSP00000384273	STAT1,JUN,RELA
IRF5	GO Process	GO:0032496	Response to lipopolysaccharide	7	313	1.32	5.18e-06	9606.ENSP00000345347,9606.ENSP00000358997,9606.ENSP00000360266,9606.ENSP00000384273,9606.ENSP00000401399,9606.ENSP00000433623,9606.ENSP00000471896	HMGB1,IRAK1,JUN,RELA,MYD88,TRAF6,IRF3
IRF5	GO Process	GO:0009612	Response to mechanical stimulus	4	212	1.25	0.005	9606.ENSP00000354394,9606.ENSP00000360266,9606.ENSP00000384273,9606.ENSP00000401399	STAT1,JUN,RELA,MYD88
IRF5	GO Process	GO:0002237	Response to molecule of bacterial origin	8	330	1.35	2.94e-07	9606.ENSP00000345347,9606.ENSP00000349770,9606.ENSP00000358997,9606.ENSP00000360266,9606.ENSP00000384273,9606.ENSP00000401399,9606.ENSP00000433623,9606.ENSP00000471896	HMGB1,IRF5,IRAK1,JUN,RELA,MYD88,TRAF6,IRF3
IRF5	GO Process	GO:0032495	Response to muramyl dipeptide	2	20	1.97	0.0143	9606.ENSP00000349770,9606.ENSP00000384273	IRF5,RELA
IRF5	GO Process	GO:0035994	Response to muscle stretch	2	18	2.02	0.012	9606.ENSP00000360266,9606.ENSP00000384273	JUN,RELA
IRF5	GO Process	GO:1901698	Response to nitrogen compound	9	1070	0.89	0.0001	9606.ENSP00000315768,9606.ENSP00000349770,9606.ENSP00000354394,9606.ENSP00000360266,9606.ENSP00000360869,9606.ENSP00000369581,9606.ENSP00000384273,9606.ENSP00000401399,9606.ENSP00000471896	STAT2,IRF5,STAT1,JUN,IFIT1,IFNB1,RELA,MYD88,IRF3
IRF5	GO Process	GO:0014070	Response to organic cyclic compound	6	911	0.79	0.0166	9606.ENSP00000354394,9606.ENSP00000360266,9606.ENSP00000360869,9606.ENSP00000369581,9606.ENSP00000384273,9606.ENSP00000471896	STAT1,JUN,IFIT1,IFNB1,RELA,IRF3
IRF5	GO Process	GO:0010243	Response to organonitrogen compound	6	987	0.75	0.0238	9606.ENSP00000315768,9606.ENSP00000349770,9606.ENSP00000354394,9606.ENSP00000360266,9606.ENSP00000384273,9606.ENSP00000401399	STAT2,IRF5,STAT1,JUN,RELA,MYD88
IRF5	GO Process	GO:0051707	Response to other organism	20	1256	1.17	5.78e-20	9606.ENSP00000257570,9606.ENSP00000306565,9606.ENSP00000315768,9606.ENSP00000345347,9606.ENSP00000349770,9606.ENSP00000354394,9606.ENSP00000358997,9606.ENSP00000360266,9606.ENSP00000360869,9606.ENSP00000360891,9606.ENSP00000368699,9606.ENSP00000369581,9606.ENSP00000371471,9606.ENSP00000380697,9606.ENSP00000381601,9606.ENSP00000384273,9606.ENSP00000388001,9606.ENSP00000401399,9606.ENSP00000433623,…	OASL,ISG20,STAT2,HMGB1,IRF5,STAT1,IRAK1,JUN,IFIT1,IFIT2,ISG15,IFNB1,RSAD2,IRF7,MX1,RELA,OAS1,MYD88,TRAF6,IRF3
IRF5	GO Process	GO:1901700	Response to oxygen-containing compound	10	1567	0.77	0.00021	9606.ENSP00000315768,9606.ENSP00000345347,9606.ENSP00000349770,9606.ENSP00000354394,9606.ENSP00000358997,9606.ENSP00000360266,9606.ENSP00000384273,9606.ENSP00000401399,9606.ENSP00000433623,9606.ENSP00000471896	STAT2,HMGB1,IRF5,STAT1,IRAK1,JUN,RELA,MYD88,TRAF6,IRF3
IRF5	GO Process	GO:0032494	Response to peptidoglycan	2	12	2.19	0.0063	9606.ENSP00000349770,9606.ENSP00000384273	IRF5,RELA
IRF5	GO Process	GO:0006950	Response to stress	21	3485	0.75	9.6e-14	9606.ENSP00000257570,9606.ENSP00000262367,9606.ENSP00000306565,9606.ENSP00000315768,9606.ENSP00000345347,9606.ENSP00000349770,9606.ENSP00000354394,9606.ENSP00000358997,9606.ENSP00000360266,9606.ENSP00000360869,9606.ENSP00000360891,9606.ENSP00000368699,9606.ENSP00000369581,9606.ENSP00000371471,9606.ENSP00000380697,9606.ENSP00000381601,9606.ENSP00000384273,9606.ENSP00000388001,9606.ENSP00000401399,…	OASL,CREBBP,ISG20,STAT2,HMGB1,IRF5,STAT1,IRAK1,JUN,IFIT1,IFIT2,ISG15,IFNB1,RSAD2,IRF7,MX1,RELA,OAS1,MYD88,TRAF6,IRF3
IRF5	GO Process	GO:0007165	Signal transduction	21	4876	0.6	8.09e-11	9606.ENSP00000257570,9606.ENSP00000262367,9606.ENSP00000306565,9606.ENSP00000315768,9606.ENSP00000345347,9606.ENSP00000349770,9606.ENSP00000354394,9606.ENSP00000358997,9606.ENSP00000360266,9606.ENSP00000360869,9606.ENSP00000360891,9606.ENSP00000368699,9606.ENSP00000369581,9606.ENSP00000371471,9606.ENSP00000380697,9606.ENSP00000381601,9606.ENSP00000384273,9606.ENSP00000388001,9606.ENSP00000401399,…	OASL,CREBBP,ISG20,STAT2,HMGB1,IRF5,STAT1,IRAK1,JUN,IFIT1,IFIT2,ISG15,IFNB1,RSAD2,IRF7,MX1,RELA,OAS1,MYD88,TRAF6,IRF3
IRF5	GO Process	GO:0002223	Stimulatory c-type lectin receptor signaling pathway	3	111	1.4	0.0136	9606.ENSP00000262367,9606.ENSP00000384273,9606.ENSP00000433623	CREBBP,RELA,TRAF6
IRF5	GO Process	GO:0044403	Symbiotic process	12	865	1.11	3.92e-09	9606.ENSP00000262367,9606.ENSP00000315768,9606.ENSP00000345347,9606.ENSP00000354394,9606.ENSP00000358997,9606.ENSP00000360266,9606.ENSP00000360869,9606.ENSP00000368699,9606.ENSP00000371471,9606.ENSP00000380697,9606.ENSP00000384273,9606.ENSP00000471896	CREBBP,STAT2,HMGB1,STAT1,IRAK1,JUN,IFIT1,ISG15,RSAD2,IRF7,RELA,IRF3
IRF5	GO Process	GO:0042088	T-helper 1 type immune response	2	20	1.97	0.0143	9606.ENSP00000345347,9606.ENSP00000433623	HMGB1,TRAF6
IRF5	GO Process	GO:0034162	Toll-like receptor 9 signaling pathway	3	17	2.22	0.00015	9606.ENSP00000358997,9606.ENSP00000401399,9606.ENSP00000433623	IRAK1,MYD88,TRAF6
IRF5	GO Process	GO:0002224	Toll-like receptor signaling pathway	6	100	1.75	2.73e-07	9606.ENSP00000345347,9606.ENSP00000358997,9606.ENSP00000380697,9606.ENSP00000401399,9606.ENSP00000433623,9606.ENSP00000471896	HMGB1,IRAK1,IRF7,MYD88,TRAF6,IRF3
IRF5	GO Process	GO:0035666	TRIF-dependent toll-like receptor signaling pathway	2	30	1.79	0.0262	9606.ENSP00000380697,9606.ENSP00000471896	IRF7,IRF3
IRF5	GO Process	GO:0033209	Tumor necrosis factor-mediated signaling pathway	3	125	1.35	0.0175	9606.ENSP00000354394,9606.ENSP00000384273,9606.ENSP00000433623	STAT1,RELA,TRAF6
IRF5	GO Process	GO:0032606	Type i interferon production	2	9	2.32	0.0042	9606.ENSP00000380697,9606.ENSP00000471896	IRF7,IRF3
IRF5	GO Process	GO:0060337	Type i interferon signaling pathway	16	67	2.35	5.97e-31	9606.ENSP00000257570,9606.ENSP00000306565,9606.ENSP00000315768,9606.ENSP00000349770,9606.ENSP00000354394,9606.ENSP00000358997,9606.ENSP00000360869,9606.ENSP00000360891,9606.ENSP00000368699,9606.ENSP00000369581,9606.ENSP00000371471,9606.ENSP00000380697,9606.ENSP00000381601,9606.ENSP00000388001,9606.ENSP00000401399,9606.ENSP00000471896	OASL,ISG20,STAT2,IRF5,STAT1,IRAK1,IFIT1,IFIT2,ISG15,IFNB1,RSAD2,IRF7,MX1,OAS1,MYD88,IRF3
IRF5	GO Process	GO:0016032	Viral process	11	776	1.12	3e-08	9606.ENSP00000262367,9606.ENSP00000315768,9606.ENSP00000345347,9606.ENSP00000354394,9606.ENSP00000358997,9606.ENSP00000360869,9606.ENSP00000368699,9606.ENSP00000371471,9606.ENSP00000380697,9606.ENSP00000384273,9606.ENSP00000471896	CREBBP,STAT2,HMGB1,STAT1,IRAK1,IFIT1,ISG15,RSAD2,IRF7,RELA,IRF3
IRF5	InterPro	IPR006116	2-5OAS/ClassI-CCAase, nucleotidyltransferase domain	2	4	2.67	0.0222	9606.ENSP00000257570,9606.ENSP00000388001	OASL,OAS1
IRF5	InterPro	IPR026774	2-5-oligoadenylate synthase	2	4	2.67	0.0222	9606.ENSP00000257570,9606.ENSP00000388001	OASL,OAS1
IRF5	InterPro	IPR018952	2-5-oligoadenylate synthetase 1, domain 2/C-terminal	2	4	2.67	0.0222	9606.ENSP00000257570,9606.ENSP00000388001	OASL,OAS1
IRF5	InterPro	IPR006117	2-5-oligoadenylate synthetase, C-terminal conserved site	2	4	2.67	0.0222	9606.ENSP00000257570,9606.ENSP00000388001	OASL,OAS1
IRF5	InterPro	IPR043518	2-5-oligoadenylate synthetase, N-terminal conserved site	2	4	2.67	0.0222	9606.ENSP00000257570,9606.ENSP00000388001	OASL,OAS1
IRF5	InterPro	IPR001346	Interferon regulatory factor DNA-binding domain	3	9	2.49	0.00086	9606.ENSP00000349770,9606.ENSP00000380697,9606.ENSP00000471896	IRF5,IRF7,IRF3
IRF5	InterPro	IPR019817	Interferon regulatory factor, conserved site	3	9	2.49	0.00086	9606.ENSP00000349770,9606.ENSP00000380697,9606.ENSP00000471896	IRF5,IRF7,IRF3
IRF5	InterPro	IPR019471	Interferon regulatory factor-3	3	7	2.6	0.00086	9606.ENSP00000349770,9606.ENSP00000380697,9606.ENSP00000471896	IRF5,IRF7,IRF3
IRF5	InterPro	IPR008967	p53-like transcription factor, DNA-binding	3	44	1.8	0.0222	9606.ENSP00000315768,9606.ENSP00000354394,9606.ENSP00000384273	STAT2,STAT1,RELA
IRF5	InterPro	IPR008984	SMAD/FHA domain superfamily	3	52	1.73	0.0222	9606.ENSP00000349770,9606.ENSP00000380697,9606.ENSP00000471896	IRF5,IRF7,IRF3
IRF5	InterPro	IPR017855	SMAD-like domain superfamily	3	15	2.27	0.0015	9606.ENSP00000349770,9606.ENSP00000380697,9606.ENSP00000471896	IRF5,IRF7,IRF3
IRF5	InterPro	IPR013800	STAT transcription factor, all-alpha domain	2	7	2.43	0.0222	9606.ENSP00000315768,9606.ENSP00000354394	STAT2,STAT1
IRF5	InterPro	IPR015988	STAT transcription factor, coiled coil	2	7	2.43	0.0222	9606.ENSP00000315768,9606.ENSP00000354394	STAT2,STAT1
IRF5	InterPro	IPR013801	STAT transcription factor, DNA-binding	2	7	2.43	0.0222	9606.ENSP00000315768,9606.ENSP00000354394	STAT2,STAT1
IRF5	InterPro	IPR012345	STAT transcription factor, DNA-binding, N-terminal	2	7	2.43	0.0222	9606.ENSP00000315768,9606.ENSP00000354394	STAT2,STAT1
IRF5	InterPro	IPR036535	STAT transcription factor, N-terminal domain superfamily	2	7	2.43	0.0222	9606.ENSP00000315768,9606.ENSP00000354394	STAT2,STAT1
IRF5	InterPro	IPR013799	STAT transcription factor, protein interaction	2	7	2.43	0.0222	9606.ENSP00000315768,9606.ENSP00000354394	STAT2,STAT1
IRF5	InterPro	IPR001217	Transcription factor STAT	2	7	2.43	0.0222	9606.ENSP00000315768,9606.ENSP00000354394	STAT2,STAT1
IRF5	KEGG	hsa04933	AGE-RAGE signaling pathway in diabetic complications	3	98	1.46	0.0015	9606.ENSP00000354394,9606.ENSP00000360266,9606.ENSP00000384273	STAT1,JUN,RELA
IRF5	KEGG	hsa04662	B cell receptor signaling pathway	2	78	1.38	0.0221	9606.ENSP00000360266,9606.ENSP00000384273	JUN,RELA
IRF5	KEGG	hsa04024	cAMP signaling pathway	3	208	1.13	0.0116	9606.ENSP00000262367,9606.ENSP00000360266,9606.ENSP00000384273	CREBBP,JUN,RELA
IRF5	KEGG	hsa05142	Chagas disease	6	99	1.75	2.19e-08	9606.ENSP00000358997,9606.ENSP00000360266,9606.ENSP00000369581,9606.ENSP00000384273,9606.ENSP00000401399,9606.ENSP00000433623	IRAK1,JUN,IFNB1,RELA,MYD88,TRAF6
IRF5	KEGG	hsa04062	Chemokine signaling pathway	3	186	1.18	0.0089	9606.ENSP00000315768,9606.ENSP00000354394,9606.ENSP00000384273	STAT2,STAT1,RELA
IRF5	KEGG	hsa05030	Cocaine addiction	2	49	1.58	0.0114	9606.ENSP00000360266,9606.ENSP00000384273	JUN,RELA
IRF5	KEGG	hsa04625	C-type lectin receptor signaling pathway	4	102	1.56	5.62e-05	9606.ENSP00000315768,9606.ENSP00000354394,9606.ENSP00000360266,9606.ENSP00000384273	STAT2,STAT1,JUN,RELA
IRF5	KEGG	hsa04623	Cytosolic DNA-sensing pathway	4	62	1.78	1.03e-05	9606.ENSP00000369581,9606.ENSP00000380697,9606.ENSP00000384273,9606.ENSP00000471896	IFNB1,IRF7,RELA,IRF3
IRF5	KEGG	hsa05120	Epithelial cell signaling in Helicobacter pylori infection	2	67	1.44	0.0176	9606.ENSP00000360266,9606.ENSP00000384273	JUN,RELA
IRF5	KEGG	hsa05169	Epstein-Barr virus infection	12	193	1.76	5.68e-17	9606.ENSP00000315768,9606.ENSP00000354394,9606.ENSP00000358997,9606.ENSP00000360266,9606.ENSP00000368699,9606.ENSP00000369581,9606.ENSP00000380697,9606.ENSP00000384273,9606.ENSP00000388001,9606.ENSP00000401399,9606.ENSP00000433623,9606.ENSP00000471896	STAT2,STAT1,IRAK1,JUN,ISG15,IFNB1,IRF7,RELA,OAS1,MYD88,TRAF6,IRF3
IRF5	KEGG	hsa04935	Growth hormone synthesis, secretion and action	2	118	1.2	0.0443	9606.ENSP00000262367,9606.ENSP00000354394	CREBBP,STAT1
IRF5	KEGG	hsa05161	Hepatitis B	11	159	1.81	4.55e-16	9606.ENSP00000262367,9606.ENSP00000315768,9606.ENSP00000354394,9606.ENSP00000358997,9606.ENSP00000360266,9606.ENSP00000369581,9606.ENSP00000380697,9606.ENSP00000384273,9606.ENSP00000401399,9606.ENSP00000433623,9606.ENSP00000471896	CREBBP,STAT2,STAT1,IRAK1,JUN,IFNB1,IRF7,RELA,MYD88,TRAF6,IRF3
IRF5	KEGG	hsa05160	Hepatitis C	11	156	1.82	4.55e-16	9606.ENSP00000315768,9606.ENSP00000354394,9606.ENSP00000360869,9606.ENSP00000369581,9606.ENSP00000371471,9606.ENSP00000380697,9606.ENSP00000381601,9606.ENSP00000384273,9606.ENSP00000388001,9606.ENSP00000433623,9606.ENSP00000471896	STAT2,STAT1,IFIT1,IFNB1,RSAD2,IRF7,MX1,RELA,OAS1,TRAF6,IRF3
IRF5	KEGG	hsa05168	Herpes simplex virus 1 infection	10	479	1.29	8.84e-10	9606.ENSP00000315768,9606.ENSP00000354394,9606.ENSP00000358997,9606.ENSP00000369581,9606.ENSP00000380697,9606.ENSP00000384273,9606.ENSP00000388001,9606.ENSP00000401399,9606.ENSP00000433623,9606.ENSP00000471896	STAT2,STAT1,IRAK1,IFNB1,IRF7,RELA,OAS1,MYD88,TRAF6,IRF3
IRF5	KEGG	hsa04066	HIF-1 signaling pathway	2	106	1.25	0.0368	9606.ENSP00000262367,9606.ENSP00000384273	CREBBP,RELA
IRF5	KEGG	hsa05163	Human cytomegalovirus infection	3	218	1.11	0.0127	9606.ENSP00000369581,9606.ENSP00000384273,9606.ENSP00000471896	IFNB1,RELA,IRF3
IRF5	KEGG	hsa05170	Human immunodeficiency virus 1 infection	7	204	1.5	3.08e-08	9606.ENSP00000358997,9606.ENSP00000360266,9606.ENSP00000369581,9606.ENSP00000384273,9606.ENSP00000401399,9606.ENSP00000433623,9606.ENSP00000471896	IRAK1,JUN,IFNB1,RELA,MYD88,TRAF6,IRF3
IRF5	KEGG	hsa05165	Human papillomavirus infection	9	325	1.41	9.03e-10	9606.ENSP00000257570,9606.ENSP00000262367,9606.ENSP00000315768,9606.ENSP00000354394,9606.ENSP00000368699,9606.ENSP00000369581,9606.ENSP00000381601,9606.ENSP00000384273,9606.ENSP00000471896	OASL,CREBBP,STAT2,STAT1,ISG15,IFNB1,MX1,RELA,IRF3
IRF5	KEGG	hsa05166	Human T-cell leukemia virus 1 infection	3	211	1.12	0.0118	9606.ENSP00000262367,9606.ENSP00000360266,9606.ENSP00000384273	CREBBP,JUN,RELA
IRF5	KEGG	hsa04657	IL-17 signaling pathway	3	92	1.48	0.0013	9606.ENSP00000360266,9606.ENSP00000384273,9606.ENSP00000433623	JUN,RELA,TRAF6
IRF5	KEGG	hsa05321	Inflammatory bowel disease	3	60	1.67	0.00041	9606.ENSP00000354394,9606.ENSP00000360266,9606.ENSP00000384273	STAT1,JUN,RELA
IRF5	KEGG	hsa05164	Influenza A	11	165	1.79	4.93e-16	9606.ENSP00000262367,9606.ENSP00000315768,9606.ENSP00000354394,9606.ENSP00000369581,9606.ENSP00000371471,9606.ENSP00000380697,9606.ENSP00000381601,9606.ENSP00000384273,9606.ENSP00000388001,9606.ENSP00000401399,9606.ENSP00000471896	CREBBP,STAT2,STAT1,IFNB1,RSAD2,IRF7,MX1,RELA,OAS1,MYD88,IRF3
IRF5	KEGG	hsa04630	JAK-STAT signaling pathway	4	160	1.37	0.00027	9606.ENSP00000262367,9606.ENSP00000315768,9606.ENSP00000354394,9606.ENSP00000369581	CREBBP,STAT2,STAT1,IFNB1
IRF5	KEGG	hsa05167	Kaposi sarcoma-associated herpesvirus infection	8	187	1.6	6.39e-10	9606.ENSP00000262367,9606.ENSP00000315768,9606.ENSP00000354394,9606.ENSP00000360266,9606.ENSP00000369581,9606.ENSP00000380697,9606.ENSP00000384273,9606.ENSP00000471896	CREBBP,STAT2,STAT1,JUN,IFNB1,IRF7,RELA,IRF3
IRF5	KEGG	hsa05134	Legionellosis	2	55	1.53	0.0129	9606.ENSP00000384273,9606.ENSP00000401399	RELA,MYD88
IRF5	KEGG	hsa05140	Leishmaniasis	6	70	1.9	4.05e-09	9606.ENSP00000354394,9606.ENSP00000358997,9606.ENSP00000360266,9606.ENSP00000384273,9606.ENSP00000401399,9606.ENSP00000433623	STAT1,IRAK1,JUN,RELA,MYD88,TRAF6
IRF5	KEGG	hsa04010	MAPK signaling pathway	5	288	1.21	0.00014	9606.ENSP00000358997,9606.ENSP00000360266,9606.ENSP00000384273,9606.ENSP00000401399,9606.ENSP00000433623	IRAK1,JUN,RELA,MYD88,TRAF6
IRF5	KEGG	hsa05162	Measles	12	138	1.91	2.42e-18	9606.ENSP00000315768,9606.ENSP00000354394,9606.ENSP00000358997,9606.ENSP00000360266,9606.ENSP00000369581,9606.ENSP00000380697,9606.ENSP00000381601,9606.ENSP00000384273,9606.ENSP00000388001,9606.ENSP00000401399,9606.ENSP00000433623,9606.ENSP00000471896	STAT2,STAT1,IRAK1,JUN,IFNB1,IRF7,MX1,RELA,OAS1,MYD88,TRAF6,IRF3
IRF5	KEGG	hsa04137	Mitophagy - animal	2	63	1.47	0.0163	9606.ENSP00000360266,9606.ENSP00000384273	JUN,RELA
IRF5	KEGG	hsa04217	Necroptosis	4	149	1.4	0.00021	9606.ENSP00000315768,9606.ENSP00000345347,9606.ENSP00000354394,9606.ENSP00000369581	STAT2,HMGB1,STAT1,IFNB1
IRF5	KEGG	hsa04722	Neurotrophin signaling pathway	4	114	1.51	8.3e-05	9606.ENSP00000358997,9606.ENSP00000360266,9606.ENSP00000384273,9606.ENSP00000433623	IRAK1,JUN,RELA,TRAF6
IRF5	KEGG	hsa04064	NF-kappa B signaling pathway	4	101	1.57	5.62e-05	9606.ENSP00000358997,9606.ENSP00000384273,9606.ENSP00000401399,9606.ENSP00000433623	IRAK1,RELA,MYD88,TRAF6
IRF5	KEGG	hsa04621	NOD-like receptor signaling pathway	10	174	1.73	6.48e-14	9606.ENSP00000315768,9606.ENSP00000354394,9606.ENSP00000360266,9606.ENSP00000369581,9606.ENSP00000380697,9606.ENSP00000384273,9606.ENSP00000388001,9606.ENSP00000401399,9606.ENSP00000433623,9606.ENSP00000471896	STAT2,STAT1,JUN,IFNB1,IRF7,RELA,OAS1,MYD88,TRAF6,IRF3
IRF5	KEGG	hsa04380	Osteoclast differentiation	6	122	1.66	6.47e-08	9606.ENSP00000315768,9606.ENSP00000354394,9606.ENSP00000360266,9606.ENSP00000369581,9606.ENSP00000384273,9606.ENSP00000433623	STAT2,STAT1,JUN,IFNB1,RELA,TRAF6
IRF5	KEGG	hsa05212	Pancreatic cancer	2	73	1.41	0.0199	9606.ENSP00000354394,9606.ENSP00000384273	STAT1,RELA
IRF5	KEGG	hsa05130	Pathogenic Escherichia coli infection	5	187	1.4	2.15e-05	9606.ENSP00000358997,9606.ENSP00000360266,9606.ENSP00000384273,9606.ENSP00000401399,9606.ENSP00000433623	IRAK1,JUN,RELA,MYD88,TRAF6
IRF5	KEGG	hsa05200	Pathways in cancer	6	517	1.03	0.00015	9606.ENSP00000262367,9606.ENSP00000315768,9606.ENSP00000354394,9606.ENSP00000360266,9606.ENSP00000384273,9606.ENSP00000433623	CREBBP,STAT2,STAT1,JUN,RELA,TRAF6
IRF5	KEGG	hsa05235	PD-L1 expression and PD-1 checkpoint pathway in cancer	5	88	1.72	7.33e-07	9606.ENSP00000354394,9606.ENSP00000360266,9606.ENSP00000384273,9606.ENSP00000401399,9606.ENSP00000433623	STAT1,JUN,RELA,MYD88,TRAF6
IRF5	KEGG	hsa05133	Pertussis	6	74	1.88	4.76e-09	9606.ENSP00000358997,9606.ENSP00000360266,9606.ENSP00000384273,9606.ENSP00000401399,9606.ENSP00000433623,9606.ENSP00000471896	IRAK1,JUN,RELA,MYD88,TRAF6,IRF3
IRF5	KEGG	hsa04917	Prolactin signaling pathway	2	69	1.43	0.0182	9606.ENSP00000354394,9606.ENSP00000384273	STAT1,RELA
IRF5	KEGG	hsa05215	Prostate cancer	2	96	1.29	0.0316	9606.ENSP00000262367,9606.ENSP00000384273	CREBBP,RELA
IRF5	KEGG	hsa04926	Relaxin signaling pathway	2	128	1.16	0.0498	9606.ENSP00000360266,9606.ENSP00000384273	JUN,RELA
IRF5	KEGG	hsa05211	Renal cell carcinoma	2	66	1.45	0.0175	9606.ENSP00000262367,9606.ENSP00000360266	CREBBP,JUN
IRF5	KEGG	hsa04622	RIG-I-like receptor signaling pathway	6	70	1.9	4.05e-09	9606.ENSP00000368699,9606.ENSP00000369581,9606.ENSP00000380697,9606.ENSP00000384273,9606.ENSP00000433623,9606.ENSP00000471896	ISG15,IFNB1,IRF7,RELA,TRAF6,IRF3
IRF5	KEGG	hsa05132	Salmonella infection	5	209	1.35	3.52e-05	9606.ENSP00000358997,9606.ENSP00000360266,9606.ENSP00000384273,9606.ENSP00000401399,9606.ENSP00000433623	IRAK1,JUN,RELA,MYD88,TRAF6
IRF5	KEGG	hsa05131	Shigellosis	6	218	1.41	1.62e-06	9606.ENSP00000360266,9606.ENSP00000369581,9606.ENSP00000384273,9606.ENSP00000401399,9606.ENSP00000433623,9606.ENSP00000471896	JUN,IFNB1,RELA,MYD88,TRAF6,IRF3
IRF5	KEGG	hsa05222	Small cell lung cancer	2	92	1.31	0.0297	9606.ENSP00000384273,9606.ENSP00000433623	RELA,TRAF6
IRF5	KEGG	hsa04660	T cell receptor signaling pathway	2	101	1.27	0.0342	9606.ENSP00000360266,9606.ENSP00000384273	JUN,RELA
IRF5	KEGG	hsa04658	Th1 and Th2 cell differentiation	3	87	1.51	0.0012	9606.ENSP00000354394,9606.ENSP00000360266,9606.ENSP00000384273	STAT1,JUN,RELA
IRF5	KEGG	hsa04659	Th17 cell differentiation	3	101	1.44	0.0016	9606.ENSP00000354394,9606.ENSP00000360266,9606.ENSP00000384273	STAT1,JUN,RELA
IRF5	KEGG	hsa04919	Thyroid hormone signaling pathway	2	119	1.19	0.0443	9606.ENSP00000262367,9606.ENSP00000354394	CREBBP,STAT1
IRF5	KEGG	hsa04668	TNF signaling pathway	3	112	1.4	0.0021	9606.ENSP00000360266,9606.ENSP00000369581,9606.ENSP00000384273	JUN,IFNB1,RELA
IRF5	KEGG	hsa04620	Toll-like receptor signaling pathway	10	101	1.96	4.93e-16	9606.ENSP00000349770,9606.ENSP00000354394,9606.ENSP00000358997,9606.ENSP00000360266,9606.ENSP00000369581,9606.ENSP00000380697,9606.ENSP00000384273,9606.ENSP00000401399,9606.ENSP00000433623,9606.ENSP00000471896	IRF5,STAT1,IRAK1,JUN,IFNB1,IRF7,RELA,MYD88,TRAF6,IRF3
IRF5	KEGG	hsa05145	Toxoplasmosis	5	105	1.65	1.62e-06	9606.ENSP00000354394,9606.ENSP00000358997,9606.ENSP00000384273,9606.ENSP00000401399,9606.ENSP00000433623	STAT1,IRAK1,RELA,MYD88,TRAF6
IRF5	KEGG	hsa05152	Tuberculosis	7	168	1.59	9.44e-09	9606.ENSP00000262367,9606.ENSP00000354394,9606.ENSP00000358997,9606.ENSP00000369581,9606.ENSP00000384273,9606.ENSP00000401399,9606.ENSP00000433623	CREBBP,STAT1,IRAK1,IFNB1,RELA,MYD88,TRAF6
IRF5	KEGG	hsa05203	Viral carcinogenesis	5	182	1.41	1.97e-05	9606.ENSP00000262367,9606.ENSP00000360266,9606.ENSP00000380697,9606.ENSP00000384273,9606.ENSP00000471896	CREBBP,JUN,IRF7,RELA,IRF3
IRF5	KEGG	hsa05135	Yersinia infection	7	125	1.72	1.77e-09	9606.ENSP00000358997,9606.ENSP00000360266,9606.ENSP00000369581,9606.ENSP00000384273,9606.ENSP00000401399,9606.ENSP00000433623,9606.ENSP00000471896	IRAK1,JUN,IFNB1,RELA,MYD88,TRAF6,IRF3
IRF5	Pfam	PF10421	2-5-oligoadenylate synthetase 1, domain 2, C-terminus	2	4	2.67	0.0188	9606.ENSP00000257570,9606.ENSP00000388001	OASL,OAS1
IRF5	Pfam	PF00605	Interferon regulatory factor transcription factor	3	9	2.49	0.0006	9606.ENSP00000349770,9606.ENSP00000380697,9606.ENSP00000471896	IRF5,IRF7,IRF3
IRF5	Pfam	PF10401	Interferon-regulatory factor 3	3	8	2.54	0.0006	9606.ENSP00000349770,9606.ENSP00000380697,9606.ENSP00000471896	IRF5,IRF7,IRF3
IRF5	Pfam	PF01017	STAT protein, all-alpha domain	2	7	2.43	0.0338	9606.ENSP00000315768,9606.ENSP00000354394	STAT2,STAT1
IRF5	Pfam	PF02864	STAT protein, DNA binding domain	2	7	2.43	0.0338	9606.ENSP00000315768,9606.ENSP00000354394	STAT2,STAT1
IRF5	Pfam	PF02865	STAT protein, protein interaction domain	2	7	2.43	0.0338	9606.ENSP00000315768,9606.ENSP00000354394	STAT2,STAT1
IRF5	Reactome	HSA-450302	Activated tak1 mediates p38 mapk activation	2	23	1.91	0.0117	9606.ENSP00000358997,9606.ENSP00000433623	IRAK1,TRAF6
IRF5	Reactome	HSA-936964	Activation of IRF3/IRF7 mediated by TBK1/IKK epsilon	2	17	2.04	0.0076	9606.ENSP00000380697,9606.ENSP00000471896	IRF7,IRF3
IRF5	Reactome	HSA-1169410	Antiviral mechanism by IFN-stimulated genes	7	81	1.91	9.59e-10	9606.ENSP00000257570,9606.ENSP00000354394,9606.ENSP00000360869,9606.ENSP00000368699,9606.ENSP00000381601,9606.ENSP00000388001,9606.ENSP00000471896	OASL,STAT1,IFIT1,ISG15,MX1,OAS1,IRF3
IRF5	Reactome	HSA-5621575	CD209 (DC-SIGN) signaling	2	21	1.95	0.0104	9606.ENSP00000262367,9606.ENSP00000384273	CREBBP,RELA
IRF5	Reactome	HSA-2559583	Cellular Senescence	3	164	1.23	0.0231	9606.ENSP00000360266,9606.ENSP00000369581,9606.ENSP00000384273	JUN,IFNB1,RELA
IRF5	Reactome	HSA-5621481	C-type lectin receptors (CLRs)	3	136	1.31	0.0139	9606.ENSP00000262367,9606.ENSP00000384273,9606.ENSP00000433623	CREBBP,RELA,TRAF6
IRF5	Reactome	HSA-1280215	Cytokine Signaling in Immune system	20	681	1.44	2.01e-25	9606.ENSP00000257570,9606.ENSP00000306565,9606.ENSP00000315768,9606.ENSP00000345347,9606.ENSP00000349770,9606.ENSP00000354394,9606.ENSP00000358997,9606.ENSP00000360266,9606.ENSP00000360869,9606.ENSP00000360891,9606.ENSP00000368699,9606.ENSP00000369581,9606.ENSP00000371471,9606.ENSP00000380697,9606.ENSP00000381601,9606.ENSP00000384273,9606.ENSP00000388001,9606.ENSP00000401399,9606.ENSP00000433623,…	OASL,ISG20,STAT2,HMGB1,IRF5,STAT1,IRAK1,JUN,IFIT1,IFIT2,ISG15,IFNB1,RSAD2,IRF7,MX1,RELA,OAS1,MYD88,TRAF6,IRF3
IRF5	Reactome	HSA-1834949	Cytosolic sensors of pathogen-associated DNA	5	62	1.88	5.88e-07	9606.ENSP00000262367,9606.ENSP00000380697,9606.ENSP00000384273,9606.ENSP00000401399,9606.ENSP00000471896	CREBBP,IRF7,RELA,MYD88,IRF3
IRF5	Reactome	HSA-168928	DDX58/IFIH1-mediated induction of interferon-alpha/beta	8	76	1.99	6.87e-12	9606.ENSP00000262367,9606.ENSP00000345347,9606.ENSP00000368699,9606.ENSP00000369581,9606.ENSP00000380697,9606.ENSP00000384273,9606.ENSP00000433623,9606.ENSP00000471896	CREBBP,HMGB1,ISG15,IFNB1,IRF7,RELA,TRAF6,IRF3
IRF5	Reactome	HSA-3134963	DEx/H-box helicases activate type I IFN and inflammatory cytokines production	3	7	2.6	8.1e-06	9606.ENSP00000380697,9606.ENSP00000384273,9606.ENSP00000401399	IRF7,RELA,MYD88
IRF5	Reactome	HSA-1643685	Disease	7	1548	0.62	0.0262	9606.ENSP00000262367,9606.ENSP00000315768,9606.ENSP00000354394,9606.ENSP00000360266,9606.ENSP00000368699,9606.ENSP00000384273,9606.ENSP00000401399	CREBBP,STAT2,STAT1,JUN,ISG15,RELA,MYD88
IRF5	Reactome	HSA-5602358	Diseases associated with the TLR signaling cascade	2	24	1.89	0.0125	9606.ENSP00000384273,9606.ENSP00000401399	RELA,MYD88
IRF5	Reactome	HSA-2454202	Fc epsilon receptor (FCERI) signaling	3	129	1.34	0.0126	9606.ENSP00000360266,9606.ENSP00000384273,9606.ENSP00000433623	JUN,RELA,TRAF6
IRF5	Reactome	HSA-168256	Immune System	21	1956	1	6e-19	9606.ENSP00000257570,9606.ENSP00000262367,9606.ENSP00000306565,9606.ENSP00000315768,9606.ENSP00000345347,9606.ENSP00000349770,9606.ENSP00000354394,9606.ENSP00000358997,9606.ENSP00000360266,9606.ENSP00000360869,9606.ENSP00000360891,9606.ENSP00000368699,9606.ENSP00000369581,9606.ENSP00000371471,9606.ENSP00000380697,9606.ENSP00000381601,9606.ENSP00000384273,9606.ENSP00000388001,9606.ENSP00000401399,…	OASL,CREBBP,ISG20,STAT2,HMGB1,IRF5,STAT1,IRAK1,JUN,IFIT1,IFIT2,ISG15,IFNB1,RSAD2,IRF7,MX1,RELA,OAS1,MYD88,TRAF6,IRF3
IRF5	Reactome	HSA-168249	Innate Immune System	11	1025	1	1.62e-07	9606.ENSP00000262367,9606.ENSP00000345347,9606.ENSP00000358997,9606.ENSP00000360266,9606.ENSP00000368699,9606.ENSP00000369581,9606.ENSP00000380697,9606.ENSP00000384273,9606.ENSP00000401399,9606.ENSP00000433623,9606.ENSP00000471896	CREBBP,HMGB1,IRAK1,JUN,ISG15,IFNB1,IRF7,RELA,MYD88,TRAF6,IRF3
IRF5	Reactome	HSA-909733	Interferon alpha/beta signaling	14	69	2.28	4.67e-26	9606.ENSP00000257570,9606.ENSP00000306565,9606.ENSP00000315768,9606.ENSP00000349770,9606.ENSP00000354394,9606.ENSP00000360869,9606.ENSP00000360891,9606.ENSP00000368699,9606.ENSP00000369581,9606.ENSP00000371471,9606.ENSP00000380697,9606.ENSP00000381601,9606.ENSP00000388001,9606.ENSP00000471896	OASL,ISG20,STAT2,IRF5,STAT1,IFIT1,IFIT2,ISG15,IFNB1,RSAD2,IRF7,MX1,OAS1,IRF3
IRF5	Reactome	HSA-877300	Interferon gamma signaling	6	88	1.8	6.08e-08	9606.ENSP00000257570,9606.ENSP00000349770,9606.ENSP00000354394,9606.ENSP00000380697,9606.ENSP00000388001,9606.ENSP00000471896	OASL,IRF5,STAT1,IRF7,OAS1,IRF3
IRF5	Reactome	HSA-9020702	Interleukin-1 signaling	5	99	1.67	4.79e-06	9606.ENSP00000345347,9606.ENSP00000358997,9606.ENSP00000384273,9606.ENSP00000401399,9606.ENSP00000433623	HMGB1,IRAK1,RELA,MYD88,TRAF6
IRF5	Reactome	HSA-8854691	Interleukin-20 family signaling	2	25	1.87	0.0128	9606.ENSP00000315768,9606.ENSP00000354394	STAT2,STAT1
IRF5	Reactome	HSA-937039	IRAK1 recruits IKK complex	2	14	2.12	0.0057	9606.ENSP00000358997,9606.ENSP00000433623	IRAK1,TRAF6
IRF5	Reactome	HSA-975144	IRAK1 recruits IKK complex upon TLR7/8 or 9 stimulation	2	14	2.12	0.0057	9606.ENSP00000358997,9606.ENSP00000433623	IRAK1,TRAF6
IRF5	Reactome	HSA-1169408	ISG15 antiviral mechanism	5	73	1.8	1.19e-06	9606.ENSP00000354394,9606.ENSP00000360869,9606.ENSP00000368699,9606.ENSP00000381601,9606.ENSP00000471896	STAT1,IFIT1,ISG15,MX1,IRF3
IRF5	Reactome	HSA-450321	JNK (c-Jun kinases) phosphorylation and activation mediated by activated human TAK1	2	22	1.93	0.011	9606.ENSP00000358997,9606.ENSP00000433623	IRAK1,TRAF6
IRF5	Reactome	HSA-3134973	LRR FLII-interacting protein 1 (LRRFIP1) activates type I IFN production	2	5	2.57	0.0012	9606.ENSP00000262367,9606.ENSP00000471896	CREBBP,IRF3
IRF5	Reactome	HSA-450294	MAP kinase activation	3	63	1.65	0.0022	9606.ENSP00000358997,9606.ENSP00000360266,9606.ENSP00000433623	IRAK1,JUN,TRAF6
IRF5	Reactome	HSA-975871	MyD88 cascade initiated on plasma membrane	6	84	1.82	5.54e-08	9606.ENSP00000345347,9606.ENSP00000358997,9606.ENSP00000360266,9606.ENSP00000384273,9606.ENSP00000401399,9606.ENSP00000433623	HMGB1,IRAK1,JUN,RELA,MYD88,TRAF6
IRF5	Reactome	HSA-975155	MyD88 dependent cascade initiated on endosome	7	90	1.86	1.55e-09	9606.ENSP00000345347,9606.ENSP00000358997,9606.ENSP00000360266,9606.ENSP00000380697,9606.ENSP00000384273,9606.ENSP00000401399,9606.ENSP00000433623	HMGB1,IRAK1,JUN,IRF7,RELA,MYD88,TRAF6
IRF5	Reactome	HSA-166058	MyD88:MAL(TIRAP) cascade initiated on plasma membrane	6	94	1.77	8.03e-08	9606.ENSP00000345347,9606.ENSP00000358997,9606.ENSP00000360266,9606.ENSP00000384273,9606.ENSP00000401399,9606.ENSP00000433623	HMGB1,IRAK1,JUN,RELA,MYD88,TRAF6
IRF5	Reactome	HSA-936440	Negative regulators of DDX58/IFIH1 signaling	2	33	1.75	0.0207	9606.ENSP00000368699,9606.ENSP00000471896	ISG15,IRF3
IRF5	Reactome	HSA-209560	NF-kB is activated and signals survival	3	13	2.33	3.56e-05	9606.ENSP00000358997,9606.ENSP00000384273,9606.ENSP00000433623	IRAK1,RELA,TRAF6
IRF5	Reactome	HSA-168638	NOD1/2 Signaling Pathway	2	36	1.71	0.0237	9606.ENSP00000358997,9606.ENSP00000433623	IRAK1,TRAF6
IRF5	Reactome	HSA-9013508	NOTCH3 Intracellular Domain Regulates Transcription	2	25	1.87	0.0128	9606.ENSP00000262367,9606.ENSP00000354394	CREBBP,STAT1
IRF5	Reactome	HSA-168643	Nucleotide-binding domain, leucine rich repeat containing receptor (NLR) signaling pathways	3	55	1.71	0.0016	9606.ENSP00000358997,9606.ENSP00000384273,9606.ENSP00000433623	IRAK1,RELA,TRAF6
IRF5	Reactome	HSA-8983711	OAS antiviral response	2	9	2.32	0.0028	9606.ENSP00000257570,9606.ENSP00000388001	OASL,OAS1
IRF5	Reactome	HSA-209543	p75NTR recruits signalling complexes	3	13	2.33	3.56e-05	9606.ENSP00000358997,9606.ENSP00000401399,9606.ENSP00000433623	IRAK1,MYD88,TRAF6
IRF5	Reactome	HSA-193639	p75NTR signals via NF-kB	4	16	2.37	3.63e-07	9606.ENSP00000358997,9606.ENSP00000384273,9606.ENSP00000401399,9606.ENSP00000433623	IRAK1,RELA,MYD88,TRAF6
IRF5	Reactome	HSA-6811558	PI5P, PP2A and IER3 Regulate PI3K/AKT Signaling	3	105	1.43	0.008	9606.ENSP00000358997,9606.ENSP00000401399,9606.ENSP00000433623	IRAK1,MYD88,TRAF6
IRF5	Reactome	HSA-1257604	PIP3 activates AKT signaling	4	264	1.15	0.0071	9606.ENSP00000358997,9606.ENSP00000360266,9606.ENSP00000401399,9606.ENSP00000433623	IRAK1,JUN,MYD88,TRAF6
IRF5	Reactome	HSA-193692	Regulated proteolysis of p75NTR	2	11	2.23	0.0038	9606.ENSP00000384273,9606.ENSP00000433623	RELA,TRAF6
IRF5	Reactome	HSA-912694	Regulation of IFNA signaling	3	25	2.05	0.00019	9606.ENSP00000315768,9606.ENSP00000354394,9606.ENSP00000369581	STAT2,STAT1,IFNB1
IRF5	Reactome	HSA-1810476	RIP-mediated NFkB activation via ZBP1	2	17	2.04	0.0076	9606.ENSP00000384273,9606.ENSP00000401399	RELA,MYD88
IRF5	Reactome	HSA-449147	Signaling by Interleukins	8	440	1.23	7.99e-07	9606.ENSP00000315768,9606.ENSP00000345347,9606.ENSP00000354394,9606.ENSP00000358997,9606.ENSP00000360266,9606.ENSP00000384273,9606.ENSP00000401399,9606.ENSP00000433623	STAT2,HMGB1,STAT1,IRAK1,JUN,RELA,MYD88,TRAF6
IRF5	Reactome	HSA-157118	Signaling by NOTCH	3	202	1.14	0.04	9606.ENSP00000262367,9606.ENSP00000354394,9606.ENSP00000360266	CREBBP,STAT1,JUN
IRF5	Reactome	HSA-445989	TAK1 activates NFkB by phosphorylation and activation of IKKs complex	4	32	2.07	3.82e-06	9606.ENSP00000345347,9606.ENSP00000358997,9606.ENSP00000384273,9606.ENSP00000433623	HMGB1,IRAK1,RELA,TRAF6
IRF5	Reactome	HSA-9013973	TICAM1-dependent activation of IRF3/IRF7	2	12	2.19	0.0044	9606.ENSP00000380697,9606.ENSP00000471896	IRF7,IRF3
IRF5	Reactome	HSA-168164	Toll Like Receptor 3 (TLR3) Cascade	7	92	1.85	1.55e-09	9606.ENSP00000345347,9606.ENSP00000358997,9606.ENSP00000360266,9606.ENSP00000380697,9606.ENSP00000384273,9606.ENSP00000433623,9606.ENSP00000471896	HMGB1,IRAK1,JUN,IRF7,RELA,TRAF6,IRF3
IRF5	Reactome	HSA-166016	Toll Like Receptor 4 (TLR4) Cascade	8	126	1.77	2.66e-10	9606.ENSP00000345347,9606.ENSP00000358997,9606.ENSP00000360266,9606.ENSP00000380697,9606.ENSP00000384273,9606.ENSP00000401399,9606.ENSP00000433623,9606.ENSP00000471896	HMGB1,IRAK1,JUN,IRF7,RELA,MYD88,TRAF6,IRF3
IRF5	Reactome	HSA-918233	TRAF3-dependent IRF activation pathway	4	14	2.43	2.38e-07	9606.ENSP00000262367,9606.ENSP00000369581,9606.ENSP00000380697,9606.ENSP00000471896	CREBBP,IFNB1,IRF7,IRF3
IRF5	Reactome	HSA-975138	TRAF6 mediated induction of NFkB and MAP kinases upon TLR7/8 or 9 activation	6	89	1.8	6.16e-08	9606.ENSP00000345347,9606.ENSP00000358997,9606.ENSP00000360266,9606.ENSP00000384273,9606.ENSP00000401399,9606.ENSP00000433623	HMGB1,IRAK1,JUN,RELA,MYD88,TRAF6
IRF5	Reactome	HSA-933541	TRAF6 mediated IRF7 activation	5	28	2.22	2.86e-08	9606.ENSP00000262367,9606.ENSP00000369581,9606.ENSP00000380697,9606.ENSP00000433623,9606.ENSP00000471896	CREBBP,IFNB1,IRF7,TRAF6,IRF3
IRF5	Reactome	HSA-975110	TRAF6 mediated IRF7 activation in TLR7/8 or 9 signaling	4	13	2.46	1.92e-07	9606.ENSP00000358997,9606.ENSP00000380697,9606.ENSP00000401399,9606.ENSP00000433623	IRAK1,IRF7,MYD88,TRAF6
IRF5	Reactome	HSA-933542	TRAF6 mediated NF-kB activation	3	24	2.07	0.00017	9606.ENSP00000345347,9606.ENSP00000384273,9606.ENSP00000433623	HMGB1,RELA,TRAF6
IRF5	Reactome	HSA-937061	TRIF(TICAM1)-mediated TLR4 signaling	7	96	1.83	1.65e-09	9606.ENSP00000345347,9606.ENSP00000358997,9606.ENSP00000360266,9606.ENSP00000380697,9606.ENSP00000384273,9606.ENSP00000433623,9606.ENSP00000471896	HMGB1,IRAK1,JUN,IRF7,RELA,TRAF6,IRF3
IRF5	Reactome	HSA-1606322	ZBP1(DAI) mediated induction of type I IFNs	3	21	2.12	0.00012	9606.ENSP00000384273,9606.ENSP00000401399,9606.ENSP00000471896	RELA,MYD88,IRF3
IRF5	SMART	SM00348	Interferon regulatory factor	3	8	2.54	6.45e-05	9606.ENSP00000349770,9606.ENSP00000380697,9606.ENSP00000471896	IRF5,IRF7,IRF3
IRF5	SMART	SM01243	Interferon-regulatory factor 3	3	6	2.67	6.45e-05	9606.ENSP00000349770,9606.ENSP00000380697,9606.ENSP00000471896	IRF5,IRF7,IRF3
IRF5	SMART	SM00964	STAT protein, protein interaction domain	2	6	2.49	0.0074	9606.ENSP00000315768,9606.ENSP00000354394	STAT2,STAT1
IRF5	STRING clusters	CL:18492	I-kappaB kinase/NF-kappaB signaling, and interleukin-1 receptor binding	3	65	1.63	0.0145	9606.ENSP00000358997,9606.ENSP00000384273,9606.ENSP00000401399	IRAK1,RELA,MYD88
IRF5	STRING clusters	CL:18006	Immune response to tuberculosis, and interleukin-6 receptor complex	3	19	2.17	0.00067	9606.ENSP00000315768,9606.ENSP00000354394,9606.ENSP00000369581	STAT2,STAT1,IFNB1
IRF5	STRING clusters	CL:19391	Interferon alpha/beta signaling, and ISG15-protein conjugation	10	36	2.41	1.4e-18	9606.ENSP00000257570,9606.ENSP00000306565,9606.ENSP00000349770,9606.ENSP00000360869,9606.ENSP00000360891,9606.ENSP00000368699,9606.ENSP00000371471,9606.ENSP00000380697,9606.ENSP00000381601,9606.ENSP00000388001	OASL,ISG20,IRF5,IFIT1,IFIT2,ISG15,RSAD2,IRF7,MX1,OAS1
IRF5	STRING clusters	CL:19385	Interferon alpha/beta signaling, and Negative regulators of DDX58/IFIH1 signaling	11	61	2.23	1.16e-18	9606.ENSP00000257570,9606.ENSP00000306565,9606.ENSP00000349770,9606.ENSP00000360869,9606.ENSP00000360891,9606.ENSP00000368699,9606.ENSP00000371471,9606.ENSP00000380697,9606.ENSP00000381601,9606.ENSP00000388001,9606.ENSP00000471896	OASL,ISG20,IRF5,IFIT1,IFIT2,ISG15,RSAD2,IRF7,MX1,OAS1,IRF3
IRF5	STRING clusters	CL:18008	Interferon receptor activity, and type iii interferon signaling	2	10	2.27	0.0192	9606.ENSP00000315768,9606.ENSP00000369581	STAT2,IFNB1
IRF5	STRING clusters	CL:18578	IRAK4 deficiency (TLR2/4), and IRAK2, death domain	2	7	2.43	0.0119	9606.ENSP00000358997,9606.ENSP00000401399	IRAK1,MYD88
IRF5	STRING clusters	CL:19397	Microphthalmia with limb anomalies, and Interferon alpha/beta signaling	8	16	2.67	1.79e-16	9606.ENSP00000257570,9606.ENSP00000306565,9606.ENSP00000360869,9606.ENSP00000360891,9606.ENSP00000371471,9606.ENSP00000380697,9606.ENSP00000381601,9606.ENSP00000388001	OASL,ISG20,IFIT1,IFIT2,RSAD2,IRF7,MX1,OAS1
IRF5	STRING clusters	CL:19399	Mixed, incl. 2-5-oligoadenylate synthetase activity, and nephropathia epidemica	4	11	2.53	6.68e-07	9606.ENSP00000360869,9606.ENSP00000360891,9606.ENSP00000371471,9606.ENSP00000388001	IFIT1,IFIT2,RSAD2,OAS1
IRF5	STRING clusters	CL:19402	Mixed, incl. 4fe-4s single cluster domain, and interferon-induced protein with tetratricopeptide repeats 3	3	5	2.75	2.69e-05	9606.ENSP00000360869,9606.ENSP00000360891,9606.ENSP00000371471	IFIT1,IFIT2,RSAD2
IRF5	TISSUES	BTO:0001522	B-lymphocyte cell line	4	101	1.57	0.0035	9606.ENSP00000306565,9606.ENSP00000354394,9606.ENSP00000360266,9606.ENSP00000381601	ISG20,STAT1,JUN,MX1
IRF5	TISSUES	BTO:0000583	Bone marrow cancer cell	7	395	1.22	0.00025	9606.ENSP00000262367,9606.ENSP00000315768,9606.ENSP00000345347,9606.ENSP00000354394,9606.ENSP00000360266,9606.ENSP00000401399,9606.ENSP00000471896	CREBBP,STAT2,HMGB1,STAT1,JUN,MYD88,IRF3
IRF5	TISSUES	BTO:0001271	Leukemia cell	8	949	0.9	0.0035	9606.ENSP00000262367,9606.ENSP00000315768,9606.ENSP00000345347,9606.ENSP00000354394,9606.ENSP00000358997,9606.ENSP00000360266,9606.ENSP00000401399,9606.ENSP00000471896	CREBBP,STAT2,HMGB1,STAT1,IRAK1,JUN,MYD88,IRF3
IRF5	UniProt Keywords	KW-0010	Activator	7	674	0.99	0.00034	9606.ENSP00000262367,9606.ENSP00000315768,9606.ENSP00000354394,9606.ENSP00000360266,9606.ENSP00000380697,9606.ENSP00000384273,9606.ENSP00000471896	CREBBP,STAT2,STAT1,JUN,IRF7,RELA,IRF3
IRF5	UniProt Keywords	KW-0051	Antiviral defense	14	127	2.01	3.9e-23	9606.ENSP00000257570,9606.ENSP00000306565,9606.ENSP00000315768,9606.ENSP00000349770,9606.ENSP00000354394,9606.ENSP00000360869,9606.ENSP00000360891,9606.ENSP00000368699,9606.ENSP00000369581,9606.ENSP00000371471,9606.ENSP00000380697,9606.ENSP00000381601,9606.ENSP00000388001,9606.ENSP00000471896	OASL,ISG20,STAT2,IRF5,STAT1,IFIT1,IFIT2,ISG15,IFNB1,RSAD2,IRF7,MX1,OAS1,IRF3
IRF5	UniProt Keywords	KW-0963	Cytoplasm	18	5028	0.52	1.9e-06	9606.ENSP00000257570,9606.ENSP00000262367,9606.ENSP00000306565,9606.ENSP00000315768,9606.ENSP00000345347,9606.ENSP00000349770,9606.ENSP00000354394,9606.ENSP00000358997,9606.ENSP00000360869,9606.ENSP00000360891,9606.ENSP00000368699,9606.ENSP00000380697,9606.ENSP00000381601,9606.ENSP00000384273,9606.ENSP00000388001,9606.ENSP00000401399,9606.ENSP00000433623,9606.ENSP00000471896	OASL,CREBBP,ISG20,STAT2,HMGB1,IRF5,STAT1,IRAK1,IFIT1,IFIT2,ISG15,IRF7,MX1,RELA,OAS1,MYD88,TRAF6,IRF3
IRF5	UniProt Keywords	KW-0238	DNA-binding	8	1940	0.58	0.036	9606.ENSP00000315768,9606.ENSP00000345347,9606.ENSP00000349770,9606.ENSP00000354394,9606.ENSP00000360266,9606.ENSP00000380697,9606.ENSP00000384273,9606.ENSP00000471896	STAT2,HMGB1,IRF5,STAT1,JUN,IRF7,RELA,IRF3
IRF5	UniProt Keywords	KW-0945	Host-virus interaction	11	534	1.28	3.25e-10	9606.ENSP00000262367,9606.ENSP00000315768,9606.ENSP00000345347,9606.ENSP00000354394,9606.ENSP00000358997,9606.ENSP00000360869,9606.ENSP00000368699,9606.ENSP00000371471,9606.ENSP00000380697,9606.ENSP00000384273,9606.ENSP00000471896	CREBBP,STAT2,HMGB1,STAT1,IRAK1,IFIT1,ISG15,RSAD2,IRF7,RELA,IRF3
IRF5	UniProt Keywords	KW-0391	Immunity	15	522	1.43	3.22e-17	9606.ENSP00000257570,9606.ENSP00000306565,9606.ENSP00000345347,9606.ENSP00000349770,9606.ENSP00000358997,9606.ENSP00000360869,9606.ENSP00000360891,9606.ENSP00000368699,9606.ENSP00000371471,9606.ENSP00000380697,9606.ENSP00000381601,9606.ENSP00000388001,9606.ENSP00000401399,9606.ENSP00000433623,9606.ENSP00000471896	OASL,ISG20,HMGB1,IRF5,IRAK1,IFIT1,IFIT2,ISG15,RSAD2,IRF7,MX1,OAS1,MYD88,TRAF6,IRF3
IRF5	UniProt Keywords	KW-0399	Innate immunity	14	324	1.6	5.6e-18	9606.ENSP00000257570,9606.ENSP00000306565,9606.ENSP00000345347,9606.ENSP00000349770,9606.ENSP00000358997,9606.ENSP00000360869,9606.ENSP00000360891,9606.ENSP00000368699,9606.ENSP00000371471,9606.ENSP00000380697,9606.ENSP00000381601,9606.ENSP00000388001,9606.ENSP00000401399,9606.ENSP00000471896	OASL,ISG20,HMGB1,IRF5,IRAK1,IFIT1,IFIT2,ISG15,RSAD2,IRF7,MX1,OAS1,MYD88,IRF3
IRF5	UniProt Keywords	KW-1017	Isopeptide bond	10	1706	0.74	0.00031	9606.ENSP00000262367,9606.ENSP00000349770,9606.ENSP00000354394,9606.ENSP00000358997,9606.ENSP00000360266,9606.ENSP00000368699,9606.ENSP00000380697,9606.ENSP00000384273,9606.ENSP00000433623,9606.ENSP00000471896	CREBBP,IRF5,STAT1,IRAK1,JUN,ISG15,IRF7,RELA,TRAF6,IRF3
IRF5	UniProt Keywords	KW-0551	Lipid droplet	3	43	1.81	0.0011	9606.ENSP00000358997,9606.ENSP00000371471,9606.ENSP00000433623	IRAK1,RSAD2,TRAF6
IRF5	UniProt Keywords	KW-0539	Nucleus	16	5208	0.46	0.0003	9606.ENSP00000257570,9606.ENSP00000262367,9606.ENSP00000306565,9606.ENSP00000315768,9606.ENSP00000345347,9606.ENSP00000349770,9606.ENSP00000354394,9606.ENSP00000358997,9606.ENSP00000360266,9606.ENSP00000380697,9606.ENSP00000381601,9606.ENSP00000384273,9606.ENSP00000388001,9606.ENSP00000401399,9606.ENSP00000433623,9606.ENSP00000471896	OASL,CREBBP,ISG20,STAT2,HMGB1,IRF5,STAT1,IRAK1,JUN,IRF7,MX1,RELA,OAS1,MYD88,TRAF6,IRF3
IRF5	UniProt Keywords	KW-0694	RNA-binding	5	670	0.84	0.036	9606.ENSP00000257570,9606.ENSP00000306565,9606.ENSP00000360869,9606.ENSP00000360891,9606.ENSP00000388001	OASL,ISG20,IFIT1,IFIT2,OAS1
IRF5	UniProt Keywords	KW-0832	Ubl conjugation	13	2383	0.71	1.17e-05	9606.ENSP00000262367,9606.ENSP00000315768,9606.ENSP00000349770,9606.ENSP00000354394,9606.ENSP00000358997,9606.ENSP00000360266,9606.ENSP00000360869,9606.ENSP00000380697,9606.ENSP00000381601,9606.ENSP00000384273,9606.ENSP00000401399,9606.ENSP00000433623,9606.ENSP00000471896	CREBBP,STAT2,IRF5,STAT1,IRAK1,JUN,IFIT1,IRF7,MX1,RELA,MYD88,TRAF6,IRF3
IRF5	WikiPathways	WP2324	AGE/RAGE pathway	4	66	1.75	2.07e-05	9606.ENSP00000354394,9606.ENSP00000360266,9606.ENSP00000384273,9606.ENSP00000401399	STAT1,JUN,RELA,MYD88
IRF5	WikiPathways	WP138	Androgen receptor signaling pathway	3	88	1.5	0.0018	9606.ENSP00000262367,9606.ENSP00000360266,9606.ENSP00000384273	CREBBP,JUN,RELA
IRF5	WikiPathways	WP5113	Antiviral and anti-inflammatory effects of Nrf2 on SARS-CoV-2 pathway	2	31	1.78	0.0074	9606.ENSP00000384273,9606.ENSP00000471896	RELA,IRF3
IRF5	WikiPathways	WP3926	ApoE and miR-146 in inflammation and atherosclerosis	3	8	2.54	4.92e-06	9606.ENSP00000358997,9606.ENSP00000384273,9606.ENSP00000433623	IRAK1,RELA,TRAF6
IRF5	WikiPathways	WP254	Apoptosis	5	84	1.74	1.02e-06	9606.ENSP00000349770,9606.ENSP00000360266,9606.ENSP00000380697,9606.ENSP00000384273,9606.ENSP00000471896	IRF5,JUN,IRF7,RELA,IRF3
IRF5	WikiPathways	WP1772	Apoptosis modulation and signaling	4	90	1.62	5.92e-05	9606.ENSP00000358997,9606.ENSP00000360266,9606.ENSP00000401399,9606.ENSP00000433623	IRAK1,JUN,MYD88,TRAF6
IRF5	WikiPathways	WP23	B cell receptor signaling pathway	2	97	1.28	0.0439	9606.ENSP00000360266,9606.ENSP00000384273	JUN,RELA
IRF5	WikiPathways	WP2380	Brain-derived neurotrophic factor (BDNF) signaling pathway	4	143	1.42	0.0003	9606.ENSP00000354394,9606.ENSP00000360266,9606.ENSP00000384273,9606.ENSP00000433623	STAT1,JUN,RELA,TRAF6
IRF5	WikiPathways	WP3929	Chemokine signaling pathway	3	164	1.23	0.0088	9606.ENSP00000315768,9606.ENSP00000354394,9606.ENSP00000384273	STAT2,STAT1,RELA
IRF5	WikiPathways	WP4655	Cytosolic DNA-sensing pathway	5	73	1.8	5.72e-07	9606.ENSP00000368699,9606.ENSP00000369581,9606.ENSP00000380697,9606.ENSP00000384273,9606.ENSP00000471896	ISG15,IFNB1,IRF7,RELA,IRF3
IRF5	WikiPathways	WP4217	Ebola virus pathway in host	5	129	1.56	6.76e-06	9606.ENSP00000262367,9606.ENSP00000354394,9606.ENSP00000380697,9606.ENSP00000384273,9606.ENSP00000471896	CREBBP,STAT1,IRF7,RELA,IRF3
IRF5	WikiPathways	WP262	Ebstein-Barr virus LMP1 signaling	4	23	2.21	5.72e-07	9606.ENSP00000358997,9606.ENSP00000369581,9606.ENSP00000384273,9606.ENSP00000433623	IRAK1,IFNB1,RELA,TRAF6
IRF5	WikiPathways	WP4136	Fibrin complement receptor 3 signaling pathway	5	41	2.06	5.47e-08	9606.ENSP00000358997,9606.ENSP00000369581,9606.ENSP00000401399,9606.ENSP00000433623,9606.ENSP00000471896	IRAK1,IFNB1,MYD88,TRAF6,IRF3
IRF5	WikiPathways	WP4666	Hepatitis B infection	11	151	1.83	1.96e-15	9606.ENSP00000262367,9606.ENSP00000315768,9606.ENSP00000354394,9606.ENSP00000358997,9606.ENSP00000360266,9606.ENSP00000369581,9606.ENSP00000380697,9606.ENSP00000384273,9606.ENSP00000401399,9606.ENSP00000433623,9606.ENSP00000471896	CREBBP,STAT2,STAT1,IRAK1,JUN,IFNB1,IRF7,RELA,MYD88,TRAF6,IRF3
IRF5	WikiPathways	WP4880	Host-pathogen interaction of human coronaviruses - interferon induction	7	33	2.3	1.09e-12	9606.ENSP00000315768,9606.ENSP00000354394,9606.ENSP00000360266,9606.ENSP00000388001,9606.ENSP00000401399,9606.ENSP00000433623,9606.ENSP00000471896	STAT2,STAT1,JUN,OAS1,MYD88,TRAF6,IRF3
IRF5	WikiPathways	WP2865	IL1 and megakaryocytes in obesity	2	24	1.89	0.0048	9606.ENSP00000358997,9606.ENSP00000401399	IRAK1,MYD88
IRF5	WikiPathways	WP195	IL-1 signaling pathway	5	54	1.94	1.73e-07	9606.ENSP00000358997,9606.ENSP00000360266,9606.ENSP00000384273,9606.ENSP00000401399,9606.ENSP00000433623	IRAK1,JUN,RELA,MYD88,TRAF6
IRF5	WikiPathways	WP4495	IL-10 anti-inflammatory signaling pathway	2	12	2.19	0.0015	9606.ENSP00000315768,9606.ENSP00000354394	STAT2,STAT1
IRF5	WikiPathways	WP2112	IL-17 signaling pathway	2	32	1.77	0.0077	9606.ENSP00000384273,9606.ENSP00000433623	RELA,TRAF6
IRF5	WikiPathways	WP4754	IL-18 signaling pathway	5	270	1.24	0.00017	9606.ENSP00000358997,9606.ENSP00000360266,9606.ENSP00000384273,9606.ENSP00000401399,9606.ENSP00000433623	IRAK1,JUN,RELA,MYD88,TRAF6
IRF5	WikiPathways	WP49	IL-2 signaling pathway	2	42	1.65	0.0114	9606.ENSP00000354394,9606.ENSP00000360266	STAT1,JUN
IRF5	WikiPathways	WP395	IL-4 signaling pathway	2	54	1.54	0.0165	9606.ENSP00000354394,9606.ENSP00000384273	STAT1,RELA
IRF5	WikiPathways	WP127	IL-5 signaling pathway	2	40	1.67	0.0107	9606.ENSP00000354394,9606.ENSP00000360266	STAT1,JUN
IRF5	WikiPathways	WP364	IL-6 signaling pathway	2	43	1.64	0.0115	9606.ENSP00000262367,9606.ENSP00000354394	CREBBP,STAT1
IRF5	WikiPathways	WP4197	Immune response to tuberculosis	5	23	2.31	4.28e-09	9606.ENSP00000315768,9606.ENSP00000354394,9606.ENSP00000360869,9606.ENSP00000381601,9606.ENSP00000388001	STAT2,STAT1,IFIT1,MX1,OAS1
IRF5	WikiPathways	WP3414	Initiation of transcription and translation elongation at the HIV-1 LTR	2	32	1.77	0.0077	9606.ENSP00000262367,9606.ENSP00000384273	CREBBP,RELA
IRF5	WikiPathways	WP585	Interferon type I signaling pathways	2	53	1.55	0.0161	9606.ENSP00000315768,9606.ENSP00000354394	STAT2,STAT1
IRF5	WikiPathways	WP2637	Interleukin-1 (IL-1) structural pathway	5	47	2	9.64e-08	9606.ENSP00000358997,9606.ENSP00000380697,9606.ENSP00000384273,9606.ENSP00000401399,9606.ENSP00000433623	IRAK1,IRF7,RELA,MYD88,TRAF6
IRF5	WikiPathways	WP3656	Interleukin-1 induced activation of NF-kB	2	10	2.27	0.0012	9606.ENSP00000358997,9606.ENSP00000433623	IRAK1,TRAF6
IRF5	WikiPathways	WP2332	Interleukin-11 signaling pathway	2	44	1.63	0.0119	9606.ENSP00000354394,9606.ENSP00000384273	STAT1,RELA
IRF5	WikiPathways	WP2034	Leptin signaling pathway	2	75	1.4	0.0283	9606.ENSP00000354394,9606.ENSP00000384273	STAT1,RELA
IRF5	WikiPathways	WP4478	LTF danger signal response pathway	4	19	2.29	3.21e-07	9606.ENSP00000358997,9606.ENSP00000369581,9606.ENSP00000401399,9606.ENSP00000433623	IRAK1,IFNB1,MYD88,TRAF6
IRF5	WikiPathways	WP382	MAPK signaling pathway	3	245	1.06	0.0221	9606.ENSP00000360266,9606.ENSP00000384273,9606.ENSP00000433623	JUN,RELA,TRAF6
IRF5	WikiPathways	WP3298	Melatonin metabolism and effects	2	35	1.73	0.0088	9606.ENSP00000358997,9606.ENSP00000433623	IRAK1,TRAF6
IRF5	WikiPathways	WP4329	miRNAs involvement in the immune response in sepsis	6	37	2.18	2.79e-10	9606.ENSP00000349770,9606.ENSP00000358997,9606.ENSP00000380697,9606.ENSP00000384273,9606.ENSP00000401399,9606.ENSP00000433623	IRF5,IRAK1,IRF7,RELA,MYD88,TRAF6
IRF5	WikiPathways	WP5038	Mitochondrial immune response to SARS-CoV-2	3	32	1.94	0.00014	9606.ENSP00000380697,9606.ENSP00000433623,9606.ENSP00000471896	IRF7,TRAF6,IRF3
IRF5	WikiPathways	WP5072	Modulators of TCR signaling and T cell activation	2	60	1.49	0.0199	9606.ENSP00000384273,9606.ENSP00000433623	RELA,TRAF6
IRF5	WikiPathways	WP3877	MYD88 distinct input-output pathway	4	18	2.32	2.81e-07	9606.ENSP00000358997,9606.ENSP00000360266,9606.ENSP00000401399,9606.ENSP00000433623	IRAK1,JUN,MYD88,TRAF6
IRF5	WikiPathways	WP4919	Neuroinflammation	2	13	2.16	0.0017	9606.ENSP00000360266,9606.ENSP00000384273	JUN,RELA
IRF5	WikiPathways	WP4341	Non-genomic actions of 1,25 dihydroxyvitamin D3	5	71	1.82	5.32e-07	9606.ENSP00000315768,9606.ENSP00000354394,9606.ENSP00000360266,9606.ENSP00000368699,9606.ENSP00000371471	STAT2,STAT1,JUN,ISG15,RSAD2
IRF5	WikiPathways	WP3865	Novel intracellular components of RIG-I-like receptor (RLR) pathway	6	59	1.98	3.11e-09	9606.ENSP00000368699,9606.ENSP00000369581,9606.ENSP00000380697,9606.ENSP00000384273,9606.ENSP00000433623,9606.ENSP00000471896	ISG15,IFNB1,IRF7,RELA,TRAF6,IRF3
IRF5	WikiPathways	WP2374	Oncostatin M signaling pathway	2	65	1.46	0.0225	9606.ENSP00000354394,9606.ENSP00000384273	STAT1,RELA
IRF5	WikiPathways	WP4558	Overview of interferons-mediated signaling pathway	3	36	1.89	0.00018	9606.ENSP00000315768,9606.ENSP00000354394,9606.ENSP00000369581	STAT2,STAT1,IFNB1
IRF5	WikiPathways	WP4963	p53 transcriptional gene network	2	67	1.44	0.0232	9606.ENSP00000349770,9606.ENSP00000368699	IRF5,ISG15
IRF5	WikiPathways	WP4263	Pancreatic adenocarcinoma pathway	2	87	1.33	0.0371	9606.ENSP00000354394,9606.ENSP00000384273	STAT1,RELA
IRF5	WikiPathways	WP4705	Pathways of nucleic acid metabolism and innate immune sensing	3	16	2.24	2.38e-05	9606.ENSP00000369581,9606.ENSP00000388001,9606.ENSP00000471896	IFNB1,OAS1,IRF3
IRF5	WikiPathways	WP2526	PDGF pathway	2	40	1.67	0.0107	9606.ENSP00000354394,9606.ENSP00000360266	STAT1,JUN
IRF5	WikiPathways	WP3972	PDGFR-beta pathway	2	29	1.81	0.0066	9606.ENSP00000354394,9606.ENSP00000360266	STAT1,JUN
IRF5	WikiPathways	WP3611	Photodynamic therapy-induced AP-1 survival signaling.	2	50	1.57	0.0147	9606.ENSP00000360266,9606.ENSP00000433623	JUN,TRAF6
IRF5	WikiPathways	WP3617	Photodynamic therapy-induced NF-kB survival signaling	2	35	1.73	0.0088	9606.ENSP00000384273,9606.ENSP00000433623	RELA,TRAF6
IRF5	WikiPathways	WP2037	Prolactin signaling pathway	3	76	1.57	0.0012	9606.ENSP00000354394,9606.ENSP00000360266,9606.ENSP00000384273	STAT1,JUN,RELA
IRF5	WikiPathways	WP2018	RANKL/RANK signaling pathway	4	55	1.83	1.07e-05	9606.ENSP00000354394,9606.ENSP00000360266,9606.ENSP00000384273,9606.ENSP00000433623	STAT1,JUN,RELA,TRAF6
IRF5	WikiPathways	WP1449	Regulation of toll-like receptor signaling pathway	10	139	1.83	3.55e-14	9606.ENSP00000349770,9606.ENSP00000354394,9606.ENSP00000358997,9606.ENSP00000360266,9606.ENSP00000369581,9606.ENSP00000380697,9606.ENSP00000384273,9606.ENSP00000401399,9606.ENSP00000433623,9606.ENSP00000471896	IRF5,STAT1,IRAK1,JUN,IFNB1,IRF7,RELA,MYD88,TRAF6,IRF3
IRF5	WikiPathways	WP4912	SARS coronavirus and innate immunity	4	31	2.08	1.47e-06	9606.ENSP00000315768,9606.ENSP00000354394,9606.ENSP00000369581,9606.ENSP00000471896	STAT2,STAT1,IFNB1,IRF3
IRF5	WikiPathways	WP5116	SARS-CoV-2 B.1.1.7 variant antagonises innate immune activation	3	9	2.49	6.3e-06	9606.ENSP00000369581,9606.ENSP00000433623,9606.ENSP00000471896	IFNB1,TRAF6,IRF3
IRF5	WikiPathways	WP5039	SARS-CoV-2 innate immunity evasion and cell-specific immune response	8	66	2.05	9.32e-13	9606.ENSP00000315768,9606.ENSP00000354394,9606.ENSP00000360891,9606.ENSP00000369581,9606.ENSP00000380697,9606.ENSP00000381601,9606.ENSP00000433623,9606.ENSP00000471896	STAT2,STAT1,IFIT2,IFNB1,IRF7,MX1,TRAF6,IRF3
IRF5	WikiPathways	WP615	Senescence and autophagy in cancer	4	105	1.55	0.0001	9606.ENSP00000349770,9606.ENSP00000360266,9606.ENSP00000369581,9606.ENSP00000380697	IRF5,JUN,IFNB1,IRF7
IRF5	WikiPathways	WP4496	Signal transduction through IL1R	6	32	2.24	1.41e-10	9606.ENSP00000358997,9606.ENSP00000360266,9606.ENSP00000369581,9606.ENSP00000384273,9606.ENSP00000401399,9606.ENSP00000433623	IRAK1,JUN,IFNB1,RELA,MYD88,TRAF6
IRF5	WikiPathways	WP4658	Small cell lung cancer	2	95	1.29	0.0428	9606.ENSP00000384273,9606.ENSP00000433623	RELA,TRAF6
IRF5	WikiPathways	WP4961	STING pathway in Kawasaki-like disease and COVID-19	3	21	2.12	4.79e-05	9606.ENSP00000369581,9606.ENSP00000384273,9606.ENSP00000471896	IFNB1,RELA,IRF3
IRF5	WikiPathways	WP4479	Supression of HMGB1 mediated inflammation by THBD	2	9	2.32	0.001	9606.ENSP00000345347,9606.ENSP00000384273	HMGB1,RELA
IRF5	WikiPathways	WP5098	T-cell activation SARS-CoV-2	4	86	1.64	5.14e-05	9606.ENSP00000360266,9606.ENSP00000369581,9606.ENSP00000384273,9606.ENSP00000401399	JUN,IFNB1,RELA,MYD88
IRF5	WikiPathways	WP69	T-cell receptor (TCR) signaling pathway	3	89	1.5	0.0018	9606.ENSP00000360266,9606.ENSP00000384273,9606.ENSP00000433623	JUN,RELA,TRAF6
IRF5	WikiPathways	WP560	TGF-beta receptor signaling	3	54	1.71	0.00053	9606.ENSP00000262367,9606.ENSP00000354394,9606.ENSP00000360266	CREBBP,STAT1,JUN
IRF5	WikiPathways	WP4816	TGF-beta receptor signaling in skeletal dysplasias	3	58	1.68	0.00064	9606.ENSP00000262367,9606.ENSP00000354394,9606.ENSP00000360266	CREBBP,STAT1,JUN
IRF5	WikiPathways	WP366	TGF-beta signaling pathway	3	132	1.33	0.0053	9606.ENSP00000262367,9606.ENSP00000360266,9606.ENSP00000433623	CREBBP,JUN,TRAF6
IRF5	WikiPathways	WP2203	Thymic stromal lymphopoietin (TSLP) signaling pathway	2	47	1.6	0.0132	9606.ENSP00000354394,9606.ENSP00000384273	STAT1,RELA
IRF5	WikiPathways	WP2032	Thyroid stimulating hormone (TSH) signaling pathway	2	66	1.45	0.0228	9606.ENSP00000354394,9606.ENSP00000360266	STAT1,JUN
IRF5	WikiPathways	WP3851	TLR4 signaling and tolerance	6	28	2.3	8.86e-11	9606.ENSP00000358997,9606.ENSP00000369581,9606.ENSP00000380697,9606.ENSP00000401399,9606.ENSP00000433623,9606.ENSP00000471896	IRAK1,IFNB1,IRF7,MYD88,TRAF6,IRF3
IRF5	WikiPathways	WP231	TNF-alpha signaling pathway	2	92	1.31	0.0408	9606.ENSP00000262367,9606.ENSP00000360266	CREBBP,JUN
IRF5	WikiPathways	WP2036	TNF-related weak inducer of apoptosis (TWEAK) signaling pathway	2	42	1.65	0.0114	9606.ENSP00000360266,9606.ENSP00000384273	JUN,RELA
IRF5	WikiPathways	WP75	Toll-like receptor signaling pathway	10	103	1.96	3.08e-15	9606.ENSP00000349770,9606.ENSP00000354394,9606.ENSP00000358997,9606.ENSP00000360266,9606.ENSP00000369581,9606.ENSP00000380697,9606.ENSP00000384273,9606.ENSP00000401399,9606.ENSP00000433623,9606.ENSP00000471896	IRF5,STAT1,IRAK1,JUN,IFNB1,IRF7,RELA,MYD88,TRAF6,IRF3
IRF5	WikiPathways	WP3858	Toll-like receptor signaling related to MyD88	6	31	2.26	1.34e-10	9606.ENSP00000358997,9606.ENSP00000380697,9606.ENSP00000384273,9606.ENSP00000401399,9606.ENSP00000433623,9606.ENSP00000471896	IRAK1,IRF7,RELA,MYD88,TRAF6,IRF3
IRF5	WikiPathways	WP4868	Type I interferon induction and signaling during SARS-CoV-2 infection	7	31	2.32	9.32e-13	9606.ENSP00000315768,9606.ENSP00000354394,9606.ENSP00000380697,9606.ENSP00000388001,9606.ENSP00000401399,9606.ENSP00000433623,9606.ENSP00000471896	STAT2,STAT1,IRF7,OAS1,MYD88,TRAF6,IRF3
IRF5	WikiPathways	WP619	Type II interferon signaling (IFNG)	6	37	2.18	2.79e-10	9606.ENSP00000315768,9606.ENSP00000354394,9606.ENSP00000360891,9606.ENSP00000368699,9606.ENSP00000369581,9606.ENSP00000388001	STAT2,STAT1,IFIT2,ISG15,IFNB1,OAS1
IRF5	WikiPathways	WP2113	Type III interferon signaling	2	10	2.27	0.0012	9606.ENSP00000315768,9606.ENSP00000354394	STAT2,STAT1
IRF5	WikiPathways	WP3888	VEGFA-VEGFR2 signaling pathway	5	428	1.04	0.0012	9606.ENSP00000262367,9606.ENSP00000345347,9606.ENSP00000354394,9606.ENSP00000360266,9606.ENSP00000384273	CREBBP,HMGB1,STAT1,JUN,RELA
IRF5	WikiPathways	WP399	Wnt signaling pathway and pluripotency	2	101	1.27	0.0468	9606.ENSP00000262367,9606.ENSP00000360266	CREBBP,JUN
NKX2-3	GO Process	GO:0007389	Pattern specification process	10	432	1.33	1.12e-07	9606.ENSP00000262426,9606.ENSP00000272369,9606.ENSP00000309913,9606.ENSP00000334458,9606.ENSP00000340874,9606.ENSP00000352565,9606.ENSP00000362588,9606.ENSP00000364190,9606.ENSP00000386170,9606.ENSP00000405890	FOXF1,MEIS1,TBX5,GATA4,MEF2C,HAND2,PBX3,PBX2,TBX20,PBX1
NKX2-3	GO Process	GO:0009887	Animal organ morphogenesis	12	967	1.06	2.6e-07	9606.ENSP00000262426,9606.ENSP00000272369,9606.ENSP00000309913,9606.ENSP00000334458,9606.ENSP00000340874,9606.ENSP00000342828,9606.ENSP00000352565,9606.ENSP00000361467,9606.ENSP00000362588,9606.ENSP00000364190,9606.ENSP00000386170,9606.ENSP00000405890	FOXF1,MEIS1,TBX5,GATA4,MEF2C,NKX2-3,HAND2,DLG5,PBX3,PBX2,TBX20,PBX1
NKX2-3	GO Process	GO:0045944	Positive regulation of transcription by rna polymerase ii	13	1253	0.99	2.6e-07	9606.ENSP00000262426,9606.ENSP00000272369,9606.ENSP00000309913,9606.ENSP00000334458,9606.ENSP00000340874,9606.ENSP00000342828,9606.ENSP00000346389,9606.ENSP00000352565,9606.ENSP00000362588,9606.ENSP00000364190,9606.ENSP00000386170,9606.ENSP00000405890,9606.ENSP00000429553	FOXF1,MEIS1,TBX5,GATA4,MEF2C,NKX2-3,MEF2A,HAND2,PBX3,PBX2,TBX20,PBX1,NKX6-3
NKX2-3	GO Process	GO:0003208	Cardiac ventricle morphogenesis	6	72	1.89	5.45e-07	9606.ENSP00000262426,9606.ENSP00000309913,9606.ENSP00000334458,9606.ENSP00000340874,9606.ENSP00000352565,9606.ENSP00000386170	FOXF1,TBX5,GATA4,MEF2C,HAND2,TBX20
NKX2-3	GO Process	GO:0010628	Positive regulation of gene expression	15	2337	0.78	1.02e-06	9606.ENSP00000262426,9606.ENSP00000272369,9606.ENSP00000302846,9606.ENSP00000309913,9606.ENSP00000321345,9606.ENSP00000334458,9606.ENSP00000340874,9606.ENSP00000342828,9606.ENSP00000346389,9606.ENSP00000352565,9606.ENSP00000362588,9606.ENSP00000364190,9606.ENSP00000386170,9606.ENSP00000405890,9606.ENSP00000429553	FOXF1,MEIS1,PTGER4,TBX5,IL23R,GATA4,MEF2C,NKX2-3,MEF2A,HAND2,PBX3,PBX2,TBX20,PBX1,NKX6-3
NKX2-3	GO Process	GO:0035239	Tube morphogenesis	10	656	1.15	1.04e-06	9606.ENSP00000262426,9606.ENSP00000272369,9606.ENSP00000309913,9606.ENSP00000334458,9606.ENSP00000340874,9606.ENSP00000342828,9606.ENSP00000352565,9606.ENSP00000361467,9606.ENSP00000386170,9606.ENSP00000405890	FOXF1,MEIS1,TBX5,GATA4,MEF2C,NKX2-3,HAND2,DLG5,TBX20,PBX1
NKX2-3	GO Process	GO:0031328	Positive regulation of cellular biosynthetic process	14	2005	0.81	1.38e-06	9606.ENSP00000262426,9606.ENSP00000272369,9606.ENSP00000309913,9606.ENSP00000311857,9606.ENSP00000334458,9606.ENSP00000340874,9606.ENSP00000342828,9606.ENSP00000346389,9606.ENSP00000352565,9606.ENSP00000362588,9606.ENSP00000364190,9606.ENSP00000386170,9606.ENSP00000405890,9606.ENSP00000429553	FOXF1,MEIS1,TBX5,PTPN2,GATA4,MEF2C,NKX2-3,MEF2A,HAND2,PBX3,PBX2,TBX20,PBX1,NKX6-3
NKX2-3	GO Process	GO:0003207	Cardiac chamber formation	4	11	2.53	1.7e-06	9606.ENSP00000309913,9606.ENSP00000340874,9606.ENSP00000352565,9606.ENSP00000386170	TBX5,MEF2C,HAND2,TBX20
NKX2-3	GO Process	GO:0009790	Embryo development	11	1002	1.01	1.7e-06	9606.ENSP00000262426,9606.ENSP00000272369,9606.ENSP00000275364,9606.ENSP00000309913,9606.ENSP00000334458,9606.ENSP00000340874,9606.ENSP00000352565,9606.ENSP00000362588,9606.ENSP00000364190,9606.ENSP00000386170,9606.ENSP00000405890	FOXF1,MEIS1,GNA12,TBX5,GATA4,MEF2C,HAND2,PBX3,PBX2,TBX20,PBX1
NKX2-3	GO Process	GO:0030154	Cell differentiation	17	3702	0.63	1.7e-06	9606.ENSP00000262426,9606.ENSP00000272369,9606.ENSP00000275364,9606.ENSP00000302846,9606.ENSP00000309913,9606.ENSP00000311857,9606.ENSP00000334458,9606.ENSP00000340874,9606.ENSP00000342828,9606.ENSP00000346389,9606.ENSP00000352565,9606.ENSP00000361467,9606.ENSP00000362588,9606.ENSP00000364190,9606.ENSP00000386170,9606.ENSP00000405890,9606.ENSP00000429553	FOXF1,MEIS1,GNA12,PTGER4,TBX5,PTPN2,GATA4,MEF2C,NKX2-3,MEF2A,HAND2,DLG5,PBX3,PBX2,TBX20,PBX1,NKX6-3
NKX2-3	GO Process	GO:0060485	Mesenchyme development	7	212	1.49	1.7e-06	9606.ENSP00000262426,9606.ENSP00000309913,9606.ENSP00000334458,9606.ENSP00000340874,9606.ENSP00000352565,9606.ENSP00000361467,9606.ENSP00000386170	FOXF1,TBX5,GATA4,MEF2C,HAND2,DLG5,TBX20
NKX2-3	GO Process	GO:0006357	Regulation of transcription by rna polymerase ii	14	2172	0.78	1.76e-06	9606.ENSP00000262426,9606.ENSP00000272369,9606.ENSP00000309913,9606.ENSP00000311857,9606.ENSP00000334458,9606.ENSP00000340874,9606.ENSP00000342828,9606.ENSP00000346389,9606.ENSP00000352565,9606.ENSP00000362588,9606.ENSP00000364190,9606.ENSP00000386170,9606.ENSP00000405890,9606.ENSP00000429553	FOXF1,MEIS1,TBX5,PTPN2,GATA4,MEF2C,NKX2-3,MEF2A,HAND2,PBX3,PBX2,TBX20,PBX1,NKX6-3
NKX2-3	GO Process	GO:0009653	Anatomical structure morphogenesis	14	2165	0.78	1.76e-06	9606.ENSP00000262426,9606.ENSP00000272369,9606.ENSP00000275364,9606.ENSP00000309913,9606.ENSP00000334458,9606.ENSP00000340874,9606.ENSP00000342828,9606.ENSP00000346389,9606.ENSP00000352565,9606.ENSP00000361467,9606.ENSP00000362588,9606.ENSP00000364190,9606.ENSP00000386170,9606.ENSP00000405890	FOXF1,MEIS1,GNA12,TBX5,GATA4,MEF2C,NKX2-3,MEF2A,HAND2,DLG5,PBX3,PBX2,TBX20,PBX1
NKX2-3	GO Process	GO:0009893	Positive regulation of metabolic process	17	3893	0.61	2.07e-06	9606.ENSP00000262426,9606.ENSP00000272369,9606.ENSP00000302846,9606.ENSP00000309913,9606.ENSP00000311857,9606.ENSP00000321345,9606.ENSP00000334458,9606.ENSP00000340874,9606.ENSP00000342828,9606.ENSP00000346389,9606.ENSP00000352565,9606.ENSP00000362588,9606.ENSP00000364190,9606.ENSP00000386170,9606.ENSP00000405890,9606.ENSP00000428220,9606.ENSP00000429553	FOXF1,MEIS1,PTGER4,TBX5,PTPN2,IL23R,GATA4,MEF2C,NKX2-3,MEF2A,HAND2,PBX3,PBX2,TBX20,PBX1,IRGM,NKX6-3
NKX2-3	GO Process	GO:0048598	Embryonic morphogenesis	9	571	1.17	2.15e-06	9606.ENSP00000262426,9606.ENSP00000275364,9606.ENSP00000309913,9606.ENSP00000334458,9606.ENSP00000340874,9606.ENSP00000352565,9606.ENSP00000364190,9606.ENSP00000386170,9606.ENSP00000405890	FOXF1,GNA12,TBX5,GATA4,MEF2C,HAND2,PBX2,TBX20,PBX1
NKX2-3	GO Process	GO:0048522	Positive regulation of cellular process	19	5579	0.5	2.71e-06	9606.ENSP00000215637,9606.ENSP00000262426,9606.ENSP00000272369,9606.ENSP00000302846,9606.ENSP00000309913,9606.ENSP00000311857,9606.ENSP00000321345,9606.ENSP00000334458,9606.ENSP00000340874,9606.ENSP00000342828,9606.ENSP00000346389,9606.ENSP00000352565,9606.ENSP00000361467,9606.ENSP00000362588,9606.ENSP00000364190,9606.ENSP00000386170,9606.ENSP00000405890,9606.ENSP00000428220,9606.ENSP00000429553	MADCAM1,FOXF1,MEIS1,PTGER4,TBX5,PTPN2,IL23R,GATA4,MEF2C,NKX2-3,MEF2A,HAND2,DLG5,PBX3,PBX2,TBX20,PBX1,IRGM,NKX6-3
NKX2-3	GO Process	GO:0031325	Positive regulation of cellular metabolic process	16	3413	0.64	3.11e-06	9606.ENSP00000262426,9606.ENSP00000272369,9606.ENSP00000309913,9606.ENSP00000311857,9606.ENSP00000321345,9606.ENSP00000334458,9606.ENSP00000340874,9606.ENSP00000342828,9606.ENSP00000346389,9606.ENSP00000352565,9606.ENSP00000362588,9606.ENSP00000364190,9606.ENSP00000386170,9606.ENSP00000405890,9606.ENSP00000428220,9606.ENSP00000429553	FOXF1,MEIS1,TBX5,PTPN2,IL23R,GATA4,MEF2C,NKX2-3,MEF2A,HAND2,PBX3,PBX2,TBX20,PBX1,IRGM,NKX6-3
NKX2-3	GO Process	GO:0002009	Morphogenesis of an epithelium	8	435	1.23	4.48e-06	9606.ENSP00000262426,9606.ENSP00000309913,9606.ENSP00000334458,9606.ENSP00000340874,9606.ENSP00000352565,9606.ENSP00000361467,9606.ENSP00000386170,9606.ENSP00000405890	FOXF1,TBX5,GATA4,MEF2C,HAND2,DLG5,TBX20,PBX1
NKX2-3	GO Process	GO:0048568	Embryonic organ development	8	448	1.22	5.42e-06	9606.ENSP00000262426,9606.ENSP00000334458,9606.ENSP00000340874,9606.ENSP00000352565,9606.ENSP00000362588,9606.ENSP00000364190,9606.ENSP00000386170,9606.ENSP00000405890	FOXF1,GATA4,MEF2C,HAND2,PBX3,PBX2,TBX20,PBX1
NKX2-3	GO Process	GO:0010604	Positive regulation of macromolecule metabolic process	16	3600	0.62	5.78e-06	9606.ENSP00000262426,9606.ENSP00000272369,9606.ENSP00000302846,9606.ENSP00000309913,9606.ENSP00000321345,9606.ENSP00000334458,9606.ENSP00000340874,9606.ENSP00000342828,9606.ENSP00000346389,9606.ENSP00000352565,9606.ENSP00000362588,9606.ENSP00000364190,9606.ENSP00000386170,9606.ENSP00000405890,9606.ENSP00000428220,9606.ENSP00000429553	FOXF1,MEIS1,PTGER4,TBX5,IL23R,GATA4,MEF2C,NKX2-3,MEF2A,HAND2,PBX3,PBX2,TBX20,PBX1,IRGM,NKX6-3
NKX2-3	GO Process	GO:0060562	Epithelial tube morphogenesis	7	307	1.33	9.74e-06	9606.ENSP00000262426,9606.ENSP00000334458,9606.ENSP00000340874,9606.ENSP00000352565,9606.ENSP00000361467,9606.ENSP00000386170,9606.ENSP00000405890	FOXF1,GATA4,MEF2C,HAND2,DLG5,TBX20,PBX1
NKX2-3	GO Process	GO:0048513	Animal organ development	15	3197	0.64	1.19e-05	9606.ENSP00000262426,9606.ENSP00000272369,9606.ENSP00000302846,9606.ENSP00000309913,9606.ENSP00000311857,9606.ENSP00000334458,9606.ENSP00000340874,9606.ENSP00000342828,9606.ENSP00000346389,9606.ENSP00000352565,9606.ENSP00000361467,9606.ENSP00000362588,9606.ENSP00000364190,9606.ENSP00000386170,9606.ENSP00000405890	FOXF1,MEIS1,PTGER4,TBX5,PTPN2,GATA4,MEF2C,NKX2-3,MEF2A,HAND2,DLG5,PBX3,PBX2,TBX20,PBX1
NKX2-3	GO Process	GO:0051173	Positive regulation of nitrogen compound metabolic process	15	3239	0.63	1.39e-05	9606.ENSP00000262426,9606.ENSP00000272369,9606.ENSP00000309913,9606.ENSP00000321345,9606.ENSP00000334458,9606.ENSP00000340874,9606.ENSP00000342828,9606.ENSP00000346389,9606.ENSP00000352565,9606.ENSP00000362588,9606.ENSP00000364190,9606.ENSP00000386170,9606.ENSP00000405890,9606.ENSP00000428220,9606.ENSP00000429553	FOXF1,MEIS1,TBX5,IL23R,GATA4,MEF2C,NKX2-3,MEF2A,HAND2,PBX3,PBX2,TBX20,PBX1,IRGM,NKX6-3
NKX2-3	GO Process	GO:0003002	Regionalization	7	332	1.29	1.43e-05	9606.ENSP00000262426,9606.ENSP00000334458,9606.ENSP00000340874,9606.ENSP00000362588,9606.ENSP00000364190,9606.ENSP00000386170,9606.ENSP00000405890	FOXF1,GATA4,MEF2C,PBX3,PBX2,TBX20,PBX1
NKX2-3	GO Process	GO:0035051	Cardiocyte differentiation	5	109	1.63	3.81e-05	9606.ENSP00000309913,9606.ENSP00000334458,9606.ENSP00000340874,9606.ENSP00000346389,9606.ENSP00000352565	TBX5,GATA4,MEF2C,MEF2A,HAND2
NKX2-3	GO Process	GO:0060043	Regulation of cardiac muscle cell proliferation	4	43	1.94	5.43e-05	9606.ENSP00000272369,9606.ENSP00000309913,9606.ENSP00000340874,9606.ENSP00000386170	MEIS1,TBX5,MEF2C,TBX20
NKX2-3	GO Process	GO:0003197	Endocardial cushion development	4	44	1.93	5.74e-05	9606.ENSP00000262426,9606.ENSP00000309913,9606.ENSP00000334458,9606.ENSP00000386170	FOXF1,TBX5,GATA4,TBX20
NKX2-3	GO Process	GO:0007368	Determination of left/right symmetry	5	120	1.59	5.74e-05	9606.ENSP00000262426,9606.ENSP00000334458,9606.ENSP00000340874,9606.ENSP00000352565,9606.ENSP00000386170	FOXF1,GATA4,MEF2C,HAND2,TBX20
NKX2-3	GO Process	GO:0030326	Embryonic limb morphogenesis	5	127	1.56	6.8e-05	9606.ENSP00000275364,9606.ENSP00000309913,9606.ENSP00000352565,9606.ENSP00000364190,9606.ENSP00000405890	GNA12,TBX5,HAND2,PBX2,PBX1
NKX2-3	GO Process	GO:0042127	Regulation of cell population proliferation	11	1642	0.8	6.8e-05	9606.ENSP00000262426,9606.ENSP00000272369,9606.ENSP00000309913,9606.ENSP00000311857,9606.ENSP00000321345,9606.ENSP00000340874,9606.ENSP00000342828,9606.ENSP00000352565,9606.ENSP00000361467,9606.ENSP00000386170,9606.ENSP00000405890	FOXF1,MEIS1,TBX5,PTPN2,IL23R,MEF2C,NKX2-3,HAND2,DLG5,TBX20,PBX1
NKX2-3	GO Process	GO:0003211	Cardiac ventricle formation	3	10	2.45	7.91e-05	9606.ENSP00000309913,9606.ENSP00000340874,9606.ENSP00000352565	TBX5,MEF2C,HAND2
NKX2-3	GO Process	GO:0003179	Heart valve morphogenesis	4	52	1.86	8.89e-05	9606.ENSP00000309913,9606.ENSP00000334458,9606.ENSP00000340874,9606.ENSP00000386170	TBX5,GATA4,MEF2C,TBX20
NKX2-3	GO Process	GO:0001947	Heart looping	4	64	1.77	0.00017	9606.ENSP00000334458,9606.ENSP00000340874,9606.ENSP00000352565,9606.ENSP00000386170	GATA4,MEF2C,HAND2,TBX20
NKX2-3	GO Process	GO:0048738	Cardiac muscle tissue development	5	160	1.46	0.00017	9606.ENSP00000309913,9606.ENSP00000334458,9606.ENSP00000340874,9606.ENSP00000346389,9606.ENSP00000386170	TBX5,GATA4,MEF2C,MEF2A,TBX20
NKX2-3	GO Process	GO:0007507	Heart development	7	522	1.1	0.00018	9606.ENSP00000262426,9606.ENSP00000309913,9606.ENSP00000334458,9606.ENSP00000340874,9606.ENSP00000346389,9606.ENSP00000352565,9606.ENSP00000386170	FOXF1,TBX5,GATA4,MEF2C,MEF2A,HAND2,TBX20
NKX2-3	GO Process	GO:0060255	Regulation of macromolecule metabolic process	18	6407	0.42	0.00018	9606.ENSP00000262426,9606.ENSP00000272369,9606.ENSP00000275364,9606.ENSP00000302846,9606.ENSP00000309913,9606.ENSP00000311857,9606.ENSP00000321345,9606.ENSP00000334458,9606.ENSP00000340874,9606.ENSP00000342828,9606.ENSP00000346389,9606.ENSP00000352565,9606.ENSP00000362588,9606.ENSP00000364190,9606.ENSP00000386170,9606.ENSP00000405890,9606.ENSP00000428220,9606.ENSP00000429553	FOXF1,MEIS1,GNA12,PTGER4,TBX5,PTPN2,IL23R,GATA4,MEF2C,NKX2-3,MEF2A,HAND2,PBX3,PBX2,TBX20,PBX1,IRGM,NKX6-3
NKX2-3	GO Process	GO:0010468	Regulation of gene expression	16	4813	0.49	0.0002	9606.ENSP00000262426,9606.ENSP00000272369,9606.ENSP00000302846,9606.ENSP00000309913,9606.ENSP00000311857,9606.ENSP00000321345,9606.ENSP00000334458,9606.ENSP00000340874,9606.ENSP00000342828,9606.ENSP00000346389,9606.ENSP00000352565,9606.ENSP00000362588,9606.ENSP00000364190,9606.ENSP00000386170,9606.ENSP00000405890,9606.ENSP00000429553	FOXF1,MEIS1,PTGER4,TBX5,PTPN2,IL23R,GATA4,MEF2C,NKX2-3,MEF2A,HAND2,PBX3,PBX2,TBX20,PBX1,NKX6-3
NKX2-3	GO Process	GO:0060413	Atrial septum morphogenesis	3	16	2.24	0.0002	9606.ENSP00000309913,9606.ENSP00000334458,9606.ENSP00000386170	TBX5,GATA4,TBX20
NKX2-3	GO Process	GO:0065009	Regulation of molecular function	16	4913	0.48	0.00025	9606.ENSP00000262426,9606.ENSP00000272369,9606.ENSP00000309913,9606.ENSP00000311857,9606.ENSP00000321345,9606.ENSP00000334458,9606.ENSP00000340874,9606.ENSP00000342828,9606.ENSP00000346389,9606.ENSP00000352565,9606.ENSP00000362588,9606.ENSP00000364190,9606.ENSP00000386170,9606.ENSP00000405890,9606.ENSP00000428220,9606.ENSP00000429553	FOXF1,MEIS1,TBX5,PTPN2,IL23R,GATA4,MEF2C,NKX2-3,MEF2A,HAND2,PBX3,PBX2,TBX20,PBX1,IRGM,NKX6-3
NKX2-3	GO Process	GO:0003215	Cardiac right ventricle morphogenesis	3	19	2.17	0.0003	9606.ENSP00000334458,9606.ENSP00000352565,9606.ENSP00000386170	GATA4,HAND2,TBX20
NKX2-3	GO Process	GO:0007275	Multicellular organism development	16	5023	0.47	0.00033	9606.ENSP00000262426,9606.ENSP00000272369,9606.ENSP00000275364,9606.ENSP00000302846,9606.ENSP00000309913,9606.ENSP00000311857,9606.ENSP00000334458,9606.ENSP00000340874,9606.ENSP00000342828,9606.ENSP00000346389,9606.ENSP00000352565,9606.ENSP00000361467,9606.ENSP00000362588,9606.ENSP00000364190,9606.ENSP00000386170,9606.ENSP00000405890	FOXF1,MEIS1,GNA12,PTGER4,TBX5,PTPN2,GATA4,MEF2C,NKX2-3,MEF2A,HAND2,DLG5,PBX3,PBX2,TBX20,PBX1
NKX2-3	GO Process	GO:0051171	Regulation of nitrogen compound metabolic process	17	5836	0.43	0.00033	9606.ENSP00000262426,9606.ENSP00000272369,9606.ENSP00000275364,9606.ENSP00000309913,9606.ENSP00000311857,9606.ENSP00000321345,9606.ENSP00000334458,9606.ENSP00000340874,9606.ENSP00000342828,9606.ENSP00000346389,9606.ENSP00000352565,9606.ENSP00000362588,9606.ENSP00000364190,9606.ENSP00000386170,9606.ENSP00000405890,9606.ENSP00000428220,9606.ENSP00000429553	FOXF1,MEIS1,GNA12,TBX5,PTPN2,IL23R,GATA4,MEF2C,NKX2-3,MEF2A,HAND2,PBX3,PBX2,TBX20,PBX1,IRGM,NKX6-3
NKX2-3	GO Process	GO:0060039	Pericardium development	3	20	2.15	0.00033	9606.ENSP00000309913,9606.ENSP00000352565,9606.ENSP00000386170	TBX5,HAND2,TBX20
NKX2-3	GO Process	GO:0072359	Circulatory system development	8	872	0.93	0.00033	9606.ENSP00000262426,9606.ENSP00000272369,9606.ENSP00000309913,9606.ENSP00000334458,9606.ENSP00000340874,9606.ENSP00000346389,9606.ENSP00000352565,9606.ENSP00000386170	FOXF1,MEIS1,TBX5,GATA4,MEF2C,MEF2A,HAND2,TBX20
NKX2-3	GO Process	GO:0048646	Anatomical structure formation involved in morphogenesis	8	883	0.93	0.00035	9606.ENSP00000262426,9606.ENSP00000272369,9606.ENSP00000309913,9606.ENSP00000334458,9606.ENSP00000340874,9606.ENSP00000346389,9606.ENSP00000352565,9606.ENSP00000386170	FOXF1,MEIS1,TBX5,GATA4,MEF2C,MEF2A,HAND2,TBX20
NKX2-3	GO Process	GO:0055007	Cardiac muscle cell differentiation	4	84	1.65	0.00035	9606.ENSP00000309913,9606.ENSP00000334458,9606.ENSP00000340874,9606.ENSP00000346389	TBX5,GATA4,MEF2C,MEF2A
NKX2-3	GO Process	GO:0048534	Hematopoietic or lymphoid organ development	7	619	1.02	0.00041	9606.ENSP00000272369,9606.ENSP00000302846,9606.ENSP00000311857,9606.ENSP00000340874,9606.ENSP00000342828,9606.ENSP00000352565,9606.ENSP00000405890	MEIS1,PTGER4,PTPN2,MEF2C,NKX2-3,HAND2,PBX1
NKX2-3	GO Process	GO:0080090	Regulation of primary metabolic process	17	6032	0.42	0.00048	9606.ENSP00000262426,9606.ENSP00000272369,9606.ENSP00000275364,9606.ENSP00000309913,9606.ENSP00000311857,9606.ENSP00000321345,9606.ENSP00000334458,9606.ENSP00000340874,9606.ENSP00000342828,9606.ENSP00000346389,9606.ENSP00000352565,9606.ENSP00000362588,9606.ENSP00000364190,9606.ENSP00000386170,9606.ENSP00000405890,9606.ENSP00000428220,9606.ENSP00000429553	FOXF1,MEIS1,GNA12,TBX5,PTPN2,IL23R,GATA4,MEF2C,NKX2-3,MEF2A,HAND2,PBX3,PBX2,TBX20,PBX1,IRGM,NKX6-3
NKX2-3	GO Process	GO:0050793	Regulation of developmental process	12	2648	0.63	0.00051	9606.ENSP00000272369,9606.ENSP00000275364,9606.ENSP00000309913,9606.ENSP00000311857,9606.ENSP00000321345,9606.ENSP00000334458,9606.ENSP00000340874,9606.ENSP00000346389,9606.ENSP00000352565,9606.ENSP00000361467,9606.ENSP00000386170,9606.ENSP00000405890	MEIS1,GNA12,TBX5,PTPN2,IL23R,GATA4,MEF2C,MEF2A,HAND2,DLG5,TBX20,PBX1
NKX2-3	GO Process	GO:0051239	Regulation of multicellular organismal process	13	3227	0.57	0.00053	9606.ENSP00000272369,9606.ENSP00000302846,9606.ENSP00000309913,9606.ENSP00000311857,9606.ENSP00000321345,9606.ENSP00000334458,9606.ENSP00000340874,9606.ENSP00000346389,9606.ENSP00000352565,9606.ENSP00000361467,9606.ENSP00000362588,9606.ENSP00000386170,9606.ENSP00000405890	MEIS1,PTGER4,TBX5,PTPN2,IL23R,GATA4,MEF2C,MEF2A,HAND2,DLG5,PBX3,TBX20,PBX1
NKX2-3	GO Process	GO:0003171	Atrioventricular valve development	3	26	2.03	0.00054	9606.ENSP00000309913,9606.ENSP00000334458,9606.ENSP00000386170	TBX5,GATA4,TBX20
NKX2-3	GO Process	GO:0060045	Positive regulation of cardiac muscle cell proliferation	3	26	2.03	0.00054	9606.ENSP00000309913,9606.ENSP00000340874,9606.ENSP00000386170	TBX5,MEF2C,TBX20
NKX2-3	GO Process	GO:0040012	Regulation of locomotion	8	969	0.89	0.00059	9606.ENSP00000215637,9606.ENSP00000262426,9606.ENSP00000275364,9606.ENSP00000302846,9606.ENSP00000309913,9606.ENSP00000311857,9606.ENSP00000340874,9606.ENSP00000361467	MADCAM1,FOXF1,GNA12,PTGER4,TBX5,PTPN2,MEF2C,DLG5
NKX2-3	GO Process	GO:1905209	Positive regulation of cardiocyte differentiation	3	28	2	0.00064	9606.ENSP00000309913,9606.ENSP00000334458,9606.ENSP00000340874	TBX5,GATA4,MEF2C
NKX2-3	GO Process	GO:0009888	Tissue development	10	1760	0.72	0.00066	9606.ENSP00000262426,9606.ENSP00000309913,9606.ENSP00000334458,9606.ENSP00000340874,9606.ENSP00000342828,9606.ENSP00000346389,9606.ENSP00000352565,9606.ENSP00000361467,9606.ENSP00000386170,9606.ENSP00000405890	FOXF1,TBX5,GATA4,MEF2C,NKX2-3,MEF2A,HAND2,DLG5,TBX20,PBX1
NKX2-3	GO Process	GO:0031323	Regulation of cellular metabolic process	17	6239	0.4	0.0007	9606.ENSP00000262426,9606.ENSP00000272369,9606.ENSP00000275364,9606.ENSP00000309913,9606.ENSP00000311857,9606.ENSP00000321345,9606.ENSP00000334458,9606.ENSP00000340874,9606.ENSP00000342828,9606.ENSP00000346389,9606.ENSP00000352565,9606.ENSP00000362588,9606.ENSP00000364190,9606.ENSP00000386170,9606.ENSP00000405890,9606.ENSP00000428220,9606.ENSP00000429553	FOXF1,MEIS1,GNA12,TBX5,PTPN2,IL23R,GATA4,MEF2C,NKX2-3,MEF2A,HAND2,PBX3,PBX2,TBX20,PBX1,IRGM,NKX6-3
NKX2-3	GO Process	GO:0042692	Muscle cell differentiation	5	244	1.28	0.00072	9606.ENSP00000262426,9606.ENSP00000309913,9606.ENSP00000334458,9606.ENSP00000340874,9606.ENSP00000346389	FOXF1,TBX5,GATA4,MEF2C,MEF2A
NKX2-3	GO Process	GO:0051270	Regulation of cellular component movement	8	1009	0.87	0.00073	9606.ENSP00000215637,9606.ENSP00000262426,9606.ENSP00000275364,9606.ENSP00000302846,9606.ENSP00000309913,9606.ENSP00000334458,9606.ENSP00000340874,9606.ENSP00000361467	MADCAM1,FOXF1,GNA12,PTGER4,TBX5,GATA4,MEF2C,DLG5
NKX2-3	GO Process	GO:0048370	Lateral mesoderm formation	2	2	2.97	0.00082	9606.ENSP00000262426,9606.ENSP00000386170	FOXF1,TBX20
NKX2-3	GO Process	GO:0045595	Regulation of cell differentiation	10	1874	0.7	0.001	9606.ENSP00000272369,9606.ENSP00000309913,9606.ENSP00000311857,9606.ENSP00000321345,9606.ENSP00000334458,9606.ENSP00000340874,9606.ENSP00000346389,9606.ENSP00000352565,9606.ENSP00000361467,9606.ENSP00000405890	MEIS1,TBX5,PTPN2,IL23R,GATA4,MEF2C,MEF2A,HAND2,DLG5,PBX1
NKX2-3	GO Process	GO:0061061	Muscle structure development	6	479	1.07	0.0011	9606.ENSP00000262426,9606.ENSP00000309913,9606.ENSP00000334458,9606.ENSP00000340874,9606.ENSP00000346389,9606.ENSP00000386170	FOXF1,TBX5,GATA4,MEF2C,MEF2A,TBX20
NKX2-3	GO Process	GO:0001568	Blood vessel development	6	500	1.05	0.0013	9606.ENSP00000262426,9606.ENSP00000272369,9606.ENSP00000309913,9606.ENSP00000340874,9606.ENSP00000352565,9606.ENSP00000386170	FOXF1,MEIS1,TBX5,MEF2C,HAND2,TBX20
NKX2-3	GO Process	GO:0048754	Branching morphogenesis of an epithelial tube	4	131	1.45	0.0013	9606.ENSP00000262426,9606.ENSP00000361467,9606.ENSP00000386170,9606.ENSP00000405890	FOXF1,DLG5,TBX20,PBX1
NKX2-3	GO Process	GO:0002682	Regulation of immune system process	9	1514	0.74	0.0014	9606.ENSP00000215637,9606.ENSP00000262426,9606.ENSP00000272369,9606.ENSP00000302846,9606.ENSP00000311857,9606.ENSP00000321345,9606.ENSP00000340874,9606.ENSP00000361467,9606.ENSP00000428220	MADCAM1,FOXF1,MEIS1,PTGER4,PTPN2,IL23R,MEF2C,DLG5,IRGM
NKX2-3	GO Process	GO:0048562	Embryonic organ morphogenesis	5	301	1.19	0.0016	9606.ENSP00000262426,9606.ENSP00000334458,9606.ENSP00000340874,9606.ENSP00000352565,9606.ENSP00000386170	FOXF1,GATA4,MEF2C,HAND2,TBX20
NKX2-3	GO Process	GO:0048699	Generation of neurons	9	1551	0.73	0.0016	9606.ENSP00000272369,9606.ENSP00000340874,9606.ENSP00000346389,9606.ENSP00000352565,9606.ENSP00000361467,9606.ENSP00000362588,9606.ENSP00000364190,9606.ENSP00000386170,9606.ENSP00000405890	MEIS1,MEF2C,MEF2A,HAND2,DLG5,PBX3,PBX2,TBX20,PBX1
NKX2-3	GO Process	GO:0040013	Negative regulation of locomotion	5	310	1.18	0.0018	9606.ENSP00000302846,9606.ENSP00000309913,9606.ENSP00000311857,9606.ENSP00000340874,9606.ENSP00000361467	PTGER4,TBX5,PTPN2,MEF2C,DLG5
NKX2-3	GO Process	GO:0048546	Digestive tract morphogenesis	3	48	1.77	0.0022	9606.ENSP00000262426,9606.ENSP00000334458,9606.ENSP00000342828	FOXF1,GATA4,NKX2-3
NKX2-3	GO Process	GO:0030097	Hemopoiesis	6	570	0.99	0.0023	9606.ENSP00000272369,9606.ENSP00000302846,9606.ENSP00000311857,9606.ENSP00000340874,9606.ENSP00000342828,9606.ENSP00000405890	MEIS1,PTGER4,PTPN2,MEF2C,NKX2-3,PBX1
NKX2-3	GO Process	GO:0030334	Regulation of cell migration	7	865	0.88	0.0023	9606.ENSP00000215637,9606.ENSP00000262426,9606.ENSP00000275364,9606.ENSP00000302846,9606.ENSP00000309913,9606.ENSP00000340874,9606.ENSP00000361467	MADCAM1,FOXF1,GNA12,PTGER4,TBX5,MEF2C,DLG5
NKX2-3	GO Process	GO:2000026	Regulation of multicellular organismal development	10	2096	0.65	0.0023	9606.ENSP00000272369,9606.ENSP00000309913,9606.ENSP00000311857,9606.ENSP00000321345,9606.ENSP00000334458,9606.ENSP00000340874,9606.ENSP00000352565,9606.ENSP00000361467,9606.ENSP00000386170,9606.ENSP00000405890	MEIS1,TBX5,PTPN2,IL23R,GATA4,MEF2C,HAND2,DLG5,TBX20,PBX1
NKX2-3	GO Process	GO:0051241	Negative regulation of multicellular organismal process	8	1231	0.78	0.0024	9606.ENSP00000272369,9606.ENSP00000302846,9606.ENSP00000309913,9606.ENSP00000311857,9606.ENSP00000321345,9606.ENSP00000340874,9606.ENSP00000352565,9606.ENSP00000405890	MEIS1,PTGER4,TBX5,PTPN2,IL23R,MEF2C,HAND2,PBX1
NKX2-3	GO Process	GO:0051891	Positive regulation of cardioblast differentiation	2	6	2.49	0.0029	9606.ENSP00000309913,9606.ENSP00000334458	TBX5,GATA4
NKX2-3	GO Process	GO:0008284	Positive regulation of cell population proliferation	7	919	0.85	0.0031	9606.ENSP00000262426,9606.ENSP00000272369,9606.ENSP00000309913,9606.ENSP00000321345,9606.ENSP00000340874,9606.ENSP00000386170,9606.ENSP00000405890	FOXF1,MEIS1,TBX5,IL23R,MEF2C,TBX20,PBX1
NKX2-3	GO Process	GO:0051240	Positive regulation of multicellular organismal process	9	1770	0.68	0.0041	9606.ENSP00000302846,9606.ENSP00000309913,9606.ENSP00000321345,9606.ENSP00000334458,9606.ENSP00000340874,9606.ENSP00000346389,9606.ENSP00000352565,9606.ENSP00000361467,9606.ENSP00000386170	PTGER4,TBX5,IL23R,GATA4,MEF2C,MEF2A,HAND2,DLG5,TBX20
NKX2-3	GO Process	GO:0030278	Regulation of ossification	4	197	1.28	0.0051	9606.ENSP00000302846,9606.ENSP00000340874,9606.ENSP00000352565,9606.ENSP00000405890	PTGER4,MEF2C,HAND2,PBX1
NKX2-3	GO Process	GO:0003266	Regulation of secondary heart field cardioblast proliferation	2	9	2.32	0.0052	9606.ENSP00000309913,9606.ENSP00000352565	TBX5,HAND2
NKX2-3	GO Process	GO:0031347	Regulation of defense response	6	674	0.92	0.0052	9606.ENSP00000262426,9606.ENSP00000302846,9606.ENSP00000311857,9606.ENSP00000321345,9606.ENSP00000340874,9606.ENSP00000428220	FOXF1,PTGER4,PTPN2,IL23R,MEF2C,IRGM
NKX2-3	GO Process	GO:0048583	Regulation of response to stimulus	13	4114	0.47	0.0052	9606.ENSP00000215637,9606.ENSP00000262426,9606.ENSP00000275364,9606.ENSP00000302846,9606.ENSP00000311857,9606.ENSP00000321345,9606.ENSP00000334458,9606.ENSP00000340874,9606.ENSP00000346389,9606.ENSP00000352565,9606.ENSP00000361467,9606.ENSP00000386170,9606.ENSP00000428220	MADCAM1,FOXF1,GNA12,PTGER4,PTPN2,IL23R,GATA4,MEF2C,MEF2A,HAND2,DLG5,TBX20,IRGM
NKX2-3	GO Process	GO:0048617	Embryonic foregut morphogenesis	2	9	2.32	0.0052	9606.ENSP00000262426,9606.ENSP00000334458	FOXF1,GATA4
NKX2-3	GO Process	GO:0051094	Positive regulation of developmental process	8	1389	0.73	0.0052	9606.ENSP00000309913,9606.ENSP00000321345,9606.ENSP00000334458,9606.ENSP00000340874,9606.ENSP00000346389,9606.ENSP00000352565,9606.ENSP00000361467,9606.ENSP00000386170	TBX5,IL23R,GATA4,MEF2C,MEF2A,HAND2,DLG5,TBX20
NKX2-3	GO Process	GO:0030182	Neuron differentiation	7	1019	0.81	0.0055	9606.ENSP00000340874,9606.ENSP00000346389,9606.ENSP00000352565,9606.ENSP00000362588,9606.ENSP00000364190,9606.ENSP00000386170,9606.ENSP00000405890	MEF2C,MEF2A,HAND2,PBX3,PBX2,TBX20,PBX1
NKX2-3	GO Process	GO:0048514	Blood vessel morphogenesis	5	410	1.06	0.0055	9606.ENSP00000262426,9606.ENSP00000272369,9606.ENSP00000309913,9606.ENSP00000352565,9606.ENSP00000386170	FOXF1,MEIS1,TBX5,HAND2,TBX20
NKX2-3	GO Process	GO:0001570	Vasculogenesis	3	72	1.59	0.0057	9606.ENSP00000262426,9606.ENSP00000309913,9606.ENSP00000386170	FOXF1,TBX5,TBX20
NKX2-3	GO Process	GO:0003151	Outflow tract morphogenesis	3	73	1.58	0.0059	9606.ENSP00000340874,9606.ENSP00000352565,9606.ENSP00000386170	MEF2C,HAND2,TBX20
NKX2-3	GO Process	GO:0080134	Regulation of response to stress	8	1437	0.71	0.006	9606.ENSP00000262426,9606.ENSP00000302846,9606.ENSP00000311857,9606.ENSP00000321345,9606.ENSP00000334458,9606.ENSP00000340874,9606.ENSP00000352565,9606.ENSP00000428220	FOXF1,PTGER4,PTPN2,IL23R,GATA4,MEF2C,HAND2,IRGM
NKX2-3	GO Process	GO:0009952	Anterior/posterior pattern specification	4	214	1.24	0.0062	9606.ENSP00000262426,9606.ENSP00000334458,9606.ENSP00000362588,9606.ENSP00000405890	FOXF1,GATA4,PBX3,PBX1
NKX2-3	GO Process	GO:0030099	Myeloid cell differentiation	4	221	1.23	0.007	9606.ENSP00000272369,9606.ENSP00000311857,9606.ENSP00000340874,9606.ENSP00000342828	MEIS1,PTPN2,MEF2C,NKX2-3
NKX2-3	GO Process	GO:0050794	Regulation of cellular process	20	10932	0.23	0.007	9606.ENSP00000215637,9606.ENSP00000262426,9606.ENSP00000272369,9606.ENSP00000275364,9606.ENSP00000302846,9606.ENSP00000309913,9606.ENSP00000311857,9606.ENSP00000321345,9606.ENSP00000334458,9606.ENSP00000340874,9606.ENSP00000342828,9606.ENSP00000346389,9606.ENSP00000352565,9606.ENSP00000361467,9606.ENSP00000362588,9606.ENSP00000364190,9606.ENSP00000386170,9606.ENSP00000405890,9606.ENSP00000428220,…	MADCAM1,FOXF1,MEIS1,GNA12,PTGER4,TBX5,PTPN2,IL23R,GATA4,MEF2C,NKX2-3,MEF2A,HAND2,DLG5,PBX3,PBX2,TBX20,PBX1,IRGM,NKX6-3
NKX2-3	GO Process	GO:0002683	Negative regulation of immune system process	5	450	1.02	0.0078	9606.ENSP00000262426,9606.ENSP00000272369,9606.ENSP00000302846,9606.ENSP00000311857,9606.ENSP00000361467	FOXF1,MEIS1,PTGER4,PTPN2,DLG5
NKX2-3	GO Process	GO:0002376	Immune system process	10	2481	0.57	0.0079	9606.ENSP00000215637,9606.ENSP00000272369,9606.ENSP00000302846,9606.ENSP00000311857,9606.ENSP00000321345,9606.ENSP00000340874,9606.ENSP00000342828,9606.ENSP00000352565,9606.ENSP00000405890,9606.ENSP00000428220	MADCAM1,MEIS1,PTGER4,PTPN2,IL23R,MEF2C,NKX2-3,HAND2,PBX1,IRGM
NKX2-3	GO Process	GO:0003188	Heart valve formation	2	13	2.16	0.0089	9606.ENSP00000334458,9606.ENSP00000386170	GATA4,TBX20
NKX2-3	GO Process	GO:0010629	Negative regulation of gene expression	9	2014	0.62	0.0094	9606.ENSP00000262426,9606.ENSP00000302846,9606.ENSP00000309913,9606.ENSP00000311857,9606.ENSP00000321345,9606.ENSP00000340874,9606.ENSP00000346389,9606.ENSP00000352565,9606.ENSP00000386170	FOXF1,PTGER4,TBX5,PTPN2,IL23R,MEF2C,MEF2A,HAND2,TBX20
NKX2-3	GO Process	GO:0003214	Cardiac left ventricle morphogenesis	2	14	2.12	0.01	9606.ENSP00000262426,9606.ENSP00000309913	FOXF1,TBX5
NKX2-3	GO Process	GO:0060973	Cell migration involved in heart development	2	14	2.12	0.01	9606.ENSP00000309913,9606.ENSP00000352565	TBX5,HAND2
NKX2-3	GO Process	GO:0045165	Cell fate commitment	4	248	1.18	0.0102	9606.ENSP00000309913,9606.ENSP00000334458,9606.ENSP00000340874,9606.ENSP00000386170	TBX5,GATA4,MEF2C,TBX20
NKX2-3	GO Process	GO:0060044	Negative regulation of cardiac muscle cell proliferation	2	15	2.09	0.0111	9606.ENSP00000272369,9606.ENSP00000309913	MEIS1,TBX5
NKX2-3	GO Process	GO:0060841	Venous blood vessel development	2	15	2.09	0.0111	9606.ENSP00000262426,9606.ENSP00000386170	FOXF1,TBX20
NKX2-3	GO Process	GO:0001501	Skeletal system development	5	499	0.97	0.0119	9606.ENSP00000272369,9606.ENSP00000302846,9606.ENSP00000340874,9606.ENSP00000352565,9606.ENSP00000405890	MEIS1,PTGER4,MEF2C,HAND2,PBX1
NKX2-3	GO Process	GO:0045637	Regulation of myeloid cell differentiation	4	260	1.16	0.012	9606.ENSP00000272369,9606.ENSP00000311857,9606.ENSP00000321345,9606.ENSP00000340874	MEIS1,PTPN2,IL23R,MEF2C
NKX2-3	GO Process	GO:0030336	Negative regulation of cell migration	4	262	1.15	0.0122	9606.ENSP00000302846,9606.ENSP00000309913,9606.ENSP00000340874,9606.ENSP00000361467	PTGER4,TBX5,MEF2C,DLG5
NKX2-3	GO Process	GO:0060977	Coronary vasculature morphogenesis	2	16	2.07	0.0122	9606.ENSP00000309913,9606.ENSP00000352565	TBX5,HAND2
NKX2-3	GO Process	GO:0048468	Cell development	8	1629	0.66	0.0128	9606.ENSP00000272369,9606.ENSP00000334458,9606.ENSP00000340874,9606.ENSP00000346389,9606.ENSP00000352565,9606.ENSP00000362588,9606.ENSP00000364190,9606.ENSP00000405890	MEIS1,GATA4,MEF2C,MEF2A,HAND2,PBX3,PBX2,PBX1
NKX2-3	GO Process	GO:0048666	Neuron development	6	827	0.83	0.0131	9606.ENSP00000340874,9606.ENSP00000346389,9606.ENSP00000352565,9606.ENSP00000362588,9606.ENSP00000364190,9606.ENSP00000405890	MEF2C,MEF2A,HAND2,PBX3,PBX2,PBX1
NKX2-3	GO Process	GO:0055012	Ventricular cardiac muscle cell differentiation	2	18	2.02	0.0147	9606.ENSP00000340874,9606.ENSP00000346389	MEF2C,MEF2A
NKX2-3	GO Process	GO:0002694	Regulation of leukocyte activation	5	530	0.94	0.0149	9606.ENSP00000262426,9606.ENSP00000311857,9606.ENSP00000321345,9606.ENSP00000340874,9606.ENSP00000361467	FOXF1,PTPN2,IL23R,MEF2C,DLG5
NKX2-3	GO Process	GO:0072001	Renal system development	4	280	1.12	0.015	9606.ENSP00000262426,9606.ENSP00000340874,9606.ENSP00000361467,9606.ENSP00000405890	FOXF1,MEF2C,DLG5,PBX1
NKX2-3	GO Process	GO:0032879	Regulation of localization	10	2740	0.53	0.0162	9606.ENSP00000215637,9606.ENSP00000262426,9606.ENSP00000275364,9606.ENSP00000302846,9606.ENSP00000309913,9606.ENSP00000311857,9606.ENSP00000334458,9606.ENSP00000340874,9606.ENSP00000346389,9606.ENSP00000361467	MADCAM1,FOXF1,GNA12,PTGER4,TBX5,PTPN2,GATA4,MEF2C,MEF2A,DLG5
NKX2-3	GO Process	GO:0030859	Polarized epithelial cell differentiation	2	20	1.97	0.0172	9606.ENSP00000262426,9606.ENSP00000361467	FOXF1,DLG5
NKX2-3	GO Process	GO:0000122	Negative regulation of transcription by rna polymerase ii	6	895	0.8	0.019	9606.ENSP00000262426,9606.ENSP00000309913,9606.ENSP00000311857,9606.ENSP00000340874,9606.ENSP00000346389,9606.ENSP00000386170	FOXF1,TBX5,PTPN2,MEF2C,MEF2A,TBX20
NKX2-3	GO Process	GO:0007423	Sensory organ development	5	563	0.92	0.019	9606.ENSP00000272369,9606.ENSP00000352565,9606.ENSP00000362588,9606.ENSP00000364190,9606.ENSP00000405890	MEIS1,HAND2,PBX3,PBX2,PBX1
NKX2-3	GO Process	GO:0016477	Cell migration	6	896	0.8	0.019	9606.ENSP00000215637,9606.ENSP00000309913,9606.ENSP00000340874,9606.ENSP00000342828,9606.ENSP00000352565,9606.ENSP00000386170	MADCAM1,TBX5,MEF2C,NKX2-3,HAND2,TBX20
NKX2-3	GO Process	GO:0050776	Regulation of immune response	6	896	0.8	0.019	9606.ENSP00000215637,9606.ENSP00000262426,9606.ENSP00000311857,9606.ENSP00000321345,9606.ENSP00000340874,9606.ENSP00000428220	MADCAM1,FOXF1,PTPN2,IL23R,MEF2C,IRGM
NKX2-3	GO Process	GO:0010667	Negative regulation of cardiac muscle cell apoptotic process	2	22	1.93	0.0198	9606.ENSP00000334458,9606.ENSP00000352565	GATA4,HAND2
NKX2-3	GO Process	GO:0032496	Response to lipopolysaccharide	4	313	1.08	0.0212	9606.ENSP00000302846,9606.ENSP00000321345,9606.ENSP00000340874,9606.ENSP00000428220	PTGER4,IL23R,MEF2C,IRGM
NKX2-3	GO Process	GO:0003181	Atrioventricular valve morphogenesis	2	24	1.89	0.0227	9606.ENSP00000309913,9606.ENSP00000334458	TBX5,GATA4
NKX2-3	GO Process	GO:0010647	Positive regulation of cell communication	8	1823	0.61	0.0244	9606.ENSP00000302846,9606.ENSP00000311857,9606.ENSP00000321345,9606.ENSP00000334458,9606.ENSP00000340874,9606.ENSP00000352565,9606.ENSP00000361467,9606.ENSP00000428220	PTGER4,PTPN2,IL23R,GATA4,MEF2C,HAND2,DLG5,IRGM
NKX2-3	GO Process	GO:0023056	Positive regulation of signaling	8	1831	0.61	0.025	9606.ENSP00000302846,9606.ENSP00000311857,9606.ENSP00000321345,9606.ENSP00000334458,9606.ENSP00000340874,9606.ENSP00000352565,9606.ENSP00000361467,9606.ENSP00000428220	PTGER4,PTPN2,IL23R,GATA4,MEF2C,HAND2,DLG5,IRGM
NKX2-3	GO Process	GO:0060334	Regulation of interferon-gamma-mediated signaling pathway	2	26	1.86	0.0255	9606.ENSP00000311857,9606.ENSP00000428220	PTPN2,IRGM
NKX2-3	GO Process	GO:0060441	Epithelial tube branching involved in lung morphogenesis	2	26	1.86	0.0255	9606.ENSP00000262426,9606.ENSP00000361467	FOXF1,DLG5
NKX2-3	GO Process	GO:0002521	Leukocyte differentiation	4	338	1.04	0.0263	9606.ENSP00000302846,9606.ENSP00000311857,9606.ENSP00000340874,9606.ENSP00000342828	PTGER4,PTPN2,MEF2C,NKX2-3
NKX2-3	GO Process	GO:0050728	Negative regulation of inflammatory response	3	139	1.3	0.0273	9606.ENSP00000262426,9606.ENSP00000302846,9606.ENSP00000311857	FOXF1,PTGER4,PTPN2
NKX2-3	GO Process	GO:0003180	Aortic valve morphogenesis	2	28	1.82	0.0281	9606.ENSP00000334458,9606.ENSP00000386170	GATA4,TBX20
NKX2-3	GO Process	GO:0007417	Central nervous system development	6	988	0.75	0.0281	9606.ENSP00000272369,9606.ENSP00000361467,9606.ENSP00000362588,9606.ENSP00000364190,9606.ENSP00000386170,9606.ENSP00000405890	MEIS1,DLG5,PBX3,PBX2,TBX20,PBX1
NKX2-3	GO Process	GO:0010613	Positive regulation of cardiac muscle hypertrophy	2	28	1.82	0.0281	9606.ENSP00000346389,9606.ENSP00000352565	MEF2A,HAND2
NKX2-3	GO Process	GO:0060536	Cartilage morphogenesis	2	28	1.82	0.0281	9606.ENSP00000340874,9606.ENSP00000352565	MEF2C,HAND2
NKX2-3	GO Process	GO:0030217	T cell differentiation	3	142	1.29	0.0282	9606.ENSP00000302846,9606.ENSP00000311857,9606.ENSP00000342828	PTGER4,PTPN2,NKX2-3
NKX2-3	GO Process	GO:0045597	Positive regulation of cell differentiation	6	993	0.75	0.0285	9606.ENSP00000309913,9606.ENSP00000321345,9606.ENSP00000334458,9606.ENSP00000340874,9606.ENSP00000346389,9606.ENSP00000361467	TBX5,IL23R,GATA4,MEF2C,MEF2A,DLG5
NKX2-3	GO Process	GO:0003300	Cardiac muscle hypertrophy	2	29	1.81	0.0292	9606.ENSP00000334458,9606.ENSP00000340874	GATA4,MEF2C
NKX2-3	GO Process	GO:0043009	Chordate embryonic development	5	640	0.86	0.0292	9606.ENSP00000262426,9606.ENSP00000275364,9606.ENSP00000340874,9606.ENSP00000352565,9606.ENSP00000405890	FOXF1,GNA12,MEF2C,HAND2,PBX1
NKX2-3	GO Process	GO:0001654	Eye development	4	365	1.01	0.0327	9606.ENSP00000272369,9606.ENSP00000362588,9606.ENSP00000364190,9606.ENSP00000405890	MEIS1,PBX3,PBX2,PBX1
NKX2-3	GO Process	GO:0048762	Mesenchymal cell differentiation	3	152	1.26	0.0327	9606.ENSP00000340874,9606.ENSP00000352565,9606.ENSP00000361467	MEF2C,HAND2,DLG5
NKX2-3	GO Process	GO:0051145	Smooth muscle cell differentiation	2	32	1.77	0.0336	9606.ENSP00000262426,9606.ENSP00000340874	FOXF1,MEF2C
NKX2-3	GO Process	GO:0009954	Proximal/distal pattern formation	2	33	1.75	0.035	9606.ENSP00000364190,9606.ENSP00000405890	PBX2,PBX1
NKX2-3	GO Process	GO:0048536	Spleen development	2	34	1.74	0.0366	9606.ENSP00000342828,9606.ENSP00000405890	NKX2-3,PBX1
NKX2-3	GO Process	GO:0042113	B cell activation	3	161	1.24	0.0369	9606.ENSP00000311857,9606.ENSP00000340874,9606.ENSP00000342828	PTPN2,MEF2C,NKX2-3
NKX2-3	GO Process	GO:0009892	Negative regulation of metabolic process	10	3124	0.47	0.0371	9606.ENSP00000262426,9606.ENSP00000302846,9606.ENSP00000309913,9606.ENSP00000311857,9606.ENSP00000321345,9606.ENSP00000334458,9606.ENSP00000340874,9606.ENSP00000346389,9606.ENSP00000352565,9606.ENSP00000386170	FOXF1,PTGER4,TBX5,PTPN2,IL23R,GATA4,MEF2C,MEF2A,HAND2,TBX20
NKX2-3	GO Process	GO:0008285	Negative regulation of cell population proliferation	5	696	0.83	0.0388	9606.ENSP00000272369,9606.ENSP00000309913,9606.ENSP00000311857,9606.ENSP00000340874,9606.ENSP00000361467	MEIS1,TBX5,PTPN2,MEF2C,DLG5
NKX2-3	GO Process	GO:0046649	Lymphocyte activation	4	390	0.98	0.0389	9606.ENSP00000302846,9606.ENSP00000311857,9606.ENSP00000340874,9606.ENSP00000342828	PTGER4,PTPN2,MEF2C,NKX2-3
NKX2-3	GO Process	GO:0043367	CD4-positive, alpha-beta T cell differentiation	2	36	1.71	0.0396	9606.ENSP00000302846,9606.ENSP00000342828	PTGER4,NKX2-3
NKX2-3	GO Process	GO:0023052	Signaling	13	5239	0.36	0.0404	9606.ENSP00000215637,9606.ENSP00000262426,9606.ENSP00000275364,9606.ENSP00000302846,9606.ENSP00000309913,9606.ENSP00000311857,9606.ENSP00000321345,9606.ENSP00000334458,9606.ENSP00000340874,9606.ENSP00000346389,9606.ENSP00000361467,9606.ENSP00000405890,9606.ENSP00000428220	MADCAM1,FOXF1,GNA12,PTGER4,TBX5,PTPN2,IL23R,GATA4,MEF2C,MEF2A,DLG5,PBX1,IRGM
NKX2-3	GO Process	GO:0030324	Lung development	3	170	1.22	0.0417	9606.ENSP00000262426,9606.ENSP00000309913,9606.ENSP00000361467	FOXF1,TBX5,DLG5
NKX2-3	GO Process	GO:0048732	Gland development	4	410	0.96	0.0451	9606.ENSP00000262426,9606.ENSP00000342828,9606.ENSP00000352565,9606.ENSP00000405890	FOXF1,NKX2-3,HAND2,PBX1
NKX2-3	GO Process	GO:0045596	Negative regulation of cell differentiation	5	728	0.81	0.0452	9606.ENSP00000272369,9606.ENSP00000309913,9606.ENSP00000311857,9606.ENSP00000352565,9606.ENSP00000405890	MEIS1,TBX5,PTPN2,HAND2,PBX1
NKX2-3	GO Process	GO:0007154	Cell communication	13	5320	0.36	0.0455	9606.ENSP00000215637,9606.ENSP00000262426,9606.ENSP00000275364,9606.ENSP00000302846,9606.ENSP00000309913,9606.ENSP00000311857,9606.ENSP00000321345,9606.ENSP00000334458,9606.ENSP00000340874,9606.ENSP00000346389,9606.ENSP00000361467,9606.ENSP00000405890,9606.ENSP00000428220	MADCAM1,FOXF1,GNA12,PTGER4,TBX5,PTPN2,IL23R,GATA4,MEF2C,MEF2A,DLG5,PBX1,IRGM
NKX2-3	GO Process	GO:0002695	Negative regulation of leukocyte activation	3	181	1.19	0.0481	9606.ENSP00000262426,9606.ENSP00000311857,9606.ENSP00000361467	FOXF1,PTPN2,DLG5
NKX2-3	GO Process	GO:0007420	Brain development	5	745	0.8	0.0496	9606.ENSP00000272369,9606.ENSP00000361467,9606.ENSP00000362588,9606.ENSP00000364190,9606.ENSP00000405890	MEIS1,DLG5,PBX3,PBX2,PBX1
NKX2-3	GO Function	GO:0000978	RNA polymerase II cis-regulatory region sequence-specific DNA binding	13	672	1.26	1.97e-11	9606.ENSP00000262426,9606.ENSP00000272369,9606.ENSP00000309913,9606.ENSP00000334458,9606.ENSP00000340874,9606.ENSP00000342828,9606.ENSP00000346389,9606.ENSP00000352565,9606.ENSP00000362588,9606.ENSP00000364190,9606.ENSP00000386170,9606.ENSP00000405890,9606.ENSP00000429553	FOXF1,MEIS1,TBX5,GATA4,MEF2C,NKX2-3,MEF2A,HAND2,PBX3,PBX2,TBX20,PBX1,NKX6-3
NKX2-3	GO Function	GO:0001228	DNA-binding transcription activator activity, RNA polymerase II-specific	12	449	1.4	1.97e-11	9606.ENSP00000262426,9606.ENSP00000272369,9606.ENSP00000309913,9606.ENSP00000334458,9606.ENSP00000340874,9606.ENSP00000346389,9606.ENSP00000352565,9606.ENSP00000362588,9606.ENSP00000364190,9606.ENSP00000386170,9606.ENSP00000405890,9606.ENSP00000429553	FOXF1,MEIS1,TBX5,GATA4,MEF2C,MEF2A,HAND2,PBX3,PBX2,TBX20,PBX1,NKX6-3
NKX2-3	GO Function	GO:0000981	DNA-binding transcription factor activity, RNA polymerase II-specific	13	1022	1.07	1.72e-09	9606.ENSP00000262426,9606.ENSP00000272369,9606.ENSP00000309913,9606.ENSP00000334458,9606.ENSP00000340874,9606.ENSP00000342828,9606.ENSP00000346389,9606.ENSP00000352565,9606.ENSP00000362588,9606.ENSP00000364190,9606.ENSP00000386170,9606.ENSP00000405890,9606.ENSP00000429553	FOXF1,MEIS1,TBX5,GATA4,MEF2C,NKX2-3,MEF2A,HAND2,PBX3,PBX2,TBX20,PBX1,NKX6-3
NKX2-3	GO Function	GO:0033613	Activating transcription factor binding	6	90	1.79	1.51e-07	9606.ENSP00000309913,9606.ENSP00000334458,9606.ENSP00000340874,9606.ENSP00000346389,9606.ENSP00000352565,9606.ENSP00000386170	TBX5,GATA4,MEF2C,MEF2A,HAND2,TBX20
NKX2-3	GO Function	GO:0008134	Transcription factor binding	9	672	1.1	3.07e-06	9606.ENSP00000309913,9606.ENSP00000334458,9606.ENSP00000340874,9606.ENSP00000346389,9606.ENSP00000352565,9606.ENSP00000362588,9606.ENSP00000364190,9606.ENSP00000386170,9606.ENSP00000405890	TBX5,GATA4,MEF2C,MEF2A,HAND2,PBX3,PBX2,TBX20,PBX1
NKX2-3	GO Function	GO:0098772	Molecular function regulator	14	3422	0.58	0.00016	9606.ENSP00000262426,9606.ENSP00000272369,9606.ENSP00000309913,9606.ENSP00000334458,9606.ENSP00000340874,9606.ENSP00000342828,9606.ENSP00000346389,9606.ENSP00000352565,9606.ENSP00000362588,9606.ENSP00000364190,9606.ENSP00000386170,9606.ENSP00000405890,9606.ENSP00000428220,9606.ENSP00000429553	FOXF1,MEIS1,TBX5,GATA4,MEF2C,NKX2-3,MEF2A,HAND2,PBX3,PBX2,TBX20,PBX1,IRGM,NKX6-3
NKX2-3	GO Function	GO:0001085	RNA polymerase II transcription factor binding	3	56	1.7	0.0057	9606.ENSP00000334458,9606.ENSP00000346389,9606.ENSP00000386170	GATA4,MEF2A,TBX20
NKX2-3	GO Function	GO:0003680	Minor groove of adenine-thymine-rich dna binding	2	8	2.37	0.0076	9606.ENSP00000340874,9606.ENSP00000352565	MEF2C,HAND2
NKX2-3	GO Function	GO:1901363	Heterocyclic compound binding	15	5831	0.38	0.0148	9606.ENSP00000262426,9606.ENSP00000272369,9606.ENSP00000275364,9606.ENSP00000309913,9606.ENSP00000334458,9606.ENSP00000340874,9606.ENSP00000342828,9606.ENSP00000346389,9606.ENSP00000352565,9606.ENSP00000362588,9606.ENSP00000364190,9606.ENSP00000386170,9606.ENSP00000405890,9606.ENSP00000428220,9606.ENSP00000429553	FOXF1,MEIS1,GNA12,TBX5,GATA4,MEF2C,NKX2-3,MEF2A,HAND2,PBX3,PBX2,TBX20,PBX1,IRGM,NKX6-3
NKX2-3	GO Function	GO:0097159	Organic cyclic compound binding	15	5916	0.37	0.017	9606.ENSP00000262426,9606.ENSP00000272369,9606.ENSP00000275364,9606.ENSP00000309913,9606.ENSP00000334458,9606.ENSP00000340874,9606.ENSP00000342828,9606.ENSP00000346389,9606.ENSP00000352565,9606.ENSP00000362588,9606.ENSP00000364190,9606.ENSP00000386170,9606.ENSP00000405890,9606.ENSP00000428220,9606.ENSP00000429553	FOXF1,MEIS1,GNA12,TBX5,GATA4,MEF2C,NKX2-3,MEF2A,HAND2,PBX3,PBX2,TBX20,PBX1,IRGM,NKX6-3
NKX2-3	GO Function	GO:0005515	Protein binding	16	7026	0.33	0.0272	9606.ENSP00000215637,9606.ENSP00000275364,9606.ENSP00000309913,9606.ENSP00000311857,9606.ENSP00000321345,9606.ENSP00000334458,9606.ENSP00000340874,9606.ENSP00000346389,9606.ENSP00000352565,9606.ENSP00000361467,9606.ENSP00000362588,9606.ENSP00000364190,9606.ENSP00000375872,9606.ENSP00000386170,9606.ENSP00000405890,9606.ENSP00000428220	MADCAM1,GNA12,TBX5,PTPN2,IL23R,GATA4,MEF2C,MEF2A,HAND2,DLG5,PBX3,PBX2,ATG16L1,TBX20,PBX1,IRGM
NKX2-3	GO Component	GO:0000790	Nuclear chromatin	13	1048	1.06	7.41e-09	9606.ENSP00000262426,9606.ENSP00000272369,9606.ENSP00000309913,9606.ENSP00000334458,9606.ENSP00000340874,9606.ENSP00000342828,9606.ENSP00000346389,9606.ENSP00000352565,9606.ENSP00000362588,9606.ENSP00000364190,9606.ENSP00000386170,9606.ENSP00000405890,9606.ENSP00000429553	FOXF1,MEIS1,TBX5,GATA4,MEF2C,NKX2-3,MEF2A,HAND2,PBX3,PBX2,TBX20,PBX1,NKX6-3
NKX2-3	GO Component	GO:0005667	Transcription regulator complex	8	431	1.24	3.2e-06	9606.ENSP00000262426,9606.ENSP00000272369,9606.ENSP00000334458,9606.ENSP00000346389,9606.ENSP00000352565,9606.ENSP00000362588,9606.ENSP00000364190,9606.ENSP00000405890	FOXF1,MEIS1,GATA4,MEF2A,HAND2,PBX3,PBX2,PBX1
NKX2-3	GO Component	GO:0043232	Intracellular non-membrane-bounded organelle	15	4880	0.46	0.0029	9606.ENSP00000262426,9606.ENSP00000272369,9606.ENSP00000309913,9606.ENSP00000334458,9606.ENSP00000340874,9606.ENSP00000342828,9606.ENSP00000346389,9606.ENSP00000352565,9606.ENSP00000361467,9606.ENSP00000362588,9606.ENSP00000364190,9606.ENSP00000375872,9606.ENSP00000386170,9606.ENSP00000405890,9606.ENSP00000429553	FOXF1,MEIS1,TBX5,GATA4,MEF2C,NKX2-3,MEF2A,HAND2,DLG5,PBX3,PBX2,ATG16L1,TBX20,PBX1,NKX6-3
NKX2-3	GO Component	GO:0031981	Nuclear lumen	14	4733	0.44	0.0099	9606.ENSP00000262426,9606.ENSP00000272369,9606.ENSP00000309913,9606.ENSP00000311857,9606.ENSP00000334458,9606.ENSP00000340874,9606.ENSP00000342828,9606.ENSP00000346389,9606.ENSP00000352565,9606.ENSP00000362588,9606.ENSP00000364190,9606.ENSP00000386170,9606.ENSP00000405890,9606.ENSP00000429553	FOXF1,MEIS1,TBX5,PTPN2,GATA4,MEF2C,NKX2-3,MEF2A,HAND2,PBX3,PBX2,TBX20,PBX1,NKX6-3
NKX2-3	STRING clusters	CL:20866	MADS MEF2-like, and cardiac ventricle formation	5	16	2.46	7.75e-08	9606.ENSP00000309913,9606.ENSP00000334458,9606.ENSP00000340874,9606.ENSP00000346389,9606.ENSP00000352565	TBX5,GATA4,MEF2C,MEF2A,HAND2
NKX2-3	STRING clusters	CL:20615	Mixed, incl. rhombomere development, and pbc domain	4	19	2.29	9.69e-06	9606.ENSP00000272369,9606.ENSP00000362588,9606.ENSP00000364190,9606.ENSP00000405890	MEIS1,PBX3,PBX2,PBX1
NKX2-3	STRING clusters	CL:20434	Mixed, incl. homeobox, conserved site, and hmg-box domain	6	162	1.54	1.61e-05	9606.ENSP00000272369,9606.ENSP00000342828,9606.ENSP00000362588,9606.ENSP00000364190,9606.ENSP00000405890,9606.ENSP00000429553	MEIS1,NKX2-3,PBX3,PBX2,PBX1,NKX6-3
NKX2-3	STRING clusters	CL:20618	PBC domain, and N-terminal of Homeobox Meis and PKNOX1	3	6	2.67	5.77e-05	9606.ENSP00000272369,9606.ENSP00000362588,9606.ENSP00000364190	MEIS1,PBX3,PBX2
NKX2-3	STRING clusters	CL:20883	Tetralogy of Fallot, and 46,XY sex reversal 9	2	5	2.57	0.0087	9606.ENSP00000309913,9606.ENSP00000334458	TBX5,GATA4
NKX2-3	STRING clusters	CL:20732	Mixed, incl. transcription factor sox-12, and post-embryonic digestive tract morphogenesis	2	6	2.49	0.0107	9606.ENSP00000342828,9606.ENSP00000429553	NKX2-3,NKX6-3
NKX2-3	STRING clusters	CL:20867	MADS MEF2-like, and Histone deacetylase, glutamine rich N-terminal domain	2	8	2.37	0.0159	9606.ENSP00000340874,9606.ENSP00000346389	MEF2C,MEF2A
NKX2-3	WikiPathways	WP1591	Heart development	5	44	2.02	1.06e-06	9606.ENSP00000309913,9606.ENSP00000334458,9606.ENSP00000340874,9606.ENSP00000352565,9606.ENSP00000386170	TBX5,GATA4,MEF2C,HAND2,TBX20
NKX2-3	WikiPathways	WP2406	Cardiac progenitor differentiation	4	53	1.85	0.00013	9606.ENSP00000309913,9606.ENSP00000334458,9606.ENSP00000340874,9606.ENSP00000386170	TBX5,GATA4,MEF2C,TBX20
NKX2-3	WikiPathways	WP1991	SRF and miRs in smooth muscle differentiation and proliferation	2	11	2.23	0.0192	9606.ENSP00000340874,9606.ENSP00000346389	MEF2C,MEF2A
NKX2-3	WikiPathways	WP2029	Cell differentiation - index	2	13	2.16	0.0193	9606.ENSP00000340874,9606.ENSP00000346389	MEF2C,MEF2A
NKX2-3	WikiPathways	WP2023	Cell differentiation - expanded index	2	19	1.99	0.0308	9606.ENSP00000340874,9606.ENSP00000346389	MEF2C,MEF2A
NKX2-3	WikiPathways	WP236	Adipogenesis	3	130	1.33	0.0396	9606.ENSP00000334458,9606.ENSP00000340874,9606.ENSP00000346389	GATA4,MEF2C,MEF2A
NKX2-3	WikiPathways	WP2853	Endoderm differentiation	3	140	1.3	0.0396	9606.ENSP00000334458,9606.ENSP00000362588,9606.ENSP00000405890	GATA4,PBX3,PBX1
NKX2-3	WikiPathways	WP2857	Mesodermal commitment pathway	3	145	1.29	0.0396	9606.ENSP00000272369,9606.ENSP00000362588,9606.ENSP00000405890	MEIS1,PBX3,PBX1
NKX2-3	WikiPathways	WP4842	Mammalian disorder of sexual development	2	24	1.89	0.0396	9606.ENSP00000334458,9606.ENSP00000405890	GATA4,PBX1
NKX2-3	DISEASES	DOID:0050589	Inflammatory bowel disease	5	52	1.95	1.5e-05	9606.ENSP00000311857,9606.ENSP00000321345,9606.ENSP00000361467,9606.ENSP00000375872,9606.ENSP00000428220	PTPN2,IL23R,DLG5,ATG16L1,IRGM
NKX2-3	DISEASES	DOID:1657	Ventricular septal defect	3	4	2.84	8.09e-05	9606.ENSP00000309913,9606.ENSP00000334458,9606.ENSP00000386170	TBX5,GATA4,TBX20
NKX2-3	DISEASES	DOID:8577	Ulcerative colitis	3	13	2.33	0.00086	9606.ENSP00000311857,9606.ENSP00000321345,9606.ENSP00000375872	PTPN2,IL23R,ATG16L1
NKX2-3	DISEASES	DOID:8778	Crohns disease	3	24	2.07	0.0019	9606.ENSP00000321345,9606.ENSP00000375872,9606.ENSP00000428220	IL23R,ATG16L1,IRGM
NKX2-3	DISEASES	DOID:77	Gastrointestinal system disease	6	510	1.04	0.0055	9606.ENSP00000262426,9606.ENSP00000311857,9606.ENSP00000321345,9606.ENSP00000361467,9606.ENSP00000375872,9606.ENSP00000428220	FOXF1,PTPN2,IL23R,DLG5,ATG16L1,IRGM
NKX2-3	DISEASES	DOID:0050651	Atrioventricular septal defect	2	4	2.67	0.0065	9606.ENSP00000309913,9606.ENSP00000334458	TBX5,GATA4
NKX2-3	DISEASES	DOID:0060468	Holt-Oram syndrome	2	4	2.67	0.0065	9606.ENSP00000309913,9606.ENSP00000386170	TBX5,TBX20
NKX2-3	DISEASES	DOID:6419	Tetralogy of fallot	2	4	2.67	0.0065	9606.ENSP00000309913,9606.ENSP00000334458	TBX5,GATA4
NKX2-3	DISEASES	DOID:7	Disease of anatomical entity	14	4452	0.47	0.0069	9606.ENSP00000262426,9606.ENSP00000272369,9606.ENSP00000302846,9606.ENSP00000309913,9606.ENSP00000311857,9606.ENSP00000321345,9606.ENSP00000334458,9606.ENSP00000340874,9606.ENSP00000352565,9606.ENSP00000361467,9606.ENSP00000375872,9606.ENSP00000386170,9606.ENSP00000405890,9606.ENSP00000428220	FOXF1,MEIS1,PTGER4,TBX5,PTPN2,IL23R,GATA4,MEF2C,HAND2,DLG5,ATG16L1,TBX20,PBX1,IRGM
NKX2-3	DISEASES	DOID:1287	Cardiovascular system disease	5	454	1.01	0.03	9606.ENSP00000309913,9606.ENSP00000321345,9606.ENSP00000334458,9606.ENSP00000352565,9606.ENSP00000386170	TBX5,IL23R,GATA4,HAND2,TBX20
NKX2-3	DISEASES	DOID:4	Disease	15	5921	0.37	0.0333	9606.ENSP00000215637,9606.ENSP00000262426,9606.ENSP00000272369,9606.ENSP00000302846,9606.ENSP00000309913,9606.ENSP00000311857,9606.ENSP00000321345,9606.ENSP00000334458,9606.ENSP00000340874,9606.ENSP00000352565,9606.ENSP00000361467,9606.ENSP00000375872,9606.ENSP00000386170,9606.ENSP00000405890,9606.ENSP00000428220	MADCAM1,FOXF1,MEIS1,PTGER4,TBX5,PTPN2,IL23R,GATA4,MEF2C,HAND2,DLG5,ATG16L1,TBX20,PBX1,IRGM
NKX2-3	DISEASES	DOID:114	Heart disease	4	257	1.16	0.0396	9606.ENSP00000309913,9606.ENSP00000334458,9606.ENSP00000352565,9606.ENSP00000386170	TBX5,GATA4,HAND2,TBX20
NKX2-3	UniProt Keywords	KW-0238	DNA-binding	13	1940	0.8	5.91e-06	9606.ENSP00000262426,9606.ENSP00000272369,9606.ENSP00000309913,9606.ENSP00000334458,9606.ENSP00000340874,9606.ENSP00000342828,9606.ENSP00000346389,9606.ENSP00000352565,9606.ENSP00000362588,9606.ENSP00000364190,9606.ENSP00000386170,9606.ENSP00000405890,9606.ENSP00000429553	FOXF1,MEIS1,TBX5,GATA4,MEF2C,NKX2-3,MEF2A,HAND2,PBX3,PBX2,TBX20,PBX1,NKX6-3
NKX2-3	UniProt Keywords	KW-0804	Transcription	13	2339	0.71	2.82e-05	9606.ENSP00000262426,9606.ENSP00000272369,9606.ENSP00000309913,9606.ENSP00000334458,9606.ENSP00000340874,9606.ENSP00000342828,9606.ENSP00000346389,9606.ENSP00000352565,9606.ENSP00000362588,9606.ENSP00000364190,9606.ENSP00000386170,9606.ENSP00000405890,9606.ENSP00000429553	FOXF1,MEIS1,TBX5,GATA4,MEF2C,NKX2-3,MEF2A,HAND2,PBX3,PBX2,TBX20,PBX1,NKX6-3
NKX2-3	UniProt Keywords	KW-0371	Homeobox	6	233	1.38	3.25e-05	9606.ENSP00000272369,9606.ENSP00000342828,9606.ENSP00000362588,9606.ENSP00000364190,9606.ENSP00000405890,9606.ENSP00000429553	MEIS1,NKX2-3,PBX3,PBX2,PBX1,NKX6-3
NKX2-3	UniProt Keywords	KW-0010	Activator	8	674	1.04	4.77e-05	9606.ENSP00000262426,9606.ENSP00000272369,9606.ENSP00000334458,9606.ENSP00000340874,9606.ENSP00000346389,9606.ENSP00000362588,9606.ENSP00000364190,9606.ENSP00000405890	FOXF1,MEIS1,GATA4,MEF2C,MEF2A,PBX3,PBX2,PBX1
NKX2-3	UniProt Keywords	KW-0805	Transcription regulation	12	2272	0.69	8.86e-05	9606.ENSP00000262426,9606.ENSP00000309913,9606.ENSP00000334458,9606.ENSP00000340874,9606.ENSP00000342828,9606.ENSP00000346389,9606.ENSP00000352565,9606.ENSP00000362588,9606.ENSP00000364190,9606.ENSP00000386170,9606.ENSP00000405890,9606.ENSP00000429553	FOXF1,TBX5,GATA4,MEF2C,NKX2-3,MEF2A,HAND2,PBX3,PBX2,TBX20,PBX1,NKX6-3
NKX2-3	UniProt Keywords	KW-0217	Developmental protein	7	953	0.84	0.0048	9606.ENSP00000272369,9606.ENSP00000309913,9606.ENSP00000340874,9606.ENSP00000346389,9606.ENSP00000352565,9606.ENSP00000386170,9606.ENSP00000405890	MEIS1,TBX5,MEF2C,MEF2A,HAND2,TBX20,PBX1
NKX2-3	UniProt Keywords	KW-0976	Atrial septal defect	2	8	2.37	0.0048	9606.ENSP00000334458,9606.ENSP00000386170	GATA4,TBX20
NKX2-3	UniProt Keywords	KW-0122	Cardiomyopathy	3	86	1.51	0.0096	9606.ENSP00000309913,9606.ENSP00000334458,9606.ENSP00000386170	TBX5,GATA4,TBX20
NKX2-3	UniProt Keywords	KW-0539	Nucleus	14	5208	0.4	0.0108	9606.ENSP00000262426,9606.ENSP00000272369,9606.ENSP00000309913,9606.ENSP00000311857,9606.ENSP00000334458,9606.ENSP00000340874,9606.ENSP00000342828,9606.ENSP00000346389,9606.ENSP00000352565,9606.ENSP00000362588,9606.ENSP00000364190,9606.ENSP00000386170,9606.ENSP00000405890,9606.ENSP00000429553	FOXF1,MEIS1,TBX5,PTPN2,GATA4,MEF2C,NKX2-3,MEF2A,HAND2,PBX3,PBX2,TBX20,PBX1,NKX6-3
NKX2-3	Pfam	PF03792	PBC domain	3	4	2.84	0.00013	9606.ENSP00000362588,9606.ENSP00000364190,9606.ENSP00000405890	PBX3,PBX2,PBX1
NKX2-3	Pfam	PF05920	Homeobox KN domain	4	54	1.84	0.00069	9606.ENSP00000272369,9606.ENSP00000362588,9606.ENSP00000364190,9606.ENSP00000405890	MEIS1,PBX3,PBX2,PBX1
NKX2-3	Pfam	PF00046	Homeobox domain	5	234	1.3	0.0052	9606.ENSP00000272369,9606.ENSP00000342828,9606.ENSP00000362588,9606.ENSP00000364190,9606.ENSP00000405890	MEIS1,NKX2-3,PBX3,PBX2,PBX1
NKX2-3	Pfam	PF12347	Holliday junction regulator protein family C-terminal repeat	2	4	2.67	0.0141	9606.ENSP00000340874,9606.ENSP00000346389	MEF2C,MEF2A
NKX2-3	Pfam	PF00319	SRF-type transcription factor (DNA-binding and dimerisation domain)	2	6	2.49	0.021	9606.ENSP00000340874,9606.ENSP00000346389	MEF2C,MEF2A
NKX2-3	InterPro	IPR005542	PBX	3	4	2.84	0.00025	9606.ENSP00000362588,9606.ENSP00000364190,9606.ENSP00000405890	PBX3,PBX2,PBX1
NKX2-3	InterPro	IPR001356	Homeobox domain	6	236	1.37	0.00053	9606.ENSP00000272369,9606.ENSP00000342828,9606.ENSP00000362588,9606.ENSP00000364190,9606.ENSP00000405890,9606.ENSP00000429553	MEIS1,NKX2-3,PBX3,PBX2,PBX1,NKX6-3
NKX2-3	InterPro	IPR009057	Homeobox-like domain superfamily	6	297	1.27	0.0013	9606.ENSP00000272369,9606.ENSP00000342828,9606.ENSP00000362588,9606.ENSP00000364190,9606.ENSP00000405890,9606.ENSP00000429553	MEIS1,NKX2-3,PBX3,PBX2,PBX1,NKX6-3
NKX2-3	InterPro	IPR017970	Homeobox, conserved site	5	186	1.4	0.0025	9606.ENSP00000342828,9606.ENSP00000362588,9606.ENSP00000364190,9606.ENSP00000405890,9606.ENSP00000429553	NKX2-3,PBX3,PBX2,PBX1,NKX6-3
NKX2-3	InterPro	IPR022102	Holliday junction regulator protein family C-terminal	2	4	2.67	0.0222	9606.ENSP00000340874,9606.ENSP00000346389	MEF2C,MEF2A
NKX2-3	InterPro	IPR033896	MADS MEF2-like	2	5	2.57	0.0259	9606.ENSP00000340874,9606.ENSP00000346389	MEF2C,MEF2A
NKX2-3	InterPro	IPR002100	Transcription factor, MADS-box	2	6	2.49	0.0295	9606.ENSP00000340874,9606.ENSP00000346389	MEF2C,MEF2A
NKX2-3	InterPro	IPR036879	Transcription factor, MADS-box superfamily	2	6	2.49	0.0295	9606.ENSP00000340874,9606.ENSP00000346389	MEF2C,MEF2A
