# Supplementary material for: Multitrait genome-wide analyses identify new susceptibility loci and candidate drugs to primary sclerosing cholangitis
Source: Nat Commun. 2023 Feb 24;14:1069. doi: 10.1038/s41467-023-36678-8 (PMC9958016; doi:10.1038/s41467-023-36678-8)
Supplement: Supplementary file 19 — Supplementary Data 16 [file 41467_2023_36678_MOESM19_ESM.xlsx]

## Sheet: Table S16
Supplementary Table 16. PSC candidate genes for drug repurposing using network-based proximity.
PBC+ssimp	Imputed summary statistics of PBC
Genetic Information						Pvalues for each study								PMID PSC	Note
Gene.id.version	Gene.Name	NCBI.gene.id	SNP id	Cytoband	POS(Grch37)	GWAS catalog	mtag-PSC	PSC	IBD	CD	UC	Lupus	PBC+ssimp
ENSG00000142606.11	MMEL1	79258	rs3748816	1p36.32	2526746	5e-13	1.22097e-09	3.54205e-07	0.02066	0.09498	7.52e-06	0.0198635	5.60255e-09	27992413	GWAS Catalog
ENSG00000162927.9	PUS10	150962	rs7608697	2p16.1	61204641		3.1109e-09	0.000104462	1.671e-28	4.033e-14	3.031e-23	0.125249	0.0630198	27992413	MTAG-identified new locus
ENSG00000153094.17	BCL2L11	10018	rs72837826	2q13	111933001	2.36e-11	1.6487e-12	1.26134e-09	1.038e-07	0.001127	1.547e-06	0.00252463	0.0137801	27992413	GWAS Catalog
ENSG00000178562.13	CD28	940	rs7426056	2q33.2	204612058	2e-16	5.95948e-10	3.26451e-08	0.002813	0.1061	0.002853	0.0136402	0.176708	27992413	GWAS Catalog
ENSG00000178623.7	GPR35	2859	rs3749171	2q37.3	241569692	3.47e-24	5.21476e-05	0.00034378	2.198e-14	1.199e-06	4.583e-12	NA	0.433449	26974007	No information from lupus; GWAS Catalog
ENSG00000198218	QRICH1	54870	rs6787808	3p21.31	49079105		1.20073e-09	8.47424e-08	1.314e-05	0.08167	2.97e-07	0.634384	0.688659	27992413	MTAG-identified new independent significant variant
ENSG00000173531.11	MST1	4485	rs3197999	3p21.31	49721532	5e-26	3.85094e-18	2.59726e-13	1.431e-33	3.298e-23	8.398e-20	0.471702	0.381373	27992413	GWAS Catalog
ENSG00000114861.14	FOXP1	27086	rs80060485	3p13	71153890	3e-15	7.65847e-09	8.54093e-09	0.0012	0.1673	0.0009849	0.272931	NA	27992413	No information from PBC; GWAS Catalog
ENSG00000109323.4	MANBA	4126	rs228614	4q24	103578637		1.71157e-09	1.26366e-06	0.1226	0.09374	0.0002458	0.111549	8.23016e-16	27992413	MTAG-identified new locus
ENSG00000109471.4	IL2	3558	rs13140464	4q27	123499745	1e-13	2.41649e-10	5.1686e-09	7.581e-08	1.369e-05	3.726e-05	0.435883	0.0414636	27992413	GWAS Catalog
ENSG00000138684.3	IL21	59067	rs13140464	4q27	123499745	1e-13	2.41649e-10	5.1686e-09	7.581e-08	1.369e-05	3.726e-05	0.435883	0.0414636	27992413	GWAS Catalog
ENSG00000124780.9	KCNK17	89822	rs12198665	6p21.2	39240796		3.35125e-08	7.98717e-08	0.4016	0.4736	0.04276	0.656878	0.448987	27992413	MTAG-identified new locus
ENSG00000112182.10	BACH2	60468	rs56258221	6q15	91030441	1e-09	8.22552e-08	6.20669e-07	0.7296	0.2977	0.8225	0.0107678	NA	27992413	No information from PBC; GWAS Catalog
ENSG00000266760.1	MIR4464	100616109	rs56258221	6q15	91030441	1e-09	8.22552e-08	6.20669e-07	0.7296	0.2977	0.8225	0.0107678	NA	27992413	No information from PBC; GWAS Catalog
ENSG00000118503.10	TNFAIP3	7128	rs17780429	6q23.3	138222588		2.23578e-10	1.16173e-07	0.1714	0.8118	0.004162	3.41488e-05	0.000106106	27992413	MTAG-identified new locus
ENSG00000128604.14	IRF5	3663	rs3757387	7q32.1	128576086		2.1887e-14	0.000301344	0.0002661	0.5933	2.419e-09	1.12067e-38	6.01695e-34	27992413	MTAG-identified new locus
ENSG00000134460.11	IL2RA	3559	rs4147359	10p15.1	6108439	8e-17	5.07143e-14	4.05606e-13	0.003796	0.1028	0.002894	0.460771	0.531787	27992413	GWAS Catalog
ENSG00000119919.9	NKX2-3	159296	rs7911680	10q24.2	101293468		1.32646e-08	1.28294e-05	4.528e-34	2.704e-23	6.707e-22	0.496137	0.696714	27992413	MTAG-identified new locus
ENSG00000068383.14	INPP5A	3632	rs61861422	10q26.3	134358357	1e-08	1.70051e-08	3.50355e-08	0.5799	0.5058	0.09764	NA	NA	27992413	No information from PBC; GWAS Catalog
ENSG00000168071.17	CCDC88B	283234	rs663743	11q13.1	64107735	2e-13	6.26764e-09	8.42365e-08	0.0001724	6.455e-06	0.1635	0.0150654	2.37686e-09	27992413	GWAS Catalog, Meta-analyzed association that is not available in the summary statistics downloaded from GWAS Catalog
ENSG00000170145.4	SIK2	23235	rs7937682	11q23.1	111579939	3e-09	NA	0.00018462	0.1661	0.5914	0.01555	0.00307466	2.71576e-05	23603763	filtered due to ambiguous SNP; GWAS Catalog
ENSG00000061273.13	HDAC7	51564	rs11168249	12q13.11	48208368	5e-09	NA	NA	7.189e-06	0.1877	3.177e-07	0.927981	0.980004	23603763	GWAS Catalog
ENSG00000111252.6	SH2B3	10019	rs3184504	12q24.12	111884608	4e-13	1.06669e-15	5.04693e-10	6.881e-10	5.702e-07	5.525e-06	1.26206e-07	1.19494e-14	27992413	GWAS Catalog
ENSG00000204842.10	ATXN2	6311	rs3184504	12q24.12	111884608	4e-13	1.06669e-15	5.04693e-10	6.881e-10	5.702e-07	5.525e-06	1.26206e-07	1.19494e-14	27992413	GWAS Catalog
ENSG00000038532.10	CLEC16A	23274	rs725613	16p13.3	11169683	4e-13	3.49621e-13	5.49753e-10	0.4741	0.3046	0.1815	7.72666e-06	1.5634e-22	27992413	GWAS Catalog
ENSG00000103047.3	TANGO6	79613	rs79390277	16q22.1	68942590		1.69362e-08	1.86448e-06	0.02427	0.4499	1.755e-05	0.0613846	0.35426	27992413	MTAG-identified new locus
ENSG00000196628.9	TCF4	6925	rs1452787	18q21.2	53207207	3e-08	NA	NA	0.2663	0.03251	0.9212	0.9097	0.873363	22821403	GWAS Catalog
ENSG00000150637.4	CD226	10666	rs1788097	18q22.2	67543688	7e-12	6.81604e-09	9.73459e-07	0.00293	0.004767	0.1465	0.000109089	2.57028e-08	27992413	GWAS Catalog, Meta-analyzed association that is not available in the summary statistics downloaded from GWAS Catalog
ENSG00000105287.8	PRKD2	25865	rs60652743	19q13.32	47205707	2e-12	1.1119e-09	1.00512e-07	0.001562	0.4697	0.0001388	0.129082	0.173854	27992413	GWAS Catalog
ENSG00000183527.7	PSMG1	8624	rs2836883	21.q22.2	40466744	4.21e-13	1.56467e-21	5.39521e-14	4.838e-29	6.43e-07	1.905e-32	0.513168	0.553918	27992413	GWAS Catalog
ENSG00000160185.9	UBASH3A	53347	rs1893592	21q22.3	43855067	2e-12	6.0118e-08	1.89696e-07	0.000684	0.08094	0.002782	NA	NA	27992413	No information from PBC; GWAS Catalog
ENSG00000167037.14	SGSM1	129049	rs145832854	22q11.23	25310129	3e-08	1.42391e-06	2.58418e-08	0.0784	0.1959	0.3847	0.46	0.863399	27992413	GWAS Catalog
