# Supplementary material for: Multitrait genome-wide analyses identify new susceptibility loci and candidate drugs to primary sclerosing cholangitis
Source: Nat Commun. 2023 Feb 24;14:1069. doi: 10.1038/s41467-023-36678-8 (PMC9958016; doi:10.1038/s41467-023-36678-8)
Supplement: Supplementary file 20 — Supplementary Data 17 [file 41467_2023_36678_MOESM20_ESM.xlsx]

## Sheet: Table S17
Supplementary Table 17. Network-based proximity between drugs and PSC candidate genes for drug repurposing.
DrugBank.id	DrugBank database identifier
Drug.Name	Drug name
Gene.Name	Gene names of drug targets and drug effect on each target (gene type action); type: carrier/enzyme/target/transporter; action: agonist, antibody, binder, inhibitor, etc.
Description	Description of drug-type
Indication	Indication of drug-treatment
d	Average shortest path length between the drug's targets and the nearest disease gene (protein) to give the best discrimination (AUC = 66%) between known and unknown drug-disease pairs
z	Relative proximity between the set of candidate PSC genes and the relevant drug of genes defined as (d-mean)/sd
mean	Empirical mean for d via 1000 times repeated randomisation procedure
sd	Empirical standard deviation for d via 1000 times repeated randomisation procedure
p	One-sided raw P-value
DrugBank.id	Drug.Name	Gene.Name	Description	Indication	d	z	mean	sd	p
DB00004	Denileukin diftitox	IL2RG,IL2RA,IL2RB,IL2RG target ,IL2RA target binder,IL2RB target agonist	A recombinant DNA-derived cytotoxic protein composed of the amino acid sequences for diphtheria toxin fragments A and B (Met 1-Thr 387)-His followed by the sequences for interleukin-2 (IL-2; Ala 1-Thr 133). It is produced in an E. coli expression system.	For treatment of cutaneous T-cell lymphoma	0.666667	-5.44256	2.04533	0.253312	2.62605e-08
DB00074	Basiliximab	IL2RB,IL2RA,IL2RB target antibody,IL2RA target antibody	A recombinant chimeric (murine/human) monoclonal antibody (IgG1k) that functions as an immunosuppressive agent, specifically binding to and blocking the interleukin-2 receptor a-chain (IL-2R alpha, also known as CD25 antigen) on the surface of activated T-lymphocytes. It is a 144 kDa glycoprotein obtained from fermentation of an established mouse myeloma cell line genetically engineered to expres…	For prophylactic treatment of kidney transplant rejection	0.5	-5.01818	2.028	0.304493	2.6082e-07
DB03957	SP2456	IL2,IL2 target			0	-4.6333	2.042	0.440722	1.79937e-06
DB03958	7-methyl-guanosine-5'-triphosphate-5'-guanosine	DCPS,DCPS target			0	-4.6333	2.042	0.440722	1.79937e-06
DB02581	N(2)-carbamimidoyl-N-{2-[4-(3-{4-[(5-carboxyfuran-2-yl)methoxy]-2,3-dichlorophenyl}-1-methyl-1H-pyrazol-5-yl)piperidin-1-yl]-2-oxoethyl}-D-leucinamide	IL2,IL2 target			0	-4.61818	2.041	0.441949	1.93561e-06
DB03372	3-Mercapto-1-(1,3,4,9-Tetrahydro-B-Carbolin-2-Yl)-Propan-1-One	IL2,IL2 target			0	-4.55908	2.037	0.446801	2.56893e-06
DB03453	Methyl (2S)-2-[[2-[(3R)-1-carbamimidoylpiperidin-3-yl]acetyl]amino]-3-[4-(2-phenylethynyl)phenyl]propanoate	IL2,IL2 target	This solid compound belongs to the stilbenes. These are organic compounds containing a 1,2-diphenylethylene moiety. Stilbenes (C6-C2-C6 ) are derived from the common phenylpropene (C6-C3) skeleton building block. The introduction of one or more hydroxyl groups to a phenyl ring lead to stilbenoids. This substance targets the protein interleukin-2.		0	-4.51452	2.051	0.454312	3.17297e-06
DB02555	SP4160	IL2,IL2 target			0	-4.47115	2.026	0.453127	3.88994e-06
DB04278	2-[2-(2-Cyclohexyl-2-guanidino-acetylamino)-acetylamino]-N-(3-mercapto-propyl)-propionamide	IL2,IL2 target			0	-4.41313	2.012	0.455912	5.09435e-06
DB04281	2-[4-(4-Chlorophenyl)Cyclohexylidene]-3,4-Dihydroxy-1(2h)-Naphthalenone	DHODH,DHODH target			0	-4.41313	2.012	0.455912	5.09435e-06
DB03455	(1H-indol-3-yl)-(2-mercapto-ethoxyimino)-acetic acid	IL2,IL2 target	(1H-indol-3-yl)-(2-mercapto-ethoxyimino)-acetic acid is a solid. This compound belongs to the indole-3-acetic acid derivatives. These are compounds containing an acetic acid (or a derivative) linked to the C3 carbon atom of an indole. (1H-indol-3-yl)-(2-mercapto-ethoxyimino)-acetic acid is known to target interleukin-2.		0	-4.31872	2.071	0.47954	7.84689e-06
DB12340	Navitoclax	BCL2,BAD,BCL2L2,BCL2 target ,BAD target ,BCL2L2 target	Navitoclax has been used in trials studying the treatment and basic science of Solid Tumors, Non-Hodgkin's Lymphoma, EGFR Activating Mutation, Chronic Lymphoid Leukemia, and Hematological Malignancies, among others._x000D_ _x000D_ Navitoclax is an orally bioavailable small molecule inhibitor of Bcl-2 family proteins. It is a substance being studied in the treatment of lymphomas and other types of…		1	-4.17975	2.03967	0.248739	1.45913e-05
DB15628	Inolimomab	IL2RA,IL2RA target antibody	Inolimomab is under investigation as an agent to treat steroid-resistant graft vs host disease. It has thus far offered similar efficacy to other monoclonal antibody options, though it may carry a higher risk of infections.[A241385]		0	-4.14642	2.028	0.489097	1.6886e-05
DB15635	Omburtamab	CD276,CD276 target binder	CD276 (B7-H3) is a B7/CD28 immunoglobulin superfamily member frequently expressed among solid human tumours.[A242487, A242492] Omburtamab, formerly the murine anti-B7-H3 antibody 8H9, and its humanized forms are currently under clinical development for use in various cancers.[A191829]_x000D_ _x000D_ Omburtamab is under investigation in clinical trial NCT03275402 (131i-omburtamab Radioimmunotherap…		0	-4.14642	2.028	0.489097	1.6886e-05
DB05299	Keyhole limpet hemocyanin	IL2,IL2 target	Keyhole limpet hemocyanin is an immune modulator, given as a vaccine to help the body respond to cancer. A natural protein isolated from the marine mollusc keyhole limpet. Keyhole limpet hemocyanin is an immunogenic carrier protein that, in vivo, increases antigenic immune responses to haptens and other weak antigens such as idiotype proteins.	Investigated for use/treatment in bladder cancer and solid tumors.	0	-4.01981	2.027	0.504253	2.91228e-05
DB12010	Fostamatinib	STK3,BMX,MAP3K13,DCLK1,EPHB1,TLK1,MAP4K2,MAPK9,NEK2,PAK6,MAP2K2,AURKB,TNNI3K,TNNI3K,PKN1,GSK3A,MAP3K4,SBK1,STK17B,EPHA8,MAPK15,CSNK2A1,STK32A,NTRK2,AURKC,LIMK1,NEK11,SIK3,PDGFRB,TIE1,MAST1,FRK,PIP4K2C,EGFR,FER,NUAK1,AXL,EIF2AK2,CAMK1G,PAK2,EPHB4,MAP3K1,AURKA,MAP3K10,MARK2,SRMS,ERBB2,MYLK4,EIF2AK4,TEC,INSRR,NTRK1,CHEK1,STK10,CLK3,MYO3A,MYLK,IRAK4,UGT1A9,CLK4,LRRK2,MATK,ALK,CDK1,CDKL1,MAPK10,CTSL,M…	Fostamatinib has been investigated for the treatment and basic science of Rheumatoid Arthritis and Immune Thrombocytopenic Purpura (ITP). It was approved on April 17, 2018, under the trade name Tavalisse for use in ITP [L2644, FDA Label]. Fostamatinib has also been granted orphan drug status by the FDA [L2644]._x000D_ _x000D_ Recently, fostamatinib has been identified as a potential therapeutic f…	Fostamatinib is indicated for use in the treatment of chronic immune thrombocytopenia (ITP) in patients who have had insufficient response to previous therapy [FDA Label].	2.02491	-4.01829	2.16325	0.0344262	2.93106e-05
DB01281	Abatacept	CD80,CD86,CD80 target antagonist,CD86 target antagonist	Abatacept is a soluble fusion protein, which links the extracellular domain of human cytotoxic T-lymphocyte-associated antigen 4 (CTLA-4) to the modified Fc (hinge, CH2, and CH3 domains) portion of human immunoglobulin G1 (IgG1). Structurally, abatacept is a glycosylated fusion protein with a MALDI-MS molecular weight of 92,300 Da and it is a homodimer of two homologous polypeptide chains of 357 …	Abatacept is indicated in adult patients for the treatment of moderately-to-severely active rheumatoid arthritis and for the treatment of active psoriatic arthritis.[L20504] In patients two years of age and older, abatacept is also indicated for the treatment of moderately-to-severely active juvenile idiopathic arthritis.[L20504]_x000D_ _x000D_ Abatacept is also indicated for the prophylaxis of a…	1	-3.69212	2.502	0.406812	0.000111195
DB06681	Belatacept	CD86,CD80,CD86 target antagonist,CD80 target antagonist	Belatacept is a soluble fusion protein, which links the extracellular domain of human cytotoxic T-lymphocyte-associated antigen 4 (CTLA-4) to the modified Fc (hinge, CH2, and CH3 domains) portion of human immunoglobulin G1 (IgG1). Structurally, abatacept is a glycosylated fusion protein with a MALDI-MS molecular weight of 92,300 Da and it is a homodimer of two homologous polypeptide chains of 357…	For prophylaxis of organ rejection. It is also used concomitantly with basiliximumab for induction therapy, mycophenolate, and corticosteriods in kidney transplant recepients that are seropositive for the Epstein-Barr virus.	1	-3.68164	2.493	0.405526	0.000115868
DB04297	Trichostatin A	HDAC7,HDAC8,HDAC7 target ,HDAC8 target			1	-3.56792	2.1045	0.309564	0.000179911
DB06584	TG4010	IL2,MUC1,IL2 target ,MUC1 target	A bivalent cancer vaccine comprised of a modified vaccinia virus Ankara (MVA) strain encoding human mucin 1 (MUC1) and interleukin-2 (IL-2) with potential immunostimulating and antineoplastic activities. Originally developed for the eradication of smallpox, MVA is a highly attenuated and replication-defective strain incapable of virion assembly and exerts potent immunostimulatory activity against…	Investigated for use/treatment in breast cancer, renal cell carcinoma, prostate cancer, and lung cancer.	1	-3.56125	2.0435	0.293015	0.000184545
DB05304	Girentuximab	IL2,CA9,IL2 target ,CA9 target	Girentuximab is a monoclonal chimeric (mouse/human) antibody directed against carbonic anhydrase IX, an antigen expressed in 95% of clear cell renal cell carcinomas (RCC).	Investigated for use/treatment in gall bladder cancer and renal cell carcinoma.	1	-3.52595	2.358	0.385144	0.000210981
DB11752	Bryostatin 1	CD86,PTGS2,TNF,PRKCA,CASP8,PRKCE,PRKD1,CYP3A4,CCND1,CD86 target inducer,PTGS2 target inducer,TNF target inducer,PRKCA target activator,CASP8 target inhibitor,PRKCE target activator,PRKD1 target activator,CYP3A4 enzyme inhibitor,CCND1 target inhibitor	Bryostatin 1 has been investigated for the treatment of HIV Infection and Alzheimer's Disease.		1.44444	-3.49981	1.98267	0.153786	0.000232795
DB06083	Tapinarof	IL2,IL6,IL12B,IL2 target ,IL6 target ,IL12B target	Tapinarof is targeted as a topical cream treatment for psoriasis, a chronic autoimmune skin disease.	Investigated for use/treatment in psoriasis and psoriatic disorders.	1.33333	-3.01315	2.23167	0.298138	0.00129276
DB02506	2,6,8-Trimethyl-3-Amino-9-Benzyl-9-Methoxynonanoic Acid	PPP2CA,PPP2R1A,PPP2R2A,PPP1CA,PPP2R5C,PPP2CA target ,PPP2R1A target ,PPP2R2A target ,PPP1CA target ,PPP2R5C target			1.4	-2.96549	1.9568	0.18776	0.001511
DB07691	2-({[3-(3,4-dihydroisoquinolin-2(1H)-ylsulfonyl)phenyl]carbonyl}amino)benzoic acid	PPARD,PPARD target			1	-2.86072	1.995	0.347815	0.00211341
DB02868	Deacetoxyvinzolidine	CALM1,CALM1,CALM1,CALM1 target ,CALM1 target ,CALM1 target			1	-2.85866	1.75	0.262361	0.0021272
DB08078	{4-[3-(4-acetyl-3-hydroxy-2-propylphenoxy)propoxy]phenoxy}acetic acid	PPARD,PPARD target			1	-2.85731	1.998	0.349279	0.00213622
DB03900	tert-butanol	RNASE1,METAP2,CALM1,CALM1,CALM1,TPI1,RNASE1 target ,METAP2 target ,CALM1 target ,CALM1 target ,CALM1 target ,TPI1 target			1.5	-2.84101	2.0605	0.197289	0.00224858
DB05188	KD3010	PPARD,PPARD target	KD3010 is a small molecule peroxisome proliferator-activator receptor delta (PPAR Delta) agonist for the treatment of metabolic disorders, including obesity.	Investigated for use/treatment in metabolic disease and obesity.	1	-2.79458	2.011	0.361772	0.00259838
DB04801	cis-Vaccenic acid	PPARD,PPARD target			1	-2.7735	2	0.360555	0.00277283
DB02681	2,8-bis[oxido(oxo)vanadio]-1,1,1,3,5,5,7,7,9,9,9-undecaoxopentavanadoxane-2,8-diium	CKS1B,CKS1B target			1	-2.77058	1.995	0.359131	0.00279785
DB04769	5-QUINOXALIN-6-YLMETHYLENE-THIAZOLIDINE-2,4-DIONE	PIK3CG,PIK3CG target			1	-2.75312	1.984	0.357413	0.00295153
DB04901	Galiximab	CD80,CD80 target antibody	Galiximab is a chimeric monoclonal antibody which is used as an immunosuppressive drug.	Investigated for use/treatment in lymphoma (non-hodgkin's), psoriasis and psoriatic disorders, bone metastases, multiple myeloma, prostate cancer, and rheumatoid arthritis.	1	-2.73975	2.515	0.552969	0.00307426
DB08039	(3Z)-N,N-DIMETHYL-2-OXO-3-(4,5,6,7-TETRAHYDRO-1H-INDOL-2-YLMETHYLIDENE)-2,3-DIHYDRO-1H-INDOLE-5-SULFONAMIDE	CALM1,CALM1,CALM1,CAMK2D,CALM1 target ,CALM1 target ,CALM1 target ,CAMK2D target			1.25	-2.7352	1.832	0.212782	0.00311713
DB04825	Prenylamine	MYLK2,CALM1,CALM1,CALM1,CYP3A4,MYLK2 target inhibitor,CALM1 target ,CALM1 target ,CALM1 target ,CYP3A4 enzyme substrate	Prenylamine was withdrawn from the Canadian, US, and UK markets in 1988 due to concerns regarding cardiac arrhythmias.		1.4	-2.73193	1.9946	0.217648	0.00314824
DB07070	(2S)-2-{3-[({[2-fluoro-4-(trifluoromethyl)phenyl]carbonyl}amino)methyl]-4-methoxybenzyl}butanoic acid	PPARD,PPARD target			1	-2.69034	2.003	0.372815	0.00356894
DB03956	Inositol 2,4,5-trisphosphate	PLCD1,PLCD1 target			1	-2.66678	1.959	0.35961	0.00382907
DB06677	Clazosentan	EDNRA,EDNRA target		Investigated for use/treatment in strokes.	1	-2.65012	2.35	0.509411	0.00402319
DB01880	3,4-Dihydroxycinnamic Acid	MIF,MIF target			1	-2.64324	2.025	0.387782	0.00410588
DB01902	1-Ethyl-Pyrrolidine-2,5-Dione	NSF,NSF,NSF target ,NSF target			1	-2.6384	1.965	0.365753	0.00416497
DB03977	Trimethyllysine	CYCS,CALM1,CALM1,CALM1,CYCS target ,CALM1 target ,CALM1 target ,CALM1 target			1.25	-2.62691	1.803	0.210514	0.00430823
DB04883	Darusentan	EDNRA,EDNRA target	Darusentan is a selective endothelin ETA receptor antagonist. It is being evaluated as a treatment for congestive heart failure and hypertension.	For the treatment of congestive heart failure and hypertension.	1	-2.62053	2.308	0.499135	0.00438963
DB08333	4-HYDROXYBENZALDEHYDE O-(CYCLOHEXYLCARBONYL)OXIME	MIF,MIF target			1	-2.62025	2.026	0.391566	0.0043933
DB05311	Ecallantide	KLKB1,KLKB1 target inhibitor	Ecallantide is a potent and selective human plasma kallikrein inhibitor that is indicated for the symptomatic treatment of hereditary angioedema. Ecallantide is a recombinant 60-amino-acid protein produced in _Pichia pastoris_ yeast cells that contains three intramolecular disulfide bonds [FDA Label]. It was discovered by phage display technology [A32017]. It shares sequence similarities with the…	Indicated for the symptomatic treatment of acute attacks of hereditary angioedema (HAE) in patients 12 years of age and older [FDA Label].	1	-2.60406	2.413	0.542615	0.00460638
DB06199	Atrasentan	EDNRA,EDNRA target	Atrasentan is a substance that is being studied in the treatment of cancer. It belongs to the family of drugs called endothelin-1 protein receptor antagonists. It is a novel, selective endothelin A receptor antagonist (SERA).	Investigated for use/treatment in prostate cancer and cancer/tumors (unspecified).	1	-2.59975	2.305	0.501971	0.00466457
DB05367	Actelion-1	EDNRA,EDNRA target	Actelion-1 is a tissue-targeting Endothelin Receptor Antagonist that has been discovered by Actelion Pharmaceuticals.	Investigated for use/treatment in cardiovascular disorders, hypertension, and pulmonary hypertension.	1	-2.57406	2.332	0.517471	0.00502567
DB08335	4-HYDROXYBENZALDEHYDE O-(3,3-DIMETHYLBUTANOYL)OXIME	MIF,MIF target			1	-2.55258	2.014	0.397246	0.00534645
DB01832	4-[Hydroxy-[Methyl-Phosphinoyl]]-3-Oxo-Butanoic Acid	FAH,FAH target			1	-2.54978	2.418	0.556126	0.00538951
DB14597	Lanadelumab	KLKB1,KLKB1 target inhibitor	Lanadelumab, also known as DX-2930, is a human IgG1 monoclonal antibody designed for subcutaneous self-injection.[L4538] It is a fully human immunoglobulin, k-light-chain made in recombinant Chinese Hamster Ovary cells.[L4537] The FDA and EU granted the designation of priority review, breakthrough therapy and orphan drug for rare diseases based on the results of the reported clinical trials.[A386…	Lanadelumab is indicated for the prophylaxis treatment to prevent attacks in patients 12 years and older with hereditary angioedema.[L4537]_x000D_ _x000D_ The hereditary angioedema (HEA) is an autosomal dominant disorder resulted from the presence of C1 deficiency. Some reports have indicated a high prevalence of cases that result from spontaneous mutations which can be inherited. This condition …	1	-2.54407	2.387	0.545189	0.00547842
DB05290	SPP 301	EDNRA,EDNRA target	SPP301 (Avosentan) is a potent and highly selective ET[A] receptor blocker and is clinically investigated in diabetic nephropathy. This study was designed to evaluate whether avosentan influences the pharmacokinetics of steroid oral contraceptives.	Investigated for use/treatment in cardiovascular disorders and neuropathy (diabetic).	1	-2.54098	2.343	0.528537	0.00552714
DB09103	Ancestim	KIT,KIT target agonist	Ancestim is a non-glycosylated recombinant methionyl human stem cell factor. It is a 166 amino acid protein produced by E. coli with an amino acid sequence that is identical to the natural sequence predicted from human DNA sequence analysis, except for the addition of an N-terminal methionine[L1088]. Ancestim was developed by Amgen and sold to Biovitrium in December 2008. It was submitted to the …	Ancestim, in combination with filgrastim, is indicated for the setting of autologous peripheral blood progenitor cell transplantation in patients at risk of poor peripheral blood progenitor cell mobilisation.[L1090] The use of ancestim with filgrastim will generate a sustained increase in the number of peripheral blood progenitor cells capable of engraftment. It is used for mobilization of progen…	1	-2.53898	1.936	0.368652	0.00555877
DB01762	Acetoacetic acid	FAH,SLC16A1,SLC16A7,SLC5A8,SLC16A3,SLC16A3,FAH target ,SLC16A1 transporter substrate|inhibitor,SLC16A7 transporter inhibitor,SLC5A8 transporter ,SLC16A3 transporter substrate,SLC16A3 transporter substrate			1.66667	-2.53576	2.48333	0.322059	0.00561011
DB02877	Arotinoid acid	RARB,RARB target	Arotinoid acid is a retinoic acid analog which acts as a selective RAR agonist.		1	-2.5223	2.036	0.410736	0.00582948
DB08334	3-FLUORO-4-HYDROXYBENZALDEHYDE O-(CYCLOHEXYLCARBONYL)OXIME	MIF,MIF target			1	-2.50539	2.014	0.404727	0.00611579
DB01742	(3r)-1-Acetyl-3-Methylpiperidine	PPIA,PPIA,PPIA target ,PPIA target			1	-2.49749	2.087	0.435237	0.00625377
DB08032	N,N-DIETHYL-2-[(2-THIENYLCARBONYL)AMINO]-4,5,6,7-TETRAHYDRO-1-BENZOTHIOPHENE-3-CARBOXAMIDE	KIF11,KIF11 target			1	-2.4961	2.105	0.442691	0.00627836
DB01677	Fumaric acid	ME2,FAH,ME2 target ,FAH target			1.5	-2.47032	2.4365	0.379101	0.00674968
DB02728	7-Hydroxy-2-Oxo-Chromene-3-Carboxylic Acid Ethyl Ester	MIF,MIF target			1	-2.46571	2.029	0.417324	0.00683705
DB08239	(2S)-4-(2,5-DIFLUOROPHENYL)-N-METHYL-2-PHENYL-N-PIPERIDIN-4-YL-2,5-DIHYDRO-1H-PYRROLE-1-CARBOXAMIDE	KIF11,KIF11 target			1	-2.46158	2.129	0.458649	0.00691639
DB13044	Gossypol	BCL2L1,BCL2L1 target	Gossypol has been used in trials studying the treatment of Non-small Cell Lung Cancer.		1	-2.45043	1.936	0.381974	0.00713429
DB08250	(5S)-5-(3-AMINOPROPYL)-3-(2,5-DIFLUOROPHENYL)-N-ETHYL-5-PHENYL-4,5-DIHYDRO-1H-PYRAZOLE-1-CARBOXAMIDE	KIF11,KIF11 target			1	-2.44848	2.114	0.454977	0.0071731
DB03996	3-[(5s)-1-Acetyl-3-(2-Chlorophenyl)-4,5-Dihydro-1h-Pyrazol-5-Yl]Phenol	KIF11,KIF11 target			1	-2.44229	2.102	0.451216	0.00729724
DB08300	1-methyl-3-naphthalen-2-yl-1H-pyrazolo[3,4-d]pyrimidin-4-amine	PIK3CG,PIK3CG target			1	-2.43718	1.961	0.394308	0.00740117
DB08246	(2S)-4-(2,5-DIFLUOROPHENYL)-N,N-DIMETHYL-2-PHENYL-2,5-DIHYDRO-1H-PYRROLE-1-CARBOXAMIDE	KIF11,KIF11 target			1	-2.43128	2.127	0.463542	0.00752279
DB07064	(4R)-4-(3-HYDROXYPHENYL)-N,N,7,8-TETRAMETHYL-3,4-DIHYDROISOQUINOLINE-2(1H)-CARBOXAMIDE	KIF11,KIF11 target			1	-2.42024	2.079	0.445824	0.00775518
DB08198	[(4R)-4-(3-HYDROXYPHENYL)-1,6-DIMETHYL-2-THIOXO-1,2,3,4-TETRAHYDROPYRIMIDIN-5-YL](PHENYL)METHANONE	KIF11,KIF11 target			1	-2.39802	2.101	0.459129	0.00824195
DB07010	N-BENZYL-4-[4-(3-CHLOROPHENYL)-1H-PYRAZOL-3-YL]-1H-PYRROLE-2-CARBOXAMIDE	MAPK10,MAPK1,MAPK10 target ,MAPK1 target			1	-2.39099	1.882	0.368885	0.0084015
DB04978	SP1049C	TOP2A,TOP2A target	SP1049C is a novel anthracycline chemotherapeutic agent designed to overcome drug resistance in a number of cancers. It has successfully completed Phase 1 trials. Phase 2 results are currently under final review. Preliminary data, in its first clinically tested indication, shows that SP1049C is active in Stage IV non-resectable adenocarcinoma of the oesophagus. Median survival is encouraging and …	Intended for the treatment of carcinoma of the oesophagus.	1	-2.39094	1.861	0.36011	0.00840269
DB09047	Finafloxacin	TOP2A,TOP2A target inhibitor	Finafloxacin is a fluoroquinolone antibiotic indicated in the treatment of acute otitis externa (swimmer's ear) caused by the bacteria Pseudomonas aeruginosa and Staphylococcus aureus. Finafloxacin is marketed by Novartis under the brand Xtoro™, and was approved by the FDA in December 2014.	Finafloxacin is indicated for the treatment of acute otitis externa (AOE) with or without an otowick, caused by susceptible strains of <i>Pseudomonas aeruginosa</i> and <i>Staphylococcus aureus</i> in patients age 1 year and older.	1	-2.39025	1.857	0.35854	0.00841848
DB04331	Monastrol	KIF11,KIF11 target			1	-2.38657	2.106	0.463426	0.00850316
DB01203	Nadolol	SLC47A2,POU2F1,ADRB1,SLC47A1,ORM2,POU2F2,ADRB2,ABCB1,SLC47A2 transporter substrate,POU2F1 transporter substrate,ADRB1 target antagonist,SLC47A1 transporter substrate,ORM2 carrier binder,POU2F2 transporter substrate,ADRB2 target antagonist,ABCB1 transporter substrate	Nadolol is a nonselective beta adrenal receptor blocker that is used to lower blood pressure.[L7922,L7925] Nonselective beta adrenal receptor blockers may no longer be first line in the treatment of hypertension as newer generations of beta adrenal receptor blockers have higher selectivity and offer better rates of adverse effects.[A34177]_x000D_ _x000D_ Nadolol was granted FDA approval on 10 Dec…	Nadolol is indicated to treat angina pectoris and hypertension.[L7922] Another product formulated with [bendroflumethiazide] is indicated to treat hypertension.[L7925]	1.6	-2.37852	2.0444	0.186839	0.00869105
DB05210	SF1126	PIK3R3,PIK3R1,PIK3R2,PRKDC,MTOR,PIK3R3 target ,PIK3R1 target ,PIK3R2 target ,PRKDC target ,MTOR target	SF1126 is an integrin-targeted PI3 kinase inhibitor.	For the treatment of various forms of cancer.	1.4	-2.37772	1.842	0.185892	0.00871005
DB06013	Aldoxorubicin	TOP2A,TOP2A target inhibitor	Aldoxorubicin, an antineoplastic agents, is an albumin-binding prodrug of doxorubicin.	Investigated for use/treatment in solid tumors.	1	-2.37157	1.855	0.36052	0.00885631
DB06040	Filanesib	KIF11,KIF11 target	Filanesib is a potent Kinesin Spindle Protein (KSP) inhibitor that caused marked tumor regression in preclinical models of human solid tumors and human leukemias, often leading to durable responses.	Investigated for use/treatment in cancer/tumors (unspecified).	1	-2.34521	2.1	0.469042	0.00950824
DB08244	(1S)-1-CYCLOPROPYL-2-[(2S)-4-(2,5-DIFLUOROPHENYL)-2-PHENYL-2,5-DIHYDRO-1H-PYRROL-1-YL]-2-OXOETHANAMINE	KIF11,KIF11 target			1	-2.34099	2.097	0.468605	0.00961637
DB07503	(5E)-5-[(2,2-DIFLUORO-1,3-BENZODIOXOL-5-YL)METHYLENE]-1,3-THIAZOLIDINE-2,4-DIONE	PIK3CG,PIK3CG target			1	-2.32544	1.98	0.421426	0.0100243
DB00041	Aldesleukin	IL2RA,IL2RB,IL2RG,PLA2G4A,CYP2E1,PTGS2,XDH,CYP3A4,IL2RA target agonist|modulator,IL2RB target agonist|modulator,IL2RG target agonist,PLA2G4A enzyme inducer,CYP2E1 enzyme inhibitor,PTGS2 enzyme inducer,XDH enzyme inducer,CYP3A4 enzyme inhibitor	Aldesleukin, a lymphokine, is produced by recombinant DNA technology using a genetically engineered E. coli strain containing an analog of the human interleukin-2 gene. Genetic engineering techniques were used to modify the human IL-2 gene, and the resulting expression clone encodes a modified human interleukin-2. This recombinant form differs from native interleukin-2 in the following ways: a) A…	For treatment of adults with metastatic renal cell carcinoma.	1.875	-2.3216	2.26063	0.166103	0.0101272
DB08037	MK-0731	KIF11,KIF11 target	MK-0731 is a kinesin spindle protein inhibitor and antineoplastic agent.		1	-2.31994	2.078	0.464668	0.0101721
DB04576	Fleroxacin	TOP2A,TOP2A target inhibitor	Fleroxacin is a broad-spectrum antimicrobial fluoroquinolone. It strongly inhibits the DNA-supercoiling activity of DNA gyrase. Fleroxacin is not an inhibitor of CYP1A2.[A39048]	Fleroxacin is a broad-spectrum antimicrobial fluoroquinolone.	1	-2.31044	1.856	0.370492	0.0104318
DB15035	Zanubrutinib	PTK6,BMX,BLK,CYP2B6,JAK3,JAK2,CYP3A4,BTK,TXK,ERBB4,FRK,EGFR,FGR,ERBB2,ABCB1,TEC,ITK,LCK,CYP3A7,CYP3A7,PTK6 target inhibitor,BMX target inhibitor,BLK target inhibitor,CYP2B6 enzyme inducer,JAK3 target inhibitor,JAK2 target inhibitor,CYP3A4 enzyme substrate,BTK target inhibitor,TXK target inhibitor,ERBB4 target inhibitor,FRK target inhibitor,EGFR target inhibitor,FGR target inhibitor,ERBB2 target i…	Zanubrutinib is a novel Bruton's tyrosine kinase (BTK) inhibitor used for the treatment of adult patients with mantle cell lymphoma (MCL) who have received at least one prior therapy.[L10163] Mantle cell lymphoma is an aggressive mature B-cell non-Hodgkin lymphoma that is associated with early relapse, poor clinical outcomes, and long-term survival.[A187967] BTK is an enzyme that plays a role in …	Zanubrutinib is indicated for the treatment of adult patients with mantle cell lymphoma (MCL) who have received at least one prior therapy. _x000D_ _x000D_ It is used to treat Waldenström’s macroglobulinemia in adults._x000D_ _x000D_ Zanubrutinib is also indicated for the treatment of relapsed or refractory marginal zone lymphoma (MZL) in adults who have received at least one anti-CD20-based regi…	1.77778	-2.27642	2.02267	0.107576	0.0114104
DB07888	3-(4-HYDROXYPHENYL)-4,5-DIHYDRO-5-ISOXAZOLE-ACETIC ACID METHYL ESTER	MIF,MIF target			1	-2.26372	2.012	0.447053	0.0117958
DB00852	Pseudoephedrine	ADRA1A,ADRB1,NFATC1,MAOA,SLC6A4,JUN,SLC6A2,SLC6A3,IL2,NFKB1,ALB,TNF,ADRB2,ADRA2A,ADRA1A target agonist,ADRB1 target agonist|partial agonist,NFATC1 target inhibitor,MAOA enzyme inhibitor,SLC6A4 transporter inhibitor,JUN target inhibitor,SLC6A2 transporter inhibitor,SLC6A3 transporter inhibitor,IL2 target inhibitor,NFKB1 target inhibitor,ALB carrier binder,TNF target inhibitor,ADRB2 target partial …	Pseudoephedrine is structurally related to [ephedrine] but exerts a weaker effect on the sympathetic nervous system.[A188820,A188823] Both drugs naturally occur in in ephedra plant which have a history of use in traditional Eastern medicine and were first researched in the west in 1889.[A188823] The decongestant effect of pseudoephedrine was described in dogs in 1927.[A188823]	Pseudoephedrine is a sympathomimetic amine used for its decongestant activity.[L11031,L11037,L11040,L11046,L11052,L11058,L11061]	1.78571	-2.26075	2.06629	0.124105	0.0118873
DB02419	Ethyl Oxo(Piperidin-1-Yl)Acetate	PPIA,PPIA,PPIA target ,PPIA target			1	-2.26054	2.02	0.451221	0.011894
DB03393	Sanglifehrin A	PPIA,PPIA,PPIA target ,PPIA target			1	-2.25744	2.021	0.452282	0.0119903
DB00385	Valrubicin	TOP2A,TOP2A target inhibitor	Valrubicin (N-trifluoroacetyladriamycin-14-valerate) is a chemotherapy drug commonly marketed under the trade name VALSTAR. It is a semisynthetic analog of the [doxorubicin], which is an anthracycline drug. Used in the treatment of the bladder cancer, valrubicin is administered by direct infusion into the bladder.	For the treatment of cancer of the bladder.	1	-2.2424	1.844	0.376383	0.0124678
DB07217	N-(3-cyano-4,5,6,7-tetrahydro-1-benzothien-2-yl)-2-fluorobenzamide	MAPK10,MAPK10 target			1	-2.23607	2.2	0.536656	0.0126737
DB05920	RTA 744	TOP2A,TOP2A target	RTA 744 is a novel anthracycline derivative that crosses the blood-brain barrier and shows significant potential for the treatment of primary and metastatic brain cancers. Anthracyclines are one of the most broadly used and effective classes of cancer therapies; however, they are not used to treat brain cancers because current therapies do not cross the blood-brain barrier.	Investigated for use/treatment in brain cancer.	1	-2.23399	1.841	0.376456	0.0127417
DB12548	Sparsentan	AGT,EDNRA,AGT target ,EDNRA target	Sparsentan has been used in trials studying the treatment of Focal Segmental Glomerulosclerosis. Sparsentan is the first and only dual-acting angiotensin and endothelin receptor antagonist (DARA) in development.		1.5	-2.2291	2.262	0.341842	0.0129036
DB06307	Apoptone	BCL2,BCL2 target		Investigated for use/treatment in cancer/tumors (unspecified).	1	-2.21762	1.835	0.37653	0.0132905
DB04674	2-HYDROXY-3,5-DIIODOBENZOIC ACID	AKR1C1,EDNRA,TTR,AKR1C1 target ,EDNRA target ,TTR carrier			1.66667	-2.2156	2.298	0.284949	0.0133594
DB07108	4'-FLUORO-1,1'-BIPHENYL-4-CARBOXYLIC ACID	BCL2L1,BCL2L1 target			1	-2.18785	1.919	0.420046	0.0143401
DB05297	Paclitaxel docosahexaenoic acid	BCL2,BCL2 target	A combination of DHA (a natural fatty acid) and paclitaxel (an anticancer drug) being studied in the treatment of cancer. It is a type of mitotic inhibitor.	Investigated for use/treatment in breast cancer, colorectal cancer, gastric cancer, kidney cancer, lung cancer, pancreatic cancer, prostate cancer, and skin cancer.	1	-2.1864	1.827	0.378247	0.0143932
DB12191	Obatoclax	BCL2,BCL2 target	Obatoclax has been used in trials studying the treatment of AML, Leukemia, Myelofibrosis, Hodgkin's Lymphoma, and Mantle-Cell Lymphoma, among others.		1	-2.17937	1.834	0.38268	0.0146522
DB07073	5,5-dimethyl-2-morpholin-4-yl-5,6-dihydro-1,3-benzothiazol-7(4H)-one	PIK3CG,PIK3CG target			1	-2.17732	1.96	0.440908	0.0147282
DB08033	(5R)-N,N-DIETHYL-5-METHYL-2-[(THIOPHEN-2-YLCARBONYL)AMINO]-4,5,6,7-TETRAHYDRO-1-BENZOTHIOPHENE-3-CARBOXAMIDE	KIF11,KIF11 target			1	-2.1585	2.082	0.501274	0.0154445
DB07347	4-(2-Aminoethyl)Benzenesulfonyl Fluoride	GAPDH,ATP6V1B2,GAPDH target ,ATP6V1B2 target			1.5	-2.15647	2.352	0.39509	0.0155234
DB11363	Alectinib	ABCB1,ABCG2,ALK,ABCB1 transporter inhibitor,ABCG2 transporter inhibitor,ALK target inhibitor	Alectinib is a second generation oral drug that selectively inhibits the activity of anaplastic lymphoma kinase (ALK) tyrosine kinase. It is specifically used in the treatment of non-small cell lung cancer (NSCLC) expressing the ALK-EML4 (echinoderm microtubule-associated protein-like 4) fusion protein that causes proliferation of NSCLC cells. Inhibition of ALK prevents phosphorylation and subseq…	Alectinib is a kinase inhibitor indicated for the treatment of patients with anaplastic lymphoma kinase (ALK)-positive, metastatic non-small cell lung cancer (NSCLC) who have progressed on or are intolerant to crizotinib. This indication is approved under accelerated approval based on tumor response rate and duration of response. Continued approval for this indication may be contingent upon verif…	1.66667	-2.15527	2.243	0.267407	0.0155705
DB08015	(3Z)-1-[(6-fluoro-4H-1,3-benzodioxin-8-yl)methyl]-4-phenyl-1H-indole-2,3-dione 3-oxime	MAPK10,MAPK10 target			1	-2.14788	2.156	0.538204	0.0158615
DB02388	Cyclohexyl-{4-[5-(3,4-Dichlorophenyl)-2-Piperidin-4-Yl-3-Propyl-3h-Imidazol-4-Yl]-Pyrimidin-2-Yl}Amine	MAPK10,MAPK10 target			1	-2.14494	2.189	0.554328	0.0159788
DB01776	M-Cresol	INS,INS target			1	-2.14258	2.03	0.480729	0.0160734
DB08010	(3Z)-1-[(6-fluoro-4H-1,3-benzodioxin-8-yl)methyl]-4-[(E)-2-phenylethenyl]-1H-indole-2,3-dione 3-oxime	MAPK10,MAPK10 target			1	-2.14113	2.181	0.551579	0.0161319
DB03623	9-(4-Hydroxyphenyl)-2,7-Phenanthroline	MAPK10,MAPK10 target			1	-2.13829	2.172	0.548102	0.0162467
DB08025	N-{2'-[(4-FLUOROPHENYL)AMINO]-4,4'-BIPYRIDIN-2-YL}-4-METHOXYCYCLOHEXANECARBOXAMIDE	MAPK10,MAPK10 target			1	-2.12567	2.185	0.557472	0.0167655
DB12651	Bardoxolone	CASP8,CASP8 target	Bardoxolone has been used in trials studying the treatment of LYMPHOMA and Solid Tumors. It is a synthetic triterpenoid and a highly potent activator of redox-sensitive signaling pathways that induce programmed cell death (apoptosis) in cancer cells that are under high levels of intrinsic oxidative stress. In contrast, Bardoxolone in normal cells induces protective antioxidant/anti-inflammatory r…		1	-2.12006	1.82	0.386782	0.0170005
DB08023	N-cyclohexyl-4-imidazo[1,2-a]pyridin-3-yl-N-methylpyrimidin-2-amine	MAPK10,MAPK10 target			1	-2.11755	2.189	0.561497	0.0171065
DB06933	N-(tert-butyl)-4-[5-(pyridin-2-ylamino)quinolin-3-yl]benzenesulfonamide	MAPK10,MAPK10 target			1	-2.09257	2.184	0.565813	0.018194
DB08026	2-{4-[(4-imidazo[1,2-a]pyridin-3-ylpyrimidin-2-yl)amino]piperidin-1-yl}-N-methylacetamide	MAPK10,MAPK10 target			1	-2.09225	2.167	0.557773	0.0182082
DB01782	Pyrazolanthrone	MAPK10,MAPK8IP1,TTK,MAPK8,MAPK10 target ,MAPK8IP1 target ,TTK target ,MAPK8 target			1.5	-2.08859	2.00375	0.241192	0.0183724
DB08555	1-(3-bromophenyl)-7-chloro-6-methoxy-3,4-dihydroisoquinoline	MAPK10,MAPK10 target	1-(3-bromophenyl)-7-chloro-6-methoxy-3,4-dihydroisoquinoline is a solid. This compound belongs to the isoquinolines and derivatives. These are aromatic polycyclic compounds containing an isoquinoline moiety, which consists of a benzene ring fused to a pyridine ring and forming benzo[c]pyridine. This medication is known to target mitogen-activated protein kinase 10.		1	-2.07404	2.181	0.56942	0.0190378
DB03401	1D-myo-inositol 1,4,5-trisphosphate	SPTBN1,EPN1,RDX,ITPKA,CYTH2,ITPR1,PLCD1,SPTBN1 target ,EPN1 target ,RDX target ,ITPKA target ,CYTH2 target ,ITPR1 target ,PLCD1 target	Intracellular messenger formed by the action of phospholipase C on phosphatidylinositol 4,5-bisphosphate, which is one of the phospholipids that make up the cell membrane. Inositol 1,4,5-trisphosphate is released into the cytoplasm where it releases calcium ions from internal stores within the cell&#39;s endoplasmic reticulum. These calcium ions stimulate the activity of B kinase or calmodulin.		1.71429	-2.07394	2.02814	0.151334	0.0190423
DB08005	4-{[5-chloro-4-(1H-indol-3-yl)pyrimidin-2-yl]amino}-N-ethylpiperidine-1-carboxamide	MAPK10,MAPK10 target			1	-2.0712	2.17	0.564889	0.01917
DB08006	N-anthracen-2-yl-5-methyl[1,2,4]triazolo[1,5-a]pyrimidin-7-amine	DHODH,DHODH target			1	-2.0712	2.17	0.564889	0.01917
DB08021	5-bromo-N-(3-chloro-2-(4-(prop-2-ynyl)piperazin-1-yl)phenyl)furan-2-carboxamide	MAPK10,MAPK10 target			1	-2.0688	2.147	0.554429	0.0192826
DB08916	Afatinib	ABCG2,ERBB4,EGFR,ERBB2,ABCB1,ABCG2 transporter substrate|inhibitor,ERBB4 target inhibitor,EGFR target inhibitor,ERBB2 target inhibitor,ABCB1 transporter substrate|inhibitor	Afatinib is a 4-anilinoquinazoline tyrosine kinase inhibitor in the form of a dimaleate salt available as Boehringer Ingelheim's brand name Gilotrif [FDA Label]. For oral use, afatinib tablets are a first-line (initial) treatment for patients with metastatic non-small cell lung cancer (NSCLC) with common epidermal growth factor receptor (EGFR) mutations as detected by an FDA-approved test [L2939]…	Afatinib is a kinase inhibitor indicated as monotherapy [L2937] for the first-line [FDA Label] treatment of (a) Epidermal Growth Factor Receptor (EGFR) TKI (tyrosine kinase inhibitor)-naive adult patients with locally advanced or metastatic non-small cell lung cancer (NSCLC) whose tumours have non-resistant EGFR mutations as detected by an FDA-approved test [FDA Label], and (b) adult patients wit…	1.6	-2.06644	2.0232	0.204797	0.0193936
DB06021	AV-412	ERBB2,EGFR,ERBB2 target ,EGFR target		Investigated for use/treatment in cancer/tumors (unspecified).	1	-2.06155	1.676	0.327909	0.0196253
DB05706	13-deoxydoxorubicin	TOP2A,TOP2A target	GPX-100 is an anthracycline anticancer drug that belongs to the family of drugs called antitumor antibiotics.	Investigated for use/treatment in breast cancer and cancer/tumors (unspecified).	1	-2.05921	1.821	0.398697	0.0197371
DB04395	Phosphoaminophosphonic Acid-Adenylate Ester	CCT3,CCT3,VCP,ITPKA,CSNK2A1,EPHB2,DTYMK,HK1,IGF1R,KIF2C,PFKFB4,GSS,GALK1,TOP2B,GSK3B,SRPK2,PIM1,ACTA1,TRPM7,RAD51,LCK,CFTR,MAPK12,EPHA2,DAPK1,MAPK10,KIF1A,CCT3 target ,CCT3 target ,VCP target ,ITPKA target ,CSNK2A1 target ,EPHB2 target ,DTYMK target ,HK1 target ,IGF1R target ,KIF2C target ,PFKFB4 target ,GSS target ,GALK1 target ,TOP2B target ,GSK3B target ,SRPK2 target ,PIM1 target ,ACTA1 target…	5&#39;-Adenylic acid, monoanhydride with imidodiphosphoric acid. An analog of ATP, in which the oxygen atom bridging the beta to the gamma phosphate is replaced by a nitrogen atom. It is a potent competitive inhibitor of soluble and membrane-bound mitochondrial ATPase and also inhibits ATP-dependent reactions of oxidative phosphorylation. [PubChem]		1.84615	-2.04733	2.03719	0.0933111	0.020313
DB08011	(3E)-5-fluoro-1-[(6-fluoro-4H-1,3-benzodioxin-8-yl)methyl]-1H-indole-2,3-dione 3-oxime	MAPK10,MAPK10 target			1	-2.04541	2.171	0.572502	0.0204074
DB06241	Clenoliximab	CD4,CD4 target	Clenoliximab is a chimeric monoclonal antibody from _Macaca irus_ against CD4 which acts as an immunomodulator. It has investigated for the treatment of rheumatoid arthritis.	Investigated for use/treatment in rheumatoid arthritis.	1	-2.03842	1.81	0.397366	0.0207539
DB06641	Perifosine	AKT1,PRKCA,MAPK1,AKT1 target ,PRKCA target ,MAPK1 target	Perifosine is a novel alkylphospholipid with antiproliferative properties attributed to protein kinase B inhibition.	Investigated for use/treatment in solid tumors, multiple myeloma, leukemia (unspecified), lung cancer, and brain cancer.	1	-2.01574	1.59833	0.29683	0.0219135
DB04988	IGN311	ERBB2,EGFR,ERBB2 target ,EGFR target	IGN311 is a humanized monoclonal antibody (mab) against the Lewis Y carbohydrate antigen, a blood-group-related oligosaccharide.	Intended for the treatment of various forms of cancer.	1	-2.01404	1.6725	0.333907	0.0220029
DB05944	Varlitinib	ERBB2,EGFR,ERBB2 target ,EGFR target	Varlitinib is an oral, selective, reversible, small molecule tyrosine kinase inhibitor of both ErbB-2 (Her-2/neu) and EGFR. Over-expression of ErbB-2 and EGFR receptors in tumors is predictive of poor prognosis in cancer patients. Varlitinib has shown significant anti-tumor activity in preclinical models of human breast, lung, and epidermal carcinoma tumors.	Investigated for use/treatment in cancer/tumors (unspecified).	1	-2.00716	1.6765	0.337043	0.0223661
DB08765	6-HYDROXY-1,3-BENZOTHIAZOLE-2-SULFONAMIDE	MIF,CA2,MIF target ,CA2 target			1.5	-1.98376	2.1185	0.311782	0.0236413
DB03084	Cyclopropyl-{4-[5-(3,4-Dichlorophenyl)-2-[(1-Methyl)-Piperidin]-4-Yl-3-Propyl-3h-Imidazol-4-Yl]-Pyrimidin-2-Yl}Amine	MAPK10,MAPK10 target			1	-1.98287	2.141	0.575429	0.0236911
DB05552	TG100-115	PIK3CD,PIK3CG,PIK3CD target inhibitor,PIK3CG target inhibitor	An NSAID that inhibits PI-3K gamma and delta.	Investigated for use/treatment in angioedema and myocardial infarction.	1.5	-1.97888	2.076	0.291074	0.0239148
DB11952	Duvelisib	CYP3A4,PIK3CG,ABCG2,PIK3CD,ABCB1,CYP3A4 enzyme substrate,PIK3CG target inhibitor,ABCG2 transporter substrate,PIK3CD target inhibitor,ABCB1 transporter substrate	Duvelisib, also known as IPI-145 and INK-1197, is a small-molecule inhibitor of phosphoinositide-3 kinases that was designed initially to prove that simultaneous inhibition of the isoforms delta and gamma can produce a broad adaptative and innate immune cell inhibitory activity. All the work around duvelisib showed that this agent is a potent inhibitor of both forms.[A39025] Duvelisib was develop…	Duvelisib is indicated for the treatment of adult patients with relapsed or refractory chronic lymphocytic leukemia (CLL) or small lymphocytic lymphoma (SLL) after at least two prior therapies.[L4586]_x000D_ _x000D_ The CLL is a cancer of the blood stem cells which are the blood cells that can develop into different types of cells. In leukemia, there is an overproduction of cells that are abnorma…	1.8	-1.96708	2.2274	0.217277	0.0245873
DB00210	Adapalene	RARB,RXRG,JUN,GOT1,RARG,RXRB,TLR2,RARA,RXRA,RARB target agonist,RXRG target agonist,JUN target antagonist,GOT1 target inhibitor,RARG target agonist,RXRB target agonist,TLR2 target antagonist,RARA target ,RXRA target agonist	Acne vulgaris is a multifactorial disorder of the pilosebaceous unit involving increased sebum production, inflammation, and hyperproliferation/hyperkeratinization of the follicular infundibulum. It is also associated with _Cutibacterium acnes_ (also known as _Propionibacterium acnes_). Adapalene is a third-generation topical retinoid used for the treatment of acne vulgaris.[A193518] Adapalene ha…	Adapalene is indicated for the topical treatment of acne vulgaris in patients aged 12 and over.[L12873]	1.66667	-1.95903	1.94178	0.140432	0.0250548
DB05416	Cardarine	PPARD,PPARA,PPARD target agonist,PPARA target agonist	Cardarine (GW-501516) is a peroxisome proliferator-activator receptor-delta agonist for the potential treatment of dyslipidemia. Cardarine has been investigated for the treatment of Obesity, Lipid Disorders, and Cardiovascular Disease.	Investigated for use/treatment in hyperlipidemia.	1.5	-1.94555	1.9615	0.237208	0.0258545
DB05417	GW 468816	GLRA1,GLRA1 target	GW 468816 is glycine receptor antagonist. It is designed to aid abstinence in people who have just quit smoking, delaying the time to relapse. It was undergoing phase II trials since December 2003.	Investigated for use/treatment in tobacco dependence.	1.5	-1.94555	1.9615	0.237208	0.0258545
DB02656	LY-294002	PIK3CG,PIM1,PIK3CG target ,PIM1 target	Specific inhibitor of phosphatidylinositol 3-kinase.		1.5	-1.93335	1.9995	0.25836	0.0265965
DB06836	N-(5-{4-Chloro-3-[(2-hydroxyethyl)sulfamoyl]phenyl}-4-methyl-1,3-thiazol-2-yl)acetamide	PIK3C3,PIK3CG,PIK3C3 target ,PIK3CG target			1.5	-1.92563	2.095	0.30899	0.0270755
DB00163	Vitamin E	GSTA2,GSTA2,SOD1,TTPA,GSTP1,PRKCB,NQO1,ABCA1,SCARB1,PRKCA,SEC14L3,CYP3A4,ABCG1,GSTO1,GSTM3,GCLC,ALOX5,PLTP,HMOX1,NPC1L1,PPP2CA,PPP2CB,SEC14L4,DGKA,SEC14L2,NR1I2,GSTA2 enzyme inducer,GSTA2 enzyme inducer,SOD1 enzyme inducer,TTPA carrier binder,GSTP1 enzyme inhibitor,PRKCB target ,NQO1 enzyme inducer,ABCA1 transporter substrate,SCARB1 transporter substrate,PRKCA target ,SEC14L3 carrier binder,CYP3A…	In 1922, vitamin E was demonstrated to be an essential nutrient[A32448]. Vitamin E is a term used to describe 8 different fat soluble tocopherols and tocotrienols, alpha-tocopherol being the most biologically active[A176104]. Vitamin E acts as an antioxidant, protecting cell membranes from oxidative damage[A176104]. The antioxidant effects are currently being researched for use in the treatment o…	Vitamin E supplementation is indicated for treatment of vitamin E deficiency which can occur in cystic fibrosis, cholestasis and severe liver disease, abetalipoproteinemia or simply poor diet[A176104,L3063].	2.08333	-1.91799	2.28992	0.107708	0.0275563
DB05785	LGD-1550	RARG,RARA,RARB,JUN,RARG target ,RARA target ,RARB target ,JUN target	LGD-1550 is an orally-active synthetic aromatic retinoic acid agent with potential antineoplastic and chemopreventive activities.	Investigated for use/treatment in cancer/tumors (unspecified).	1.5	-1.91143	1.9035	0.211099	0.0279749
DB11113	Castor oil	PTGER4,PTGER3,PTGER4 target agonist,PTGER3 target agonist|activator	Castor oil is a vegetable oil obtained by pressing the seeds of the castor oil plant (_Ricinus communis_ L.) mainly cultivated in India, South America, Africa, and China. Castor oil is a rich source of [DB02955], which represents up to 90% of the total castor oil content. It also consists up to 4% linoleic, 3% oleic, 1% stearic, and less than 1% linolenic fatty acids [A31170]. [DB02955] has a hyd…	Indicated for over-the-counter use as a laxative for oral use and as a soothing agent for topical use on skin and hair.	1.5	-1.91091	2.182	0.356898	0.028008
DB06530	Resiquimod	TLR8,TLR7,TLR8 target ,TLR7 target	A substance being studied in the treatment of some types of skin cancer. When put on the skin, resiquimod causes some immune cells to make certain chemicals that may help them kill tumor cells. It is also being studied to find out if adding it to a tumor vaccine improves the antitumor immune response. It is a type of imidazoquinoline and a type of immunomodulator.	Investigated for use/treatment in genital herpes.	2	-1.8983	2.7625	0.401676	0.0288286
DB00724	Imiquimod	TLR8,TLR7,CYP3A4,TLR8 target agonist,TLR7 target agonist,CYP3A4 enzyme substrate	Imiquimod is an immune response modifier that acts as a toll-like receptor 7 agonist. Imiquimod is commonly used topically to treat warts on the skin of the genital and anal areas. Imiquimod does not cure warts, and new warts may appear during treatment. Imiquimod does not fight the viruses that cause warts directly, however, it does help to relieve and control wart production. Miquimod is also u…	For the topical treatment of clinically typical, nonhyperkeratotic, nonhypertrophic actinic keratoses on the face or scalp in immunocompetent adults. Also indicated for the treatment of external genital and perianal warts/condyloma acuminata in individuals 12 years old and above.	2	-1.88607	2.59733	0.316708	0.0296428
DB02010	Staurosporine	GSK3B,CSK,LCK,PDPK1,PDPK1,PRKCQ,CHRM1,ABCB1,ITK,PIM1,MAPKAPK2,ZAP70,CDK2,PIK3CG,SYK,GSK3B target ,CSK target ,LCK target ,PDPK1 target ,PDPK1 target ,PRKCQ target ,CHRM1 target ,ABCB1 transporter inhibitor,ITK target ,PIM1 target ,MAPKAPK2 target ,ZAP70 target ,CDK2 target ,PIK3CG target ,SYK target	An indolocarbazole that is a potent protein kinase C inhibitor which enhances cAMP-mediated responses in human neuroblastoma cells. (Biochem Biophys Res Commun 1995;214(3):1114-20)		1.71429	-1.87481	1.92393	0.111821	0.0304097
DB16390	Mobocertinib	ABCG2,CYP3A4,CYP3A7,CYP3A7,CYP3A5,EGFR,ABCB1,ABCG2 transporter inhibitor,CYP3A4 enzyme substrate,CYP3A7 enzyme substrate,CYP3A7 enzyme substrate,CYP3A5 enzyme substrate,EGFR target inhibitor,ABCB1 transporter substrate|inhibitor	Mobocertinib is a kinase inhibitor targeted against human epidermal growth factor receptor (EGFR). It is used specifically in the treatment of non-small cell lung cancer (NSCLC) caused by exon 20 insertion mutations in the _EGFR_ gene,[L38368] which are typically associated with a poorer prognosis (as compared to "classical" _EGFR_ mutants causing NSCLC) and are associated with resistance to stan…	Mobocertinib is indicated for the treatment of adult patients with locally advanced or metastatic non-small cell lung cancer (NSCLC) with epidermal growth factor receptor (EGFR) exon 20 insertion mutations whose disease has progressed on or after platinum-based chemotherapy.[L38319]	1.8	-1.87105	2.217	0.22287	0.0306693
DB03338	Heptyl glucoside	FKBP1A,FKBP1A,PPARD,FKBP1A target ,FKBP1A target ,PPARD target			1.5	-1.86309	2.041	0.290377	0.0312246
DB05013	Ingenol mebutate	PRKCA,PRKCD,PRKCA target ligand,PRKCD target ligand	Ingenol mebutate was approved by the FDA in January 2012, and it is marketed under the name Picato®. Picato gel is indicated for the topical treatment of actinic keratosis. Before approval, ingenol mebutate was called PEP005 as an investigational drug. PEP005 is a selective small molecule activator of protein kinase C (PKC) extracted from the plant Euphorbia peplus, whose sap has been used as a t…	For the topical treatment of actinic keratosis.	1	-1.85635	1.6465	0.348264	0.0317018
DB06831	2-((9H-PURIN-6-YLTHIO)METHYL)-5-CHLORO-3-(2-METHOXYPHENYL)QUINAZOLIN-4(3H)-ONE	PIK3CD,PIK3CG,PIK3CD target ,PIK3CG target			1.5	-1.84246	2.0515	0.299329	0.0327043
DB16580	Afimetoran	TLR8,TLR7,TLR8 target antagonist,TLR7 target antagonist	Afimetoran is an immunomodulator and an antagonist of toll-like receptors 7 and 8.[L32018, L32023] It is also is under investigation in clinical trial NCT04269356 (Study to Assess the Way the Body Absorbs, Distributes, Breaks Down and Eliminates Radioactive BMS-986256 in Healthy Male Participants).		2	-1.83718	2.753	0.409867	0.0330916
DB02746	Phthalic Acid	ESR1,PGR,ESR2,RXRA,PPARA,PPARG,RXRG,PPARD,RXRB,SLCO2B1,ESR1 target ,PGR target ,ESR2 target ,RXRA target ,PPARA target ,PPARG target ,RXRG target ,PPARD target ,RXRB target ,SLCO2B1 transporter inhibitor			1.66667	-1.82888	1.908	0.131957	0.0337085
DB11635	Tocofersolan	CYP4F2,ABCG8,SEC14L3,ABCA1,CYP3A4,SCARB1,TTPA,SEC14L4,ABCB1,ABCG5,NPC1L1,SEC14L2,APOBR,CYP4F2 enzyme substrate,ABCG8 transporter substrate,SEC14L3 transporter substrate,ABCA1 transporter substrate,CYP3A4 enzyme substrate,SCARB1 transporter substrate,TTPA transporter substrate,SEC14L4 transporter substrate,ABCB1 target antagonist,ABCG5 transporter substrate,NPC1L1 transporter substrate,SEC14L2 tra…	D-Alpha-tocopheryl polyethylene glycol 1000 succinate (Tocofersolan, Vedrop), has been developed in Europe as an orally bioavailable source of vitamin E in children suffering from cholestasis [L2371]. Cholestasis is the reduction or stoppage of bile flow, either to impaired secretion by _hepatocytes_ (liver cells) or obstruction [L2374], [L2375]._x000D_ _x000D_ Tocofersolan is a polyethylene glyc…	Tocofersolan is indicated in vitamin E deficiency caused by digestive malabsorption in pediatric patients with congenital chronic cholestasis or hereditary chronic cholestasis from birth (full term newborns) up to 18 years of age [L2371].	2.2	-1.79818	2.5229	0.179571	0.0360743
DB15982	Berotralstat	KLKB1,ABCG2,CYP2D6,CYP2D6,CYP3A4,ABCB1,KLKB1 target inhibitor,ABCG2 transporter substrate,CYP2D6 enzyme inhibitor,CYP2D6 enzyme inhibitor,CYP3A4 enzyme inhibitor,ABCB1 transporter substrate|inhibitor	Berotralstat is a selective inhibitor of plasma kallikrein used in the prophylaxis of attacks of hereditary angioedema (HAE).[L26661] It works by blocking the enzymatic activity of plasma kallikrein in releasing bradykinin, the major biologic peptide that promotes swelling and pain associated with attacks of HAE.[A225166] Developed by BioCryst Pharmaceuticals, berotralstat is taken once-daily as …	Berotralstat is indicated for prophylaxis of attacks of hereditary angioedema (HAE) in adults and pediatric patients 12 years and older. It is not used for the treatment of acute HAE attacks.[L26661]	2	-1.79692	2.4306	0.239632	0.0361742
DB08513	[4-({5-(AMINOCARBONYL)-4-[(3-METHYLPHENYL)AMINO]PYRIMIDIN-2-YL}AMINO)PHENYL]ACETIC ACID	MAPK1,INSR,IRS1,MAPK1 target ,INSR target ,IRS1 target			1.33333	-1.79667	1.76367	0.239518	0.0361944
DB02056	Prostaglandin D2	AKR1C3,PTGDR2,SLCO2A1,AKR1C3 target ,PTGDR2 target ,SLCO2A1 transporter	The principal cyclooxygenase metabolite of arachidonic acid. It is released upon activation of mast cells and is also synthesized by alveolar macrophages. Among its many biological actions, the most important are its bronchoconstrictor, platelet-activating-factor-inhibitory, and cytotoxic effects.		2	-1.7806	2.7215	0.405201	0.037489
DB14967	Margetuximab	ERBB2,ERBB2 target antagonist	The HER2 oncoprotein, the product of the human _ERBB2_/mouse _neu_ genes, is a member of the HER family of receptor tyrosine kinases that includes the epidermal growth factor receptor (EGFR). Of the various subtypes of breast cancer, HER2-positive breast cancer is characterized by _ERBB2_ overexpression, a higher grade, a more aggressive phenotype, and a worse prognosis compared to HER2-negative …	Margetuximab is an anti-HER2 monoclonal antibody indicated, in combination with chemotherapy, for the treatment of metastatic HER2-positive breast cancer in adult patients who have received two or more prior anti-HER2 regimens with at least one prior regimen for metastatic disease.[L27986]	1	-1.77954	1.762	0.428201	0.0375758
DB02638	Terlipressin	AVPR2,AVPR1B,AVPR1A,AVPR2 target agonist,AVPR1B target ,AVPR1A target stimulator	Terlipressin is an analogue of vasopressin used as a vasoactive drug in the management of hypotension which has been found to be effective when norepinephrine fails.	Commonly used to stop bleeding of varices in the food pipe (oesophagus).	2	-1.7678	2.582	0.329222	0.0385468
DB02218	N-[4-hydroxymethyl-cyclohexan-6-yl-1,2,3-triol]-4,6-dideoxy-4-aminoglucopyranoside	AMY2A,AMY2B,AMY2B,AMY2A target ,AMY2B target ,AMY2B target			2	-1.75714	2.739	0.42057	0.039447
DB06420	Annamycin	ABCB1,TOP2A,ABCB1 transporter ,TOP2A target		Investigated for use/treatment in breast cancer and leukemia (unspecified).	1.5	-1.74798	1.9935	0.282326	0.0402336
DB01108	Trilostane	ESR1,HSD3B2,HSD3B1,ESR2,ESR1 target allosteric modulator,HSD3B2 target inhibitor,HSD3B1 target inhibitor,ESR2 target allosteric modulator	Trilostane is an inhibitor of 3 beta-hydroxysteroid dehydrogenase used in the treatment of Cushing's syndrome. It was withdrawn from the United States market in April 1994.	Used in the treatment of Cushing's syndrome. It is normally used in short-term treatment until permanent therapy is possible.	1.75	-1.74736	2.222	0.270122	0.0402877
DB04398	Lactic acid	SLC16A7,SLC16A1,SLCO2B1,SLC16A3,SLC16A3,SLC16A10,SLCO2A1,SLC16A7 transporter substrate|inhibitor,SLC16A1 transporter substrate|inhibitor,SLCO2B1 transporter substrate|inhibitor,SLC16A3 transporter substrate,SLC16A3 transporter substrate,SLC16A10 transporter substrate|inhibitor,SLCO2A1 transporter inhibitor	A normal intermediate in the fermentation (oxidation, metabolism) of sugar. The concentrated form is used internally to prevent gastrointestinal fermentation. (From Stedman, 26th ed) Sodium lactate is the sodium salt of lactic acid, and has a mild saline taste. It is produced by fermentation of a sugar source, such as corn or beets, and then, by neutralizing the resulting lactic acid to create a …	For use as an alkalinizing agent.	2.25	-1.74638	2.76225	0.293321	0.0403727
DB16733	Rimtuzalcap	KCNN2,KCNN1,KCNN3,KCNN2 target positive allosteric modulator,KCNN1 target positive allosteric modulator,KCNN3 target positive allosteric modulator	Rimtuzalcap is a novel modulator of small-conductance calcium-activated potassium channels that is under investigation for the treatment of essential tremor.[L38414]		2	-1.74311	2.7425	0.425962	0.040657
DB16737	MM3122	TMPRSS2,TMPRSS2 target inhibitor			2	-1.74311	2.7425	0.425962	0.040657
DB01780	Fusicoccin	YWHAE,YWHAE target			1	-1.74134	1.752	0.431852	0.0408122
DB15624	Halicin	MAPK9,MAPK9 target inhibitor			1	-1.73678	1.755	0.434713	0.041213
DB13800	Calcium levulinate	CALM1,CALM1,CALM1,CASQ1,CALB2,CALM1 target agonist,CALM1 target agonist,CALM1 target agonist,CASQ1 target agonist,CALB2 target agonist	The relatively new calcium levulinate is produced from a direct reaction between L- or levulinic acid levulose and calcium hydroxide [L2765]. The resultant calcium levulinate formulation, when used as a calcium supplement, possesses a high calcium content that is observed to be 14.8% higher than the content typically found in calcium lactate [L2765]. This formulation is considered a low molecular…	This new application of calcium is intended for use as a food fortifier, to fortify foods like sauces, condiments, beer, beverages, soft drinks, milk and milk products, soy milk and soy products with calcium nutrition [L2765]. Calcium levulinate can be used alone, or with calcium lactate, calcium chloride, and other compounds, either for pharmaceutical tablets, capsules, or injections preparation…	1.8	-1.72516	2.2	0.231862	0.042249
DB04513	N-(6-Aminohexyl)-5-Chloro-1-Naphthalenesulfonamide	TNNC1,CALM1,CALM1,CALM1,TNNI3,TNNC1 target ,CALM1 target ,CALM1 target ,CALM1 target ,TNNI3 target			1.6	-1.72207	1.944	0.19976	0.0425286
DB13930	Ulixertinib	MAPK3,MAPK1,MAPK3 target inhibitor,MAPK1 target inhibitor	Ulixertinib is a a novel, reversible, ATP-competitive ERK1/2 inhibitor with high potency and ERK1/2 selectivity [A31474]. It is currently in clinical trials for the treatment of a wide range of tumors.		1	-1.71429	1.6	0.35	0.0432381
DB05943	Resatorvid	IL2RG,CSF2RB,IL2RG target ,CSF2RB target	Resatorvid is an investigational compound designed for the treatment of severe sepsis.	Investigated for use/treatment in sepsis and septicemia.	1.5	-1.69877	2.0335	0.314051	0.0446812
DB06064	KAI-1455	PRKCE,PRKCE target	KAI-1455 is a selective epsilon protein kinase C (εPKC) activator designed to reduce ischemic organ injury during procedures where blood supply may be compromised, such as coronary artery bypass grafting (CABG), congenital cardiac defect repair, and hip replacement and may protect against renal injury associated with contrast media. Several studies have demonstrated that epsilon PKC plays a key r…	Investigated for use/treatment in ischemic reperfusion injury.	1	-1.68705	1.74	0.438634	0.0457964
DB05913	OSI-930	FLT1,KIT,FLT1 target ,KIT target	OSI-930 is an orally active inhibitor of two clinically validated targets: c-Kit and the vascular endothelial growth factor receptor-2 (VEGFR-2). OSI-930 is designed to target both cancer cell proliferation and blood vessel growth (angiogenesis) in selected tumors. In preclinical studies, OSI-930 shows broad efficacy in tumor models representative of small cell lung cancer, glioblastoma, colorect…	Investigated for use/treatment in solid tumors.	1.5	-1.68259	1.984	0.287653	0.0462277
DB11973	Tesevatinib	EGF,EPHB4,ERBB2,EGF target ,EPHB4 target ,ERBB2 target	Tesevatinib has been used in trials studying the treatment of Cancer, Stomach Cancer, Brain Metastases, Esophageal Cancer, and Leptomeningeal Metastases, among others._x000D_ _x000D_ Tesevatinib is a potent inhibitor of multiple RTKs implicated in driving tumor cell proliferation and tumor vascularization (blood vessel formation). Tesevatinib inhibits the EGF, HER2, and VEGF RTKs, each of which i…		1.66667	-1.67547	2.14433	0.285095	0.0469214
DB02987	Cysteine-S-acetamide	OAS1,RNASE1,OAS1 target ,RNASE1 target			2	-1.67543	2.706	0.421383	0.0469246
DB04224	Oleic Acid	PPARG,FABP1,RXRA,PPARA,FABP3,PMP2,FABP4,GC,PPARD,ALB,FABP7,PPARG target ligand,FABP1 carrier ,RXRA target ,PPARA target ,FABP3 carrier ,PMP2 target ,FABP4 carrier ,GC carrier ,PPARD target ,ALB carrier ,FABP7 carrier	An unsaturated fatty acid that is the most widely distributed and abundant fatty acid in nature. It is used commercially in the preparation of oleates and lotions, and as a pharmaceutical solvent. (Stedman, 26th ed)		2	-1.67266	2.25009	0.149517	0.0471974
DB07931	Hexestrol	AKR1C1,ESR1,NR1I2,NR1I3,AKR1C1 target ,ESR1 target ,NR1I2 target ,NR1I3 target	A synthetic estrogen that has been used as a hormonal antineoplastic agent.		1.75	-1.66608	2.16025	0.246237	0.0478487
DB11652	Tucatinib	ERBB2,SLC47A1,CYP2C8,CYP3A7,CYP3A7,SLC47A2,ABCG2,ABCB1,SLC22A2,ERBB3,ERBB2 enzyme inhibitor,SLC47A1 transporter inhibitor,CYP2C8 enzyme substrate,CYP3A7 enzyme substrate,CYP3A7 enzyme substrate,SLC47A2 transporter inhibitor,ABCG2 transporter substrate,ABCB1 transporter substrate,SLC22A2 transporter inhibitor,ERBB3 target inhibitor	Tucatinbib is a kinase inhibitor drug used with [trastuzumab] and [capecitabine] in the treatment of unresectable or metastatic HER-2 positive breast cancer. It was developed by Seattle Genetics and approved by the FDA on April 17, 2020.[L12951] Tucatinib is a promising new treatment for patients with metastatic breast cancer who have not responded adequately to other chemotherapy regimens.[L1294…	Tucatinib is indicated with trastuzumab and capecitabine for treatment of adults diagnosed with advanced unresectable or metastatic HER2-positive breast cancer. This includes patients with brain metastases and those who have received one or more prior anti-HER2-based regimens in the metastatic setting.[L12945]	2	-1.66424	2.33014	0.198375	0.0480326
DB07020	N-{3-[5-(1H-1,2,4-triazol-3-yl)-1H-indazol-3-yl]phenyl}furan-2-carboxamide	MAPK9,MAPK9 target			1	-1.6569	1.733	0.442392	0.0487698
DB00072	Trastuzumab	ERBB2,ERBB2 target binder|antibody	Produced in CHO cell cultures, trastuzumab is a recombinant IgG1 kappa, humanized monoclonal antibody [A40276] that selectively binds with high affinity in a cell-based assay (Kd = 5 nM) to the extracellular domain of the human epidermal growth factor receptor protein (HER2).[L14015] It is used as a treatment of human epidermal growth factor receptor (HER)-2+ metastatic breast cancer, where there…	For the adjuvant treatment of HER2-overexpressing breast cancer, trastuzumab is indicated in several clinical settings: as part of a treatment regimen consisting of doxorubicin, cyclophosphamide, and either paclitaxel or docetaxel; as part of a treatment regimen with docetaxel and carboplatin; or as monotherapy following multi-modality anthracycline-based therapy.[L14015]_x000D_ _x000D_ Trastuzum…	1	-1.65268	1.732	0.442918	0.0491982
DB05452	PH-284	AVPR1B,AVPR1A,AVPR1B target ,AVPR1A target	PH-284 belongs to a new family of new chemical entities called vomeropherins. Vomeropherins are self-administered by the patient with a metered nasal spray, or nasal aerosol device so that they can bind to peripheral chemosensory receptors in the nasal passages. This binding produces neural impulses that are transmitted by specific pathways to the hypothalamic centre that directly and rapidly aff…	Investigated for use/treatment in anorexia and other conditions causing harmful weight loss. The manufacturer suggests it could be relevant for treatment of weight loss and the associated symptoms-- i.e., lack of energy, decrease in appetite, physical wasting, vulnerability to toxicity, and sometimes reduced life expectancy-- in patients with eating disorders, patients with advanced cancer, patie…	2	-1.6491	2.7055	0.427808	0.0495632
DB05183	MLN0415	IKBKB,IKBKB target	MLN0415 is a novel, small molecule IKK2 inhibitor, discovered by Millennium scientists. In preclinical studies, MLN0415 was shown to decrease NF-kB activation and down-regulate the expression of a number of inflammatory proteins. Because inflammatory proteins play a critical role in inflammation and drive the inflammatory response to disease, controlling these proteins may prevent or slow disease…	Investigated for use/treatment in inflammatory disorders (unspecified).	1	-1.64848	1.731	0.44344	0.0496275
DB07269	(2S)-2-[3-(AMINOMETHYL)PHENYL]-3-[(R)-[(1R)-1-{[(BENZYLOXY)CARBONYL]AMINO}-2-METHYLPROPYL](HYDROXY)PHOSPHORYL]PROPANOIC ACID	CPB1,CPB1 target			2	-1.64414	2.979	0.595449	0.0500738
DB04723	2-(3-GUANIDINOPHENYL)-3-MERCAPTOPROPANOIC ACID	CPB1,CPB1 target			2	-1.63987	2.992	0.604926	0.0505162
DB02375	Myricetin	ABCC1,PIK3CG,JAK1,ABCC1 transporter inhibitor,PIK3CG target ,JAK1 target			1.5	-1.63894	1.966	0.284331	0.0506133
DB16630	OPB-111077	STAT3,STAT3 target inhibitor	OPB-111077 is a novel inhibitor of STAT3 and mitochondrial oxidative phosphorylation. It has demonstrated promising anticancer activity in preclinical models.		1	-1.63601	1.73	0.446206	0.0509182
DB08865	Crizotinib	CYP3A7,CYP3A7,ALK,CYP2B6,CYP3A4,CYP3A5,MET,ABCB1,CYP3A7 enzyme inhibitor,CYP3A7 enzyme inhibitor,ALK target inhibitor,CYP2B6 enzyme inhibitor,CYP3A4 enzyme substrate|inhibitor,CYP3A5 enzyme substrate|inhibitor,MET target inhibitor,ABCB1 transporter substrate|inhibitor	Crizotinib an inhibitor of receptor tyrosine kinase for the treatment of non-small cell lung cancer (NSCLC). Verification of the presence of ALK fusion gene is done by Abbott Molecular's Vysis ALK Break Apart FISH Probe Kit. This verification is used to select for patients suitable for treatment. FDA approved in August 26, 2011.	Crizotinib is used for the treatment of locally advanced or metastatic non-small cell lung cancer (NSCLC) that is anaplastic-lymphoma kinase (ALK)-positive as detected by a FDA-approved test.	1.8	-1.63409	2.1318	0.203049	0.0511199
DB06366	Pertuzumab	ERBB2,ERBB2 target binder|antibody	Pertuzumab is a recombinant humanized monoclonal antibody that targets the extracellular dimerization domain (subdomain II) of the human epidermal growth factor receptor 2 protein (HER2). It consists of two heavy chains and two lights chains that have 448 and 214 residues respectively. It was first approved by the FDA in 2012 for use with [docetaxel] and another HER2-targeted monoclonal antibody,…	Pertuzumab is indicated for intravenous administration in combination with [trastuzumab] and [docetaxel] for the treatment of patients with HER2-positive metastatic breast cancer who have not received prior anti-HER2 therapy or chemotherapy for metastatic disease.[L14747] It is also indicated in combination with trastuzumab and other chemotherapies for the neoadjuvant treatment of HER2-positive l…	1	-1.63187	1.727	0.445501	0.0513533
DB03203	Sphingosine	GLTP,PVR,ABCB1,GLTP target ,PVR target ,ABCB1 transporter substrate	An amino alcohol with a long unsaturated hydrocarbon chain. Sphingosine and its derivative sphinganine are the major bases of the sphingolipids in mammals. (Dorland, 28th ed)		2	-1.62799	2.449	0.2758	0.0517634
DB06867	3,6,9,12,15,18-HEXAOXAICOSANE	PIN1,PIN1 target			1	-1.62371	1.727	0.44774	0.0522188
DB02039	S-Acetyl-Cysteine	KAT5,KAT5 target			1	-1.61965	1.726	0.448245	0.0526539
DB07157	(5R,6S,8S)-8-[3-(AMINOMETHYL)PHENYL]-6-HYDROXY-5-ISOPROPYL-3-OXO-1-PHENYL-2,7-DIOXA-4-AZA-6-PHOSPHANONAN-9-OIC ACID 6-OXIDE	CPB1,CPB1 target			2	-1.61389	2.977	0.605368	0.0532753
DB06589	Pazopanib	FLT4,CYP2D6,CYP2D6,KDR,ITK,KIT,CYP1A2,FLT1,SH2B3,CYP3A4,CYP2C8,PDGFRB,SLCO1B1,ABCG2,FGFR3,UGT1A1,PDGFRA,ABCB1,FGF1,FLT4 target ,CYP2D6 enzyme inhibitor,CYP2D6 enzyme inhibitor,KDR target inhibitor,ITK target inhibitor,KIT target inhibitor,CYP1A2 enzyme substrate,FLT1 target inhibitor,SH2B3 target inhibitor,CYP3A4 enzyme substrate|inhibitor,CYP2C8 enzyme substrate|inhibitor,PDGFRB target inhibitor…	Pazopanib is a small molecule inhibitor of multiple protein tyrosine kinases with potential antineoplastic activity. It is developed by GlaxoSmithKline and was FDA approved on October 19, 2009.	Treatment of advanced renal cell cancer and advanced soft tissue sarcoma (in patients previously treated with chemotherapy)	2.05556	-1.60631	2.24361	0.117073	0.0541029
DB07623	4,4'-DIPYRIDYL DISULFIDE	CYP2A6,CYP2A6 target			2	-1.60454	2.978	0.609521	0.0542977
DB11581	Venetoclax	ABCG2,BCL2,CYP3A4,SLCO1B1,ABCB1,ABCG2 transporter inhibitor,BCL2 target antagonist|inhibitor,CYP3A4 enzyme substrate|inhibitor,SLCO1B1 transporter inhibitor,ABCB1 transporter substrate|inhibitor	Venetoclax is a BCL-2 inhibitor that was initially approved by the FDA in April 2016 [FDA label]. Proteins in the B cell CLL/lymphoma 2 (BCL-2) family are important regulators of the apoptotic (programmed cell death) process [A18565], [A18566]. Venetoclax is used to treat chronic lymphocytic leukemia (CLL) and certain types of small lymphocytic lymphoma [FDA label]. CLL is the most prevalent leuk…	A BCL-2 inhibitor indicated for the treatment of patients with chronic lymphocytic leukemia (CLL) or small lymphocytic lymphoma (SLL), with or without 17p deletion, who have received at least one prior therapy [FDA label].	2	-1.60043	2.369	0.230562	0.0547511
DB06421	Declopramide	TOP2B,TOP2A,TOP2B target ,TOP2A target		Investigated for use/treatment in colorectal cancer and inflammatory bowel disease.	1.5	-1.59284	1.911	0.258029	0.0555976
DB02263	D-glyceraldehyde 3-phosphate	SLCO2A1,SLCO2A1 transporter inhibitor	An aldotriose which is an important intermediate in glycolysis and in tryptophan biosynthesis.		2	-1.59104	2.987	0.620347	0.0557999
DB09086	Eugenol	ESR1,AR,ESR2,TRPV3,ESR1 target ,AR target antagonist,ESR2 target ,TRPV3 target	Eugenol is a naturally occurring phenolic molecule found in several plants such as cinnamon, clove, and bay leaves. It has been used as a topical antiseptic as a counter-irritant and in dental preparations with zinc oxide for root canal sealing and pain control. Although not currently available in any FDA-approved products (including OTC), eugenol has been found to have anti-inflammatory, neuropr…	Eugenol is not currently available in any FDA-approved drug products. There are a number of unapproved OTC products that advertise it for the use of toothache. Eugenol is is also commonly used in combination with zinc oxide in dental procedures for the cementation of temporary prostheses and the temporary restoration of teeth and cavities.	1.33333	-1.59096	1.807	0.297725	0.0558097
DB06835	(2S)-2-[3-(AMINOMETHYL)PHENYL]-3-{(S)-HYDROXY[(1R)-2-METHYL-1-{[(2-PHENYLETHYL)SULFONYL]AMINO}PROPYL]PHOSPHORYL}PROPANOIC ACID	CPB1,CPB1 target			2	-1.58879	2.956	0.601718	0.0560544
DB09211	Limaprost	PTGER1,PTGER4,PTGER2,PTGER3,PTGER1 target agonist,PTGER4 target ,PTGER2 target agonist,PTGER3 target agonist	Limaprost (as Limaprost alfadex; CAS number 88852-12-4) is an oral prostaglandin E1 analog. Prostaglandins act on a variety of cells such as vascular smooth muscle cells causing constriction or dilation, on platelets causing aggregation or disaggregation and on spinal neurons causing pain. Prostaglandins have a wide variety of actions, including, but not limited to muscular constriction and media…	Limaprost is used for the improvement of various ischemic symptoms such as ulcer, pain and feeling of coldness associated with thromboangiitis obliterans as well as improvement of subjective symptoms (pain and numbness of lower legs) and gait ability associated with acquired lumbar spinal canal stenosis (in patients with bilateral intermittent claudication showing normal SLR test result).	2	-1.58543	2.42475	0.267908	0.0564344
DB07609	N,N-DIMETHYL(5-(PYRIDIN-3-YL)FURAN-2-YL)METHANAMINE	CYP2A6,CYP2A6 target			2	-1.58448	2.976	0.615974	0.056542
DB09338	Mersalyl	SLC16A1,AQP1,ITIH1,ALPL,PCK1,SLC16A1 target antagonist,AQP1 target ,ITIH1 enzyme inducer,ALPL target antagonist,PCK1 enzyme inhibitor	Mersalyl is the sodium salt form of mersalyl acid, a mercurial diuretic. It is an outdated drug, and its approval has been discontinued by the FDA. Mersalyl acid is currently replaced by less toxic non-mercury containing diuretics [L1575, L1577]. The sodium salt of a mercury-containing derivative of salicylamide, was formerly used (often in combination with theophylline) to treat edema, due to it…	Elevated blood pressure, edema [L1577, L1585].	2	-1.57906	2.362	0.229251	0.0571617
DB01169	Arsenic trioxide	TXNRD1,ALB,MAPK3,ABCB1,IKBKB,MAPK1,PML,AKT1,HDAC1,ABCC2,CCND1,CDKN1A,JUN,CYP3A4,TXNRD1 target inhibitor,ALB carrier substrate,MAPK3 target inducer,ABCB1 transporter inhibitor,IKBKB target inducer,MAPK1 target inducer,PML target ,AKT1 target inducer,HDAC1 target ,ABCC2 transporter inducer,CCND1 target antagonist,CDKN1A target ,JUN target inducer,CYP3A4 enzyme inhibitor	Arsenic trioxide is a chemotherapeutic agent of idiopathic function used to treat leukemia that is unresponsive to first line agents. It is suspected that arsenic trisulfide induces cancer cells to undergo apoptosis. In general, arsenic is known to be a naturally toxic substance capable of eliciting a variety of dangerous adverse effects. The enzyme thioredoxin reductase has recently been identif…	For induction of remission and consolidation in patients with acute promyelocytic leukemia (APL), and whose APL is characterized by the presence of the t(15;17) translocation or PML/RAR-alpha gene expression	1.64286	-1.57536	1.872	0.145454	0.0575861
DB07268	2-({2-[(3-HYDROXYPHENYL)AMINO]PYRIMIDIN-4-YL}AMINO)BENZAMIDE	MAPK8,MAPK8 target			1	-1.5685	1.711	0.453298	0.0583817
DB07617	N-METHYL(5-(PYRIDIN-3-YL)FURAN-2-YL)METHANAMINE	CYP2A6,CYP2A6 target			2	-1.56608	2.972	0.620658	0.0586649
DB01100	Pimozide	CYP1A2,KCNH2,ABCB1,CYP3A4,DRD3,CYP3A5,CYP3A7,CYP3A7,CALM1,CALM1,CALM1,CYP2D6,CYP2D6,DRD2,CYP1A2 enzyme substrate,KCNH2 target inhibitor,ABCB1 transporter inhibitor,CYP3A4 enzyme substrate,DRD3 target antagonist,CYP3A5 enzyme substrate,CYP3A7 enzyme substrate,CYP3A7 enzyme substrate,CALM1 target inhibitor,CALM1 target inhibitor,CALM1 target inhibitor,CYP2D6 enzyme inhibitor,CYP2D6 enzyme inhibitor…	A diphenylbutylpiperidine that is effective as an antipsychotic agent and as an alternative to haloperidol for the suppression of vocal and motor tics in patients with Tourette syndrome. Although the precise mechanism of action is unknown, blockade of postsynaptic dopamine receptors has been postulated. (From AMA Drug Evaluations Annual, 1994, p403)	Used for the suppression of motor and phonic tics in patients with Tourette's Disorder who have failed to respond satisfactorily to standard treatment.	1.90909	-1.5539	2.13573	0.14585	0.0601045
DB07845	2-fluoro-6-{[2-({2-methoxy-4-[(methylsulfonyl)methyl]phenyl}amino)-7H-pyrrolo[2,3-d]pyrimidin-4-yl]amino}benzamide	MAPK8,MAPK8 target			1	-1.54963	1.706	0.455592	0.0606149
DB07621	(5-(PYRIDIN-3-YL)FURAN-2-YL)METHANAMINE	CYP2A6,CYP2A6 target			2	-1.54905	2.952	0.61457	0.0606847
DB07182	(2S)-2-(3-Carbamimidamidophenyl)-3-[hydroxy(3-phenylpropyl)phosphoryl]propanoic acid	CPB1,CPB1 target			2	-1.54416	2.968	0.626878	0.0612748
DB06362	Becatecarin	TOP2B,TOP2A,TOP2B target ,TOP2A target	Becatecarin is a derivative of [rebeccamycin].	Investigated for use/treatment in cancer/tumors (unspecified), liver cancer, gastric cancer, and leukemia (unspecified).	1.5	-1.54209	1.905	0.262631	0.0615261
DB05022	Amonafide	TOP2B,TOP2A,TOP2B target ,TOP2A target	Amonafide is a substance that is being studied in the treatment of cancer. It belongs to the families of drugs called topoisomerase inhibitors and intercalating agents.	Investigated for use/treatment in breast cancer, ovarian cancer, and prostate cancer.	1.5	-1.54186	1.9065	0.263643	0.0615542
DB09371	Norethynodrel	ESR1,AR,SHBG,CYP3A4,ESR1 target ,AR target ,SHBG target ,CYP3A4 enzyme substrate	A synthetic progestational hormone with actions and uses similar to those of PROGESTERONE. It has been used in the treatment of functional uterine bleeding and endometriosis. As a contraceptive, it has usually been administered in combination with MESTRANOL.		1.5	-1.54081	1.87225	0.241594	0.0616814
DB08059	Wortmannin	PIK3R1,PIK3CA,PLK1,PIK3CG,PIK3R1 target ,PIK3CA target ,PLK1 target ,PIK3CG target	Wortmannin is a steroid metabolite of _Penicillium funiculosum_ and _Talaromyces wortmannii_ fungi. This drug acts as a nonspecific, covalent inhibitor of phosphoinositide 3-kinase enzymes (PI3Ks).		1.5	-1.53637	1.84575	0.225043	0.0622236
DB01363	Ephedra sinica root	ADRA2B,SLC6A4,SLC6A2,SLC6A3,ADRB3,MAOB,ADRA2C,MAOA,SLC18A2,ADRB1,ADRB2,SLC18A1,ADRA2A,ADRA2B target agonist,SLC6A4 target negative modulator,SLC6A2 target negative modulator,SLC6A3 target negative modulator,ADRB3 target agonist,MAOB target inhibitor,ADRA2C target agonist,MAOA target inhibitor,SLC18A2 target inhibitor,ADRB1 target agonist,ADRB2 target agonist,SLC18A1 target inhibitor,ADRA2A target…	Ephedra is an alkaloid chemical compound traditionally obtained from the plant _Ephedra sinica_. The sale of ephedra-containing supplements intended to increase muscle weight or promote weight loss was banned in the United States in 2004 due to the risk for adverse effects and a lack of evidence for clinical effectiveness. The drug is still sold in Canada in OTC formulations for respiratory condi…	Ephedra is indicated for the temporary relief of shortness of breath, tightness of chest, and wheezing due to bronchial asthma. For the temporary relief of bronchial asthma in over-the-counter formulations.	2.08333	-1.53097	2.30708	0.146149	0.0628883
DB03581	Glucose-6-Phosphate	GPI,SLCO2A1,GPI target ,SLCO2A1 transporter inhibitor	An ester of glucose with phosphoric acid, made in the course of glucose metabolism by mammalian and other cells. It is a normal constituent of resting muscle and probably is in constant equilibrium with fructose-6-phosphate. (Stedman, 26th ed)		2	-1.5283	2.597	0.390629	0.0632185
DB07136	BX-528	CPB1,CPB1 target			2	-1.52577	2.966	0.633122	0.0635334
DB06921	(2S)-2-[3-(AMINOMETHYL)PHENYL]-3-[(R)-HYDROXY{(1R)-2-METHYL-1-[(PHENYLSULFONYL)AMINO]PROPYL}PHOSPHORYL]PROPANOIC ACID	CPB1,CPB1 target			2	-1.51849	2.985	0.648672	0.0644458
DB01576	Dextroamphetamine	SLC6A2,CYP2D6,CYP2D6,SLC18A2,TAAR1,SLC6A3,ADRA1B,ADRA2C,SLC6A2 target negative modulator,CYP2D6 enzyme substrate,CYP2D6 enzyme substrate,SLC18A2 target inducer,TAAR1 target agonist,SLC6A3 transporter ,ADRA1B target antagonist,ADRA2C target inhibitor|inducer	Dextroamphetamine is the dextrorotary enantiomer of amphetamine[A2505]. Dextroamphetamine was approved by the FDA in 2001 for the treatment of attention deficit hyperactivity disorder[L6010,Label].	Dextroamphetamine is indicated for the treatment of attention deficit hyperactivity disorder (ADHD).[Label]	2.16667	-1.51697	2.5115	0.227318	0.0646375
DB00929	Misoprostol	PTGER4,PTGER3,PTGER1,PTGER2,PTGER4 target agonist,PTGER3 target agonist,PTGER1 target agonist,PTGER2 target agonist	Misoprostol is a prostaglandin analog used to reduce the risk of NSAID related ulcers, manage miscarriages, prevent post partum hemorrhage, and also for first trimester abortions.[L7616,L7619,A181589,A181583,A181697] The stimulation of prostaglandin receptors in the stomach reduces gastric acid secretion, while stimulating these receptors in the uterus and cervix can increase the strength and fre…	Misoprostol is indicated as a tablet to reduce the risk of NSAID induced gastric ulcers but not duodenal ulcers in high risk patients.[L7616] Misoprostol is also formulated in combination with diclofenac to treat symptoms of osteoarthritis or rheumatoid arthritis in patients with a high risk of developing gastric ulcers.[L7619] Misoprostol is used off label for the management of miscarriages, pre…	2	-1.50874	2.406	0.269098	0.0656825
DB03478	2'-O-Acetyl Adenosine-5-Diphosphoribose	SIRT5,SIRT5 target			2	-1.4949	2.96	0.642184	0.0674704
DB03740	N-acetyl-alpha-D-glucosamine	IGHG1,IGHG1,IGHG1,ACHE,GBA,SIGLEC7,ACE,IGHG1 target ,IGHG1 target ,IGHG1 target ,ACHE target ,GBA target ,SIGLEC7 target ,ACE target	The N-acetyl derivative of glucosamine.		2	-1.49048	2.40025	0.268538	0.068049
DB00380	Dexrazoxane	TOP2B,TOP2A,TOP2B target ,TOP2A target inhibitor	An antimitotic agent with immunosuppressive properties. Dexrazoxane, the (+)-enantiomorph of razoxane, provides cardioprotection against anthracycline toxicity. It appears to inhibit formation of a toxic iron-anthracycline complex. [PubChem]_x000D_ The Food and Drug Administration has designated dexrazoxane as an orphan drug for use in the prevention or reduction in the incidence and severity of …	For reducing the incidence and severity of cardiomyopathy associated with doxorubicin administration in women with metastatic breast cancer who have received a cumulative doxorubicin hydrochloride dose of 300 mg/m^2 and would benefit from continued doxorubicin therapy. Also approved for the treatment of extravasation from intravenous anthracyclines.	1.5	-1.4867	1.9105	0.276115	0.0685474
DB06329	RG-7795	TLR7,TLR7 target		Investigated for use/treatment in solid tumors.	2	-1.48486	2.786	0.529343	0.0687905
DB11064	Homosalate	PGR,ESR1,AR,PGR target antagonist,ESR1 target ,AR target antagonist	Homosalate is an organic compound that belongs to salicylates. It is an ester formed from salicylic acid and 3,3,5-trimethylcyclohexanol, a derivative of cyclohexanol. Salicylates prevent direct skin exposure to the sun’s harmful rays by absorbing ultraviolet (UV) light. Homosalate specifically absorbs short-wave UVB rays, which are associated with DNA damage and increased risk of skin cancer. _x…	As ingredient in many sunscreen for protection against sunburn, skin aging and skin cancer.	1.33333	-1.48365	1.71333	0.256125	0.0689508
DB07664	K-00546	CLK3,CSNK1G3,CAMK4,SLK,ABL2,CLK3 target ,CSNK1G3 target ,CAMK4 target ,SLK target ,ABL2 target			2	-1.4787	2.3296	0.222899	0.0696105
DB07546	[1-(6-{6-[(1-methylethyl)amino]-1H-indazol-1-yl}pyrazin-2-yl)-1H-pyrrol-3-yl]acetic acid	CSNK2A2,CSNK2A2 target			1	-1.44595	1.694	0.479962	0.0740961
DB11942	Selinexor	SLCO1B3,CYP3A4,XPO1,SLCO1B3 transporter inhibitor,CYP3A4 enzyme substrate,XPO1 target inhibitor	Selinexor is a first-in-class selective inhibitor of nuclear transport (SINE) compound. It is currently approved for the treatment of multiple myeloma, a cancer which forms from antibody-producing plasma cells.[L7117,L7120] This condition is typically treated with high dose [bortezomib] and dexamethasone chemotherapy followed by autologous stem-cell transplant. Other chemotherapies for multiple m…	Selinexor is indicated for the treatment of relapsed or refractory multiple myeloma in combination with dexamethasone.[label] Patients must have received at least 4 prior therapies and have disease which is refractory to least two proteasome inhibitors, at least two immunomodulatory agents, and an anti‐CD38 monoclonal antibody.	2	-1.44035	2.451	0.313119	0.0748846
DB07460	2-({5-CHLORO-2-[(2-METHOXY-4-MORPHOLIN-4-YLPHENYL)AMINO]PYRIMIDIN-4-YL}AMINO)-N-METHYLBENZAMIDE	PTK2,PTK2 target			1	-1.43971	1.694	0.482041	0.0749747
DB00217	Bethanidine	KCNJ1,ADRB3,ADRA2C,KCNJ1 target inhibitor,ADRB3 target antagonist,ADRA2C target agonist	A guanidinium antihypertensive agent that acts by blocking adrenergic transmission.	For the treatment of hypertension.	2	-1.43967	2.47733	0.331558	0.0749807
DB05773	Trastuzumab emtansine	CYP3A5,ABCB1,CYP3A4,ERBB2,CYP3A5 enzyme substrate,ABCB1 transporter substrate,CYP3A4 enzyme substrate,ERBB2 target antibody	Trastuzumab emtansine, formerly called Trastuzumab-DM1 (T-DM1) is a first-in-class HER2 antibody drug conjugate (ADC) comprised of Genentech's trastuzumab antibody linked to ImmunoGen's cell-killing agent, DM1. T-DM1 combines two strategies-- anti-HER2 activity and targeted intracellular delivery of the potent anti-microtubule agent, DM1 (a maytansine derivative)--to produce cell cycle arrest and…	Used in HER2-positive, metastatic breast cancer patients who have already used taxane and/or trastuzumab for metastatic disease or had their cancer recur within 6 months of adjuvant treatment._x000D_ _x000D_	1.66667	-1.43292	2.04067	0.261006	0.0759405
DB11278	DL-Methylephedrine	ADRB1,ADRB3,ADRA2C,ADRA2A,ADRB1 target agonist,ADRB3 target agonist,ADRA2C target agonist,ADRA2A target agonist	Methylephedrine is a sympathomimetic amine that appears in various over-the-counter cough and cold medications throughout the world [L2838], [L2839], [L2840]. The abuse of methylephedrine-containing medications has been reported in Japan. Methylephedrine is not legally available in the United States, but has been identified in cases of drug abuse [L2836].	Used as an antitussive and decongestant [L2834].	2	-1.43238	2.37	0.258312	0.0760179
DB00484	Brimonidine	ADRA2B,AOX1,ADRA2C,ADRA2A,ADRA2B target agonist,AOX1 enzyme substrate,ADRA2C target agonist,ADRA2A target agonist	Brimonidine is an alpha-adrenergic agonist and 2-imidazoline derivative that was first introduced in 1996.[A178951] It is considered to be a third generation alpha-2 aadrenergic receptor agonist, since it displays preferential binding at alpha-2 adrenoceptors over alpha-1 receptors.[A179002] Brimonidine displays a higher selectivity toward the alpha-2 adrenergic receptors than [clonidine] or [apr…	**Opthalmic**_x000D_ _x000D_ Indicated for lowering intraocular pressure (IOP) in patients with open-angle glaucoma or ocular hypertension [label] as monotherapy or combination product with [brinzolamide]._x000D_ _x000D_ **Topical**_x000D_ _x000D_ Indicated for the treatment of persistent (non-transient) facial erythema of rosacea in adults 18 years of age or older.[L6535]	2	-1.42485	2.37325	0.261958	0.0771007
DB07902	TERT-BUTYL {2-[(1,3-THIAZOL-2-YLAMINO)CARBONYL]PYRIDIN-3-YL}CARBAMATE	METAP1,METAP1 target			2	-1.42254	2.767	0.539176	0.0774347
DB00098	Antithymocyte immunoglobulin (rabbit)	ITGAL,CD4,MR1,ITGAV,CD86,ITGB1,CD1A,ITGB3,FCGR2B,ITGAL target ,CD4 target ,MR1 target antagonist,ITGAV target ,CD86 target binder,ITGB1 target ,CD1A target inhibitor,ITGB3 target ,FCGR2B target	Rabbit anti-thymocyte globulin. Thymoglobulin is a polyclonal antibody that suppresses certain types of immune cells responsible for acute organ rejection in transplant patients. Thymoglobulin is a mixture of antibodies intended to bind to various cell surface antigens. The most common mode of action of Thymoglobulin is via selective depletion of T-cells.	For prevention of renal transplant rejection	2	-1.42168	2.22344	0.157169	0.0775597
DB01429	Aprindine	CYP2D6,CYP2D6,SCN5A,CALM1,CALM1,CALM1,ORM1,CYP2D6 enzyme substrate,CYP2D6 enzyme substrate,SCN5A target inhibitor,CALM1 target inhibitor,CALM1 target inhibitor,CALM1 target inhibitor,ORM1 carrier	Aprindine is a cardiac depressant used in arrhythmias.		1.83333	-1.41675	2.12167	0.203518	0.0782783
DB00836	Loperamide	CYP2D6,CYP2D6,OPRK1,CYP3A4,OPRM1,NR1I3,CYP2C8,CALM1,CALM1,CALM1,POMC,ABCB1,OPRD1,CACNA1A,CACNA1A,CYP2B6,CYP2D6 enzyme substrate,CYP2D6 enzyme substrate,OPRK1 target agonist,CYP3A4 enzyme substrate|inhibitor,OPRM1 target agonist,NR1I3 target ,CYP2C8 enzyme substrate,CALM1 target inhibitor,CALM1 target inhibitor,CALM1 target inhibitor,POMC target modulator,ABCB1 transporter substrate,OPRD1 target a…	One of the long-acting synthetic antidiarrheals; it is not significantly absorbed from the gut, and has no effect on the adrenergic system or central nervous system, but may antagonize histamine and interfere with acetylcholine release locally.	For the control and symptomatic relief of acute nonspecific diarrhea and of chronic diarrhea associated with inflammatory bowel disease or gastroenteritis. Also used for reducing the volume of discharge from ileostomies.	2	-1.40982	2.19392	0.137552	0.0792965
DB07488	{4-Amino-2-[(4-methoxyphenyl)amino]-1,3-thiazol-5-yl}(4-methoxyphenyl)methanone	CSNK1G3,CSNK1G3 target			2	-1.40859	2.75	0.532447	0.0794782
DB05241	XL765	PIK3CB,PIK3CD,PIK3CA,PIK3CG,MTOR,PIK3CB target ,PIK3CD target ,PIK3CA target ,PIK3CG target ,MTOR target	XL765 is an orally available small molecule that has been shown in preclinical studies to selectively inhibit the activity of phosphoinositide-3 kinase (PI3K) and mammalian target of rapamycin (mTOR). It is being developed by Exelixis, Inc.	For the treatment of various forms of cancer.	1.8	-1.40827	2.0638	0.187322	0.0795256
DB00905	Bimatoprost	PTGFR,CYP3A4,PTGER3,CYP3A5,PTGER1,PTGFR target agonist,CYP3A4 enzyme substrate,PTGER3 target agonist,CYP3A5 enzyme substrate,PTGER1 target agonist	Bimatoprost, also known as Latisse or Lumigan, belongs to a group of drugs called prostamides, which are synthetic structural analogs of prostaglandin. Bimatoprost, marketed by Allergan, is administered in both the ophthalmic solution and implant form. It has the ability to reduce ocular hypotension, proving effective in conditions such as ocular hypertension and glaucoma.[L6877,L6892,L6898,L1206…	Bimatoprost is used for the reduction of elevated intraocular pressure in patients with open-angle glaucoma or ocular hypertension._x000D_ These patients must be intolerant to other intraocular pressure lowering medications or inadequately responsive to other treatments.[L6877]_x000D_ _x000D_ Bimatoprost is also indicated to treat eyelash hypotrichosis.[L6910]	2	-1.40692	2.3775	0.268317	0.0797255
DB00075	Muromonab	CD247,CD3G,CD3D,FCGR3B,CD3E,CD247 target ,CD3G target ,CD3D target ,FCGR3B target ,CD3E target binder	Murine monoclonal antibody specific to CD3 T-cell lymphocyte antigens. More specifically it is a purified murine (mouse) monoclonal antibody, directed against the CD3 (T3) receptor on the surface of human T-cells (T-lymphocytes) cultured using the murine ascites method. Muromonab is 93% monomeric immune globulin G type 2a (IgG2a).	For treatment of organ transplant recipients, prevention of organ rejection	2	-1.40678	2.303	0.215386	0.0797465
DB00118	Ademetionine	GNMT,COMT,MAT1A,AS3MT,AMD1,MAT2A,CYP2E1,CBS,SRM,CMTR1,GNMT target cofactor,COMT target cofactor,MAT1A target cofactor,AS3MT target ,AMD1 target cofactor,MAT2A target cofactor,CYP2E1 enzyme inhibitor,CBS target activator,SRM enzyme substrate,CMTR1 target	Physiologic methyl radical donor involved in enzymatic transmethylation reactions and present in all living organisms. It possesses anti-inflammatory activity and has been used in treatment of chronic liver disease. (From Merck, 11th ed)	S-Adenosylmethionine (SAMe) is used as a drug in Europe for the treatment of depression, liver disorders, fibromyalgia, and osteoarthritis. It has also been introduced into the United States market as a dietary supplement for the support of bone and joint health, as well as mood and emotional well being.	2.125	-1.39854	2.38238	0.184031	0.0809755
DB01428	Oxybenzone	PGR,ESR1,AR,ESR2,PGR target antagonist,ESR1 target ,AR target antagonist,ESR2 target	Oxybenzone is an organic compound used in sunscreens. It is a derivative of benzophenone. It forms colorless crystals that are readily soluble in most organic solvents. It is used as an ingredient in sunscreen and other cosmetics because it absorbs UV-A ultraviolet rays.	Used as an ingredient in sunscreen and other cosmetics.	1.5	-1.39096	1.83075	0.237785	0.0821188
DB01049	Ergoloid mesylate	CYP3A4,ADRB3,DRD4,ADRA2C,HTR7,CYP3A4 enzyme substrate,ADRB3 target antagonist|agonist,DRD4 target antagonist|agonist,ADRA2C target antagonist|agonist,HTR7 target antagonist|agonist	Ergoloid Mesylate is an equiproportional preparation of three different ergotamantriones: dihydroergocornine, dihydroergocristine, and dihydroergocryptine.[A32912] All these components are produced by the fungus _Claviceps purpurea_ and are all derivatives of the tetracyclic compound 6-methylergonovine.[T90] The derivatives of this fungus are identified to be about 350 different substances from w…	It was labeled by the FDA for the treatment of symptoms of an idiopathic decline in the mental capacity not related to a potentially reversible condition[A32913] as well as for age-related cognitive impairment.[A32926] The prescription of this drug is conditioned to the corroboration that the patient is not suffering from a potentially reversible and treatable condition especially delirium and de…	2.2	-1.38728	2.5404	0.245373	0.0826787
DB02542	(4s)-5-Fluoro-L-Leucine	UBB,UBB target			1	-1.38305	1.678	0.49022	0.0833245
DB02730	4-Methylthio-Alpha-D-Mannose	AMY2B,AMY2B,AMY2B target ,AMY2B target			2	-1.37829	2.809	0.586957	0.0840562
DB03773	alpha-D-quinovopyranose	AMY2A,SLC16A7,SLC16A1,AMY2A target ,SLC16A7 transporter inhibitor,SLC16A1 transporter inhibitor	The pyranose form of D-quinovose with an α-configuration at the anomeric position .		2	-1.37681	2.5805	0.421628	0.0842859
DB06486	Enzastaurin	PRKCB,AKT1,PIK3R1,AURKA,CHEK1,CDK15,AURKB,CHEK2,PRKCB target ,AKT1 target ,PIK3R1 target ,AURKA target ,CHEK1 target ,CDK15 target ,AURKB target ,CHEK2 target	Enzastaurin, an investigational, targeted, oral agent, will be evaluated at more than 100 sites worldwide for the treatment of relapsed glioblastoma multiforme (GBM), an aggressive and malignant form of brain cancer.	Investigated for use/treatment in brain cancer, lymphoma (non-hodgkin's), and lung cancer.	1.75	-1.37522	1.99412	0.177517	0.0845318
DB15090	Tezepelumab	TSLP,TSLP target binder|antibody	Asthma is a heterogeneous chronic obstructive respiratory disease with both "type 2" (T2) and T2-low endotypes characterized by reduced airflow, chronic inflammation, and airway remodelling.[A243764, A243769] Thymic stromal lymphopoietin (TSLP), an innate pleiotropic IL-2-family cytokine, has emerged as a key upstream regulator of chronic inflammation across asthma endotypes. Blocking the interac…	Tezepelumab is indicated as an add-on maintenance treatment for patients aged 12 years and older with severe asthma.[L39504]_x000D_ _x000D_ Tezepelumab is not indicated for the relief of acute bronchospasm or status asthmaticus.[L39504]	2	-1.37313	2.769	0.560035	0.0848561
DB07901	5-CHLORO-6-METHYL-N-(2-PHENYLETHYL)-2-PYRIDIN-2-YLPYRIMIDIN-4-AMINE	METAP1,METAP1 target			2	-1.36761	2.773	0.565218	0.0857163
DB08087	4-[(7R,7AS)-7-HYDROXY-1,3-DIOXOTETRAHYDRO-1H-PYRROLO[1,2-C]IMIDAZOL-2(3H)-YL]-1-NAPHTHONITRILE	AR,AR target			1	-1.36277	1.65	0.47697	0.0864775
DB09006	Clinofibrate	PPARA,PPARG,PPARD,PPARA target ,PPARG target ,PPARD target	Clinofibrate is a fibrate drug sold and marketed in Japan.		1.66667	-1.36249	1.94333	0.20306	0.086522
DB05475	Golotimod	TLR4,TLR2,TLR9,TLR7,TLR4 target ,TLR2 target ,TLR9 target ,TLR7 target	SCV-07 (g -D-glutamyl-L-tryptophan) is a novel synthetic dipeptide that acts broadly on the Toll-like receptor pathway. It has been shown to stimulate T-lymphocyte differentiation, macrocytic phagocytosis, and specific immune responses, and enhance IL-2 and INF-g production. Due to this preferential activation of Th1 cytokine production, SCV-07 may show utility in treatment of tuberculosis. It ca…	Investigated for use/treatment in hepatitis (viral, C), infectious and parasitic disease (unspecified), and tuberculosis.	2	-1.3622	2.332	0.243723	0.0865672
DB01870	1,4-dithio-alpha-D-glucopyranose	AMY2B,AMY2B,AMY2B target ,AMY2B target			2	-1.35844	2.764	0.562409	0.0871618
DB11866	Romosozumab	SOST,SOST target inhibitor	Romosozumab is a humanized monoclonal antibody indicated for the treatment of osteoperosis in postmenopausal women at high risk of fracture and patients who have failed in other treatments or are intolerant to other osteoperosis therapies[L9554]. Romosozumab prevents bone resorption and induces the formation of bone though it is associated with an increased risk of cardiac death, heart attack, an…	Romosozumab is indicated for the treatment of osteoporosis in post menopausal women at high risk of fractures and also in patients with osteoperosis who are intolerant to other treatments or who have failed in other treatments[L9554].	2	-1.35708	2.747	0.550446	0.0873778
DB06212	Tolvaptan	AVPR2,CYP3A4,AVPR1A,ABCB1,AVPR2 target antagonist,CYP3A4 enzyme substrate,AVPR1A target antagonist,ABCB1 transporter substrate|inhibitor	Tolvaptan is used to treat low blood sodium levels (hyponatremia) associated with various conditions like congestive heart failure, cirrhosis, and syndrome of inappropriate antidiuretic hormones (SIADH). FDA approved on May 19, 2009.	Treatment of symptomatic and resistant to fluid restriction euvolemic or hypervolemic hyponatremia associated with congestive heart failure, SIADH, and cirrhosis.	2	-1.35091	2.35	0.259085	0.0883624
DB07146	2,3-DIPHENYL-N-(2-PIPERAZIN-1-YLETHYL)FURO[2,3-B]PYRIDIN-4-AMINE	LCK,LCK target			1	-1.35087	1.646	0.478209	0.088368
DB07489	4-Amino-2-[(3-chlorophenyl)amino]-5-(4-fluorobenzoyl)-1,3-thiazol-3-ium	CSNK1G3,CSNK1G3 target			2	-1.34734	2.805	0.597474	0.0889355
DB05187	Elafibranor	PPARA,PPARG,PPARD,PPARA target ,PPARG target ,PPARD target	Elafibranor (code name GFT505) is a multimodal and pluripotent medication for treatment of atherogenic dyslipidemia for an overweight patient with or without diabetes. It is an oral treatment that acts on the 3 sub-types of PPAR (PPARa, PPARg, PPARd) with a preferential action on PPARa. As of February 2016, elafibranor has completed 8 clinical trials and a phase III is in progress.	Investigated for use/treatment in atherosclerosis and diabetes mellitus type 2.	1.66667	-1.34521	1.95167	0.211863	0.0892793
DB05956	EVT-101	RXRA,GRIN2B,RXRA target ,GRIN2B target		Investigated for use/treatment in alzheimer's disease, neurologic disorders, pain (acute or chronic), and parkinson's disease.	1.5	-1.34487	1.908	0.303374	0.0893331
DB01956	Taurine	GLRA2,GABBR1,TGM6,BAAT,SLC15A1,SLC6A6,GLRA1,SLC36A1,GRIN2B,GLRA3,GLRA2 target agonist,GABBR1 target agonist,TGM6 enzyme substrate,BAAT enzyme substrate,SLC15A1 transporter substrate,SLC6A6 transporter substrate,GLRA1 target agonist,SLC36A1 transporter substrate,GRIN2B target inhibitor,GLRA3 target agonist	Taurine, whose chemical name is 2-aminoethanesulfonic acid, is one of the most abundant amino acids in several organs. It plays important role in essential biological processes.[A31396] This conditional amino acid can be either be manufactured by the body or obtained in the diet mainly by the consumption of fish and meat.[L1058] The supplements containing taurine were FDA approved by 1984 and the…	The use of diet supplements containing taurine is indicated for the nutritional support of infants and young pediatric patients requiring total parenteral nutrition via central or peripheral routes. The usage of diet supplements containing taurine prevents nitrogen and weight loss or to treat negative nitrogen balance in pediatric patients where the alimentary tract cannot be done through oral, g…	2	-1.34352	2.3515	0.261625	0.089551
DB01958	5-[4-Tert-Butylphenylsulfanyl]-2,4-Quinazolinediamine	DHFRL1,DHFRL1 target			2	-1.34352	2.3515	0.261625	0.089551
DB08934	Sofosbuvir	CMPK1,HINT1,CTSA,NME1,ABCG2,ABCB1,CMPK1 enzyme substrate,HINT1 enzyme substrate,CTSA enzyme substrate,NME1 enzyme substrate,ABCG2 transporter substrate,ABCB1 transporter substrate	Sofosbuvir (tradename Sovaldi) is a direct acting antiviral medication used as part of combination therapy to treat chronic Hepatitis C, an infectious liver disease caused by infection with Hepatitis C Virus (HCV). HCV is a single-stranded RNA virus that is categorized into nine distinct genotypes, with genotype 1 being the most common in the United States, and affecting 72% of all chronic HCV pa…	Sofosbuvir is used in combination therapy with other antiviral medications to treat chronic hepatitis C virus (HCV) infected patients with HCV genoptypes 1-6, and to treat HCV and HIV co-infected patients. Depending on the level of cirrhosis or decompensation, combination therapy can also include either ribavirin alone or ribavirin and peg-interferon alfa._x000D_ _x000D_ When used in combination …	2	-1.34202	2.261	0.194483	0.0897943
DB03066	D-Lactic acid	SLC16A7,SLC16A3,SLC16A3,SLC16A1,SLC16A7 transporter inhibitor,SLC16A3 transporter substrate,SLC16A3 transporter substrate,SLC16A1 transporter substrate|inhibitor	A normal intermediate in the fermentation (oxidation, metabolism) of sugar. The concentrated form is used internally to prevent gastrointestinal fermentation. (From Stedman, 26th ed)		2	-1.34114	2.526	0.392204	0.0899377
DB01863	Inositol 1,3,4,5-Tetrakisphosphate	PDPK1,PDPK1,AKT1,DAPP1,PLEKHA4,BTK,CYTH3,ITPKA,CYTH2,PDPK1 target ,PDPK1 target ,AKT1 target ,DAPP1 target ,PLEKHA4 target ,BTK target ,CYTH3 target ,ITPKA target ,CYTH2 target			1.875	-1.33896	2.0875	0.158706	0.0902924
DB04376	13-Acetylphorbol	PRKCD,PRKCD target			1	-1.33866	1.665	0.496765	0.0903403
DB05127	ANA971	TLR7,TLR7 target	ANA971, an orally administered prodrug of isatoribine. Isatoribine is a nucleoside analog in development for the treatment of chronic hepatitis C virus (HCV) infection. ANA971 is a prodrug designed to improve the oral bioavailability of isatoribine. ANA971 resulted in higher levels of isatoribine in the blood than were present after oral administration of isatoribine itself.	Investigated for use/treatment in hepatitis (viral, C).	2	-1.33811	2.745	0.556754	0.0904297
DB04860	Isatoribine	TLR7,TLR7 target	Isatoribine is a selective agonist of TLR7.	For the treatment of Hepatitis C.	2	-1.33807	2.748	0.559013	0.0904365
DB01942	Formic acid	CASK,GPHN,GGACT,RNASE1,ACYP2,ACYP2,CYTH2,HMOX1,CTBP1,PVALB,CA2,SLC16A3,SLC16A3,FGF1,NOS1,CASK target ,GPHN target ,GGACT target ,RNASE1 target ,ACYP2 target ,ACYP2 target ,CYTH2 target ,HMOX1 target ,CTBP1 target ,PVALB target ,CA2 target ,SLC16A3 transporter substrate,SLC16A3 transporter substrate,FGF1 target ,NOS1 target	Formic acid (systematically called methanoic acid) is the simplest carboxylic acid. It is an important intermediate in chemical synthesis and occurs naturally, most famously in the venom of bee and ant stings. It is commonly used as a preservative and antibacterial agent in livestock feed.		2.08333	-1.33339	2.27108	0.140806	0.0912011
DB00872	Conivaptan	AVPR2,AVPR1A,ABCB1,CYP3A4,AVPR2 target antagonist,AVPR1A target antagonist,ABCB1 transporter inhibitor,CYP3A4 enzyme substrate|inhibitor	Conivaptan is a non-peptide inhibitor of antidiuretic hormone (vasopressin). It was approved in 2004 for hyponatremia (low blood sodium levels) caused by syndrome of inappropriate antidiuretic hormone (SIADH). Conivaptan inhibits both isotypes of the vasopressin receptor (V1a and V2).	For the treatment of euvolemic or hypervolemic hyponatremia (e.g. the syndrome of inappropriate secretion of antidiuretic hormone, or in the setting of hypothyroidism, adrenal insufficiency, pulmonary disorders, etc.) in hospitalized patients.	2	-1.33228	2.34475	0.258766	0.0913835
DB03277	alpha-maltotriose	AMY2B,AMY2B,AMY2B target ,AMY2B target			2	-1.33132	2.756	0.567859	0.0915425
DB01268	Sunitinib	ABCG2,KDR,CSF1R,KIT,FLT1,ABCB1,CYP3A4,PDGFRB,CYP3A7,CYP3A7,CYP3A5,ABCC4,ABCC2,FLT3,FLT4,PDGFRA,ABCG2 transporter inhibitor,KDR target inhibitor,CSF1R target inhibitor,KIT target inhibitor,FLT1 target inhibitor,ABCB1 transporter inhibitor,CYP3A4 enzyme substrate|inhibitor,PDGFRB target inhibitor,CYP3A7 enzyme substrate,CYP3A7 enzyme substrate,CYP3A5 enzyme substrate,ABCC4 transporter inhibitor,ABC…	Sunitinib is a small-molecule multi-targeted receptor tyrosine kinase (RTK) inhibitor. On January 26, 2006, the agent was formally approved by the US FDA for the indications of treating renal cell carcinoma (RCC) and imatinib-resistant gastrointestinal stromal tumor (GIST). For these purposes, sunitinib is generally available as an orally administered formulation. Sunitinib inhibits cellular sign…	For the treatment of advanced renal cell carcinoma as well as the treatment of gastrointestinal stromal tumor after disease progression on or intolerance to imatinib mesylate.	2	-1.33098	2.17231	0.12946	0.0915982
DB11219	Enzacamene	PGR,ESR1,AR,ESR2,PGR target antagonist,ESR1 target ,AR target antagonist,ESR2 target	Commonly known as 4-methylbenzylidene-camphor (4-MBC), enzacamene is a camphor derivative and an organic chemical UV-B filter. It is used in cosmetic products such as sunscreen to provide skin protection against UV rays. While its effects on the human reproductive system as an endocrine disruptor are being investigated, its use in over-the-counter and cosmetic products is approved by Health Canad…	Indicated for use as an active sunscreen agent.	1.5	-1.32785	1.823	0.243251	0.0921143
DB08089	LGD-2226	AR,AR target	An androgen receptor modulator.		1	-1.3247	1.637	0.480865	0.0926359
DB08362	N-(3-(8-CYANO-4-(PHENYLAMINO)PYRAZOLO[1,5-A][1,3,5]TRIAZIN-2-YLAMINO)PHENYL)ACETAMIDE	CSNK2A1,CSNK2A1 target			1	-1.31899	1.635	0.48143	0.0935868
DB04324	Ovalicin	METAP2,METAP1,METAP2 target ,METAP1 target			2	-1.31837	2.4825	0.365983	0.0936905
DB03809	9-Butyl-8-(3-Methoxybenzyl)-9h-Purin-6-Amine	HSP90AA1,HSP90AA1 target			1	-1.31615	1.634	0.481709	0.0940625
DB05234	LGD2941	AR,AR target	LGD2941 is a non-steroidal, selective androgen receptor modulator (SARM) developed jointly by Ligand and TAP.	For the treatment and prevention of osteoporosis.	1	-1.31615	1.634	0.481709	0.0940625
DB04847	Roxadustat	EGLN3,EGLN1,EGLN2,EGLN3 target ,EGLN1 target ,EGLN2 target	FibroGen completed the phase I single-dose, dose escalation studies as of July 2007. Multiple dose, dose escalation and phase II US studies are listed as ongoing.	In clinical development for the treatment of anemia of chronic inflammatory disease.	2	-1.31061	2.418	0.318936	0.0949955
DB11541	Ractopamine	ESR1,ESR1 target			1	-1.31049	1.632	0.482261	0.0950146
DB08354	2-(4-CHLOROBENZYLAMINO)-4-(PHENYLAMINO)PYRAZOLO[1,5-A][1,3,5]TRIAZINE-8-CARBONITRILE	CSNK2A1,CSNK2A1 target			1	-1.30488	1.63	0.482804	0.0959675
DB12698	Ibalizumab	CXCR4,CCR5,CD4,CXCR4 target antagonist,CCR5 target antagonist,CD4 target antagonist	Ibalizumab (also known as _ibalizumab-uiyk_ and formerly known as TNX-355) is a monoclonal antibody that binds to CD4 receptors on the surface of CD4-positive cells, preventing HIV particle entry into the lymphocytes. It is an advanced and current antibody in development for the treatment of HIV/AIDS. It has been developed by Taimed biologics and Theratechnologies [L1558, L1554]._x000D_ _x000D_ T…	Indicated for the treatment of human immunodeficiency virus type 1 (HIV-1) infection in highly treatment-experienced adults with multidrug-resistant HIV-1 infection failing their current antiretroviral regimen [FDA label]._x000D_ _x000D_ The approval of Trogarzo was supported by a clinical trial of 40 treatment-experienced adults with MDR HIV-1 infection who persistently had elevated levels of HI…	1.66667	-1.30199	1.933	0.204559	0.0964601
DB04254	8-Benzo[1,3]Dioxol-,5-Ylmethyl-9-Butyl-2-Fluoro-9h-Purin-6-Ylamine	HSP90AA1,HSP90AA1 target			1	-1.2993	1.628	0.483338	0.0969211
DB07100	4-CHLORO-6-(4-PIPERAZIN-1-YL-1H-PYRAZOL-5-YL)BENZENE-1,3-DIOL	HSP90AA1,HSP90AA1 target			1	-1.2993	1.628	0.483338	0.0969211
DB07286	BMS-564929	AR,AR target	BMS-564929 is an investigational therapeutic agent built to be a selective androgen receptor modulator (SARM). So far, it has been developed by Bristol-Myers Squibb for the symptomatic treatment of andropause.		1	-1.29652	1.627	0.483602	0.0973981
DB07422	(2S)-2-hydroxy-2-methyl-N-[4-nitro-3-(trifluoromethyl)phenyl]-3-(pentafluorophenoxy)propanamide	AR,AR target			1	-1.29375	1.626	0.483864	0.0978754
DB07454	(R)-3-BROMO-2-HYDROXY-2-METHYL-N-[4-NITRO-3-(TRIFLUOROMETHYL)PHENYL]PROPANAMIDE	AR,AR target			1	-1.29375	1.626	0.483864	0.0978754
DB01365	Mephentermine	ADRB3,ADRA2C,ADRB3 target agonist,ADRA2C target agonist	A sympathomimetic agent with mainly indirect effects on adrenergic receptors. It is used to maintain blood pressure in hypotensive states, for example, following spinal anesthesia. Although the central stimulant effects of mephentermine are much less than those of amphetamine, its use may lead to amphetamine-type dependence. (From Martindale, The Extra Pharmacopoeia, 30th ed, p1248)	Used to maintain blood pressure in hypotensive states.	2	-1.29334	2.5425	0.419456	0.0979467
DB04588	N-[4-(AMINOSULFONYL)BENZYL]-5-(5-CHLORO-2,4-DIHYDROXYPHENYL)-1H-PYRAZOLE-4-CARBOXAMIDE	HSP90AA1,HSP90AA1 target			1	-1.29099	1.625	0.484123	0.0983528
DB08197	(5E,7S)-2-amino-7-(4-fluoro-2-pyridin-3-ylphenyl)-4-methyl-7,8-dihydroquinazolin-5(6H)-one oxime	HSP90AA1,HSP90AA1 target			1	-1.29099	1.625	0.484123	0.0983528
DB07248	7-PYRIDIN-2-YL-N-(3,4,5-TRIMETHOXYPHENYL)-7H-PYRROLO[2,3-D]PYRIMIDIN-2-AMINE	PTK2,PTK2 target			1	-1.29009	1.657	0.509265	0.098509
DB01608	Periciazine	AR,ADRA2A,DRD1,ADRA1B,AR target ,ADRA2A target antagonist,DRD1 target antagonist,ADRA1B target antagonist	Periciazine is a phenothiazine of the piperidine group. It has been shown to reduce pathologic arousal and affective tension in some psychotic patients, while the symptoms of abnormal mental integration are relatively unaffected. It is a sedative phenothiazine with weak antipsychotic properties. It also has adrenolytic, anticholinergic, metabolic and endocrine effects and an action on the extrapy…	For use as adjunctive medication in some psychotic patients. Propericiazine (Pericyazine)is used for the control of residual prevailing hostility, impulsiveness and aggressiveness.	1.75	-1.28825	2.06825	0.247041	0.0988302
DB11447	Phenothiazine	AR,AR target	Phenothiazine (PTZ) is an organic thiazine compound.		1	-1.28824	1.624	0.48438	0.0988304
DB07903	3-[(2,2-DIMETHYLPROPANOYL)AMINO]-N-1,3-THIAZOL-2-YLPYRIDINE-2-CARBOXAMIDE	METAP1,METAP1 target			2	-1.2881	2.756	0.586911	0.0988554
DB01327	Cefazolin	SLC22A8,ABCC4,TPMT,IL15,IL2,ALB,PON1,SLC22A6,SLC22A11,SLC22A8 transporter inhibitor,ABCC4 transporter substrate,TPMT enzyme substrate,IL15 target inhibitor,IL2 target inhibitor,ALB carrier other/unknown,PON1 target inhibitor,SLC22A6 transporter substrate|inhibitor,SLC22A11 transporter inhibitor	A semisynthetic cephalosporin analog with broad-spectrum antibiotic action due to inhibition of bacterial cell wall synthesis. It attains high serum levels and is excreted quickly via the urine.	Mainly used to treat bacterial infections of the skin. It can also be used to treat moderately severe bacterial infections involving the lung, bone, joint, stomach, blood, heart valve, and urinary tract. It is clinically effective against infections caused by staphylococci and streptococci species of Gram positive bacteria. May be used for surgical prophylaxis; if required metronidazole may be ad…	2.16667	-1.28765	2.4675	0.233629	0.0989335
DB06080	Linifanib	FLT4,FLT1,FLT3,KDR,KIT,CSF1R,FLT4 target ,FLT1 target ,FLT3 target ,KDR target ,KIT target ,CSF1R target	Linifanib (ABT-869) is a small molecule vascular endothelial growth factor (VEGF) receptor-based kinase inhibitor that is designed to suppress tumor growth by preventing the formation of new blood vessels that supply the tumor with oxygen and nutrients and by inhibiting key angiogenic signaling pathways. Linifanib is intended for the treatment of hematologic malignancies and the solid tumors.	Investigated for use/treatment in leukemia (myeloid), myelodysplastic syndrome, and solid tumors.	1.83333	-1.28425	2.07117	0.185193	0.0995279
DB01738	Phosphorylcolamine	PRKCB,PRKCB target			1	-1.28412	1.653	0.508518	0.0995495
DB03093	8-(2,5-Dimethoxy-Benzyl)-2-Fluoro-9h-Purin-6-Ylamine	HSP90AA1,HSP90AA1 target			1	-1.28277	1.622	0.484888	0.0997861
DB03504	9-Butyl-8-(2-Chloro-3,4,5-Trimethoxy-Benzyl)-9h-Purin-6-Ylamine	HSP90AA1,HSP90AA1 target			1	-1.28277	1.622	0.484888	0.0997861
DB01204	Mitoxantrone	ABCB1,TOP2A,CYP2E1,CYP1B1,ABCC1,ABCG2,CYP3A4,ABCB1 transporter substrate|inhibitor|inducer,TOP2A target inhibitor,CYP2E1 enzyme substrate|inducer,CYP1B1 enzyme inhibitor,ABCC1 transporter substrate|inhibitor,ABCG2 transporter substrate,CYP3A4 enzyme inhibitor	An anthracenedione-derived antineoplastic agent.	For the treatment of secondary (chronic) progressive, progressive relapsing, or worsening relapsing-remitting multiple sclerosis	2	-1.28125	2.25917	0.202277	0.100054
DB07717	(5S,8R,9S,10S,13R,14S,17S)-13-{2-[(3,5-DIFLUOROBENZYL)OXY]ETHYL}-17-HYDROXY-10-METHYLHEXADECAHYDRO-3H-CYCLOPENTA[A]PHENANTHREN-3-ONE	AR,AR target			1	-1.28005	1.621	0.485138	0.100264
DB00431	Lindane	ESR1,GABRB3,PGR,NR1I2,GLRA3,GLRA1,GABRB1,GLRA2,GLRB,GABRR1,ESR1 target ,GABRB3 target ,PGR target ,NR1I2 target ,GLRA3 target antagonist,GLRA1 target antagonist,GABRB1 target antagonist,GLRA2 target antagonist,GLRB target antagonist,GABRR1 target	An organochlorine insecticide that has been used as a pediculicide and a scabicide. Lindane has been banned in California, United Kingdom, Australia, and many western countries due to concerns about neurotoxicity and adverse effects on the environment. In Canada, Lindane is not recommmended as a first-line therapy due to reports of resistance, neurotoxicity, and bone marrow suppression, but has b…	For the treatment of patients infested with Sarcoptes scabiei or pediculosis capitis who have either failed to respond to adequate doses, or are intolerant of other approved therapies.	2	-1.27537	2.21563	0.169068	0.101088
DB07502	4-bromo-6-(6-hydroxy-1,2-benzisoxazol-3-yl)benzene-1,3-diol	HSP90AA1,HSP90AA1 target			1	-1.27463	1.619	0.485633	0.101221
DB01481	1-Testosterone	AR,AR target agonist	1-Testosterone is an anabolic steroid that differs from testosterone by having a 1,2-double bond instead of 4,5-double bond in its A ring.		1	-1.27193	1.618	0.485877	0.101699
DB05662	NP-50301	ESR1,ESR1 target	NP-50301 is an ophthalmic therapeutic eye drop treating post-menopausal Dry Eye Syndrome (DES). It is being developed by Nascent Pharmaceuticals. It is estimated that about 30% of postmenopausal women suffer symptoms of DES, which accounts for over 12 million women in the U.S. The majority of sufferers of DES are postmenopausal women; and clinical research around the world has suggested the benef…	Investigated for use/treatment in eye disorders/infections.	1	-1.27193	1.618	0.485877	0.101699
DB08557	2-[(2-methoxyethyl)amino]-4-(4-oxo-1,2,3,4-tetrahydro-9H-carbazol-9-yl)benzamide	HSP90AA1,HSP90AA1 target			1	-1.27193	1.618	0.485877	0.101699
DB07802	3,8-DIBROMO-7-HYDROXY-4-METHYL-2H-CHROMEN-2-ONE	CSNK2A1,CSNK2A1 target			1	-1.26924	1.617	0.486118	0.102178
DB12202	Zalutumumab	EGFR,EGFR target antagonist	Zalutumumab is a fully human IgG1 monoclonal antibody designed to bind with selectivity to the epidermal growth factor receptor (EGFR). Zalutumumab has been investigated for the treatment of Squamous Cell Cancer and Head and Neck Cancer.		1	-1.26924	1.617	0.486118	0.102178
DB05389	Tetrachlorodecaoxide	MAEA,MAEA,CD163,MAEA target ,MAEA target ,CD163 target	WF10 is a chlorite-based, immunomodulating drug is developed by Nuvo Research Inc. Certain preclinical evidence and clinical pilot data suggest that WF10 may be effective in treating certain cancers. The Corporation believes the research to-date demonstrates that WF10 acts on macrophages (a type of white blood cell) by modulating the balance between inflammation and phagocytosis, a state in which…	Investigated for use/treatment in acquired immune deficiency syndrome (AIDS) and aids-related infections, cancer/tumors (unspecified), HIV infection, and inflammatory disorders (unspecified).	2	-1.2688	2.4975	0.392102	0.102256
DB03323	Maltose	AMY2B,AMY2B,AMY2B target ,AMY2B target	A dextrodisaccharide from malt and starch. It is used as a sweetening agent and fermentable intermediate in brewing (Grant & Hackh&#39;s Chemical Dictionary, 5th ed).		2	-1.26658	2.745	0.588196	0.102652
DB03035	1,8-Di-Hydroxy-4-Nitro-Anthraquinone	CSNK2A1,CSNK2A1 target			1	-1.26656	1.616	0.486358	0.102657
DB07325	N-[(2-AMINO-6-METHYLPYRIMIDIN-4-YL)METHYL]-3-{[(E)-(2-OXODIHYDROFURAN-3(2H)-YLIDENE)METHYL]AMINO}BENZENESULFONAMIDE	HSP90AA1,HSP90AA1 target			1	-1.26656	1.616	0.486358	0.102657
DB07991	N-[(1R)-3-(4-HYDROXYPHENYL)-1-METHYLPROPYL]-2-(2-PHENYL-1H-INDOL-3-YL)ACETAMIDE	ESR1,ESR1 target			1	-1.26656	1.616	0.486358	0.102657
DB08787	4-(2,4-dichlorophenyl)-5-phenyldiazenyl-pyrimidin-2-amine	HSP90AA1,HSP90AA1 target			1	-1.26656	1.616	0.486358	0.102657
DB01625	Isopropamide	CHRM3,CHRM4,CHRM3 target antagonist,CHRM4 target antagonist	Isopropamide iodide is a long-acting quaternary anticholinergic drug. It is used in the treatment of peptic ulcer and other gastrointestinal disorders marked by hyperacidity and hypermotility.	For the treatment of a wide range of gastrointestinal disorders, including such conditions as peptic ulcer, gastritis, hyperchlorhydria, functional diarrhea, irritable or spastic colon, pyloroduodenal irritability, pylorospasm, acute nonspecific gastroenteritis, biliary dyskinesia and chronic cholelithiasis, duodenitis, gastrointestinal spasm; it may also be used to treat genitourinary spasm.	2	-1.26618	2.5005	0.395284	0.102725
DB00459	Acitretin	RARB,RARA,RXRG,RARG,RXRB,RBP1,ALB,RXRA,RARB target agonist,RARA target agonist,RXRG target agonist,RARG target agonist,RXRB target agonist,RBP1 target agonist,ALB carrier ,RXRA target agonist	An oral retinoid effective in the treatment of psoriasis. It is the major metabolite of etretinate with the advantage of a much shorter half-life when compared with etretinate.	For the treatment of severe psoriasis in adults.	1.75	-1.26454	1.94788	0.15648	0.103019
DB01564	Calusterone	AR,AR target	A 17-alkylated orally active androgenic steroid. A Schedule IV drug in Canada.	An anabolic steroid which can theoretically aid in restauration and buildup of certain tissues, especially muscle. It is similar to synthetic testosterone and is still in early investigation. It was also investigated for use as a treatment for metastatic breast cancer.	1	-1.26388	1.615	0.486595	0.103136
DB04575	Quinestrol	ESR1,ESR1 target agonist|modulator	The 3-cyclopentyl ether of ethinyl estradiol.	Used in hormone replacement therapy, treating symptoms of menopause such as hot flashes. Also used to treat breast and prostate cancer.	1	-1.26388	1.615	0.486595	0.103136
DB03467	Naringenin	ESR1,SHBG,SLCO2B1,ABCB1,ABCG2,CYP1B1,CYP19A1,ESR2,ABCC1,KANSL3,AKR1C1,ESR1 target ,SHBG target ,SLCO2B1 transporter inhibitor,ABCB1 transporter downregulator,ABCG2 transporter inhibitor,CYP1B1 target ,CYP19A1 target inhibitor,ESR2 target partial agonist,ABCC1 transporter inhibitor,KANSL3 target ,AKR1C1 target antagonist			2	-1.26253	2.20811	0.164837	0.10338
DB14003	alpha-Tocopherol acetate	CYP4F2,SEC14L3,CYP3A4,SCARB1,TTPA,SEC14L4,VLDLR,LDLR,SEC14L2,ABCB1,APOBR,CYP4F2 enzyme substrate,SEC14L3 transporter substrate,CYP3A4 enzyme substrate,SCARB1 transporter substrate,TTPA transporter substrate,SEC14L4 transporter substrate,VLDLR carrier binder,LDLR carrier binder,SEC14L2 transporter substrate,ABCB1 transporter substrate,APOBR transporter substrate	Alpha-tocopherol is the primary form of vitamin E that is preferentially used by the human body to meet appropriate dietary requirements. In particular, the RRR-alpha-tocopherol (or sometimes called the d-alpha-tocopherol stereoisomer) stereoisomer is considered the natural formation of alpha-tocopherol and generally exhibits the greatest bioavailability out of all of the alpha-tocopherol stereoi…	The primary health-related use for which alpha-tocopherol acetate is formally indicated is as a dietary supplement for patients who demonstrate a genuine vitamin E deficiency. At the same time, vitamin E deficiency is generally quite rare but may occur in premature babies of very low birth weight (< 1500 grams), individuals with fat-malabsorption disorders (as fat is required for the digestive tr…	2.22222	-1.26133	2.45	0.180585	0.103595
DB08788	3,6-DIAMINO-5-CYANO-4-(4-ETHOXYPHENYL)THIENO[2,3-B]PYRIDINE-2-CARBOXAMIDE	HSP90AA1,HSP90AA1 target			1	-1.26122	1.614	0.486831	0.103615
DB03749	4-(1h-Imidazol-4-Yl)-3-(5-Ethyl-2,4-Dihydroxy-Phenyl)-1h-Pyrazole	HSP90AA1,HSP90AA1 target			1	-1.25856	1.613	0.487064	0.104094
DB04719	DIMETHYL-(4,5,6,7-TETRABROMO-1H-BENZOIMIDAZOL-2-YL)-AMINE	CSNK2A1,CSNK2A1 target			1	-1.25856	1.613	0.487064	0.104094
DB08655	9-ACETYL-2,3,4,9-TETRAHYDRO-1H-CARBAZOL-1-ONE	CREBBP,CREBBP target			1	-1.25856	1.613	0.487064	0.104094
DB00702	Icodextrin	AMY2A,AMY2A enzyme substrate	Icodextrin is an iso-osmotic peritoneal dialysis solution containing glucose polymers. It is used primarily for ambulatory peritoneal dialysis (CAPD) of diabetic patients and automated peritoneal dialysis (APD) for patients with end-stage renal disease. It is injected as a solution into the peritoneal cavity. The drug is absorbed via convective transport via peritoneal lymphatic pathways.	Used for continuous ambulatory peritoneal dialysis (CAPD) of diabetic patients or automated peritoneal dialysis (APD) for the management of end-stage renal disease.	2	-1.25791	2.711	0.565225	0.104213
DB07557	3,20-Pregnanedione	NCOA1,RXRA,AKR1D1,NR1I3,NCOA1 target ,RXRA target ,AKR1D1 target ,NR1I3 target			1.66667	-1.25737	1.977	0.246811	0.104309
DB07039	(2S)-N-(4-cyano-3-iodophenyl)-3-(4-cyanophenoxy)-2-hydroxy-2-methylpropanamide	AR,AR target			1	-1.25591	1.612	0.487295	0.104574
DB01541	Boldenone	AR,AR target agonist	Boldenone is an anabolic steroid developed for veterinary use, mostly for treatment of horses. It is not indicated for use in humans in the US and is only available through veterinary clinics.		1	-1.25327	1.611	0.487523	0.105053
DB01765	(5-hydroxyindolo[1,2-a]quinazolin-7-yl)acetic acid	CSNK2A1,CSNK2A1 target			1	-1.25327	1.611	0.487523	0.105053
DB07264	(S)-N-(1-(3-CHLORO-4-FLUOROPHENYL)-2-HYDROXYETHYL)-4-(4-(3-CHLOROPHENYL)-1H-PYRAZOL-3-YL)-1H-PYRROLE-2-CARBOXAMIDE	MAPK1,MAPK1 target			1	-1.25327	1.611	0.487523	0.105053
DB07319	6-(3-BROMO-2-NAPHTHYL)-1,3,5-TRIAZINE-2,4-DIAMINE	HSP90AA1,HSP90AA1 target			1	-1.25327	1.611	0.487523	0.105053
DB08057	N-(2-chloro-6-methylphenyl)-8-[(3S)-3-methylpiperazin-1-yl]imidazo[1,5-a]quinoxalin-4-amine	LCK,LCK target			1	-1.25327	1.611	0.487523	0.105053
DB06964	5-(5-CHLORO-2,4-DIHYDROXYPHENYL)-N-ETHYL-4-(4-METHOXYPHENYL)ISOXAZOLE-3-CARBOXAMIDE	HSP90AA1,HSP90AA1 target			1	-1.25066	1.612	0.489342	0.10553
DB00061	Pegademase	GRB2,GRB2 target binder	Bovine adenosine deaminase derived from bovine intestine that has been extensively pegylated for extended serum half life.	For treatment of adenosine deaminase deficiency	1	-1.25064	1.61	0.48775	0.105533
DB07324	3-({2-[(2-AMINO-6-METHYLPYRIMIDIN-4-YL)ETHYNYL]BENZYL}AMINO)-1,3-OXAZOL-2(3H)-ONE	HSP90AA1,HSP90AA1 target			1	-1.25064	1.61	0.48775	0.105533
DB08789	2-AMINO-4-(2,4-DICHLOROPHENYL)-N-ETHYLTHIENO[2,3-D]PYRIMIDINE-6-CARBOXAMIDE	HSP90AA1,HSP90AA1 target			1	-1.25064	1.61	0.48775	0.105533
DB16640	Almonertinib	EGFR,EGFR target inhibitor	Almonertinib is a third-generation EGFR tyrosine kinase inhibitor targeting EGFR-sensitizing and T790M resistance mutations.[A231859, A231864, A231869] It is being investigated against advanced or metastatic EGFR-mutated non-small cell lung cancer (NSCLC).[A231869]		1	-1.25064	1.61	0.48775	0.105533
DB13164	Olmutinib	EGFR,EGFR target inhibitor	Olmutinib is an orally active epidermal growth factor receptor inhibitor used in the treatment of T790M mutation positive non-small cell lung cancer. It is available under the brand name Olita made by Hanmi Pharmaceuticals [A19196]. Olmutinib was developed by Hanmi Pharmaceuticals and Boehringer Ingelheim. Olmutinib recieved breakthrough therapy designation in the United States in December 2015 a…	For use in treatment of metastatic T790M mutation positive non-small cell lung cancer [A19196].	1	-1.24803	1.611	0.48957	0.106009
DB04505	8-(2-Chloro-3,4,5-Trimethoxy-Benzyl)-9-Pent-4-Ylnyl-9h-Purin-6-Ylamine	HSP90AA1,HSP90AA1 target			1	-1.24802	1.609	0.487974	0.106013
DB12442	Alvespimycin	HSP90AA1,HSP90AA1 target inhibitor	Alvespimycin is a derivative of geldanamycin and heat shock protein (HSP) 90 inhibitor. It has been used in trials studying the treatment of solid tumor in various cancer as an antitumor agent. In comparison to the first HSP90 inhibitor tanespimycin, it exhibits some pharmacologically desirable properties such as reduced metabolic liability, lower plasma protein binding, increased water solubilit…	Investigated for use as an antineoplastic agent for solid tumors, advanced solid tumours or acute myeloid leukaemia.	1	-1.2454	1.608	0.488197	0.106492
DB07421	4-{[(1R,2S)-1,2-dihydroxy-2-methyl-3-(4-nitrophenoxy)propyl]amino}-2-(trifluoromethyl)benzonitrile	AR,AR target			1	-1.24281	1.609	0.490019	0.106969
DB04471	2-Phenyl-1-[4-(2-Piperidin-1-Yl-Ethoxy)-Phenyl]-1,2,3,4-Tetrahydro-Isoquinolin-6-Ol	ESR1,ESR1 target			1	-1.24279	1.607	0.488417	0.106972
DB07601	4-chloro-6-{5-[(2-morpholin-4-ylethyl)amino]-1,2-benzisoxazol-3-yl}benzene-1,3-diol	HSP90AA1,HSP90AA1 target			1	-1.24279	1.607	0.488417	0.106972
DB08338	19-(cyclopropylamino)-4,6,7,15-tetrahydro-5H-16,1-(azenometheno)-10,14-(metheno)pyrazolo[4,3-o][1,3,9]triazacyclohexadecin-8(9H)-one	CSNK2A1,CSNK2A1 target			1	-1.24279	1.607	0.488417	0.106972
DB08473	Dichlororibofuranosylbenzimidazole	CSNK2A1,CSNK2A1 target			1	-1.24279	1.607	0.488417	0.106972
DB14639	Boldenone undecylenate	AR,AR target			1	-1.24279	1.607	0.488417	0.106972
DB02932	(R)-Bicalutamide	AR,AR target			1	-1.24019	1.606	0.488635	0.107453
DB04998	AGRO100	IKBKG,IKBKG target	AGRO100 is an oligonucleotide that functions as an aptamer and binds to nucleolin, a protein found intranuclear in all cells, but uniquely expressed on the surface of tumor cells. Such binding leads to internalization of the complex, and a strong anti-proliferative response in the tumor cell._x000D_ Pre-clinical testing demonstrates that the AGRO100 inhibition of nucleolin function produces anti-…	Investigated for use/treatment in cancer/tumors (unspecified), kidney cancer, leukemia (myeloid), and pancreatic cancer.	1	-1.24019	1.606	0.488635	0.107453
DB05971	Archexin	AKT1,AKT1 target		Investigated for use/treatment in solid tumors.	1	-1.24019	1.606	0.488635	0.107453
DB07794	5-(2-PHENYLPYRAZOLO[1,5-A]PYRIDIN-3-YL)-1H-PYRAZOLO[3,4-C]PYRIDAZIN-3-AMINE	MAPK1,MAPK1 target			1	-1.24019	1.606	0.488635	0.107453
DB08443	2-(1H-pyrrol-1-ylcarbonyl)benzene-1,3,5-triol	HSP90AA1,HSP90AA1 target			1	-1.24019	1.606	0.488635	0.107453
DB08461	3-[(4-AMINO-1-TERT-BUTYL-1H-PYRAZOLO[3,4-D]PYRIMIDIN-3-YL)METHYL]PHENOL	AR,AR target			1	-1.24019	1.606	0.488635	0.107453
DB03137	8-(2,5-Dimethoxy-Benzyl)-2-Fluoro-9-Pent-9h-Purin-6-Ylamine	HSP90AA1,HSP90AA1 target			1	-1.2376	1.605	0.488851	0.107933
DB03276	4-[(10s,14s,18s)-18-(2-Amino-2-Oxoethyl)-14-(1-Naphthylmethyl)-8,17,20-Trioxo-7,16,19-Triazaspiro[5.14]Icos-11-En-10-Yl]Benzylphosphonic Acid	GRB2,GRB2 target			1	-1.2376	1.605	0.488851	0.107933
DB08055	N-(2-chlorophenyl)-5-phenylimidazo[1,5-a]pyrazin-8-amine	LCK,LCK target			1	-1.2376	1.605	0.488851	0.107933
DB08786	4-(2-methoxyethoxy)-6-methylpyrimidin-2-amine	HSP90AA1,HSP90AA1 target			1	-1.2376	1.605	0.488851	0.107933
DB12450	Propyl Gallate	ESR1,ESR1 target	Propyl Gallate is under investigation in clinical trial NCT01450098 (A Study of LY2484595 in Healthy Subjects).		1	-1.2376	1.605	0.488851	0.107933
DB02170	1,8-Di-Hydroxy-4-Nitro-Xanthen-9-One	CSNK2A1,CSNK2A1 target			1	-1.23501	1.604	0.489064	0.108413
DB06870	Tetrahydrogestrinone	AR,AR target			1	-1.23501	1.604	0.489064	0.108413
DB04453	4-O-(4,6-Dideoxy-4-{[4-[(4-O-Hexopyranosylhexopyranosyl)Oxy]-5,6-Dihydroxy-3-(Hydroxymethyl)Cyclohex-2-En-1-Yl]Amino}Hexopyranosyl)Hexopyranose	AMY2A,AMY2A enzyme ligand			2	-1.23386	2.694	0.562462	0.108628
DB02840	4-(1,3-Benzodioxol-5-Yl)-5-(5-Ethyl-2,4-Dihydroxyphenyl)-2h-Pyrazole-3-Carboxylic Acid	HSP90AA1,HSP90AA1 target			1	-1.23243	1.603	0.489276	0.108894
DB05524	Pelitinib	EGFR,EGFR target	Pelitinib (EKB-569) is a potent, low molecular weight, selective, and irreversible inhibitor of epidermal growth factor receptor (EGFR) that is being developed as an anticancer agent.	Investigated for use/treatment in colorectal cancer and lung cancer.	1	-1.23243	1.603	0.489276	0.108894
DB06957	4-CHLORO-6-(4-{4-[4-(METHYLSULFONYL)BENZYL]PIPERAZIN-1-YL}-1H-PYRAZOL-5-YL)BENZENE-1,3-DIOL	HSP90AA1,HSP90AA1 target			1	-1.23243	1.603	0.489276	0.108894
DB07419	S-23	AR,AR target	An androgen receptor modulator.		1	-1.23243	1.603	0.489276	0.108894
DB04721	N1,N2-ETHYLENE-2-METHYLAMINO-4,5,6,7-TETRABROMO-BENZIMIDAZOLE	CSNK2A1,CSNK2A1 target			1	-1.22986	1.602	0.489485	0.109374
DB06925	3-(2-AMINOQUINAZOLIN-6-YL)-4-METHYL-N-[3-(TRIFLUOROMETHYL)PHENYL]BENZAMIDE	LCK,LCK target			1	-1.22986	1.602	0.489485	0.109374
DB00111	Daclizumab	C1QB,FCGR2A,C1QA,FCGR1A,FCGR1A,IL2RA,C1QC,FCGR2C,FCGR3B,FCGR2B,C1R,IL2RB,FCGR3A,C1QB target ,FCGR2A target ,C1QA target ,FCGR1A target ,FCGR1A target ,IL2RA target antibody,C1QC target ,FCGR2C target ,FCGR3B target ,FCGR2B target ,C1R target ,IL2RB target antibody,FCGR3A target	Humanized IgG1 Mab that binds to the human interleukin-2 receptor (anti-Tac or anti-CD25). Daclizumab is a composite of human (90%) and murine (10%) antibody sequences. The human sequences were derived from the constant domains of human IgG1 and the variable framework regions of the Eu myeloma antibody. The murine sequences were derived from the complementarity-determining regions of a murine ant…	Zenapax is a humanized monoclonal antibody used for prevention of renal transplant rejection	2.08333	-1.22876	2.265	0.147846	0.109581
DB05101	Matuzumab	EGFR,EGFR target	Matuzumab (formerly known as the experimental drug, EMD 72000) is a humanized monoclonal antibody used in cancer treatment. It has a high affinity for EGFR (epithelial growth factor receptor), frequently associated with the growth of blood vessels in malignancy, facilitating tumor growth and survival.	Investigated for use/treatment in cervical dysplasia/cancer, colorectal cancer, gastric cancer, and lung cancer.	1	-1.2273	1.601	0.489693	0.109855
DB05424	Canertinib	EGFR,EGFR target	Canertinib is a pan-erbB tyrosine kinase inhibitor which work against esophageal squamous cell carcinoma in vitro and in vivo. Canertinib treatment significantly affects tumour metabolism, proliferation and hypoxia as determined by PET.	Investigated for use/treatment in breast cancer and lung cancer.	1	-1.2273	1.601	0.489693	0.109855
DB08353	2-(CYCLOHEXYLMETHYLAMINO)-4-(PHENYLAMINO)PYRAZOLO[1,5-A][1,3,5]TRIAZINE-8-CARBONITRILE	CSNK2A1,CSNK2A1 target			1	-1.2273	1.601	0.489693	0.109855
DB04846	Celiprolol	ADRA2C,ADRA2A,ADRB1,CYP2D6,CYP2D6,ADRA2B,ADRB2,ADRB3,ADRA2C target antagonist,ADRA2A target antagonist,ADRB1 target antagonist,CYP2D6 enzyme substrate,CYP2D6 enzyme substrate,ADRA2B target antagonist,ADRB2 target agonist,ADRB3 target agonist	Celiprolol is indicated for the management of mild to moderate hypertension and effort-induced angina pectoris. It is simultaneously a selective β1 receptor antagonist, a β2 receptor partial agonist and a weak α2 receptor antagonist. In 2010 a clinical trial has suggested a use for this medication in the prevention of vascular complications of a rare inherited disease called vascular Ehlers–Danlo…	Celiprolol is indicated for the management of mild to moderate hypertension and effort-induced angina pectoris.	2.14286	-1.22495	2.38857	0.200591	0.110297
DB12339	Radezolid	RRBP1,NIP7,RRBP1 target ,NIP7 target	Radezolid has been used in trials studying the treatment of Abscess, Bacterial Skin Diseases, Streptococcal Infections, Infectious Skin Diseases, and Staphylococcal Skin Infections, among others.		2	-1.22477	2.452	0.369047	0.11033
DB02359	9-Butyl-8-(2,5-Dimethoxy-Benzyl)-9h-Purin-6-Ylamine	HSP90AA1,HSP90AA1 target			1	-1.22474	1.6	0.489898	0.110336
DB07788	(3R,5Z,8S,9S,11E)-8,9,16-TRIHYDROXY-14-METHOXY-3-METHYL-3,4,9,10-TETRAHYDRO-1H-2-BENZOXACYCLOTETRADECINE-1,7(8H)-DIONE	MAPK1,MAPK1 target			1	-1.22474	1.6	0.489898	0.110336
DB07905	Hypothemycin	MAPK1,MAPK1 target			1	-1.22474	1.6	0.489898	0.110336
DB08056	N-(2,6-dimethylphenyl)-5-phenylimidazo[1,5-a]pyrazin-8-amine	LCK,LCK target			1	-1.22474	1.6	0.489898	0.110336
DB08436	8-BENZO[1,3]DIOXOL-,5-YLMETHYL-9-BUTYL-9H-	HSP90AA1,HSP90AA1 target			1	-1.22474	1.6	0.489898	0.110336
DB06786	Halcinonide	SMO,CYP3A4,SMO target agonist|activator,CYP3A4 enzyme substrate	Halcinonide is a corticosteroid indicated for the relief of the inflammatory and pruritic manifestations of corticosteroid-responsive dermatoses, and is distributed as a cream and ointment. Halcinonide is marketed under the brand name Halog® by Ranbaxy Laboratories Inc. Research suggests that clobetasol propionate demonstrates superior pharmacologic efficacy in the treatment of psoriasis when com…	Indicated for the relief of the inflammatory and pruritic manifestations of corticosteroid-responsive dermatoses.	2	-1.22442	2.4735	0.386714	0.110397
DB01830	AP-22408	LCK,LCK target			1	-1.2222	1.599	0.490101	0.110817
DB07317	(3E)-3-[(phenylamino)methylidene]dihydrofuran-2(3H)-one	HSP90AA1,HSP90AA1 target			1	-1.2222	1.599	0.490101	0.110817
DB08345	4-(2-(1H-IMIDAZOL-4-YL)ETHYLAMINO)-2-(PHENYLAMINO)PYRAZOLO[1,5-A][1,3,5]TRIAZINE-8-CARBONITRILE	CSNK2A1,CSNK2A1 target			1	-1.2222	1.599	0.490101	0.110817
DB08660	Quinalizarin	CSNK2A1,CSNK2A1 target			1	-1.2222	1.599	0.490101	0.110817
DB05945	MDX-1303	ANTXR2,ANTXR1,ANTXR2 target ,ANTXR1 target	MDX-1303 is a fully human antibody against the inhalation anthrax, the most lethal form of illness in humans caused by the Bacillus anthracis bacterium, and targets a protein component of these lethal toxins known as the anthrax protective antigen.	Investigated for use/treatment in anthrax exposure and bacterial infection.	2	-1.22142	2.4965	0.406494	0.110964
DB03201	D-Cysteine	CPA1,CPA1 target	A thiol-containing non-essential amino acid that is oxidized to form CYSTINE.		2	-1.22031	2.735	0.602308	0.111174
DB04720	S-METHYL-4,5,6,7-TETRABROMO-BENZIMIDAZOLE	CSNK2A1,CSNK2A1 target			1	-1.21966	1.598	0.490302	0.111298
DB07769	S-3-(4-FLUOROPHENOXY)-2-HYDROXY-2-METHYL-N-[4-NITRO-3-(TRIFLUOROMETHYL)PHENYL]PROPANAMIDE	AR,AR target			1	-1.21966	1.598	0.490302	0.111298
DB07484	(2R)-4,4-dihydroxy-5-nitro-2-(phenylmethyl)pentanoic acid	CPA1,CPA1 target			2	-1.21864	2.691	0.567026	0.111491
DB02550	8-(2-Chloro-3,4,5-Trimethoxy-Benzyl)-2-Fluoro-9-Pent-4-Ylnyl-9h-Purin-6-Ylamine	HSP90AA1,HSP90AA1 target			1	-1.21712	1.597	0.490501	0.111779
DB03802	1-[4-(Octahydro-Pyrido[1,2-a]Pyrazin-2-Yl)-Phenyl]-2-Phenyl-1,2,3,4-Tetrahydro-Isoquinolin-6-Ol	ESR1,ESR1 target			1	-1.21712	1.597	0.490501	0.111779
DB03924	5,8-Di-Amino-1,4-Dihydroxy-Anthraquinone	CSNK2A1,CSNK2A1 target			1	-1.21712	1.597	0.490501	0.111779
DB07423	Andarine	AR,AR target	Andarine is a non-steroidal selective androgen receptor modulator.		1	-1.21712	1.597	0.490501	0.111779
DB07602	S-{3-[(4-ANILINOQUINAZOLIN-6-YL)AMINO]-3-OXOPROPYL}-L-CYSTEINE	EGFR,EGFR target			1	-1.21712	1.597	0.490501	0.111779
DB09369	Polyestradiol phosphate	ESR1,ESR1 target agonist	Polymeric phosphoric acid ester of estradiol.		1	-1.21712	1.597	0.490501	0.111779
DB04942	Tamibarotene	RARB,RARA,CRABP1,RARB target agonist,RARA target agonist,CRABP1 carrier	Tamibarotene is a novel synthetic retinoid for acute promyelocytic leukaemia (APL). Tamibarotene is currently approved in Japan for treatment of recurrent APL, and is undergoing clinical trials in the United States.	Investigated for use/treatment in leukemia (unspecified).	2	-1.21599	2.32433	0.266723	0.111994
DB05374	Rindopepimut	EGFR,EGFR target	Rindopepimut (CDX-110) is an injectable peptide cancer vaccine which targets a mutant protein called EGFRvIII present in about 25% to 30% of glioblastoma cases. The vaccine consists of the EGFRv3-specific peptide (a 13-amino acid mutant vIII epitope) conjugated to the non-specific immunomodulator keyhole limpet hemocyanin (KLH). The US FDA granted it Breakthrough Therapy Designation for glioblast…	Investigated for use/treatment in brain cancer.	1	-1.2146	1.596	0.490697	0.11226
DB06451	Aprinocarsen	PRKCA,PRKCA target	Aprinocarsen is a specific antisense oligonucleotide inhibitor of protein kinase C-alpha.	Investigated for use/treatment in lung cancer.	1	-1.2146	1.596	0.490697	0.11226
DB06961	5-(5-chloro-2,4-dihydroxyphenyl)-N-ethyl-4-[4-(morpholin-4-ylmethyl)phenyl]isoxazole-3-carboxamide	HSP90AA1,HSP90AA1 target			1	-1.2146	1.596	0.490697	0.11226
DB08368	OCTANE-1,3,5,7-TETRACARBOXYLIC ACID	CPA1,CPA1 target			2	-1.21425	2.71	0.584722	0.112326
DB08369	1-(biphenyl-4-ylmethyl)-1H-imidazole	CYP2B6,CYP2B6 target			2	-1.21425	2.71	0.584722	0.112326
DB00308	Ibutilide	CACNB1,KCNH7,CACNG1,KCNH2,CACNA2D1,KCNH6,KCNK1,KCNJ11,CACNA1C,KCNK6,CACNB1 target activator,KCNH7 target inhibitor,CACNG1 target activator,KCNH2 target inhibitor,CACNA2D1 target activator,KCNH6 target inhibitor,KCNK1 target inhibitor,KCNJ11 target inhibitor,CACNA1C target activator,KCNK6 target inhibitor	Ibutilide is a Class III antiarrhythmic agent available in intravenous formulations. It is indicated for the conversion of acute atrial flutter and recent onset atrial fibrillation to normal sinus rhythm (NSR).	Indicated for the rapid conversion of atrial fibrillation or atrial flutter of recent onset to sinus rhythm.	2.28571	-1.21407	2.54471	0.213333	0.112361
DB03512	Uridine-2',3'-vanadate	RNASE1,RNASE1 target			2	-1.21382	2.686	0.565158	0.112408
DB03899	9-Butyl-8-(4-Methoxybenzyl)-9h-Purin-6-Amine	HSP90AA1,HSP90AA1 target			1	-1.21208	1.595	0.490892	0.112741
DB07272	N-(4-AMINO-5-CYANO-6-ETHOXYPYRIDIN-2-YL)-2-(4-BROMO-2,5-DIMETHOXYPHENYL)ACETAMIDE	MAPK8,MAPK8IP1,MAPK8 target ,MAPK8IP1 target			1.5	-1.21072	1.855	0.293215	0.113002
DB14017	H3B-8800	SF3B1,SF3B1 target inhibitor	H3B-8800 is a novel spliceosome inhibitor developed by H3 Biomedicine [L2551]. It offers the benefit of preferentially killing spliceosome-mutant cancer cells whereas other splicesome inhibitors, such as the pladienolide analogue E7107, show no such preferential targeting [A32749]. H3B-8800 was granted orphan drug status by the FDA in August 2017 and is in clinical trials for the treatment of acu…		1	-1.20957	1.594	0.491085	0.113222
DB11251	Tocopherol	CYP4F2,ABCB1,APOBR,SEC14L3,CYP3A4,TTPA,SEC14L4,SCARB1,VLDLR,LDLR,SEC14L2,CYP4F2 enzyme substrate,ABCB1 transporter transporter,APOBR transporter transporter,SEC14L3 transporter substrate,CYP3A4 enzyme substrate,TTPA transporter substrate,SEC14L4 transporter substrate,SCARB1 transporter transporter,VLDLR carrier binder,LDLR carrier binder,SEC14L2 transporter substrate	Tocopherol exists in four different forms designated as α, β, δ, and γ. They present strong antioxidant activities, and it is determined as the major form of vitamin E. Tocopherol, as a group, is composed of soluble phenolic compounds that consist of a chromanol ring and a 16-carbon phytyl chain. The classification of the tocopherol molecules is designated depending on the number and position of …	Tocopherol can be used as a dietary supplement for patients with a deficit of vitamin E; this is mainly prescribed in the alpha form.[A32443] Vitamin E deficiency is rare, and it is primarily found in premature babies of very low birth weight, patients with fat malabsorption or patients with abetalipoproteinemia.[L2120]_x000D_ _x000D_ Tocopherol, due to its antioxidant properties, is studied for …	2.22222	-1.20944	2.44311	0.182637	0.113246
DB13345	Dihydroergocristine	HTR7,CYP3A4,ADRB3,DRD4,ABCB11,ADRA2C,HTR7 target antagonist,CYP3A4 enzyme substrate,ADRB3 target antagonist|agonist,DRD4 target antagonist|agonist,ABCB11 transporter substrate,ADRA2C target antagonist|agonist	Dihydroergocristine is part of the ergoloid mixture products.[L2637] It is a semisynthetic ergot alkaloid and thus, it is characterized by a structural skeleton formed by an alkaloid ergoline.[A32879] To know more about ergoloid mixtures, please visit [DB01049].	Dihydroergocristine is used in some countries such as Brasil as a single agent for the treatment of cerebral and peripheric vascular events.[L2649] To know more about dihydroergocristine as part of the ergoloid mesylate mixture, please visit [DB01049].	2.33333	-1.20796	2.61367	0.232073	0.113532
DB03742	Compound 4-D	ESR1,ESR1 target			1	-1.20706	1.593	0.491275	0.113704
DB06956	N-(4-ACETYLPHENYL)-5-(5-CHLORO-2,4-DIHYDROXYPHENYL)-1H-PYRAZOLE-4-CARBOXAMIDE	HSP90AA1,HSP90AA1 target			1	-1.20706	1.593	0.491275	0.113704
DB03909	Adenosine-5'-[Beta, Gamma-Methylene]Triphosphate	PGK1,INSR,PDXK,PDXK,ATP2A1,KIF1A,PGK1 target ,INSR target ,PDXK target ,PDXK target ,ATP2A1 target ,KIF1A target			2	-1.20511	2.268	0.222387	0.114081
DB06905	(2S,3S,4E,6E,8S,9S)-3-amino-9-methoxy-2,6,8-trimethyl-10-phenyldeca-4,6-dienoic acid	PPP2R1A,PPP2CA,PPP2R5C,PPP2R1A target ,PPP2CA target ,PPP2R5C target			1.66667	-1.205	1.95767	0.241493	0.114101
DB01269	Panitumumab	EGFR,EGFR target suppressor	Panitumumab (ABX-EGF) is a recombinant human IgG2 monoclonal antibody that binds specifically to the human epidermal growth factor receptor (EGFR). This drug is an antineoplastic agent._x000D_ _x000D_ Panitumumab was granted FDA approval on 27 September 2006.[L17663]	For the treatment of EGFR-expressing, metastatic colorectal carcinoma that is refractory to fluoropyrimidine-, oxaliplatin-, and irinotecan- containing chemotherapy regimens.	1	-1.20457	1.592	0.491463	0.114185
DB04054	9-Butyl-8-(2,5-Dimethoxy-Benzyl)-2-Fluoro-9h-Purin-6-Ylamine	HSP90AA1,HSP90AA1 target			1	-1.20457	1.592	0.491463	0.114185
DB07495	5-(5-CHLORO-2,4-DIHYDROXYPHENYL)-N-ETHYL-4-(4-METHOXYPHENYL)-1H-PYRAZOLE-3-CARBOXAMIDE	HSP90AA1,HSP90AA1 target			1	-1.20457	1.592	0.491463	0.114185
DB04618	4,6-DIDEOXY-4-{[4-[(4-O-HEXOPYRANOSYLHEXOPYRANOSYL)OXY]-5,6-DIHYDROXY-3-(HYDROXYMETHYL)CYCLOHEX-2-EN-1-YL]AMINO}HEXOPYRANOSYL-(1->4)HEXOPYRANOSYL-(1->4)HEXOPYRANOSE	AMY2A,AMY2A target			2	-1.20375	2.691	0.574037	0.114342
DB07567	(2R,3R,4S)-3-(4-HYDROXYPHENYL)-4-METHYL-2-[4-(2-PYRROLIDIN-1-YLETHOXY)PHENYL]CHROMAN-6-OL	ESR1,ESR1 target			1	-1.20209	1.593	0.493306	0.114664
DB06969	2-amino-4-[2,4-dichloro-5-(2-pyrrolidin-1-ylethoxy)phenyl]-N-ethylthieno[2,3-d]pyrimidine-6-carboxamide	HSP90AA1,HSP90AA1 target			1	-1.20208	1.591	0.491649	0.114667
DB07297	5,6-DIPHENYL-N-(2-PIPERAZIN-1-YLETHYL)FURO[2,3-D]PYRIMIDIN-4-AMINE	LCK,LCK target			1	-1.20208	1.591	0.491649	0.114667
DB08360	2-(4-ETHYLPIPERAZIN-1-YL)-4-(PHENYLAMINO)PYRAZOLO[1,5-A][1,3,5]TRIAZINE-8-CARBONITRILE	CSNK2A1,CSNK2A1 target			1	-1.20208	1.591	0.491649	0.114667
DB08442	4-{[(2R)-2-(2-methylphenyl)pyrrolidin-1-yl]carbonyl}benzene-1,3-diol	HSP90AA1,HSP90AA1 target			1	-1.20208	1.591	0.491649	0.114667
DB08737	(3AS,4R,9BR)-4-(4-HYDROXYPHENYL)-1,2,3,3A,4,9B-HEXAHYDROCYCLOPENTA[C]CHROMEN-9-OL	ESR1,ESR1 target			1	-1.20208	1.591	0.491649	0.114667
DB11095	Desirudin	CPA1,CPA1 enzyme substrate	Desirudin is a direct inhibitor of human thrombin. It has a protein structure that is similar to that of hirudin, the naturally occurring anticoagulant present in the peripharyngeal glands in the medicinal leech, Hirudo medicinalis. Hirudin is a single polypeptide chain of 65 amino acids residues and contains three disulfide bridges. Desirudin has a chemical formula of C287H440N80O110S6 with a mo…	Indicated as prophylaxis of deep vein thrombosis for patients undergoing hip replacement surgery.	2	-1.20049	2.7	0.583095	0.114975
DB08063	1-BENZYL-3-(4-METHOXYPHENYLAMINO)-4-PHENYLPYRROLE-2,5-DIONE	RXRA,NR1H3,RXRA target ,NR1H3 target			1.5	-1.19974	1.8835	0.319653	0.11512
DB06374	Elacestrant	ESR1,ESR1 target		Investigated for use/treatment in menopause and female hormonal deficiencies/abnormalities.	1	-1.19959	1.59	0.491833	0.115149
DB15647	Ketodarolutamide	AR,AR target antagonist	Ketodarolutamide, a nonsteroidal antiandrogen (NSAA), is the major active metabolite of [darolutamide].		1	-1.19959	1.59	0.491833	0.115149
DB07218	6-CHLORO-9-HYDROXY-1,3-DIMETHYL-1,9-DIHYDRO-4H-PYRAZOLO[3,4-B]QUINOLIN-4-ONE	MAPK8,MAPK8IP1,MAPK8 target ,MAPK8IP1 target			1.5	-1.19788	1.8545	0.295939	0.115481
DB02715	Compound 18	ESR1,ESR1 target			1	-1.19712	1.589	0.492015	0.11563
DB04462	Tetrabromo-2-Benzotriazole	CSNK2A1,CSNK2A1 target			1	-1.19712	1.589	0.492015	0.11563
DB04709	(3AALPHA,4ALPHA,7ALPHA,7AALPHA)- 3A,4,7,7A-TETRAHYDRO-2-(4-NITRO-1-NAPHTHALENYL)-4,7-ETHANO-1H-ISOINDOLE-1,3(2H)-DIONE	AR,AR target			1	-1.19712	1.589	0.492015	0.11563
DB08088	2-chloro-4-{[(1R,3Z,7S,7aS)-7-hydroxy-1-(trifluoromethyl)tetrahydro-1H-pyrrolo[1,2-c][1,3]oxazol-3-ylidene]amino}-3-methylbenzonitrile	AR,AR target			1	-1.19712	1.589	0.492015	0.11563
DB03155	2'-fluoro-2'-deoxyuridine 3'-monophosphate	RNASE1,RNASE1 target			2	-1.19702	2.724	0.604834	0.115649
DB06133	Dimethylcurcumin	AR,AR target inhibitor	Dimethylcurcumin is a synthetic chemical compound that is loosely based on a compound found in curcumin. It is a novel anti-androgen that enhances androgen receptor degradation.	Investigated for use/treatment in acne and alopecia.	1	-1.19219	1.587	0.492373	0.116594
DB08035	1-TERT-BUTYL-3-(2,5-DIMETHYLBENZYL)-1H-PYRAZOLO[3,4-D]PYRIMIDIN-4-AMINE	AR,AR target			1	-1.19219	1.587	0.492373	0.116594
DB09143	Sonidegib	SMO,CYP3A4,SMO target antagonist,CYP3A4 enzyme substrate	Sonidegib is a Hedgehog signaling pathway inhibitor (via smoothened antagonism) developed as an anticancer agent by Novartis. It was FDA approved in 2015 for the treatment of basal cell carcinoma.	Sonidegib is approved for use in the US and EU for treatment of adults with locally advanced basal cell carcinoma (BCC) that has recurred post surgery or radiation therapy. It is also approved for adult patients with BCC who are not eligible for surgery or radiation therapy. (2)	2	-1.1915	2.47	0.394462	0.116729
DB08385	4-(quinolin-3-ylmethyl)piperidine-1-carboxylic acid	FAAH,FAAH target			2	-1.19138	2.702	0.589233	0.116753
DB08340	N,N'-DIPHENYLPYRAZOLO[1,5-A][1,3,5]TRIAZINE-2,4-DIAMINE	CSNK2A1,CSNK2A1 target			1	-1.18973	1.586	0.492548	0.117076
DB02652	L-[(N-Hydroxyamino)Carbonyl]Phenylalanine	CPA1,CPA1 target			2	-1.18872	2.708	0.595597	0.117274
DB06894	1-Dodecanol	FAAH,FAAH target	1-Dodecanol is a saturated 12-carbon fatty alcohol obtained from coconut oil fatty acids. It has a floral odor and is used in detergents, lubricating oils, and pharmaceuticals. (From McGraw-Hill Dictionary of Scientific and Technical Terms, 5th ed)		2	-1.18775	2.709	0.596925	0.117465
DB12267	Brigatinib	CYP3A7,CYP3A7,FLT3,IGF1R,ALK,MET,ABCB5,ABCG2,SLC22A1,CYP2C8,CYP3A4,SLC47A2,ERBB4,ABL1,INSR,EGFR,ERBB2,SLC47A1,CYP3A7 enzyme inducer,CYP3A7 enzyme inducer,FLT3 target inhibitor,IGF1R target inhibitor,ALK target inhibitor,MET target inhibitor,ABCB5 transporter substrate|inhibitor,ABCG2 transporter substrate|inhibitor,SLC22A1 transporter ,CYP2C8 enzyme substrate,CYP3A4 enzyme substrate,SLC47A2 trans…	Brigatinib, originally named AP26113, is a reversible dual inhibitor of anaplastic lymphoma kinase (ALK) and epidermal growth factor receptor (EGFR). It presents selectivity against the mutant forms of EGFR compared to the wild-type.[A31311] It also exhibits selectivity against 9 different Crizotinib-resistant mutants of the EML4-ALK fusion gene, which is a pivotal player in the transformation of…	The anaplastic lymphoma kinase positive, metastatic non-small cell lung cancer (ALK+ NSCLC), represents only 3-5% of the NSCLC cancer cases, but the ALK mutation, overexpression and presence in several oncogenic fusion proteins in solid and hematologic tumors have pointed out the importance as well as its potential as a cancer therapy target.[A31311] The ALK-related cases of NSCLC are associated …	2	-1.18519	2.1462	0.123356	0.117971
DB05233	AP1081	ESR1,ESR1 target	A transdermal gel containing ethinyl estradiol and norelgestromin being investigated by Antares Pharma for use as a female contraceptive.	For use as a female contraceptive.	1	-1.18484	1.584	0.492893	0.11804
DB05559	NF-kappaB Decoy	NFKB1,NFKB1 target inhibitor		Investigated for use/treatment in atopic dermatitis, inflammatory disorders (unspecified), and skin infections/disorders.	1	-1.18484	1.584	0.492893	0.11804
DB06877	N,N-DIMETHYL-4-(4-PHENYL-1H-PYRAZOL-3-YL)-1H-PYRROLE-2-CARBOXAMIDE	MAPK1,MAPK1 target			1	-1.18484	1.584	0.492893	0.11804
DB06958	5-(5-CHLORO-2,4-DIHYDROXYPHENYL)-N-ETHYL-4-PIPERAZIN-1-YL-1H-PYRAZOLE-3-CARBOXAMIDE	HSP90AA1,HSP90AA1 target			1	-1.18484	1.584	0.492893	0.11804
DB08194	4-methyl-7,8-dihydro-5H-thiopyrano[4,3-d]pyrimidin-2-amine	HSP90AA1,HSP90AA1 target			1	-1.18484	1.584	0.492893	0.11804
DB00925	Phenoxybenzamine	ADRA2C,ADRA1D,SLC22A3,ADRA1A,ADRB2,ADRA2B,SLC22A1,CALM1,CALM1,CALM1,ADRA2A,SLC22A2,ADRA1B,ADRA2C target antagonist,ADRA1D target antagonist,SLC22A3 transporter inhibitor,ADRA1A target antagonist,ADRB2 target ,ADRA2B target antagonist,SLC22A1 transporter inhibitor,CALM1 target inhibitor,CALM1 target inhibitor,CALM1 target inhibitor,ADRA2A target antagonist,SLC22A2 transporter inhibitor,ADRA1B targ…	An alpha-adrenergic antagonist with long duration of action. It has been used to treat hypertension and as a peripheral vasodilator.	For the treatment of phaeochromocytoma (malignant), benign prostatic hypertrophy and malignant essential hypertension.	2.15385	-1.18369	2.32331	0.143164	0.118268
DB09559	Necitumumab	EGFR,EGFR target antagonist	Necitumumab is an intravenously administered recombinant monoclonal IgG1 antibody used in the treatment of non-small cell lung cancer (NSCLC) as an EGFR antagonist. It functions by binding to epidermal growth factor receptor (EGFR) and prevents binding of its ligands, a process that is involved in cell proliferation, metastasis, angiogenesis, and malignant progression. Binding of necitumumab to E…	Necitumumab is approved for use in combination with cisplatin and gemcitabine as a first-line treatment for metastatic squamous non-small cell lung cancer (NSCLC). It is not indicated for treatment of non-squamous NSCLC.	1	-1.1824	1.583	0.493063	0.118523
DB11120	Turpentine	MAPK1,MAPK1 target	Turpentine, also known as spirit of turpentine, oil of turpentine, and wood turpentine, is a liquid extracted from live trees, mainly pine, through distillation of resin. It is used as a solvent and base material in organic synthesis reactions. Turpentine is composed of terpenes, mainly the monoterpenes alpha-pinene and beta-pinene with lesser amounts of carene, camphene, dipentene, and terpinole…	Turpentine has been used experimentally in a bath for the treatment of disseminated sclerosis and sexual dysfunction. It also has been studied for its antibacterial activity and inhibition of osteoclast activity. Turpentine is utilized in experimental models of inflammation to induce a systemic inflammatory immune response in animals.	1	-1.1824	1.583	0.493063	0.118523
DB11429	Mibolerone	AR,AR target	Mibolerone is a potent anabolic steroid which is both higher affinity and more selective for the androgen receptor than metribolone.		1	-1.1824	1.583	0.493063	0.118523
DB03441	2-Benzyl-3-Iodopropanoic Acid	CPA1,CPA1 target			2	-1.17553	2.727	0.618442	0.119891
DB02216	S-Methylcysteine	FABP1,MGMT,CTSD,FABP1 carrier ,MGMT target ,CTSD target			2	-1.17365	2.35267	0.300488	0.120268
DB04003	{4-[(2S)-2-Acetamido-3-({(1S)-1-[3-carbamoyl-4-(cyclohexylmethoxy)phenyl]ethyl}amino)-3-oxopropyl]-2-phosphonophenoxy}acetic acid	LCK,LCK target			1	-1.17273	1.579	0.49372	0.120452
DB02363	2'-Monophosphoadenosine-5'-Diphosphate	RNASE1,RNASE1 target			2	-1.17033	2.68	0.581034	0.120934
DB04316	D-[(N-Hydroxyamino)Carbonyl]Phenylalanine	CPA1,CPA1 target			2	-1.16957	2.687	0.587393	0.121086
DB05993	PRX-07034	HTR6,HTR6 target		Investigated for use/treatment in alzheimer's disease, obesity, and schizophrenia and schizoaffective disorders.	2	-1.16885	2.712	0.609144	0.121231
DB13934	Ligandrol	AR,AR target antagonist|agonist	Ligandrol is an investigational selective androgen receptor modulator (SARM) for treatment of conditions such as muscle wasting and osteoporosis.		1	-1.16795	1.579	0.495741	0.121414
DB08601	Tributyltin	NCOA2,RXRA,NCOA2 target ,RXRA target			1.5	-1.16604	1.8155	0.270573	0.121798
DB02573	2'-deoxycytidine-2'-deoxyadenosine-3',5'-monophosphate	RNASE1,RNASE1 target			2	-1.16565	2.678	0.581649	0.121878
DB05289	Tarenflurbil	IKBKG,IKBKG target	Tarenflurbil is an investigational drug that was studied in patients with mild Alzheimer's disease. It is a selective amyloid lowering agent (SALA) that reduces levels of the toxic peptide amyloid beta 42 (Aβ42) in cultured human cells and in animal models. Aβ42 is the primary initiator of neurotoxicity and amyloid plaque development in the brains of Alzheimer's disease patients. In June 2008 dev…	Investigated for use/treatment in alzheimer's disease and prostate cancer.	1	-1.16554	1.576	0.49419	0.1219
DB01842	3'-Phosphate-Adenosine-5'-Diphosphate	RNASE1,RNASE1 target			2	-1.16478	2.721	0.618998	0.122053
DB04058	N-Carbamoylphenylalanine	CPA1,CPA1 target			2	-1.16307	2.704	0.605297	0.122401
DB08596	5'-deoxy-5'-piperidin-1-ylthymidine	RNASE1,RNASE1 target			2	-1.16255	2.694	0.596962	0.122506
DB00984	Nandrolone phenpropionate	AR,AR target agonist	C18 steroid with androgenic and anabolic properties. It is generally prepared from alkyl ethers of estradiol to resemble testosterone but less one carbon at the 19 position. It is a schedule III drug in the U.S.	For the treatment of refractory deficient red cell production anemias, breast carcinoma, hereditary angioedema, antithrombin III deficiency, fibrinogen excess, growth failure and Turner's syndrome. It is also indicated in the prophylaxis of hereditary angioedema.	1	-1.16078	1.574	0.494494	0.122865
DB11273	Dihydroergocornine	ADRA2C,CYP3A4,HTR7,ADRB3,ADRA2C target antagonist|agonist,CYP3A4 enzyme substrate,HTR7 target antagonist|agonist,ADRB3 target antagonist|agonist	Dihydroergocornine is one of the dihydrogenated ergot compounds that present very large hypotensive effects.[A32962] It is an artificial derivative of the crude extract of ergot and later purified, ergocornine.[A32964] The formation of dihydroergocornine implies the hydrogenation of the double bonds in the lysergic acid.[A32965] Dihydroergocornine presents a formula of 9,10 alpha-dihydro-12'-hydr…	To know more about the approved indications please visit [DB01049]	2.25	-1.1606	2.57875	0.283259	0.122903
DB07351	O-(((1R)-((N-(PHENYL-METHOXY-CARBONYL)-ALANYL)-AMINO)METHYL)HYDROXYPHOSPHINYL)3-L-PHENYLLACTATE	CPA1,CPA1 target			2	-1.15821	2.706	0.60956	0.123389
DB11093	Calcium citrate	CATSPER1,ALB,RYR3,S100B,CASR,CADPS,NRXN1,TPT1,TPT1,CALM1,CALM1,CALM1,S100G,PDCD6,CALB2,NUCB1,CALB1,CIB2,TRPV5,CASQ1,CHP1,RYR2,CALM3,CALM3,CALM3,PEF1,CIB1,SRI,RGN,RYR1,CALR,CANX,S100A16,FBN2,CASQ2,TRPV6,CADPS2,FBN3,NCS1,CALM2,CALM2,CALM2,S100A13,CALR3,NUCB2,SPARC,GCA,CACNA1E,CACNA1I,CAPS,CACNA1A,CACNA1A,PKD2L1,SLC8A1,S100A6,CATSPER1 transporter substrate,ALB carrier substrate,RYR3 transporter subs…	Calcium citrate is a salt typically used as a source of calcium in a variety of over the counter supplements.	For use as an over the counter calcium supplement.	2.20455	-1.15722	2.29661	0.0795597	0.123591
DB03726	Purine Riboside-5'-Monophosphate	RNASE1,RNASE1 target			2	-1.15655	2.697	0.602653	0.123728
DB01961	Cytidine 3'-monophosphate	RNASE1,RNASE1 target			2	-1.15566	2.698	0.603983	0.12391
DB02805	Arabinouridine 3'-phosphate	RNASE1,RNASE1 target			2	-1.15497	2.71	0.614736	0.124052
DB06718	Stanozolol	AR,AR target agonist	Stanozolol is a synthetic anabolic steroid with therapeutic uses in treating hereditary angioedema. Stanozolol is derived from testosterone, and has been abused by several high profile professional athletes.	Stanozolol is a synthetic anabolic steroid with therapeutic uses in treating C1-inhibitor deficient hereditary angioedema. C1-inhibitor is a protease that inhibits the complement system (part of the innate immune system), a biochemical chain of reactions which assists the body in removing pathogens from the body. Stanozolol may help control attacks of hereditary angioedema. Stanozolol can be admi…	1	-1.15369	1.571	0.494933	0.124313
DB00766	Clavulanic acid	SLC5A1,SLC5A1 transporter inducer	Clavulanic acid is a beta-lactamase inhibitor that is frequently combined with [Amoxicillin] or [Ticarcillin] to fight antibiotic resistance by preventing their degradation by beta-lactamase enzymes, broadening their spectrum of susceptible bacterial infections.[T665] Clavulanic acid is derived from the organism Streptomyces clavuligerus.[A182228]When it is combined with amoxicillin, clavulanic a…	Clavulanic acid combined with other antibiotics is indicated to prevent the development of drug-resistant strains of bacteria and promotes their therapeutic antibacterial effects.[L7880,L7904]_x000D_ _x000D_ The following conditions, when they produced beta-lactamases, have been treated with a combination of amoxicillin and clavulanic acid or ticarcillin and clavulanic acid[L7880,L7904]:_x000D_ _…	2	-1.15203	2.706	0.612833	0.124655
DB03012	Phenylalanine-N-Sulfonamide	CPA1,CPA1 target			2	-1.15111	2.696	0.604635	0.124844
DB00561	Doxapram	KCNK3,KCNK9,KCNK3 target inhibitor,KCNK9 target inhibitor	A central respiratory stimulant with a brief duration of action. (From Martindale, The Extra Pharmocopoeia, 30th ed, p1225)	For use as a temporary measure in hospitalized patients with acute respiratory insufficiency superimposed on chronic obstructive pulmonary disease.	2	-1.1509	2.424	0.368407	0.124887
DB09539	Omega-3-acid ethyl esters	SREBF1,SOAT1,SREBF1 target inhibitor,SOAT1 enzyme inhibitor	Omega-3-acid ethyl esters are prescription drugs that contain eicosapentaenoic acid-ethyl ester (EPA) and docosahexaenoic acid-ethyl ester (DHA) that are used in combination with changes in diet to lower triglyceride levels in adults with severe (≥ 500 mg/dL) hypertriglyceridemia[FDA Label][A176687]. Omega-3-acid ethyl esters are currently marketed in the US, EU, and many other regions under the …	Omega-3-Acid Ethyl Esters capsules, USP are indicated as an adjunct to diet to reduce triglyceride (TG) levels in adult patients with severe (≥500 mg/dL) hypertriglyceridemia (HTG)[FDA Label][A176687].	2	-1.15062	2.3985	0.346335	0.124944
DB11800	Tivozanib	FLT3,TEK,KDR,PDGFRA,KIT,FGFR1,MET,ABCG2,FLT1,CYP3A4,PDGFRB,ALB,PTK6,FLT4,ABCB1,FLT3 target inhibitor,TEK target ,KDR target inhibitor,PDGFRA target inhibitor,KIT target inhibitor,FGFR1 target inhibitor,MET target inhibitor,ABCG2 transporter inhibitor,FLT1 target inhibitor,CYP3A4 enzyme substrate,PDGFRB target inhibitor,ALB carrier binder,PTK6 target ,FLT4 target inhibitor,ABCB1 transporter substr…	Renal cell carcinoma (RCC) is responsible for 3% of cancer cases[A231314] and is one of the 10 most common cancers in adults. The average age of diagnosis is between age 65 to 74.[L32529] Tivozanib, also known as FOTIVDA, is a kinase inhibitor developed to treat adult patients with relapsed or refractory advanced renal cell carcinoma (RCC) after prior failed systemic therapies. It was approved on…	Tivozanib is approved in the USA for the treatment of relapsed or refractory renal cell carcinoma in adult patients who have undergone two or more systemic therapies.[L32524] In the UK and other countries, is indicated as first line therapy of adults with advanced renal cell carcinoma (RCC) and VEGFR and mTOR pathway inhibitor-naïve patients after disease progression following one previous treatm…	1.93333	-1.14971	2.06613	0.115507	0.125131
DB02078	Triglyme	PPIF,PFN2,FYN,PPIF target ,PFN2 target ,FYN target	Triethylene glycol dimethyl ether (also called triglyme) is a glycol ether used as a solvent.		1.66667	-1.14917	1.98533	0.277301	0.125243
DB01436	Alfacalcidol	VDR,CYP27B1,RXRA,GC,VDR target agonist,CYP27B1 target ,RXRA target ,GC carrier substrate	Alfacalcidol, or 1-alpha-hydroxycholecalciferol or 1-alpha-hydroxyvitamin D3, is a non-endogenous analogue of [vitamin D].[A234044] It plays an essential function in calcium homeostasis and bone metabolism. Alfacaldisol is activated by the enzyme 25-hydroxylase in the liver to mediate its effects in the body, or most importantly, the kidneys and bones. The pharmacological actions of alfacalcidol …	Alfacalcidol is indicated in adult patients with chronic renal failure for the management of hypocalcemia, secondary hyperparathyroidism, or osteodystrophy.[L33284]_x000D_ _x000D_ Alfacalcidol is indicated in the management of nutritional and malabsorptive rickets and osteomalacia, vitamin D-dependent rickets and osteomalacia, and hypophosphataemic vitamin D resistant rickets and osteomalacia.[L3…	1.66667	-1.14829	1.961	0.256322	0.125424
DB08661	1-(2,5-dideoxy-5-pyrrolidin-1-yl-beta-L-erythro-pentofuranosyl)-5-methylpyrimidine-2,4(1H,3H)-dione	RNASE1,RNASE1 target			2	-1.14698	2.69	0.601581	0.125696
DB03448	2'-Deoxyuridine 3'-Monophosphate	RNASE1,RNASE4,RNASE1 target ,RNASE4 target			2	-1.14672	2.705	0.614797	0.125749
DB06924	(2R)-2-benzyl-3-nitropropanoic acid	CPA1,CPA1 target			2	-1.14544	2.699	0.610245	0.126013
DB01922	Maltosyl-Alpha (1,4)-D-Gluconhydroximo-1,5-Lactam	AMY2A,AMY2A target			2	-1.14253	2.665	0.582044	0.126618
DB11619	Gestrinone	GNRHR,AR,CYP3A4,PGR,SHBG,NR3C1,ESR1,GNRHR target antagonist,AR target antagonist,CYP3A4 enzyme substrate,PGR target antagonist|agonist,SHBG target antagonist,NR3C1 target antagonist,ESR1 target antagonist|agonist	Gestrinone, also known as ethylnorgestrienone, is a synthetic steroid of the 19-nortestosterone group that is marketed in Europe, Australia, and Latin America, though not the United States or Canada, and is used primarily in the treatment of endometriosis._x000D_ _x000D_ Gestrinone was developed in the early 1970s and was tested clinically as a weekly oral contraceptive in Europe and North Americ…	Endometriosis with or without accompanying sterility. Treatment is limited to a single course of 6 months duration per lifetime [L1699, L1700].	1.71429	-1.1378	1.92857	0.188333	0.127602
DB01091	Butenafine	SQLE,SQLE target inhibitor	Butenafine hydrochloride is a synthetic benzylamine antifungal agent. Butenafine's mechanism of action is believed to involve the synthesis inhibition of sterols. In particular, butenafine acts to inhibit the activity of the squalene epoxidase enzyme that is essential in the formation of sterols necessary for fungal cell membranes.	For the topical treatment of the following dermatologic infections: tinea (pityriasis) versicolor due to <i>M. furfur</i>, interdigital tinea pedis (athlete&rsquo;s foot), tinea corporis (ringworm) and tinea cruris (jock itch) due to <i>E. floccosum</i>, <i>T. mentagrophytes</i>, <i>T. rubrum</i>, and <i>T. tonsurans</i>.	2	-1.13691	2.664	0.584041	0.127789
DB01069	Promethazine	DRD2,ABCB1,KCNAB2,ADRA2C,ABCC3,HRH2,CHRM2,ALB,P2RY10,CALM1,CALM1,CALM1,CYP2D6,CYP2D6,CHRM5,CYP2B6,HRH1,SCN9A,ABCC4,CHRM1,CHRM4,CYP2C9,CHRM3,DRD2 target antagonist,ABCB1 transporter inhibitor,KCNAB2 target inducer,ADRA2C target antagonist,ABCC3 transporter inhibitor,HRH2 target antagonist,CHRM2 target antagonist,ALB carrier binder,P2RY10 target inhibitor,CALM1 target inhibitor,CALM1 target inhibit…	Promethazine, originally known as 3,277 R.P., is an N-dimethylaminopropyl derivative of [phenothiazine] that was developed in France in 1946.[A189901] Promethazine antagonizes a variety of receptors, allowing it to be used for a number of indications including allergic reactions, pain, sedation, nausea, and vomiting.[A189907,A190153,A190159,A190150,A190171]_x000D_ _x000D_ Promethazine was granted…	Promethazine tablets and suppositories are indicated to treat rhinitis, allergic conjunctivitis, allergic reactions to blood or plasma, dermographism, anaphylactic reactions, sedation, nausea, vomiting, pain, motion sickness, and allergic skin reactions.[A189907,L4000] Promethazine cough syrup with phenylephrine and codeine is indicated to relieve cough and upper respiratory symptoms, and nasal c…	2.22222	-1.13559	2.36139	0.12255	0.128063
DB01390	Sodium bicarbonate	SLC4A4,SLC4A5,SLC4A8,SLC4A10,SLC4A7,SLC4A4 transporter substrate,SLC4A5 transporter substrate,SLC4A8 transporter substrate,SLC4A10 transporter substrate,SLC4A7 transporter substrate	Sodium bicarbonate is a white, crystalline powder that is commonly used as a pH buffering agent, an electrolyte replenisher, systemic alkalizer and in topical cleansing solutions.	Sodium bicarbonate is used for the treatment of metabolic acidosis which may occur in severe renal disease, uncontrolled diabetes, circulatory insufficiency due to shock or severe dehydration, extracorporeal circulation of blood, cardiac arrest and severe primary lactic acidosis. Also is indicated in severe diarrhea which is often accompanied by a significant loss of bicarbonate. Further indicate…	2.2	-1.13429	2.4774	0.244559	0.128337
DB03765	2'-cytidylic acid	RNASE1,RNASE1 target			2	-1.13349	2.684	0.603443	0.128503
DB03326	Deoxycytidylyl-3',5'-guanosine	RNASE1,RNASE1 target			2	-1.13183	2.701	0.619354	0.128854
DB00093	Felypressin	AVPR1A,AVPR1A target agonist	A synthetic nonapeptide comprising cysteinyl, phenylalanyl, phenylalanyl, glutaminyl, asparaginyl, cysteinyl, prolyl, lysyl, and glycinamide residues in sequence, with a disulfide bridge joining the two cysteine residues. Its antidiuretic effects are less than those of vasopressin. It is a non-catecholamine vasoconstrictor used in local anaesthetic injections for dental use, and is an ingredient …	For use as an alternative to adrenaline as a localising agent, provided that local ischaemia is not essential.	2	-1.13006	2.674	0.596426	0.129224
DB08900	Teduglutide	GLP2R,GLP2R target agonist	Teduglutide is a glucagon-like peptide-2 (GLP-2) analogue. It is made up of 33 amino acids and is manufactured using a strain of Escherichia coli modified by recombinant DNA technology. Teduglutide differs from GLP-2 by one amino acid (alanine is substituted by glycine). The significance of this substitution is that teduglutide is longer acting than endogenous GLP-2 as it is more resistant to pro…	Treatment of short bowel syndrome (SBS), malabsorption associated with the removal of the intestine, in adults patients who are dependent on parenteral support.	2	-1.12951	2.63	0.557763	0.129341
DB04514	Uridylyl-2'-5'-phospho-guanosine	RNASE1,RNASE1 target			2	-1.12771	2.68	0.602993	0.129721
DB05455	SR 121463	AVPR1B,AVPR1B target	SR 121463 is a nonpeptide aquaretic compound with potent selective antagonism of the vasopressin V2 (V1b) receptor subtype. It is a candidate for control of hyponatremia and in the treatment of syndrome of inappropriate secretion of anti-diuretic hormone (SIADH)._x000D_ _x000D_	Investigated for use/treatment in cardiovascular disorders, in the treatment of syndrome of inappropriate secretion of anti-diuretic hormone (SIADH) and in hyponatremia. _x000D_	2	-1.12728	2.677	0.600559	0.129811
DB11328	Tetradecyl hydrogen sulfate (ester)	PROCR,PROCR target antagonist	Sodium tetradecyl sulfate is an anionic surface-active agent which is used for its wetting properties in the industry and is also used in medicine as a blood vessel irritant and sclerosing agent for hemorrhoids and varicose veins [L2031]._x000D_ _x000D_ Sodium tetradecyl sulfate has been widely used since the 1950s, and in 1978 the first successful report of injecting a 1% solution into spider an…	Sotradecol (sodium tetradecyl sulfate injection) is indicated in the treatment of small, uncomplicated varicose veins of the legs showing simple dilation, with competent valves [L2030]._x000D_ _x000D_ Sodium tetradecyl sulfate has been designated as an orphan drug by the FDA for the treatment of gastrointestinal bleeding due to esophageal varices [L2041]._x000D_ _x000D_ _x000D_	2	-1.12646	2.713	0.632954	0.129985
DB11118	Ammonia	GLS2,CPS1,GLUL,GLS2 enzyme substrate,CPS1 enzyme substrate,GLUL enzyme substrate	Ammonia is a naturally-occurring compound with a chemical formula NH3 and structure of trigonal pyramidal geometry. It is a colorless gas with a pungent smell, and become NH4, or ammonium ion, when in water. Although ammonia is used as a food additive in the anhydrous form and serves as a starting material in pharmaceutical and commercial products, it is caustic and hazardous when concentrated. A…	- Indicated for use as a smelling salt to treat or prevent fainting. _x000D_ - (when radiolabelled) Indicated for diagnostic PET imaging of the myocardium under rest or pharmacologic stress conditions to evaluate myocardial perfusion in patients with suspected or existing coronary artery disease [FDA Label].	2	-1.12619	2.34167	0.303384	0.130043
DB06140	SUVN-502	HTR6,HTR6 target	SUVN-502 is a novel, potent, safe, highly selective and orally active antagonist at a central nervous system serotonin receptor site 5-HT6 intended for treatment of cognitive disorders such as Alzheimer’s and Schizophrenia, an unmet medical need.	Investigated for use/treatment in neurologic disorders.	2	-1.12568	2.659	0.585422	0.13015
DB06089	ICA-105665	KCNQ2,KCNQ5,KCNQ4,KCNQ1,KCNQ3,KCNQ2 target ,KCNQ5 target ,KCNQ4 target ,KCNQ1 target ,KCNQ3 target	ICA-105665 is a novel small molecule compound for the treatment of epilepsy. It is a novel opener of the KCNQ ion channel which in preclinical studies has demonstrated a broad spectrum of activity in models of epilepsy. In addition, ICA-105665 has also demonstrated activity in certain models of neuropathic pain.	Investigated for use/treatment in epilepsy.	2.2	-1.12549	2.4754	0.244693	0.130191
DB07724	Indeglitazar	NCOA1,PPARA,PPARG,PPARD,NCOA1 target ,PPARA target ,PPARG target ,PPARD target			1.75	-1.12429	1.95675	0.183894	0.130445
DB03447	Uridylyl-2'-5'-phospho-adenosine	RNASE1,RNASE1 target			2	-1.1209	2.7	0.6245	0.131166
DB02714	3'-Uridinemonophosphate	RNASE1,RNASE1 target			2	-1.11423	2.725	0.650673	0.13259
DB05042	SGS518	HTR6,HTR6 target	SGS518, a novel antagonist for the 5HT6 subtype of the serotonin receptor, is being developed as a treatment for Cognitive Impairment Associated with Schizophrenia (CIAS).	Investigated for use/treatment in neurologic disorders and schizophrenia and schizoaffective disorders.	2	-1.11241	2.666	0.598702	0.132982
DB01440	gamma-Hydroxybutyric acid	GABRB1,SLC52A2,SLC16A7,SLC16A3,SLC16A3,SLC16A1,GABRB1 target agonist,SLC52A2 target agonist,SLC16A7 transporter inhibitor,SLC16A3 transporter substrate,SLC16A3 transporter substrate,SLC16A1 transporter inhibitor	Gamma hydroxybutyric acid, commonly abbreviated GHB, is a therapeutic drug which is illegal in multiple countries. It is currently regulated in the US and sold by Jazz Pharmaceuticals under the name Xyrem. However, it is important to note that GHB is a designated Orphan drug (in 1985). Today Xyrem is a Schedule III drug; however GHB remains a Schedule I drug and the illicit use of Xyrem falls und…	Used as a general anesthetic, to treat conditions such as insomnia, clinical depression, narcolepsy, and alcoholism, and to improve athletic performance.	2.25	-1.11163	2.55625	0.275497	0.133149
DB08400	4-(3-{[5-(trifluoromethyl)pyridin-2-yl]oxy}benzyl)piperidine-1-carboxylic acid	FAAH,FAAH target			2	-1.10579	2.693	0.626698	0.134408
DB09363	Rauwolfia serpentina root	SLC18A2,SLC6A2,MAOB,SLC18A2 target inhibitor,SLC6A2 transporter inhibitor,MAOB enzyme substrate	Rauwolfia (Rauwolfia serpentina), also spelled _ravolphia_, is a medicinal plant in the milkweed family. The root of the plant is ground into a powder or sold in tablets or capsules. It is a compound commonly used in Asian medicine, which includes traditional Ayurvedic medicine native to India. The active ingredients in this drug are alkaloids and about 50 have been identified through various stu…	Rauwolfia alkaloids are indicated in the treatment of hypertension [L1614]. Rauwolfia alkaloids have been used for relief of symptoms in agitated psychotic states such as schizophrenia; however, use as antipsychotics and sedatives have been replaced with the use of more effective, safer agents [L1614]._x000D_	2	-1.10456	2.322	0.291518	0.134674
DB05967	ANZ-100	KISS1R,KISS1R target		Investigated for use/treatment in cancer/tumors (unspecified) and liver cancer.	2	-1.10454	2.622	0.563131	0.13468
DB07276	5-CYANO-N-(2,5-DIMETHOXYBENZYL)-6-ETHOXYPYRIDINE-2-CARBOXAMIDE	MAPK8,MAPK8IP1,MAPK8 target ,MAPK8IP1 target			1.5	-1.10343	1.8505	0.317647	0.134921
DB08762	O-(((1R)-((N-PHENYLMETHOXYCARBONYL-L-ALANYL)AMINO)ETHYL)HYDROXYPHOSPHONO)-L-BENZYLACETIC ACID	CPA1,CPA1 target			2	-1.10231	2.678	0.615074	0.135164
DB05119	Rilapladib	PLA2G7,PLA2G7 target	Rilapladib is the third genomics-derived small molecule drug arising from the Human Genome Sciences-GlaxoSmithKline collaboration to enter clinical development. It is a lipoprotein-associated phospholipase A2 (Lp-PLA2) inhibitor. Lp-PLA2 is an enzyme associated with the formation of atherosclerotic plaques.	Investigated for use/treatment in atherosclerosis and cardiovascular disorders.	2	-1.10071	2.609	0.55328	0.135512
DB00830	Phenmetrazine	SLC6A2,SLC6A3,SLC6A2 target inhibitor,SLC6A3 target inhibitor	A sympathomimetic drug used primarily as an appetite depressant. Its actions and mechanisms are similar to dextroamphetamine.	Used as an anorectic in the treatment of obesity.	2	-1.1004	2.4445	0.403943	0.135578
DB03971	Acarbose Derived Hexasaccharide	AMY2A,AMY2A enzyme ligand			2	-1.09903	2.671	0.61054	0.135878
DB15233	Avapritinib	ABCB11,ABCG2,KIT,CYP3A4,ABCB1,SLC47A2,CYP2C9,SLC47A1,ABCB11 transporter inhibitor,ABCG2 transporter inhibitor|modulator,KIT target inhibitor,CYP3A4 enzyme substrate,ABCB1 transporter inhibitor|modulator,SLC47A2 transporter inhibitor,CYP2C9 enzyme substrate|inhibitor,SLC47A1 transporter inhibitor	Avapritinib, or BLU-285,[A189327] is a selective tyrosine kinase inhibitor of KIT and platelet derived growth factor receptor alpha indicated for the treatment of unresectable, metastatic gastrointestinal stromal tumors.[A189339,L11136] It is one of the first medications available for the treatment of multidrug resistant cancers.[A189327] Avapritinib shares a similar mechanism with [ripretinib]._…	Avapritinib is indicated for the treatment of unresectable, metastatic gastrointestinal stromal tumors with a platelet-derived growth factor receptor alpha exon 18 mutation.[A189339,L11136]	2.16667	-1.09778	2.38933	0.202834	0.136151
DB01146	Diphenylpyraline	HRH1,SLC6A3,HRH1 target antagonist,SLC6A3 target inhibitor	Diphenylpyraline is an antihistamine. Antihistamines used in the treatment of allergy act by competing with histamine for H 1-receptor sites on effector cells. Antihistamines prevent, but do not reverse, responses mediated by histamine alone. Antihistamines antagonize, in varying degrees, most of the pharmacological effects of histamine, including urticaria and pruritus.	For use in the treatment of allergic rhinitis, hay fever, and allergic skin disorders.	2	-1.09635	2.4145	0.378074	0.136463
DB15493	Cambinol	SIRT2,SIRT1,SIRT5,SIRT2 target inhibitor,SIRT1 target inhibitor,SIRT5 target inhibitor	Cambinol is a beta-naphtol derivative that inhibits NAD-dependant deacetylases to reduce cell survival under stress. This activity is currently being investigated for its use as a cancer treatment.		2	-1.09527	2.32833	0.299773	0.136699
DB01878	Benzophenone	ESR1,ESR2,ESR1 target ,ESR2 target	Benzophenone is the organic compound. Substituted benzophenones such as oxybenzone and dioxybenzone are used in sunscreen.		1.5	-1.09515	1.8975	0.362965	0.136726
DB13125	Lusutrombopag	MPL,CYP4A11,CYP4A11,ABCG2,ABCB1,MPL target agonist,CYP4A11 enzyme substrate,CYP4A11 enzyme substrate,ABCG2 transporter substrate,ABCB1 transporter substrate	Lusutrombopag is an orally bioavailable thrombopoietin receptor (TPOR) agonist developed by Shionogi & Company (Osaka, Japan). TPOR is a regulatory target site for endogenous thrombopoietin, which acts as a primary cytokine to promote megakaryocyte proliferation and differentiation, and affect other hematopoietic lineages as well, including erythroid, granulocytic and lymphoid lineages [A36736]. …	Lusutrombopag is indicated for the treatment of thrombocytopenia in adults with chronic liver disease who are scheduled to undergo a medical or dental procedure.	2.25	-1.09151	2.54175	0.267291	0.137525
DB06211	Doripenem	DPEP1,SLC22A8,DPEP1 enzyme substrate,SLC22A8 transporter substrate	Doripenem is a broad-spectrum, carbapenem antibiotic marketed under the brand name Doribax by Janssen. Doripenem injection was approved by the FDA in 2007 to treat complicated urinary tract and intra-abdominal infections. In a clinical trial of doripenem treatment in ventilator associated pneumonia (vs. imipenem and cilastatin), it was found that doripenem carried an increased risk of death and l…	Doripenem is indicated in the treatment of complicated intra-abdominal infections and complicated urinary tract infections, including pyelonephritis, caused by designated susceptible bacteria._x000D_	2	-1.09115	2.593	0.543462	0.137603
DB00735	Naftifine	SQLE,SQLE target inhibitor	Naftifine is a synthetic, broad spectrum, antifungal agent and allylamine derivative for the topical treatment of tinea pedis, tinea cruris, and tinea corporis caused by the organisms Trichophyton rubrum, Trichophyton mentagrophytes, Trichophyton tonsurans and Epidermophyton floccosum.	For the topical treatment of tinea pedis, tinea cruris, and tinea corporis caused by the organisms <i>Trichophyton rubrum</i>, <i>Trichophyton mentagrophytes</i>, <i>Trichophyton tonsurans</i> and <i>Epidermophyton floccosum</i>.	2	-1.0908	2.663	0.607808	0.137679
DB07506	L-BENZYLSUCCINIC ACID	SCPEP1,CPA1,SCPEP1 target ,CPA1 target			2	-1.0905	2.667	0.611646	0.137747
DB03792	5-Aminouracil	RNASE1,RNASE1 target			2	-1.08575	2.662	0.609718	0.138795
DB14481	Calcium phosphate dihydrate	S100B,PDCD6,RYR1,SRI,TRPV6,TPT1,TPT1,CANX,CADPS,CIB1,NRXN1,NUCB1,CALM3,CALM3,CALM3,CAPS,SLC34A2,SLC8A1,PKD2L1,CATSPER1,CALR3,SLC34A3,CASQ1,CACNA1I,S100A13,CASR,CHP1,NUCB2,ALB,TRPV5,CALM1,CALM1,CALM1,RGN,SLC20A2,CADPS2,NCS1,CASQ2,S100G,RYR3,CACNA1E,CACNA1A,CACNA1A,S100A6,CALB1,RYR2,CALR,S100A16,FBN3,CIB2,PEF1,SPARC,GCA,CALB2,SLC34A1,FBN2,CALM2,CALM2,CALM2,SLC20A1,S100B target ,PDCD6 target ,RYR1 t…		For use as an over the counter calcium and phosphate supplement, antacid, or a source of calcium and phosphate in toothpaste [FDA Label] [L851].	2.23404	-1.08522	2.32021	0.0794033	0.138912
DB04472	(R)-1-Para-Nitro-Phenyl-2-Azido-Ethanol	LGALS9,LGALS9 target			2	-1.08284	2.662	0.611356	0.13944
DB04473	alpha-L-fucose	IGHG1,IGHG1,IGHG1,IGHG1 target ,IGHG1 target ,IGHG1 target			2	-1.08284	2.662	0.611356	0.13944
DB03186	Adenylate-3'-phosphate-[[2'-deoxy-uridine-5'-phosphate]-3'-phosphate]	RNASE1,RNASE1 target			2	-1.07829	2.676	0.626916	0.140451
DB09123	Dienogest	AR,CYP3A4,PGR,AR target antagonist,CYP3A4 enzyme substrate,PGR target agonist	Dienogest is an orally-active semisynthetic progestogen which also possesses the properties of 17α-hydroxyprogesterone. It is a derivative of 19-nortestosterone and has antiandrogenic properties. It is primarily used as a contraceptive in combination with ethinylestradiol, or in other combination form pills approved in United States and Europe however it is not available in the US by itself. In E…	Indicated for use as the treatment of endometriosis alone and as a contraceptive in combination with ethinylestradiol.	1.66667	-1.07677	1.937	0.25106	0.140792
DB06775	Carglumic acid	CPS1,CPS1 target allosteric modulator	Carglumic acid is a drug used for the treatment of hyperammonemia in patients with a deficiency in N-acetyl glutamate synthase. This rare genetic disorder results in elevated blood levels of ammonia, which can eventually cross the blood–brain barrier and cause neurologic problems, cerebral edema, coma, and death. Carglumic acid was approved by the U.S. Food and Drug Administration (FDA) on 18 Mar…	For the treatment of acute and chronic hyperammonaemia in patients with N-acetylglutamate synthase (NAGS) deficiency. This enzyme is an important component of the urea cycle to prevent build up of neurotoxic ammonium in the blood.	2	-1.07631	2.601	0.55839	0.140894
DB05146	XL820	KDR,KIT,PDGFRA,PDGFRB,KDR target ,KIT target ,PDGFRA target ,PDGFRB target	XL820 is investigated for use/treatment in solid tumors. XL820 is a solid. The proteins that XL820 inhibit include platelet-derived growth factor receptor beta (PDGFR), mast/stem cell growth factor receptor KIT, vascular endothelial growth factor receptor 2, and platelet-derived growth factor receptor alpha, clinically validated targets implicated in a variety of human cancers. XL820 exhibits dos…	Investigated for use/treatment in solid tumors.	1.75	-1.07617	1.9405	0.177016	0.140925
DB11348	Calcium Phosphate	CATSPER1,ALB,RYR3,SLC20A2,S100B,CASR,CADPS,NRXN1,TPT1,TPT1,CALM1,CALM1,CALM1,S100G,PDCD6,SLC34A1,CALB2,NUCB1,CALB1,CIB2,SLC20A1,TRPV5,CASQ1,CHP1,RYR2,CALM3,CALM3,CALM3,PEF1,CIB1,SRI,RGN,SLC8A1,RYR1,CALR,CANX,S100A16,FBN2,CASQ2,TRPV6,CADPS2,FBN3,NCS1,CALM2,CALM2,CALM2,S100A13,CALR3,NUCB2,SPARC,GCA,SLC34A3,CACNA1E,CACNA1I,CAPS,CACNA1A,CACNA1A,PKD2L1,SLC34A2,S100A6,CATSPER1 transporter substrate,ALB…	Calcium phosphate is typically available as an over the counter supplement, antacid, or as an added ingredient in some toothpastes [FDA Label] [L851].	For use as an over the counter calcium and phosphate supplement, antacid, or a source of calcium and phosphate in toothpaste [FDA Label] [L851].	2.23404	-1.07556	2.31943	0.0793843	0.141061
DB08009	SU-11652	CAMK1G,CAMK1G target	SU-11652 is a tyrosine kinase inhibitor.		2	-1.0755	2.627	0.582985	0.141075
DB00630	Alendronic acid	PTPRE,FDPS,PTPN4,ATP6V1A,PTPRS,PTPRE target inhibitor,FDPS target inhibitor,PTPN4 target inhibitor,ATP6V1A target inhibitor,PTPRS target inhibitor	Alendronic acid is a second generation bisphosphonate that is used for the treatment of some forms of osteoperosis and Paget's disease[FDA Label][A959,A203111]. It functions by preventing resorption of bone[FDA Label][A959].	Alendronic acid is indicated for the treatment and prevention of osteoporosis in men and postmenopausal women, treatment of glucocorticoid-induced osteoporosis, and Paget's disease of bone[FDA Label][A959,A176750]. However, alendronic acid is not indicated for use in pediatric populations or patients with a creatinine clearance <35mL/min[FDA Label].	2	-1.07504	2.2364	0.219898	0.141177
DB14059	SC-236	PTGS2,RELA,PTGS2 target inhibitor,RELA target inhibitor	SC-236 is a potent, selective, orally active inhibitor of cyclooxygenase-2 (COX-2) [L2964] that has been studied in cancer therapy [A33375], lower back pain [A33376], and inflammation [A33373], [A33374],[L2962], [A33377].		1.5	-1.07437	1.8625	0.337407	0.141329
DB11799	Bictegravir	POU2F2,CYP3A4,SLC47A1,UGT1A1,POU2F2 enzyme inhibitor,CYP3A4 enzyme substrate,SLC47A1 enzyme inhibitor,UGT1A1 enzyme substrate	Bictegravir is a recently approved investigational drug that has been used in trials studying the treatment of HIV-1 and HIV-2 infection. It has been approved for HIV-1 monotherapy combined with 2 other antiretrovirals in a single tablet.	Bictegravir is indicated in the management of HIV-1 infection in patients not previously treated with antiretroviral therapy. Additionally, Bictegravir is indicated in the management of HIV-1 infection in patients who are virologically suppressed (HIV-1 RNA <50 c/mL) on a regular antiretroviral regimen for a minimum of three months without a history of failure in treatment and no known factors as…	2	-1.07186	2.33667	0.314095	0.141891
DB00108	Natalizumab	FCGR3B,ICAM1,ITGA4,FCGR1A,FCGR1A,FCGR3B target ,ICAM1 target ,ITGA4 target antibody,FCGR1A target ,FCGR1A target	Humanized IgG4k monoclonal antibody produced in murine myeloma cells. Natalizumab contains human framework regions and the complementarity-determining regions of a murine antibody that binds to a4-integrin. Natalizumab was voluntarily withdrawn from U.S. market because of risk of Progressive multifocal leukoencephalopathy (PML). It was returned to market July, 2006.	For treatment of multiple sclerosis.	2	-1.07184	2.255	0.237908	0.141895
DB00962	Zaleplon	AOX1,CYP3A4,CYP3A7,CYP3A7,CYP3A5,GABRA1,AOX1 enzyme substrate,CYP3A4 enzyme substrate,CYP3A7 enzyme substrate,CYP3A7 enzyme substrate,CYP3A5 enzyme substrate,GABRA1 target potentiator	Zaleplon is a sedative/hypnotic, mainly used for insomnia. It is known as a nonbenzodiazepine hypnotic. Zaleplon interacts with the GABA receptor complex and shares some of the pharmacological properties of the benzodiazepines. Zaleplon is a schedule IV drug in the United States.	For the treatment of short-term treatment of insomnia in adults.	2	-1.07056	2.25675	0.239827	0.142183
DB03495	4,6-Dideoxy-4-{[4,5,6-Trihydroxy-3-(Hydroxymethyl)Cyclohex-2-En-1-Yl]Amino}-Alpha-D-Lyxo-Hexopyranosyl-(1->4)-Alpha-D-Threo-Hexopyranosyl-(1->6)-Alpha-L-Threo-Hexopyranose	AMY2A,AMY2A target			2	-1.06929	2.669	0.625651	0.14247
DB01598	Imipenem	DPEP1,DPEP1 enzyme substrate	Imipenem is a semisynthetic thienamycin that has a wide spectrum of antibacterial activity against gram-negative and gram-positive aerobic and anaerobic bacteria, including many multiresistant strains.[label] It is stable to many beta-lactamases. Similar compounds include [meropenem], known for having greater activity against Gram negative bacteria, and the newer [ertapenem] which exhibits a long…	Imipenem is indicated, in combination with [cilastatin] with or without [relebactam], for the treatment of bacterial infections including respiratory, skin, bone, gynecologic, urinary tract, and intra-abdominal as well as septicemia and endocarditis.[L7526,L7568]	2	-1.06721	2.614	0.575329	0.142937
DB06249	Arzoxifene	ESR1,ESR2,ESR1 target ,ESR2 target		Investigated for use/treatment in breast cancer, osteoporosis, and endometrial cancer.	1.5	-1.0658	1.89	0.365923	0.143258
DB08492	(2E)-3-(2-OCT-1-YN-1-YLPHENYL)ACRYLIC ACID	ALOX15,ALOX15 target			2	-1.06288	2.621	0.584259	0.143917
DB02465	Methoxy arachidonyl fluorophosphonate	FAAH,FAAH target	Methoxy arachidonyl fluorophosphonate, commonly referred as MAFP, is an irreversible active site-directed enzyme inhibitor that inhibits nearly all serine hydrolases and serine proteases. It inhibits phospholipase A2 and fatty acid amide hydrolase with special potency, displaying IC50 values in the low-nanomolar range.		2	-1.06053	2.654	0.616672	0.144451
DB07768	Epitestosterone	AKR1C1,AKR1C2,AKR1C2,AKR1C1 target ,AKR1C2 target ,AKR1C2 target	Epitestosterone is the 17-alpha isomer of testosterone, derived from pregnenolone via the delta5-steroid pathway, and via 5-androstene-3-beta,17-alpha-diol. Epitestosterone acts as an antiandrogen in various target tissues. The ratio between testosterone/epitestosterone is used to monitor anabolic drug abuse.		2	-1.05966	2.585	0.552064	0.14465
DB14723	Larotrectinib	NTRK1,NTRK2,CYP3A4,ABCG2,NTRK3,ABCB1,NTRK1 target inhibitor,NTRK2 target inhibitor,CYP3A4 enzyme substrate,ABCG2 transporter substrate,NTRK3 target inhibitor,ABCB1 transporter substrate	Larotrectinib is an orally administered tropomyosin receptor kinase (Trk) inhibitor with demonstrated antineoplastic activity. Upon administration, larotrectinib binds to Trk, thereby preventing neurotrophin-Trk interaction and Trk activation, which results in both the induction of cellular apoptosis and the inhibition of cell growth in tumors that overexpress Trk. Trk, a receptor tyrosine kinase…	Larotrectinib is a tyrosine kinase inhibitor that is currently indicated for the treatment of adult and pediatric patients with solid tumors that either a) have a neurotrophic receptor tyrosine kinase (NTRK) gene fusion without a known acquired resistance mutation, b) are metastatic or where surgical resection is likely to result in severe morbidity, and c) have no satisfactory alternative treatm…	2	-1.05914	2.20217	0.190877	0.144767
DB05966	TAS-108	ESR1,ESR2,ESR1 target ,ESR2 target		Investigated for use/treatment in breast cancer.	1.5	-1.05885	1.8835	0.362185	0.144834
DB04418	Adenylosuccinic acid	ADSSL1,ADSSL1 target			2	-1.05838	2.632	0.59714	0.144941
DB04327	Phosphatidylethanolamine	PROCR,PTEN,PROCR target ,PTEN target substrate			2	-1.05788	2.3905	0.369134	0.145055
DB01196	Estramustine	MAP1A,MAP2,ESR2,ABCB1,CYP3A4,ESR1,MAP1A target antagonist,MAP2 target antagonist,ESR2 target other/unknown,ABCB1 transporter inhibitor,CYP3A4 enzyme substrate,ESR1 target agonist	A nitrogen mustard linked to estradiol, usually as phosphate; used to treat prostatic neoplasms; also has radiation protective properties.	For the palliative treatment of patients with metastatic and/or progressive carcinoma of the prostate	1.83333	-1.05561	2.035	0.191042	0.145573
DB11478	Zeranol	ESR1,SHBG,ESR1 target ,SHBG target	Zeranol is a non-steroidal estrogen agonist. It is a mycotoxin, derived from fungi in the Fusarium family, and may be found as a contaminant in fungus-infected crops. It is 3-4x more potent as an estrogen agonist than the related compound zearalenone.		1.5	-1.05544	1.847	0.328772	0.145611
DB08964	Gemeprost	PTGER2,PTGER3,PTGER2 target agonist,PTGER3 target agonist	Gemeprost is a prostaglandin E1 (PGE1) analog and antiprogestogen used for preoperative dilation of the cervix before surgical abortion. It is available as vaginal suppositories and also used in combination with the antiprogestin and mifepristone for termination of 1st- and 2nd-trimester pregnancy [A19726]. It is not FDA-approved but available in Japan marketed as Preglandin.	Indicated for the softening and dilatation of the cervix uteri prior to transcervical, intrauterine operative procedures in the first trimester of pregnancy or facilitating therapeutic termination of pregnancy in patients in the second trimester of gestation.	2	-1.05455	2.4045	0.383575	0.145815
DB03510	6-O-Phosphoryl Inosine Monophosphate	ADSSL1,ADSSL1 target			2	-1.05409	2.6	0.56921	0.14592
DB00890	Dienestrol	SHBG,ESR1,SHBG target ,ESR1 target agonist	Dienestrol is a synthetic, non-steroidal estrogen. It is an estrogen receptor agonist. Estrogens work partly by increasing a normal clear discharge from the vagina and making the vulva and urethra healthy. Using or applying an estrogen relieves or lessens: dryness and soreness in the vagina, itching, redness, or soreness of the vulva. Conditions that are treated with vaginal estrogens include a g…	For use in the treatment of atrophic vaginitis and kraurosis vulvae.	1.5	-1.0539	1.846	0.328305	0.145965
DB09027	Ledipasvir	ABCG2,ABCB1,ABCG2 transporter transporter,ABCB1 transporter substrate|transporter	Ledipasvir is a direct acting antiviral (DAA) medication used as part of combination therapy to treat chronic Hepatitis C, an infectious liver disease caused by infection with Hepatitis C Virus (HCV). HCV is a single-stranded RNA virus that is categorized into nine distinct genotypes, with genotype 1 being the most common in the United States, and affecting 72% of all chronic HCV patients [L852].…	When used in combination with the antiviral medication [sofosbuvir] as the commercially available product Harvoni, ledipasvir is indicated for the treatment of HCV genotypes 1, 4, 5, and 6 with or without [ribavirin] depending on the level of liver damage or cirrhosis [FDA Label]. Its use has also proven successful in the treatment of HCV in patients co-infected with HIV [A19627].	2	-1.05087	2.3835	0.364935	0.146659
DB00937	Diethylpropion	SLC6A2,SLC6A3,SLC6A2 target inhibitor,SLC6A3 target inhibitor	A appetite depressant considered to produce less central nervous system disturbance than most drugs in this therapeutic category. It is also considered to be among the safest for patients with hypertension. (From AMA Drug Evaluations Annual, 1994, p2290)	Used in the management of exogenous obesity as a short-term adjunct (a few weeks) in a regimen of weight reduction based on caloric restriction.	2	-1.05008	2.416	0.396162	0.146841
DB01063	Acetophenazine	AR,DRD2,AR target ,DRD2 target antagonist	Acetophenazine is an antipsychotic drug of moderate-potency. It is used in the treatment of disorganized and psychotic thinking. It is also used to help treat false perceptions (e.g. hallucinations or delusions). It primarily targets the dopamine D2 receptor.	For the treatment of disorganized and psychotic thinking. Also used to help treat false perceptions (e.g. hallucinations or delusions.)	1.5	-1.04986	1.8375	0.321471	0.146891
DB14642	Lypressin	ABCC2,AVPR1B,AVPR2,AVPR1A,ABCC2 transporter ,AVPR1B target ,AVPR2 target ,AVPR1A target			2.25	-1.04814	2.55925	0.295046	0.147286
DB12141	Gilteritinib	ABCG2,ALK,SLC47A1,AXL,CYP3A4,ALB,HTR7,SLC22A1,FLT3,ABCB1,ABCG2 transporter inhibitor,ALK target inhibitor,SLC47A1 transporter inhibitor,AXL target inhibitor,CYP3A4 enzyme substrate,ALB carrier binder,HTR7 target inhibitor,SLC22A1 transporter inhibitor,FLT3 target inhibitor,ABCB1 transporter substrate	Gilteritinib, also known as ASP2215, is a small molecule part of the FLT3 tyrosine kinase inhibitors that presented a greater selectivity and potency when compared with other agents from this group.[A40036] It is a pyrazinecarboxamide derivative that showed high selectivity to FLT3 preventing the c-Kit -driven myelosuppression observed in other therapies.[A40044] Gilteritinib was developed by Ast…	Gilteritinib is indicated for the treatment of adult patients who have relapsed or refractory acute myeloid leukemia with an FLT3 mutation detected by an FDA-approved test. This indication was expanded for a companion diagnostic to include use with gilteritinib such as the LeukoStrat CDx FLT3 Mutation Assay.[L4830]_x000D_ _x000D_ Acute myeloid leukemia is cancer that impacts the blood and bone ma…	2.11111	-1.04766	2.297	0.177433	0.147398
DB08892	Arbaclofen Placarbil	GABBR1,GABBR2,SLC16A1,GABBR1 target agonist,GABBR2 target agonist,SLC16A1 transporter substrate	Arbaclofen Placerbil is a prodrug of Arbaclofen, which is a selective gamma-amino-butyric acid type B receptor agonist and the R-enantiomer of baclofen. It was discovered, and has been patented by XenoPort as a new chemical entity with an improved pharmacokinetic profile compared to baclofen, which allows for sustained release properties. _x000D_ _x000D_ Arbaclofen Placerbil was believed to have …	Investigated for the treatment of spasticity in multiple sclerosis, acute back spasms, and GERD.	2	-1.04755	2.314	0.299747	0.147423
DB02018	Amido Phenyl Pyruvic Acid	TPSB2,TPSB2 target			2	-1.0467	2.632	0.603801	0.147619
DB06962	JNJ-27390467	TPSB2,TPSB2 target	JNJ-27390467 is a potent, nonpeptide inhibitor of human mast cell tryptase.		2	-1.04447	2.6	0.574456	0.148135
DB06795	Mafenide	CA6,CA6 target antagonist	Mafenide is a sulfonamide-type antimicrobial agent used to treat severe burns. It acts by reducing the bacterial population present in the burn tissue and promotes healing of deep burns.	Indicated for use as an adjunctive topical antimicrobial agent to control bacterial infection when used under moist dressings over meshed autografts on excised burn wounds.[label]	2	-1.04352	2.598	0.573058	0.148353
DB01437	Glutethimide	CYP11A1,GABRA1,CYP11A1 enzyme inhibitor,GABRA1 target agonist	Glutethimide is a hypnotic and sedative. Its use has been largely superseded by other drugs.	For the treatment of insomnia.	2	-1.04282	2.374	0.358642	0.148515
DB00182	Amphetamine	MAOB,CYP2A6,SLC6A3,SLC22A5,SLC6A2,CYP2D6,CYP2D6,MAOB,SLC18A2,SLC6A4,SLC22A3,DRD2,CARTPT,TAAR1,ADRA2C,ADRB3,MAOB target inhibitor,CYP2A6 enzyme inhibitor,SLC6A3 target negative modulator,SLC22A5 transporter substrate,SLC6A2 target agonist|substrate,CYP2D6 enzyme substrate,CYP2D6 enzyme substrate,MAOB target inhibitor,SLC18A2 target inhibitor,SLC6A4 target binder,SLC22A3 transporter substrate,DRD2 …	Amphetamine, a compound discovered over 100 years ago, is one of the more restricted controlled drugs. It was previously used for a large variety of conditions and this changed until this point where its use is highly restricted. Amphetamine, with the chemical formula alpha-methylphenethylamine, was discovered in 1910 and first synthesized by 1927. After being proven to reduce drug-induced anesth…	Amphetamine is indicated for the treatment of attention-deficit/hyperactivity disorders (ADHD) as well as for the treatment of central nervous system disorders such as narcolepsy.[A18540] _x000D_ _x000D_ ADHD is a complex disorder associated with the substantial heterogeneity in etiology, clinical presentation, and treatment outcome. ADHD comes from a complex interplay between interdependent gene…	2.33333	-1.04206	2.50392	0.163698	0.148692
DB00593	Ethosuximide	CYP3A4,CYP3A7,CYP3A7,CYP2E1,CACNA1G,CYP3A4 enzyme substrate,CYP3A7 enzyme substrate,CYP3A7 enzyme substrate,CYP2E1 enzyme substrate,CACNA1G target inhibitor	An anticonvulsant especially useful in the treatment of absence seizures unaccompanied by other types of seizures.	For the treatment of petit mal epilepsy.	2.25	-1.03939	2.5425	0.281414	0.149311
DB06822	Tinzaparin	ADAMTS4,SERPINC1,CXCL12,ITGA4,ADAMTS4 enzyme inhibitor,SERPINC1 target potentiator,CXCL12 target binder,ITGA4 target inhibitor	Tinzaparin is a low molecular weight heparin (LMWH), produced by enzymatic depolymerization of unfractionated heparin from porcine intestinal mucosa. It is a heterogeneous mixture of with an average molecular weight between 5500 and 7500 daltons. Tinzaparin is composed of molecules with and without a special site for high affinity binding to antithrombin III (ATIII). This complex greatly accelera…	Tinzaparin is used for the prevention of postoperative venous thromboembolism in patients undergoing orthopedic surgery and in patients undergoing general surgery who are at high risk of developing postoperative venous thromboembolism. It is also used for the treatment of deep vein thrombosis and/or pulmonary embolism. It is indicated for use in preventing clot formation in indwelling intravenous…	2	-1.03824	2.25875	0.249221	0.14958
DB04764	[4-(3-AMINOMETHYL-PHENYL)-PIPERIDIN-1-YL]-(5-PHENETHYL- PYRIDIN-3-YL)-METHANONE	TPSB2,TPSB2 target			2	-1.03778	2.629	0.606101	0.149686
DB11256	Levomefolic acid	MTR,SLC19A1,SLC19A1,SLC46A1,MTR enzyme substrate|cofactor,SLC19A1 transporter substrate,SLC19A1 transporter substrate,SLC46A1 transporter substrate	Levomefolic acid (INN) is the metabolite of folic acid (Vitamin B9) and it is a predominant active form of folate found in foods and in the blood circulation, accounting for 98% of folates in human plasma [A19276]. It is transported across the membranes including the blood-brain barrier into various tissues where it plays an essential role in the DNA synthesis, cysteine cycle and regulation of ho…	For the treatment and prevention of folate deficiency and for use as an antidote against folic acid antagonists. Contained in oral contraceptives to reduce the risk of neural tube defects arising from folic acid deficiency for pregnant women who conceived during use or shortly after the discontinuation of the product. Being studied for use as a treatment for cardiovascular diseases [A19273] and a…	2	-1.03718	2.386	0.372161	0.149825
DB03884	Phenylpyruvic acid	HAO1,SLC16A3,SLC16A3,HAO1 target ,SLC16A3 transporter substrate,SLC16A3 transporter substrate			2	-1.03718	2.61	0.588133	0.149826
DB06848	1-(1'-{[3-(methylsulfanyl)-2-benzothiophen-1-yl]carbonyl}spiro[1-benzofuran-3,4'-piperidin]-5-yl)methanamine	TPSAB1,TPSAB1 target			2	-1.03515	2.609	0.588319	0.150299
DB00429	Carboprost tromethamine	PTGER1,PTGER1 target agonist	A nonsteroidal abortifacient agent that is effective in both the first and second trimesters of pregnancy.	For aborting pregnancy between the 13th and 20th weeks of gestation as calculated from the first day of the last normal menstrual period and in the following conditions related to second trimester abortion: 1. Failure of expulsion of the fetus during the course of treatment by another method; 2. Premature rupture of membranes in intrauterine methods with loss of drug and insufficient or absent ut…	2	-1.03508	2.606	0.585461	0.150315
DB06849	1-[1'-(3-phenylacryloyl)spiro[1-benzofuran-3,4'-piperidin]-5-yl]methanamine	TPSAB1,TPSAB1 target			2	-1.03508	2.606	0.585461	0.150315
DB06707	Levonordefrin	ADRA2C,ADRA2C target agonist	Levonordefrin acts as a topical nasal decongestant and vasoconstrictor, most often used in dentistry.	Used as a topical nasal decongestant and vasoconstrictor in dentistry.	2	-1.03412	2.598	0.57827	0.15054
DB05959	ENMD-1198	HIF1A,STAT3,TNFRSF11A,HIF1A target ,STAT3 target ,TNFRSF11A target		Investigated for use/treatment in cancer/tumors (unspecified) and solid tumors.	1.66667	-1.0324	1.93167	0.256683	0.150942
DB07933	Erteberel	ESR2,ESR1,ESR2 target ,ESR1 target	Erteberel is an estrogen receptor beta agonist that has been used in trials studying the treatment of Benign Prostatic Hyperplasia.		1.5	-1.03205	1.879	0.367232	0.151025
DB08688	2-Undecanone	ACOT13,ACOT13 target			2	-1.03141	2.613	0.594332	0.151174
DB01185	Fluoxymesterone	ESR1,HSD11B2,AR,NR3C1,SHBG,ESR1 target antagonist,HSD11B2 target inhibitor,AR target agonist,NR3C1 target antagonist,SHBG carrier antagonist	An anabolic steroid that has been used in the treatment of male hypogonadism, delayed puberty in males, and in the treatment of breast neoplasms in women.	In males, used as replacement therapy in conditions associated with symptoms of deficiency or absence of endogenous testosterone. In females, for palliation of androgenresponsive recurrent mammary cancer in women who are more than one year but less than five years postmenopausal.	1.5	-1.03012	1.74875	0.241477	0.151477
DB11742	Ebastine	CYP3A7,CYP3A7,CYP3A4,CYP3A7 enzyme substrate,CYP3A7 enzyme substrate,CYP3A4 enzyme substrate	Ebastine is under investigation for the treatment of Irritable Bowel Syndrome (IBS). Ebastine has been investigated for the treatment of Urticaria.		2	-1.02867	2.3755	0.365034	0.151817
DB00995	Auranofin	PRDX5,ALB,IKBKB,PRDX5 target inhibitor,ALB carrier ,IKBKB target inhibitor	Auranofin is a gold salt that is capable of eliciting pharmacologic actions that suppress inflammation and stimulate cell-mediated immunity. It has subsequently been listed by the World Health Organization as a member of the antirheumatic agent category. Auranofin appears to induce heme oxygenase 1 (HO-1) mRNA. Heme oxygenase 1 is an inducible heme-degrading enzyme with anti-inflammatory properti…	Used in the treatment of active, progressive or destructive forms of inflammatory arthritis, such as adult rheumatoid arthritis.	1.66667	-1.02797	1.977	0.30189	0.151983
DB02757	Pyrazole	ADH1C,ESR1,ESR2,ADH1C target ,ESR1 target ,ESR2 target			1.66667	-1.02481	1.957	0.283306	0.152727
DB12887	Tazemetostat	EZH2,EZH1,SLC47A1,CYP3A4,CYP3A7,CYP3A7,SLC47A2,ABCG2,ABCB1,EZH2 target inhibitor,EZH1 target inhibitor,SLC47A1 transporter inhibitor,CYP3A4 enzyme substrate,CYP3A7 enzyme substrate,CYP3A7 enzyme substrate,SLC47A2 transporter inhibitor,ABCG2 transporter substrate,ABCB1 transporter substrate	Tazemetostat is a methyltransferase inhibitor used to treat metastatic or locally advanced epithelioid sarcoma not eligible for complete resection.[L11476] Tazemetostat was first named in literature as EPZ-6438.[A190363]_x000D_ _x000D_ Tazemetaostat was granted FDA approval on 23 January 2020.[L11476]	Tazemetostat is indicated to treat adult and pediatric patients 16 years and older with metastatic or locally advanced epithelioid sarcoma that is not eligible for complete resection.[L11476]	2.16667	-1.02365	2.37917	0.20759	0.153
DB07335	3-[4-AMINO-1-(1-METHYLETHYL)-1H-PYRAZOLO[3,4-D]PYRIMIDIN-3-YL]PHENOL	SRC,PIK3CG,SRC target ,PIK3CG target			1.5	-1.02362	1.806	0.298938	0.153007
DB13869	2-Methoxy-6-{(E)-[(4-methylphenyl)imino]methyl}phenol	ESR2,ESR1,ESR2 target ,ESR1 target	TIMBD is an azaresveratrol analog.		1.5	-1.02345	1.872	0.363478	0.153048
DB07252	3-({4-[(5-chloro-1,3-benzodioxol-4-yl)amino]pyrimidin-2-yl}amino)benzenesulfonamide	EPHB4,EPHB4 target			2	-1.0224	2.562	0.549687	0.153296
DB02889	4-O-(4,6-Dideoxy-4-{[4,5,6-Trihydroxy-3-(Hydroxymethyl)Cyclohex-2-En-1-Yl]Amino}-Beta-D-Lyxo-Hexopyranosyl)-Alpha-D-Erythro-Hexopyranose	AMY2A,AMY2A target			2	-1.0188	2.649	0.637024	0.154149
DB16370	Mezagitamab	CD38,CD38 target inhibitor	Mezagitamab is under investigation in clinical trial NCT04278924 (Study to Evaluate Safety, Tolerability, and Efficacy of TAK-079 in Participants With Persistent/chronic Primary Immune Thrombocytopenia).		2	-1.01783	2.553	0.543315	0.15438
DB04881	Elacridar	ABCB1,ABCG2,ABCB1 transporter inhibitor,ABCG2 transporter inhibitor	Elacridar (GW120918) is an oral bioenhancer that targets multiple drug resistance in tumors. In many cases, the appearance of multidrug resistance in cancer is due to a change in expression of protein inhibitors. As of August 2007 elacridar was not listed on GSK's product pipeline. Development is assumed to have been discontinued.	For the treatment of solid tumors.	2	-1.01546	2.375	0.36929	0.154943
DB14895	Vibegron	ADRB3,ABCB1,CYP3A4,ADRB3 target agonist,ABCB1 transporter substrate,CYP3A4 enzyme substrate	Vibegron is a potent, selective beta-3 adrenergic receptor (β3) agonist that relaxes the detrusor smooth muscle of the bladder, thereby increasing bladder capacity.[L28305] Vibegron was first approved in Japan in September 2018 for the treatment of overactive bladder,[A226050] a condition associated with distressing symptoms of urge urinary incontinence, urgency, and urinary frequency, and reduce…	Vibegron is indicated for the treatment of overactive bladder (OAB) with symptoms of urge urinary incontinence, urgency, and urinary frequency in adults.[L28305]	2	-1.01394	2.29067	0.28667	0.155305
DB00637	Astemizole	HRH1,CYP2D6,CYP2D6,ABCB1,CYP2J2,CYP3A4,CYP3A7,CYP3A7,CYP3A5,KCNH1,KCNH2,MAPT,ABCB11,HRH1 target antagonist,CYP2D6 enzyme substrate,CYP2D6 enzyme substrate,ABCB1 transporter inhibitor,CYP2J2 enzyme substrate,CYP3A4 enzyme substrate|inhibitor,CYP3A7 enzyme substrate,CYP3A7 enzyme substrate,CYP3A5 enzyme substrate,KCNH1 target ,KCNH2 target inhibitor,MAPT target ,ABCB11 transporter substrate	Astemizole is a long-acting, non-sedating second generation antihistamine used in the treatment of allergy symptoms. It was withdrawn from market by the manufacturer in 1999 due to the potential to cause arrhythmias at high doses, especially when when taken with CYP inhibitors or grapefruit juice.	Astemizole was indicated for use in the relieving allergy symptoms, particularly rhinitis and conjunctivitis. It has been withdrawn from the market however due to concerns of arrhythmias.	2.22222	-1.01305	2.39489	0.170442	0.155517
DB02032	Epicaptopril	ACE,ACE target			2	-1.01168	2.56	0.553534	0.155845
DB09102	Daclatasvir	CYP3A43,ABCG2,CYP3A4,SLCO1B1,CYP3A7,CYP3A7,CYP3A5,SLCO1B3,ABCB1,CYP3A43 enzyme substrate,ABCG2 transporter inhibitor,CYP3A4 enzyme substrate,SLCO1B1 transporter inhibitor,CYP3A7 enzyme substrate,CYP3A7 enzyme substrate,CYP3A5 enzyme substrate,SLCO1B3 transporter inhibitor,ABCB1 transporter substrate|inhibitor	Daclatasvir is a direct-acting antiviral agent against Hepatitis C Virus (HCV) used for the treatment of chronic HCV genotype 1 and 3 infection. It is marketed under the name DAKLINZA and is contained in daily oral tablets as the hydrochloride salt form . Hepatitis C is an infectious liver disease caused by infection with Hepatitis C Virus (HCV). HCV is a single-stranded RNA virus that is categor…	Indicated for use with sofosbuvir, with or without ribavirin, for the treatment of chronic HCV genotype 1a/b or 3 infection. The dosing regimen of 60mg daclatasvir 60 mg with 400mg sofosbuvir once a day is recommended for both genontypes. _x000D_ _x000D_ Resistance: Reduced susceptibility to daclatasvir was associated with the polymorphisms at NS5A amino acid positions M28, Q30, L31, and Y93 in g…	2.33333	-1.01119	2.56933	0.23339	0.155964
DB01248	Docetaxel	BCL2,ABCC2,MAP4,NR1I2,ABCC10,SLC22A7,ABCC1,CYP3A4,CYP1B1,MAPT,CYP3A7,CYP3A7,CYP3A5,SLCO1B3,TUBB1,MAP2,ABCG2,ABCB1,BCL2 target ,ABCC2 transporter substrate,MAP4 target ,NR1I2 target binder,ABCC10 transporter substrate,SLC22A7 transporter substrate,ABCC1 transporter substrate,CYP3A4 enzyme substrate|inhibitor,CYP1B1 enzyme binder,MAPT target ,CYP3A7 enzyme substrate,CYP3A7 enzyme substrate,CYP3A5 e…	Docetaxel is a clinically well established anti-mitotic chemotherapy medication used mainly for the treatment of breast, ovarian, and non-small cell lung cancer. Docetaxel reversibly binds to tubulin with high affinity in a 1:1 stoichiometric ratio	For the treatment of patients with locally advanced or metastatic breast cancer after failure of prior chemotherapy. Also used as a single agent in the treatment of patients with locally advanced or metastatic non-small cell lung cancer after failure of prior platinum-based chemotherapy. It is also used in combination with prednisone, in the treatment of patients with androgen independent (hormon…	2.07692	-1.011	2.21546	0.137031	0.156008
DB04343	Glyoxylic acid	SLC16A3,SLC16A3,SLC16A3 transporter substrate,SLC16A3 transporter substrate			2	-1.01001	2.589	0.583163	0.156245
DB07344	3,6,9,12,15-PENTAOXAHEPTADECAN-1-OL	MCAT,MCAT target			2	-1.00918	2.596	0.590579	0.156445
DB07045	(2R,3R,4S,5R)-2-[6-amino-8-[(3,4-dichlorophenyl)methylamino]purin-9-yl]-5-(hydroxymethyl)oxolane-3,4-diol	BAG1,HSPA8,HSPA8,HSPA8,BAG1 target ,HSPA8 target ,HSPA8 target ,HSPA8 target			1.5	-1.00551	1.8165	0.314766	0.157326
DB05076	Fenretinide	RBP4,RBP4 carrier	A synthetic retinoid that is used orally as a chemopreventive against prostate cancer and in women at risk of developing contralateral breast cancer. It is also effective as an antineoplastic agent.	Investigated for use/treatment in macular degeneration.	2	-1.00454	2.536	0.533577	0.157559
DB12742	Amuvatinib	FLT3,MET,PDGFRA,KIT,RAD51,RET,FLT3 target ,MET target ,PDGFRA target ,KIT target ,RAD51 target ,RET target	Amuvatinib has been used in trials studying the treatment of Solid Tumors and Small Cell Lung Carcinoma. Amuvatinib is an oral, selective multi-targeted tyrosine kinase inhibitor that suppresses c-MET, c-RET and the mutant forms of c-KIT, PDGFR and FLT3. Amuvatinib also suppresses Rad51 protein, a critical component of double-stranded DNA repair in cancer cells.	Amuvatinib is a selective multi-targeted tyrosine kinase inhibitor that suppresses c-MET, c-RET and the mutant forms of c-KIT, PDGFR and FLT3. Amuvatinib also suppresses Rad51 protein, a critical component of double-stranded DNA repair in cancer cells.	1.83333	-0.999891	1.99183	0.158517	0.158682
DB06460	Enrasentan	EDNRB,EDNRA,EDNRB target ,EDNRA target		Investigated for use/treatment in congestive heart failure, chronic obstructive pulmonary disease (COPD), and benign prostatic hyperplasia.	2	-0.99927	2.37	0.37027	0.158832
DB07638	(3AS,4R,9BR)-2,2-DIFLUORO-4-(4-HYDROXYPHENYL)-1,2,3,3A,4,9B-HEXAHYDROCYCLOPENTA[C]CHROMEN-8-OL	ESR1,ESR2,ESR1 target ,ESR2 target			1.5	-0.999116	1.8755	0.375832	0.158869
DB00700	Eplerenone	CYP3A5,CYP3A4,NR3C2,CYP11B2,CYP3A5 enzyme substrate,CYP3A4 enzyme substrate,NR3C2 target antagonist,CYP11B2 enzyme inhibitor	Eplerenone, an aldosterone receptor antagonist similar to spironolactone, has been shown to produce sustained increases in plasma renin and serum aldosterone, consistent with inhibition of the negative regulatory feedback of aldosterone on renin secretion. The resulting increased plasma renin activity and aldosterone circulating levels do not overcome the effects of eplerenone. Eplerenone selecti…	For improvement of survival of stable patients with left ventricular systolic dysfunction (ejection fraction <40%) and clinical evidence of congestive heart failure after an acute myocardial infarction.	2	-0.998768	2.3	0.30037	0.158954
DB05882	CHF 4227	ESR1,ESR2,ESR1 target ,ESR2 target	CHF 4227 is a new selective estrogen receptor modulator (SERM). The compound has a high receptor affinity and has shown promising efficacy in the prevention of bone loss in animal models of osteoporosis. Additionally, the compound has shown no uterotrophic activity suggesting a potential therapeutic advantage over drugs normally used in postmenopausal therapy.	Investigated for use/treatment in osteoporosis.	1.5	-0.997402	1.871	0.371966	0.159285
DB09232	Cilnidipine	CYP3A4,CACNA1A,CACNA1A,CACNA1B,CYP3A4 enzyme substrate,CACNA1A target antagonist,CACNA1A target antagonist,CACNA1B target antagonist	Cilnidipine is a dihydropyridine calcium antagonist. It was jointly developed by Fuji Viscera Pharmaceutical Company, Japan and Ajinomoto, Japan and approved in 1995. Compared with other calcium antagonists, cilnidipine can act on the N-type calcium channel that existing sympathetic nerve end besides acting on L-type calcium channel that similar to most of the calcium antagonists. This drug is ap…	Cilnidipine is indicated for the management of hypertension for end-organ protection.[L1436] It is reported to be useful in elderly patients and in those with diabetes and albuminuria. Cilnidipine has been increasingly used in patients with chronic kidney disease _x000D_ _x000D_ Hypertension is the term used to describe the presence of high blood pressure. The blood pressure is generated by the f…	2	-0.996717	2.297	0.297978	0.159451
DB09059	Atosiban	OXTR,AVPR1B,AVPR1A,AVPR2,OXTR target antagonist,AVPR1B target antagonist,AVPR1A target antagonist,AVPR2 target antagonist	Atosiban is an inhibitor of the hormones oxytocin and vasopressin. It is used intravenously to halt premature labor. Although initial studies suggested it could be used as a nasal spray and hence would not require hospital admission, it is not used in that form. Atobisan was developed by the Swedish company Ferring Pharmaceuticals. It was first reported in the literature in 1985. Atosiban is lice…	Atosiban is indicated for use in delaying imminent pre-term birth in pregnant adult women with: _x000D_ _x000D_ - regular uterine contractions of at least 30 s duration at a rate of at least 4 per 30 min_x000D_ - a cervical dilation of 1-3cm (0-3cm for nulliparas) and effacement of at least 50%_x000D_ - a gestational age of 24-33 weeks_x000D_ - a normal fetal heart rate	2.25	-0.99441	2.5455	0.297161	0.160012
DB00823	Ethynodiol diacetate	ESR1,CYP3A4,PGR,ESR1 target agonist,CYP3A4 enzyme substrate,PGR target agonist	A synthetic progestational hormone used alone or in combination with estrogens as an oral contraceptive. Although etynodiol or ethynodiol are sometimes used as a synonym for ethynodiol diacetate, what is usually being referred to is actually ethynodiol diacetate and not ethynodiol (which is a separate drug that has never been marketed, see [DB13866]).	For the prevention of pregnancy in women who elect to use this product as a method of contraception.	1.66667	-0.992368	1.91933	0.25461	0.160509
DB09535	Octocrylene	ESR1,ESR2,ESR1 target ,ESR2 target	Octocrylene is a compound often used as an additive in sun screen, and is thought to have skin moisturizing effects because of its emollient properties. What makes this chemical such a popular additive to sun block, is its ability to neutralize UV radiation dissipated by sunlight, and to minimize skin damage from prolonged sun exposure. Octocrylene is also often combined with avobenzone, another …	In the US, Octocrylene has been evaluated by the FDA and is considered safe for use up to 10% in the formula. Similarly, the EU allows its use up to 10% in a formula while Health Canada allows a maximum use level of 12%.	1.5	-0.992039	1.873	0.375993	0.160589
DB09536	Titanium dioxide	MARCO,MARCO target	Titanium dioxide, also known as titanium(IV) oxide or titania, is the naturally occurring oxide of titanium. It is used as a pigment under the names titanium white, Pigment White 6 (PW6), or CI 77891. It is typically extracted from ilmenite, rutile and anatase.	Titanium dioxide is used in most sunscreens to block UVA and UVB rays, similar to [zinc oxide].	1.5	-0.992039	1.873	0.375993	0.160589
DB11477	Xylazine	ADRA2C,ADRA2C target agonist	Xylazine is a clonidine analog which acts as an agonist at α2 adrenoceptors. Veterinarians also use xylazine as an emetic, especially in cats.		2	-0.989905	2.606	0.61218	0.16111
DB04187	(9S,10S)-9-(S-glutathionyl)-10-hydroxy-9,10-dihydrophenanthrene	GSTM1,GSTM1 target			2	-0.989683	2.557	0.562806	0.161164
DB04188	MDL72527	SMOX,SMOX target inhibitor			2	-0.989683	2.557	0.562806	0.161164
DB01178	Chlormezanone	TSPO,TSPO target agonist	A non-benzodiazepine that is used in the management of anxiety. It has been suggested for use in the treatment of muscle spasm.	Used in the management of anxiety and in the treatment of muscle spasm.	2	-0.989444	2.577	0.583156	0.161223
DB00825	Levomenthol	CACNA1A,CACNA1A,TRPV3,CYP3A4,OPRK1,TRPA1,TRPM8,CACNA1A target antagonist,CACNA1A target antagonist,TRPV3 target inducer,CYP3A4 enzyme substrate,OPRK1 target agonist,TRPA1 target inducer,TRPM8 target inducer	Menthol is a covalent organic compound made synthetically or obtained from peppermint or other mint oils. Forming clear or white waxy, crystalline substance, menthol is typically solid at room temperature. (-)-Menthol is the naturally-occurring and main form of menthol, and is assigned the (1R,2S,5R) configuration. Menthol mediates anesthetic properties and anti-irritating properties locally, thu…	Used to treat occasional minor irritation, pain, sore mouth, and sore throat as well as cough associated with a cold or inhaled irritants.	2.25	-0.986381	2.5205	0.274235	0.161973
DB01236	Sevoflurane	GLRA1,GRIA1,GABRA1,MT-ND1,CCDC51,ATP2C1,CYP3A4,CYP2A6,CYP2B6,ALB,CYP2E1,GLRA1 target agonist,GRIA1 target antagonist,GABRA1 target agonist,MT-ND1 target unknown,CCDC51 target activator,ATP2C1 target inhibitor,CYP3A4 enzyme substrate,CYP2A6 enzyme substrate,CYP2B6 enzyme substrate,ALB carrier ,CYP2E1 enzyme substrate	Sevoflurane, also called fluoromethyl, is an ether inhalation anaesthetic agent used for the induction and maintenance of general anesthesia. It is a volatile, non-flammable, non-irritant, and easy-to-administer compound with a low solubility profile and blood-to-gas partition coefficient.	Used for induction and maintenance of general anesthesia in adult and pediatric patients for inpatient and outpatient surgery.	2.125	-0.986254	2.30388	0.181368	0.162004
DB00631	Clofarabine	RRM1,DCK,POLA1,ABCG2,RRM1 target inhibitor,DCK enzyme substrate,POLA1 target inhibitor,ABCG2 transporter substrate	Clofarabine is a purine nucleoside antimetabolite that is being studied in the treatment of cancer. It is marketed as Clolar in the U.S. and Canada, or Evoltra in Europe, Australia, and New Zealand. Clofarabine is used in paediatrics to treat a type of leukaemia called relapsed or refractory acute lymphoblastic leukaemia (ALL), only after at least two other types of treatment have failed. It is n…	For the treatment of pediatric patients 1 to 21 years old with relapsed or refractory acute lymphocytic (lymphoblastic) leukemia after at least two prior regimens. It is designated as an orphan drug by the FDA for this use.	2	-0.982531	2.23825	0.242486	0.162919
DB08565	L-1-naphthyl-2-acetamido-ethane boronic acid	CTRB1,CTRB1 target			2	-0.981981	2.54	0.549909	0.163055
DB01727	Isocitric Acid	ACO2,IDH2,IDH1,ACO2 target ,IDH2 target ,IDH1 target			2	-0.981401	2.28567	0.291081	0.163198
DB11726	Encenicline	CHRNA7,CHRNA7,CHRNA7 target partial agonist,CHRNA7 target partial agonist	Encenicline has been investigated for the treatment of Cognition, Schizophrenia, Alzheimer's Disease, Cardiac Repolarization, and Central Nervous System Diseases.		2	-0.980828	2.546	0.556672	0.163339
DB07899	(2S) N-acetyl-L-alanyl-╬▒L-phenylalanyl-chloroethylketone	CTRB1,CTRB1 target			2	-0.980692	2.541	0.551651	0.163372
DB05487	Custirsen	ESR1,NFKB2,NFKB1,ESR1 target ,NFKB2 target ,NFKB1 target	Custirsen is a benzopyran with potential antineoplastic activity. Custirsen acts as a selective estrogen receptor modulator (SERM), inhibiting the proliferation of estrogen-sensitive breast cancer cells. This agent also inhibits growth and induces apoptosis of glioblastoma cells via a mechanism independent of estrogen receptor-related mechanisms. Custirsen is also being investigated in the treatm…	Investigated for use/treatment in brain cancer and breast cancer.	1.33333	-0.980286	1.623	0.295492	0.163472
DB16695	Amivantamab	FCGR3A,EGFR,MET,FCGR3A target inducer,EGFR target antibody|downregulator,MET target antagonist|antibody	Amivantamab, also known as JNJ-61186372, is an anti-EGFR-MET bispecific antibody, derived from Chinese hamster ovary cells, approved for the treatment of adult patients with locally advanced or metastatic non-small cell lung cancer (NSCLC) with epidermal growth factor receptor (EGFR) exon 20 insertion mutations, as detected by an FDA-approved test, whose disease has progressed on or after platinu…	Amivantamab is indicated in the treatment of adult patients with locally advanced or metastatic non-small cell lung cancer (NSCLC) with epidermal growth factor receptor (EGFR) exon 20 insertion mutations, whose disease has progressed on or after platinum-based chemotherapy.[L34193]	1.66667	-0.979663	1.92167	0.260294	0.163626
DB02074	Butenoic Acid	FABP1,FABP1 carrier			2	-0.979397	2.585	0.597306	0.163692
DB07256	3-({4-[(5-CHLORO-1,3-BENZODIOXOL-4-YL)AMINO]PYRIMIDIN-2-YL}AMINO)BENZAMIDE	EPHB4,EPHB4 target			2	-0.977451	2.536	0.548365	0.164173
DB07255	N'-(5-CHLORO-1,3-BENZODIOXOL-4-YL)-N-(3-MORPHOLIN-4-YLPHENYL)PYRIMIDINE-2,4-DIAMINE	EPHB4,EPHB4 target			2	-0.976092	2.55	0.563471	0.164509
DB03403	Cytidine-5'-Monophosphate	UCK2,UCK2,CMPK1,UCK2 target ,UCK2 target ,CMPK1 target	A pyrimidine ribonucleoside 5'-monophosphate having cytosine as the nucleobase.		2	-0.974252	2.351	0.360276	0.164966
DB00095	Efalizumab	ITGAL,ITGAX,ITGAL target antibody,ITGAX target antibody	Humanized IgG1 kappa isotype monoclonal antibody that binds to human CD11a. Efalizumab has a molecular weight of approximately 150 kilodaltons and is produced in a Chinese hamster ovary mammalian cell expression system in a nutrient medium containing the antibiotic gentamicin.	For the treatment of adult patients with moderate to severe chronic plaque psoriasis, who are candidates for phototherapy or systemic therapy.	2	-0.971838	2.354	0.364258	0.165566
DB05829	Parathyroid hormone	PTH2R,PTH1R,PTH2R target activator,PTH1R target activator	Parathyroid hormone (PTH) is a single-chain polypeptide composed of 84 amino acids. Available as Preotact, it is an identical form of human recombinant hormome which produced as a fusion protein undergoeing post-translational processing involving the cleavage of the OmpA leader sequence, leaving the mature protein as a single-chain 84 amino-acids polypeptide (9.4 kDa)._x000D_ _x000D_ Preotact is …	For use/treatment in osteoporosis.	2	-0.968765	2.3505	0.361801	0.166331
DB08020	(3AS,4R,9BR)-4-(4-HYDROXYPHENYL)-6-(METHOXYMETHYL)-1,2,3,3A,4,9B-HEXAHYDROCYCLOPENTA[C]CHROMEN-8-OL	ESR2,ESR1,ESR2 target ,ESR1 target			1.5	-0.966684	1.881	0.394131	0.166851
DB01698	Rutin	AKR1C3,CBR1,CYP3A4,AKR1C3 target ,CBR1 target ,CYP3A4 enzyme inducer	A flavonol glycoside found in many plants, including buckwheat; tobacco; forsythia; hydrangea; viola, etc. It has been used therapeutically to decrease capillary fragility.		2	-0.965652	2.28967	0.29997	0.167109
DB08454	N-(5-METHYL-1H-PYRAZOL-3-YL)-2-PHENYLQUINAZOLIN-4-AMINE	CAMK1D,CAMK1D target			2	-0.964225	2.539	0.558998	0.167467
DB02831	Dihydrogenphosphate	DCXR,DCXR target			2	-0.96297	2.551	0.572188	0.167781
DB07249	N-(5-chloro-1,3-benzodioxol-4-yl)-6-methoxy-7-(3-piperidin-1-ylpropoxy)quinazolin-4-amine	EPHB4,EPHB4 target			2	-0.958292	2.531	0.554111	0.168958
DB13166	Zofenopril	ACE,ACE target inhibitor	Zofenopril is employed as both a cardioprotective and anti-hypertensive agent. It is an angiotensin-converting enzyme (ACE) inhibitor.		2	-0.956325	2.525	0.548976	0.169454
DB03886	Biopterin	SPR,PTS,DHFR,SPR target ,PTS target ,DHFR target	A natural product that has been considered as a growth factor for some insects. [PubChem]		2	-0.954939	2.275	0.287977	0.169804
DB07251	N'-(3-CHLORO-4-METHOXY-PHENYL)-N-(3,4,5-TRIMETHOXYPHENYL)-1,3,5-TRIAZINE-2,4-DIAMINE	EPHB4,EPHB4 target			2	-0.9548	2.542	0.567658	0.16984
DB06318	AVE9633	CD33,CYP3A4,CD33 target ,CYP3A4 enzyme inhibitor	AVE9633 is an anti-CD33 monoclonal antibody-DM4 conjugate.	Investigated for use/treatment in leukemia (myeloid).	2	-0.952618	2.364	0.382105	0.170392
DB03917	N-Ethylretinamide	RBP4,RBP4 carrier	N-Ethylretinamide is the ethylamide of all-trans B-retinoic acid.		2	-0.950631	2.546	0.574355	0.170896
DB07383	N-(1-BENZYL-3,3,3-TRIFLUORO-2,2-DIHYDROXY-PROPYL)-ACETAMIDE	CTRB1,CTRB1 target			2	-0.950603	2.561	0.590152	0.170903
DB11574	Elbasvir	CYP3A43,CYP3A4,CYP3A7,CYP3A7,CYP3A5,ABCB1,CYP3A43 enzyme substrate,CYP3A4 enzyme substrate,CYP3A7 enzyme substrate,CYP3A7 enzyme substrate,CYP3A5 enzyme substrate,ABCB1 transporter substrate|inhibitor	Elbasvir is a direct-acting antiviral medication used as part of combination therapy to treat chronic hepatitis C, an infectious liver disease caused by infection with hepatitis C virus (HCV). HCV is a single-stranded RNA virus that is categorized into nine distinct genotypes, with genotype 1 being the most common in the United States, affecting 72% of all chronic HCV patients.[L852] Treatment op…	Elbasvir, when used in combination with [grazoprevir] as the combination product Zepatier, is indicated for use with or without [ribavirin] for the treatment of chronic HCV genotypes 1 or 4 infection in adults.[L10253]	2	-0.947966	2.27567	0.290798	0.171573
DB07712	3-ETHYL-2-(4-HYDROXYPHENYL)-2H-INDAZOL-5-OL	ESR1,NCOA2,ESR1 target ,NCOA2 target			1.5	-0.947654	1.776	0.291246	0.171653
DB02109	Hadacidin	ADSSL1,ADSSL1 target			2	-0.946106	2.588	0.621495	0.172047
DB08871	Eribulin	BCL2,TUBB1,BCL2 target ,TUBB1 target	Eribulin is a microtubule inhibitor indicated for the treatment of patients with metastatic breast cancer who have previously received at least two chemotherapeutic regimens for the treatment of metastatic disease. Eribulin was isolated from the marine sponge Halichondria okadai. Eribulin is also being investigated for use in the treatment of advanced solid tumors [A7439].	For the treatment of patients with metastatic breast cancer who have previously received at least two chemotherapeutic regimens for the treatment of metastatic cancer.	1.5	-0.944929	1.7775	0.293673	0.172348
DB04638	2,5-di-tert-butylhydroquinone	ATP2A1,ATP2A1 target			2	-0.942496	2.537	0.569764	0.17297
DB04639	Biphenylalanine	IGHG1,IGHG1,IGHG1,IGHG1 target ,IGHG1 target ,IGHG1 target			2	-0.942496	2.537	0.569764	0.17297
DB06317	Elotuzumab	SLAMF7,SLAMF7 target modulator	Elotuzumab is a humanized IgG1 (Immunoglobulin G) monoclonal antibody indicated in combination with lenalidomide and dexamethasone for the treatment of patients with multiple myeloma who have received one to three prior therapies. Elotuzumab targets SLAMF7, also known as Signaling Lymphocytic Activation Molecule Family member 7, a cell surface glycoprotein. Elotuzumab consists of the complementar…	Indicated in combination with lenalidomide and dexamethasone for the treatment of patients with multiple myeloma who have received one to three prior therapies.	2	-0.942485	2.516	0.547489	0.172972
DB09331	Daratumumab	CD38,CD38 target antibody	Daratumumab is an immunoglobulin G1 kappa monoclonal antibody developed by Janssen and Genmab.[A7935] It was first described in the literature in 2010 as a monoclonal antibody that targets CD38+ multiple myeloma cells; the first of its kind.[A199002]_x000D_ _x000D_ Daratumumab was granted FDA approval on 16 November 2015.[L13290] It is approved for the treatment of multiple myeloma as monotherapy…	Daratumumab is indicated as an intravenous injection alone or in combination with other medications for the treatment of multiple myeloma.[L13290] It is available as a combination product with [hyaluronidase] for the treatment of adults with multiple myeloma as monotherapy or combination therapy and light chain amyloidosis in combination with other drugs.[L13296]	2	-0.940881	2.533	0.56649	0.173383
DB01157	Trimetrexate	SLC19A1,SLC19A1,DHFR,SLC19A1 transporter substrate,SLC19A1 transporter substrate,DHFR target inhibitor	A nonclassical folic acid inhibitor through its inhibition of the enzyme dihydrofolate reductase. It is being tested for efficacy as an antineoplastic agent and as an antiparasitic agent against pneumocystis pneumonia in AIDS patients. Myelosuppression is its dose-limiting toxic effect.	For use, with concurrent leucovorin administration (leucovorin protection), as an alternative therapy for the treatment of moderate-to-severe <i>Pneumocystis carinii</i> pneumonia (PCP) in immunocompromised patients, including patients with the acquired immunodeficiency syndrome (AIDS). Also used to treat several types of cancer including colon cancer.	2	-0.940621	2.347	0.368905	0.17345
DB01963	Phenylethane Boronic Acid	CTRB1,CTRB1 target			2	-0.94001	2.513	0.545739	0.173606
DB06333	Trodusquemine	SLC6A2,PTPN1,SLC6A3,SLC6A2 target ,PTPN1 target ,SLC6A3 target	Trodusquemine, a spermine metabolite of cholesterol, is a naturally occurring aminosterol that inhibits protein tyrosine phosphatase 1B. It has demonstrated the ability to stimulate regeneration of heart and multiple other tissues in animal models [A176600].	Investigated for use/treatment in obesity and diabetes mellitus type 2.	2	-0.939717	2.26767	0.284837	0.173681
DB06558	Tezosentan	EDNRB,EDNRA,EDNRB target ,EDNRA target	Tezosentan is an intravenous endothelin receptor A/B antagonist. Tezosentan was initially developed for vasodilation in patients with acute heart failure but studies have shown that it does not assist in the treatment of dyspnea or prevent cardiovascular events.	Investigated for use/treatment in congestive heart failure, liver disease, and heart disease.	2	-0.93878	2.353	0.37602	0.173922
DB07254	N-[3-[[4-[(5-CHLORO-1,3-BENZODIOXOL-4-YL)AMINO]PYRIMIDIN-2-YL]AMINO]PHENYL]METHANESULFONAMIDE	EPHB4,EPHB4 target			2	-0.938124	2.517	0.5511	0.17409
DB06090	Bradanicline	CHRNA7,CHRNA7,CHRNA7 target ,CHRNA7 target	Bradanicline, a novel small molecule that modulates the activity of the neuronal nicotinic receptor (NNR) subtype known as alpha7(α7). Bradanicline belongs to a new class of drugs for the treatment of central nervous system diseases and disorders.	Investigated for use/treatment in neurologic disorders.	2	-0.937598	2.539	0.574873	0.174225
DB09230	Azelnidipine	CACNB1,CYP3A4,CACNB1 target agonist,CYP3A4 enzyme substrate	Azelnidipine is a dihydropyridine calcium channel blocker. It is marketed by Daiichi-Sankyo pharmaceuticals, Inc. in Japan. It has a gradual onset of action and produces a long-lasting decrease in blood pressure, with only a small increase in heart rate, unlike some other calcium channel blockers [L1379]. It is currently being studied for post-ischemic stroke management [L1380].	For the treatment of hypertension.	2	-0.937324	2.345	0.368069	0.174296
DB08047	4-[1-allyl-7-(trifluoromethyl)-1H-indazol-3-yl]benzene-1,3-diol	ESR1,NCOA2,ESR1 target ,NCOA2 target			1.5	-0.936923	1.767	0.284975	0.174399
DB00020	Sargramostim	CSF2RB,SDC2,IL3RA,CSF2RA,PRG2,CSF2RB target agonist,SDC2 target agonist,IL3RA target agonist,CSF2RA target agonist,PRG2 target	Sargramostim is a human recombinant granulocyte macrophage colony-stimulating factor (GM-CSF) expressed in yeast. It is a glycoprotein that is 127 residues. Substitution of Leu23 leads to a difference from native protein.	For the treatment of cancer and bone marrow transplant	2	-0.936232	2.1896	0.202514	0.174577
DB09421	Protirelin	TRHR,TRHR target ligand	Protirelin is the pharmaceutically available synthetic analogue of the endogenous peptide thyrotropin-releasing hormone (TRH). It is a tri-peptide tropic hormone, released by the hypothalamus, that stimulates the release of Thyroid Stimulating Hormone (TSH) and prolactin from the anterior pituitary. _x000D_ _x000D_ Although not currently available in any FDA-approved product, protirelin is a comp…		2	-0.935977	2.524	0.559843	0.174643
DB11691	Naldemedine	UGT1A3,OPRD1,OPRM1,OPRK1,CYP3A7,CYP3A7,ABCB5,UGT1A3 enzyme substrate,OPRD1 target antagonist,OPRM1 target antagonist,OPRK1 target antagonist,CYP3A7 enzyme substrate,CYP3A7 enzyme substrate,ABCB5 transporter substrate	Naldemedine is an opioid receptor antagonist [FDA Label]. It is a modified form of [DB00704] to which a side chain has been added to increase molecular weight and polar surface area resulting in restricted transport across the blood brain barrier. Naldemedine was approved in 2017 in both the US and Japan for the treatment of Opioid-induced Constipation.	For the treatment of opioid-induced constipation [FDA Label].	2.2	-0.935903	2.4196	0.23464	0.174662
DB00599	Thiopental	GABRA4,GABRA5,CHRM3,GRIK2,CHRNA7,CHRNA7,FAAH,GABRA6,CYP2C19,CHRNA4,CYP3A7,CYP3A7,GABRA1,GABRA2,GRIA2,GABRA3,GABRA4 target potentiator,GABRA5 target potentiator,CHRM3 target ,GRIK2 target antagonist,CHRNA7 target antagonist,CHRNA7 target antagonist,FAAH target inhibitor,GABRA6 target potentiator,CYP2C19 enzyme substrate,CHRNA4 target antagonist,CYP3A7 enzyme substrate,CYP3A7 enzyme substrate,GABRA…	A barbiturate that is administered intravenously for the induction of general anesthesia or for the production of complete anesthesia of short duration. It is also used for hypnosis and for the control of convulsive states. It has been used in neurosurgical patients to reduce increased intracranial pressure. It does not produce any excitation but has poor analgesic and muscle relaxant properties.…	For use as the sole anesthetic agent for brief (15 minute) procedures, for induction of anesthesia prior to administration of other anesthetic agents, to supplement regional anesthesia, to provide hypnosis during balanced anesthesia with other agents for analgesia or muscle relaxation, for the control of convulsive states during or following inhalation anesthesia or local anesthesia, in neurosurg…	2.23077	-0.935171	2.36238	0.140739	0.17485
DB07195	4-[(1S,2S,5S)-5-(HYDROXYMETHYL)-6,8,9-TRIMETHYL-3-OXABICYCLO[3.3.1]NON-7-EN-2-YL]PHENOL	ESR1,NCOA2,ESR1 target ,NCOA2 target			1.5	-0.934894	1.768	0.286664	0.174922
DB08693	L-1-(4-chlorophenyl)-2-(acetamido)ethane boronic acid	CTRB1,CTRB1 target			2	-0.932865	2.544	0.58315	0.175445
DB01089	Deserpidine	SLC18A2,SLC18A2 target inhibitor	Deserpidine is an ester alkaloid drug isolated from Rauwolfia canescens (family Apocynaceae) with antipsychotic and antihypertensive properties that has been used for the control of high blood pressure and for the relief of psychotic behavior.	For the treatment of hypertension.	2	-0.932063	2.536	0.575069	0.175652
DB03701	Vanoxerine	CYP3A4,SLC6A3,CYP3A4 enzyme substrate,SLC6A3 target			2	-0.929276	2.339	0.3648	0.176373
DB07253	N'-(5-chloro-1,3-benzodioxol-4-yl)-N-(3-methylsulfonylphenyl)pyrimidine-2,4-diamine	EPHB4,EPHB4 target			2	-0.92883	2.512	0.551231	0.176489
DB08374	Phenylalanylmethylchloride	CTRB1,CTRB1 target			2	-0.928527	2.531	0.571873	0.176567
DB08377	N-[4-(4-nitrophenylphospho)butanoyl]-D-alanine	IGHG1,IGHG1,IGHG1,IGHG1 target ,IGHG1 target ,IGHG1 target			2	-0.928527	2.531	0.571873	0.176567
DB06283	Ziconotide	CACNA1B,CACNA1A,CACNA1A,CACNA1B target inhibitor,CACNA1A target inhibitor,CACNA1A target inhibitor	Ziconotide (also known as SNX-111) is a neurotoxic peptide derived from the cone snail _Conus magus_ comprising 25 amino acids with three disulphide bonds.[A202835, L13389] Other such peptides, collectively termed conotoxins, exist, and some have shown efficacy in binding specific subsets of calcium channels; ziconotide is used in part because it can be synthesized without loss of proper bond for…	Ziconotide is indicated for the management of severe chronic pain in patients refractory to other treatments, and for whom intrathecal therapy is warranted.[L13389]	2	-0.928352	2.327	0.352237	0.176613
DB14731	Tagraxofusp	IL3RA,ARL2,IL3RA target binder,ARL2 target binder	Tagraxofusp is an IL-3 conjugated truncated diphtheria toxin.[L4895] It is composed by the catalytic and translocation domains of diphtheria toxin fused via Met-His linker to a full-length human IL-3.[L4897, L4898] Tagraxofusp was developed by Stemline Therapeutics Inc and FDA approved on December 21, 2018, as the first therapy for blastic plasmacytoid dendritic cell neoplasm.[L4894] This drug ac…	Tagraxofusp is indicated for the treatment of blastic plasmacytoid dendritic cell neoplasm (BPDCN) in adults and pediatric patients over 2 years old. This treatment allows an alternative for the previous intense treatment which consisted of intensive chemotherapy followed by bone marrow transplantation.[L4893]_x000D_ _x000D_ BPDCN is a rare hematologic malignancy derived from plasmacytoid dendrit…	2	-0.928191	2.3275	0.352837	0.176654
DB01170	Guanethidine	SLC6A2,SLC6A2 target inducer	An antihypertensive agent that acts by inhibiting selectively transmission in post-ganglionic adrenergic nerves. It is believed to act mainly by preventing the release of norepinephrine at nerve endings and causes depletion of norepinephrine in peripheral sympathetic nerve terminals as well as in tissues. [PubChem]	For the treatment of moderate and severe hypertension, either alone or as an adjunct, and for the treatment of renal hypertension.	2	-0.927975	2.498	0.536653	0.17671
DB00107	Oxytocin	OXTR,PREP,LNPEP,AGER,OXT,OXTR target agonist,PREP enzyme substrate,LNPEP enzyme substrate,AGER transporter binder,OXT carrier binder	Sir Henry H. Dale first identified oxytocin and its uterine contractile properties in 1906.[A229008,A228593,A229108] Like all other neurohypophysial hormones, oxytocin is composed of nine amino acids with a disulfide bridge between the Cys 1 and 6 residues.[A229008,A228593] In the mid-1950s, synthetic oxytocin was successfully synthesized by a biochemist named Vincent du Vigneaud; he was later re…	Administration of exogenous oxytocin is indicated in the antepartum period to initiate or improve uterine contractions for vaginal delivery in situations where there is fetal or maternal concern.[L31433] For example, It may be used to induce labor in cases of Rh sensitization, maternal diabetes, preeclampsia at or near term, and when delivery is indicated due to prematurely ruptured membranes.[A2…	2.2	-0.926511	2.4268	0.244789	0.17709
DB07932	dimethyl (1R,4S)-5,6-bis(4-hydroxyphenyl)-7-oxabicyclo[2.2.1]hepta-2,5-diene-2,3-dicarboxylate	ESR1,NCOA2,ESR1 target ,NCOA2 target			1.5	-0.926452	1.7695	0.290895	0.177106
DB00882	Clomifene	SHBG,ABCB1,CYP17A1,ESR1,SHBG target ,ABCB1 transporter substrate,CYP17A1 enzyme inhibitor,ESR1 target antagonist|agonist	A triphenyl ethylene stilbene derivative which is an estrogen agonist or antagonist depending on the target tissue.	Used mainly in female infertility due to anovulation (e.g. due to polycystic ovary syndrome) to induce ovulation.	1.75	-0.925481	1.96175	0.2288	0.177358
DB03130	S-P-Nitrobenzyloxycarbonylglutathione	GLO1,GLO1 target			2	-0.924546	2.503	0.544051	0.177601
DB03390	(2R,3R)-2,3-Dihydroxy-4-oxo-4-(propylamino)butanoic acid	ACPP,ACPP target			2	-0.922901	2.531	0.57536	0.178029
DB07749	2-ACETYLAMINO-4-METHYL-PENTANOIC ACID (1-FORMYL-2-PHENYL-ETHYL)-AMIDE	CTRB1,CTRB1 target			2	-0.922705	2.52	0.56356	0.17808
DB15565	Cilazaprilat	ACE,ACE target			2	-0.921945	2.532	0.577041	0.178279
DB00480	Lenalidomide	CDH5,CRBN,TNFSF11,PTGS2,ABCB1,CDH5 target antagonist,CRBN target inhibitor,TNFSF11 target inhibitor,PTGS2 target negative modulator,ABCB1 transporter substrate	Lenalidomide (previously referred to as CC-5013) is an immunomodulatory drug with potent antineoplastic, anti-angiogenic, and anti-inflammatory properties.[A228553] It is a 4-amino-glutamyl analogue of [thalidomide] [A228543] and like thalidomide, lenalidomide exists as a racemic mixture of the active S(-) and R(+) forms.[A228708] However, lenalidomide is much safer and potent than thalidomide, w…	Lenalidomide is indicated for the treatment of adult patients with multiple myeloma (MM) in combination with dexamethasone. It is also indicated as maintenance therapy in multiple myeloma following autologous hematopoietic stem cell transplantation (auto-HSCT)._x000D_ _x000D_ It is indicated for the treatment of adult patients with transfusion-dependent anemia due to low- or intermediate-1-risk m…	2	-0.921597	2.1992	0.216147	0.17837
DB08119	1,1,1-TRIFLUORO-3-((N-ACETYL)-L-LEUCYLAMIDO)-4-PHENYL-BUTAN-2-ONE(N-ACETYL-L-LEUCYL-L-PHENYLALANYL TRIFLUOROMETHYL KETONE)	CTRB1,CTRB1 target			2	-0.919615	2.507	0.551318	0.178887
DB14811	Isatuximab	CD38,CD38 target binder|antibody	Isatuximab (formerly SAR650984) is a humanized, IgG1-derived monoclonal antibody (mAb) produced from a Chinese hamster ovary (CHO) cell line.[L12099,A191799] Structurally, isatuximab is comprised of two identical immunoglobulin kappa light chains and two identical immunoglobulin gamma heavy chains.[L12099] It is a cytolytic antibody targeted against CD38, a glycoprotein found on the surface of so…	Isatuximab is indicated in combination with [pomalidomide] and [dexamethasone] for the treatment of multiple myeloma in adults who have received at least two prior therapies including [lenalidomide] and a proteasome inhibitor.[L12099] It is also indicated in combination [carfilzomib] and dexamethasone for the treatment of adult patients with relapsed or refractory multiple myeloma who have receiv…	2	-0.919568	2.523	0.568745	0.178899
DB07715	Emodin	CSNK2A1,AHR,CSNK2A1 target ,AHR target agonist	Emodin has been investigated for the treatment of Polycystic Kidney.		1.5	-0.918604	1.783	0.308076	0.179151
DB00623	Fluphenazine	DRD1,ABCB1,CYP2E1,AR,CALM1,CALM1,CALM1,HTR2C,HTR2A,CYP2D6,CYP2D6,DRD2,DRD1 target antagonist,ABCB1 transporter inhibitor,CYP2E1 enzyme inhibitor,AR target ,CALM1 target inhibitor,CALM1 target inhibitor,CALM1 target inhibitor,HTR2C target ,HTR2A target ,CYP2D6 enzyme inhibitor,CYP2D6 enzyme inhibitor,DRD2 target antagonist	A phenothiazine used in the treatment of psychoses. Its properties and uses are generally similar to those of chlorpromazine.	For management of manifestations of psychotic disorders.	2	-0.918351	2.13518	0.147201	0.179218
DB07604	(6AR,11AS,11BR)-10-ACETYL-9-HYDROXY-7,7-DIMETHYL-2,6,6A,7,11A,11B-HEXAHYDRO-11H-PYRROLO[1',2':2,3]ISOINDOLO[4,5,6-CD]INDOL-11-ONE	ATP2A1,ATP2A1 target			2	-0.917375	2.531	0.578826	0.179473
DB01704	2,4-Dihydroxy-Trans Cinnamic Acid	CTRB1,CTRB1 target			2	-0.916839	2.512	0.558441	0.179614
DB06714	Propylhexedrine	SLC18A2,TAAR1,SLC18A2 target ,TAAR1 target agonist	Propylhexedrine is an alpha-adrenergic agonist often used in nasal decongestant inhalers. It is used to give temporary relief for nasal congestion from colds, allergic rhinitis, or allergies.	It is used to provide temporary symptomatic relief of nasal congestion due to colds, allergies and allergic rhinitis.	2	-0.91513	2.519	0.567132	0.180062
DB14001	alpha-Tocopherol succinate	PRKCB,DGKZ,GSTA2,GSTA2,NQO1,GSTO1,GSTM3,GCLC,GSTP1,ALOX5,SOD1,PRKCA,HMOX1,TTPA,SEC14L2,SEC14L3,NR1I2,PRKCB target ,DGKZ target ,GSTA2 enzyme inducer,GSTA2 enzyme inducer,NQO1 enzyme inducer,GSTO1 enzyme inhibitor,GSTM3 enzyme inducer,GCLC enzyme inducer,GSTP1 enzyme inhibitor,ALOX5 target ,SOD1 enzyme inducer,PRKCA target ,HMOX1 enzyme inducer,TTPA carrier ,SEC14L2 target ,SEC14L3 target ,NR1I2 t…	Alpha-tocopherol is the primary form of vitamin E that is preferentially used by the human body to meet appropriate dietary requirements. In particular, the RRR-alpha-tocopherol (or sometimes called the d-alpha-tocopherol stereoisomer) stereoisomer is considered the natural formation of alpha-tocopherol and generally exhibits the greatest bioavailability out of all of the alpha-tocopherol stereoi…	The primary health-related use for which alpha-tocopherol succinate is formally indicated is as a dietary supplement for patients who demonstrate a genuine vitamin E deficiency. At the same time, vitamin E deficiency is generally quite rare but may occur in premature babies of very low birth weight (< 1500 grams), individuals with fat-malabsorption disorders (as fat is required for the digestive …	2.1875	-0.915097	2.30444	0.127787	0.18007
DB06477	Sumanirole	DRD3,DRD2,DRD4,DRD3 target ,DRD2 target ,DRD4 target		Investigated for use/treatment in parkinson's disease.	2	-0.914733	2.25533	0.279134	0.180166
DB02114	Cumidine	CELA1,CELA1 target			2	-0.913623	2.507	0.554933	0.180457
DB03781	2-[4-(2,4-Dichlorophenoxy)Phenoxy]Propanoic Acid	ACACB,ACACB target			2	-0.912738	2.488	0.534655	0.18069
DB08402	2-[(2,4-DICHLOROBENZOYL)AMINO]-5-(PYRIMIDIN-2-YLOXY)BENZOIC ACID	NCOA2,RXRA,PPARG,NCOA2 target ,RXRA target ,PPARG target			1.66667	-0.91054	1.86167	0.214159	0.181269
DB08692	D-1-(4-chlorophenyl)-2-(acetamido)ethane boronic acid	CTRB1,CTRB1 target			2	-0.909692	2.516	0.567225	0.181492
DB03152	B-2-Octylglucoside	TGM3,RHO,TGM3 target ,RHO target			2	-0.905799	2.3355	0.370391	0.182521
DB07957	METHYL(2-ACETOXY-2-(2-CARBOXY-4-AMINO-PHENYL))ACETATE	CELA1,CELA1 target			2	-0.90385	2.49	0.542125	0.183038
DB01662	Trans-O-Hydroxy-Alpha-Methyl Cinnamate	CTRB1,CTRB1 target			2	-0.903119	2.517	0.57246	0.183231
DB00523	Alitretinoin	RARB,RARA,RXRG,RXRB,RARG,CRABP1,PSG5,CRABP2,CYP26C1,IGFBP3,ABCB1,RXRA,RARB target agonist,RARA target agonist,RXRG target agonist,RXRB target agonist,RARG target agonist,CRABP1 carrier agonist,PSG5 target ,CRABP2 carrier agonist,CYP26C1 target ,IGFBP3 target ,ABCB1 transporter substrate,RXRA target agonist	An important regulator of gene expression during growth and development, and in neoplasms. Tretinoin, also known as retinoic acid and derived from maternal vitamin A, is essential for normal growth; and embryonic development. An excess of tretinoin can be teratogenic. It is used in the treatment of psoriasis; acne vulgaris; and several other skin diseases. It has also been approved for use in pro…	For topical treatment of cutaneous lesions in patients with AIDS-related Kaposi's sarcoma.	2.09091	-0.903048	2.21591	0.13842	0.18325
DB08325	2-({6-[(3-Chlorophenyl)amino]-9-isopropyl-9H-purin-2-yl}amino)ethanol	MERTK,CSNK1G1,MERTK target ,CSNK1G1 target			2	-0.902893	2.3295	0.364938	0.183291
DB08326	2-(6-HYDROXY-1,3-BENZOTHIAZOL-2-YL)-1,3-THIAZOL-4(5H)-ONE	ACSBG1,ACSBG1 target			2	-0.902893	2.3295	0.364938	0.183291
DB16665	Idecabtagene vicleucel	TNFRSF17,TNFRSF17 target binder	Multiple myeloma is a cancer where plasma cells rapidly divide out of control.[A232563] These cancerous cells generally express the B-cell maturation antigen, while it is rarely expressed on non-cancerous cells.[A232563] Multiple myeloma is typically treated with an immunomodulatory agent like [lenalidomide],[A232593] a proteasome inhibitor like [bortezomib], or an anti-CD38 monoclonal antibody l…	Idecabtagene vicleucel is indicated to treat adult patients with relapsed or refractory multiple myeloma who have tried at least 4 other lines of therapy, including an immunomodulatory agent, proteasome inhibitor, and anti-CD38 monoclonal antibody.[L32858]	2	-0.902741	2.501	0.554977	0.183332
DB06985	2-[({4-[2-(trifluoromethyl)phenyl]piperidin-1-yl}carbonyl)amino]benzoic acid	RBP4,RBP4 carrier			2	-0.901982	2.507	0.562095	0.183533
DB15102	Pemigatinib	FGFR4,FGFR2,CYP3A4,FGFR3,ABCG2,SLC22A2,FGFR1,SLC47A1,ABCB1,FGFR4 target inhibitor,FGFR2 target inhibitor,CYP3A4 enzyme substrate,FGFR3 target inhibitor,ABCG2 transporter substrate,SLC22A2 transporter inhibitor,FGFR1 target inhibitor,SLC47A1 transporter inhibitor,ABCB1 transporter substrate|inhibitor	Pemigatinib is a small molecule kinase inhibitor with antitumour activity. It works by inhibiting fibroblast growth factor receptors (FGFRs), which are receptor tyrosine kinases that activate signalling pathways in tumour cells.[A193719] FGFRs gained attention as potential therapeutic targets in selected cancers, as FGFR gene alterations were observed in a wide variety of cancers including those …	Pemigatinib is indicated for the treatment of unresectable locally advanced or metastatic cholangiocarcinoma in previously-treated adult patients with a fibroblast growth factor receptor 2 (FGFR2) fusion or other rearrangement as detected by an FDA-approved test.[L13050]	2.125	-0.901853	2.2795	0.171314	0.183568
DB08641	(2S,3S)-3-FORMYL-2-({[(4-NITROPHENYL)SULFONYL]AMINO}METHYL)PENTANOIC ACID	CELA1,CELA1 target			2	-0.901624	2.502	0.556773	0.183628
DB05137	Lobeline	CHRNA7,CHRNA7,CHRNA10,CHRNA9,CHRNA7 target ,CHRNA7 target ,CHRNA10 target ,CHRNA9 target	An alkaloid that has actions similar to nicotine on nicotinic cholinergic receptors but is less potent. It has been proposed for a variety of therapeutic uses including in respiratory disorders, peripheral vascular disorders, insomnia, and smoking cessation. [PubChem]	Investigated for use/treatment in addictions.	2	-0.900936	2.508	0.563858	0.183811
DB05012	XEN-2174	SLC6A2,SLC6A2 target	XEN-2174 is a synthetic drug modeled on a peptide from the venom of a cone shell found on Australia's Great Barrier Reef. XEN-2174 represents a new class of molecules, called the chi conopeptides that selectively inhibit the Norepinephrine Transporter (NET). NET is the primary mechanism regulating the biological effects of norepinephrine (NE) on the body. In episodes of pain, inhibition of NET by…	For the treatment of chronic cancer pain._x000D_ _x000D_	2	-0.90079	2.49	0.543967	0.18385
DB06534	Thrombopoietin	MPL,MPL target		Investigated for use/treatment in thrombocytopenia.	2	-0.897277	2.476	0.530494	0.184786
DB09242	Moxonidine	NISCH,ADRA2A,NISCH target agonist,ADRA2A target agonist	Moxonidine is a new-generation centrally acting antihypertensive drug approved for the treatment of mild to moderate essential hypertension. It is suggested to be effective in cases where other agents such as thiazides, beta-blockers, ACE inhibitors, and calcium channel blockers are not appropriate or irresponsive. As well, moxonidine has been shown to present blood pressure-independent beneficia…	For the treatment of mild to moderate essential or primary hypertension [L1025]. Effective as most first-line antihypertensives when used as monotherapy [A27137].	2	-0.89701	2.3155	0.351724	0.184857
DB04444	Tetrafluoroaluminate Ion	GNAT1,MYH14,GNAI1,ATP2A1,MYH11,CMPK1,GNAT1 target ,MYH14 target ,GNAI1 target ,ATP2A1 target ,MYH11 target ,CMPK1 target			2.16667	-0.896603	2.35633	0.211539	0.184965
DB04824	Phenolphthalein	SHBG,UGT1A9,ESR1,NR1I3,NR1I2,SHBG target ,UGT1A9 target ,ESR1 target agonist,NR1I3 target ,NR1I2 target	Phenolphthalein was withdrawn in Canada due to concerns with carcinogenicity in 1997.	Used for over a century as a laxative.	2	-0.895401	2.2072	0.231405	0.185286
DB02183	Adenosine-5'-ditungstate	HINT1,HINT1 target			2	-0.894817	2.485	0.54201	0.185442
DB02185	2,4-Dihydroxy-7-(Methyloxy)-2h-1,4-Benzoxazin-3(4h)-One	LCTL,LCTL target			2	-0.894817	2.485	0.54201	0.185442
DB06195	Seliciclib	CDK9,CSNK1E,MAPK3,PTGS2,MAPK1,CDK7,CDK2,CDK1,CDK9 target ,CSNK1E target ,MAPK3 target ,PTGS2 enzyme inhibitor,MAPK1 target ,CDK7 target ,CDK2 target ,CDK1 target	R-roscovitine (Seliciclib or CYC202) is a cyclin-dependent kinase (CDK) inhibitor that preferentially inhibits multiple enzyme targets including CDK2, CDK7 and CDK9, which alter the growth phase of treated cells. Developed by Cyclacel, seliciclib is being researched for the treatment of non-small cell lung cancer (NSCLC), leukemia, HIV infection, herpes simplex infection, and the mechanisms of ch…	Investigated for use/treatment in breast cancer, lung cancer, lymphoma (unspecified), multiple myeloma, leukemia (lymphoid), and cancer/tumors (unspecified).	1.625	-0.8948	1.78125	0.17462	0.185447
DB03166	Acetic acid	SLCO2B1,SLC16A1,SLCO2B1 transporter substrate|inhibitor,SLC16A1 transporter substrate	Acetic acid is a product of the oxidation of ethanol and of the destructive distillation of wood. It is used locally, occasionally internally, as a counterirritant and also as a reagent. (Stedman, 26th ed) Acetic acid otic (for the ear) is an antibiotic that treats infections caused by bacteria or fungus.	Used to treat infections in the ear canal.	2	-0.893586	2.491	0.549472	0.185772
DB07678	(9ALPHA,13BETA,17BETA)-2-[(1Z)-BUT-1-EN-1-YL]ESTRA-1,3,5(10)-TRIENE-3,17-DIOL	ESR1,NCOA2,ESR1 target ,NCOA2 target			1.5	-0.893188	1.758	0.288853	0.185878
DB03499	D-Malic acid	ME2,CS,ME2 target ,CS target			2	-0.893154	2.326	0.364999	0.185887
DB11577	Indigotindisulfonic acid	ADRA2C,AHR,ADRA2C target agonist,AHR target	Indolesulfonic acid is a blue-colored dye used a marker in urological procedures, also known as _indigo carmine_ [L2219]._x000D_ _x000D_ Indigo carmine, or 5, _5'-indigodisulfonic acid_ sodium salt, also known as _indigotine_ or _FD& C Blue #2 _is a pH indicator with the chemical formula C16H8N2Na2O8S2. It is approved for use as a food dye in the United States and the EU and has the E number E132…	This drug was initially used as a kidney function test. The main application of indigo carmine at this time is localizing and visualizing ureteral orifices during cystoscopy and ureteral catheterization procedures [L2215].	2	-0.89216	2.3005	0.336823	0.186154
DB07700	3-carboxamido-1,3,5(10)-estratrien-17(R)-spiro-2'(5',5'-dimethyl-6'oxo)tetrahydropyran	AKR1C3,AKR1C3 target			2	-0.891953	2.48	0.538145	0.186209
DB03577	Alpha-Benzyl-Aminobenzyl-Phosphonic Acid	ACPP,ACPP target			2	-0.891585	2.509	0.570893	0.186308
DB07380	1,1,1-TRIFLUORO-3-ACETAMIDO-4-PHENYL BUTAN-2-ONE(N-ACETYL-L-PHENYLALANYL TRIFLUOROMETHYL KETONE)	CTRB1,CTRB1 target			2	-0.891585	2.509	0.570893	0.186308
DB03314	5-fluorotryptophan	GSTM1,TPI1,GSTM1 target ,TPI1 target	5-fluorotryptophan can be used as substrate analogue to study enzyme mechanisms by NMR spectroscopy.		2	-0.891424	2.3375	0.378608	0.186351
DB00397	Phenylpropanolamine	ADRB2,ADRB1,ADRA2C,MAOA,DRD1,ADRB2 target agonist,ADRB1 target agonist,ADRA2C target ,MAOA enzyme inhibitor,DRD1 target partial agonist	Phenylpropanolamine is a sympathomimetic agent that acts as a nonselective adrenergic receptor agonist and norepinephrine reuptake inhibitor. It has been used as a decongestant and appetite suppressant. Currently, it is withdrawn from the market in Canada and the United States due to the risk for hemorrahgic strokes.	For the treatment of nasal congestion, control of urinary incontinence, priapism and obesity.	2	-0.889912	2.1824	0.204964	0.186756
DB07707	(9BETA,11ALPHA,13ALPHA,14BETA,17ALPHA)-11-(METHOXYMETHYL)ESTRA-1(10),2,4-TRIENE-3,17-DIOL	ESR1,NCOA2,ESR1 target ,NCOA2 target			1.5	-0.889646	1.757	0.288879	0.186828
DB08908	Dimethyl fumarate	KEAP1,RELA,KEAP1 target binder,RELA target	Dimethyl fumarate is an anti-inflammatory. It is indicated for multiple sclerosis patients with relapsing forms and is also being investigated for the treatment of psoriasis. The mechanism of action of dimethyl fumarate in multiple sclerosis is not well understood. It is thought to involve dimethyl fumarate degradation to its active metabolite monomethyl fumarate (MMF) then MMF up-regulates the N…	Used in multiple sclerosis patients with relapsing forms.	1.5	-0.888999	1.762	0.294713	0.187002
DB16627	Melphalan flufenamide	ANPEP,ANPEP enzyme substrate	Melphalan flufenamide, also known as melflufen or J1, is a prodrug of [melphalan].[A230123,L32173] Melphalan flufenamide is more readily uptaken by cells than melphalan, and is cleaved to the active metabolite by aminopeptidases.[A230123] _In vitro_ models show that melphalan is 10 to hundreds of times more potent than melphalan.[A230123] The increased potency makes melphalan flufenamide a treatm…	Melphalan flufenamide is indicated in combination with [dexamethasone] to treat adults with relapsed or refractory multiple myeloma who have received ≥4 therapies and are refractory to at least one proteasome inhibitor, immunomodulatory agent, and anti-CD38 monoclonal antibody.[L32173] The FDA has withdrawn the drug from the market for this indication following phase 3 trial data showing decrease…	2	-0.887643	2.481	0.541885	0.187366
DB08640	(2S,3S)-3-FORMYL-2-({[(4-METHYLPHENYL)SULFONYL]AMINO}METHYL)PENTANOIC ACID	CELA1,CELA1 target			2	-0.885944	2.49	0.553082	0.187824
DB04915	Idronoxil	ENOX2,ENOX2 target	Idronoxil is a substance that is being studied in the treatment of cancer. It belongs to the family of drugs called signal transduction inhibitors.	Intended for the treatment of various forms of cancer.	2	-0.885524	2.493	0.556732	0.187937
DB05443	ADL 10-0101	OPRK1,OPRK1 target	ADL 10-0101 is a peripheral kappa opioid agonist analgesic product candidate. Preclinical trials of ADL 10-0101 have suggested that the compound may be effective for the treatment of inflammatory pain, itch and visceral pain. Because ADL 10-0101 does not cross the blood-brain barrier and enter the brain when administered at therapeutic doses, it is expected to avoid central nervous system side ef…	Investigated for use/treatment in pain (acute or chronic) and rheumatoid arthritis. Trials are also being conducted for relieving burn pain and dermal itch.	2	-0.884687	2.469	0.530131	0.188163
DB06951	(3R)-3-ethyl-N-[(4-methylphenyl)sulfonyl]-L-aspartic acid	CELA1,CELA1 target			2	-0.884136	2.497	0.562131	0.188311
DB01431	Allylestrenol	ESR1,PGR,ESR1 target agonist,PGR target agonist	A synthetic steroid with progestational activity. It is widely marketed throughout Europe, including Russia and many other European countries, and is also available in Japan, Hong Kong, India, Bangladesh, Indonesia, and much of Southeast Asia, though notably not in the United States or Canada.	Allylestrenol was designed to be used for miscarriage prevention, prevention of premature labour and has been investigated for possible use in men for treatment for benign prostatic hyperplasia.	1.5	-0.880854	1.756	0.290627	0.189198
DB05305	Cintredekin besudotox	IL13,IL13 target	Cintredekin besudotox has been developed as a specific tumor-targeting agent, which is administered by positive-pressure convection-enhanced delivery (CED) directly to brain tissue at risk for residual infiltrating glioblastoma multiforme (GBM) after tumor resection. Cintredekin besudotox is made from a human protein, Interleukin 13 (IL13), linked to a bacterial toxin, _Pseudomonas exotoxin_ (PE)…	Investigated for use/treatment in brain cancer.	2	-0.880483	2.482	0.547427	0.189299
DB02162	5'-O-(N-Ethyl-Sulfamoyl)Adenosine	HINT1,HINT1 target			2	-0.879883	2.48	0.545527	0.189461
DB02164	N-sulfo-flavin mononucleotide	HAO1,HAO1 target			2	-0.879883	2.48	0.545527	0.189461
DB02165	Zinc trihydroxide	GSTM1,GSTM1 target			2	-0.878214	2.509	0.579585	0.189914
DB05848	humanized SMART Anti-IL-12 Antibody	IL12B,IL12B target	The humanized anti-IL-12 antibody is an important addition to PDL's already strong pipeline of humanized antibodies being developed for the treatment of autoimmune diseases. SMART Anti-IL-12 Antibody was humanized at PDL from a murine anti-IL-12 antibody that was licensed, together with certain intellectual property related to anti-IL-12 therapy, from Hoffmann-La Roche Inc. IL-12 is a cytokine th…	Investigated for use/treatment in autoimmune diseases and inflammatory disorders (unspecified).	2	-0.878193	2.474	0.539744	0.189919
DB12169	Tralokinumab	IL13,IL13 target antibody	Atopic dermatitis (AD) is an inflammatory skin disorder that causes skin inflammation, skin barrier dysfunction, and chronic pruritus.[A242432] It is estimated to affect up to 20% of adults and children worldwide, and is frequently associated with other atopic conditions such as asthma or allergic rhinitis. While AD is a heterogenous condition with a variety of apparent genetic and environmental …	Tralokinumab is indicated in Canada and the EU for the treatment of adult patients with moderate-to-severe atopic dermatitis who are candidates for systemic therapy and are inadequately controlled with topical interventions.[L39282,L39287]	2	-0.877754	2.487	0.554825	0.190039
DB07433	(TERT-BUTYLOXYCARBONYL)-ALANYL-AMINO ETHYL-FORMAMIDE	CELA1,CELA1 target			2	-0.877669	2.472	0.537788	0.190062
DB07435	1,2,3-TRIHYDROXY-1,2,3,4-TETRAHYDROBENZO[A]PYRENE	POLK,POLK target			2	-0.877669	2.472	0.537788	0.190062
DB02983	Para-Mercury-Benzenesulfonic Acid	ESR2,CLC,ESR2 target ,CLC target			2	-0.877108	2.342	0.389918	0.190214
DB07087	4-[(1S,2S,5S,9R)-5-(HYDROXYMETHYL)-8,9-DIMETHYL-3-OXABICYCLO[3.3.1]NON-7-EN-2-YL]PHENOL	ESR1,NCOA2,ESR1 target ,NCOA2 target			1.5	-0.876514	1.7555	0.291496	0.190375
DB11938	Difelikefalin	OPRK1,OPRK1 target agonist	Difelikefalin (CR845) is an agonist of kappa opioid receptors (KORs) useful in the treatment of pruritus secondary to chronic kidney disease. KORs were first associated with itching in 1984.[A237610] Further investigations revealed that dynorphins, endogenous agonists of KORs, work to inhibit the itching sensation at the spinal cord level, and scratching could be elicited in mouse models with the…	Difelikefalin is indicated for the treatment of moderate-to-severe pruritus associated with chronic kidney disease (CKD-aP; uremic pruritus) in adults undergoing hemodialysis.[L36395]	2	-0.874961	2.46	0.525738	0.190797
DB04893	AZD3409	FNTA,FNTB,FNTB,FNTA target ,FNTB target ,FNTB target	AZD3409 is a farnesyl-transferase inhibitor (FAR) indicated for the treatment of solid tumors. Phase I trials were initiated January 2003, and were ongoing as of February 2004. As of February 2007 the development of AZD3409 had been discontinued.	For the treatment of solid tumors.	2	-0.873558	2.3105	0.355443	0.19118
DB08848	Guvacine	SLC6A12,SLC6A11,SLC6A1,SLC6A13,SLC6A12 target inhibitor,SLC6A11 target inhibitor,SLC6A1 target inhibitor,SLC6A13 target inhibitor	Guvacine is a pyridine alkaloid found in the Areca nut (also known as the Betel nut). It is an experimental drug with no approved indication. Experimental studies are still being investigated to determine all of the physiological effects and mechanisms of action of guvacine. Currently it has been determined that guvacine is a specific GABA reuptake inhibitor with no significant affinity at GABA r…	There is no approved indication for guvacine.	2.5	-0.872518	2.887	0.443544	0.191463
DB08849	Nipecotic acid	SLC36A1,SLC36A1 transporter			2.5	-0.872518	2.887	0.443544	0.191463
DB06871	17-METHYL-17-ALPHA-DIHYDROEQUILENIN	ESR1,NCOA2,ESR1 target ,NCOA2 target			1.5	-0.872339	1.7565	0.294037	0.191512
DB01085	Pilocarpine	CYP2A6,CHRM4,CHRM2,CHRM1,CHRM3,CYP3A4,CYP2A6 enzyme inhibitor,CHRM4 target partial agonist,CHRM2 target agonist,CHRM1 target agonist,CHRM3 target agonist,CYP3A4 enzyme inhibitor	A slowly hydrolyzed muscarinic agonist with no nicotinic effects. Pilocarpine is used as a miotic and in the treatment of glaucoma.	For the treatment of radiation-induced dry mouth (xerostomia) and symptoms of dry mouth in patients with Sj&ouml;grens syndrome._x000D_ _x000D_ A pilocarpine ophthalmic solution is indicated for the treatment of presbyopia in adults.[L39015]	2.33333	-0.872178	2.53533	0.231604	0.191556
DB01180	Rescinnamine	ACE,ACE target inhibitor	Rescinnamine is an angiotensin-converting enzyme inhibitor used as an antihypertensive drug. It is an alkaloid obtained from _Rauwolfia serpentina_ and other species of _Rauwolfia_.	For the treatment of hypertension.	2	-0.872012	2.52	0.596322	0.191601
DB06898	4-(2-amino-1-methyl-1H-imidazo[4,5-b]pyridin-6-yl)phenol	ESR1,NCOA2,ESR1 target ,NCOA2 target			1.5	-0.871239	1.751	0.288095	0.191812
DB06196	Icatibant	ANPEP,BDKRB2,ANPEP target inhibitor,BDKRB2 target antagonist	Icatibant (Firazyr) is a synthetic peptidomimetic drug consisting of ten amino acids, and acts as an effective and specific antagonist of bradykinin B2 receptors. It has been approved in the EU for use in hereditary angioedema, and is under investigation for a number of other conditions in which bradykinin is thought to play a significant role. Icatibant currently has orphan drug status in the Un…	Approved for use in acute attacks of hereditary angioedema (HAE). Investigated for use/treatment in angioedema, liver disease, and burns and burn infections.	2	-0.871219	2.306	0.351232	0.191817
DB08595	4-[(1S,2R,5S)-4,4,8-TRIMETHYL-3-OXABICYCLO[3.3.1]NON-7-EN-2-YL]PHENOL	ESR1,NCOA2,ESR1 target ,NCOA2 target			1.5	-0.870475	1.7545	0.292369	0.192021
DB08048	4-(6-HYDROXY-1H-INDAZOL-3-YL)BENZENE-1,3-DIOL	ESR1,NCOA2,ESR1 target ,NCOA2 target			1.5	-0.870363	1.7515	0.28896	0.192051
DB00920	Ketotifen	UGT1A3,HRH1,UGT1A4,PGD,UGT2B10,UGT2B10,UGT1A3 enzyme substrate,HRH1 target antagonist,UGT1A4 enzyme substrate,PGD target inhibitor,UGT2B10 enzyme substrate,UGT2B10 enzyme substrate	Ketotifen is a benzocycloheptathiophene derivative[A231204] with potent antihistaminic and mast cell stabilizing properties. It has a similar structure to some other first-generation antihistamines such as [cyproheptadine] and [azatadine].[A231204]_x000D_ _x000D_ Ketotifen was first developed in Switzerland in 1970 by Sandoz Pharmaceuticals and was initially marketed for the treatment of anaphyla…	Administered orally, ketotifen is indicated as an add-on medication in the chronic treatment of mild atopic asthma in children.[L32283] It is also available as an over-the-counter ophthalmic solution which is indicated for the temporary prevention of itching of the eye due to allergic conjunctivitis.[L32278]	2	-0.869287	2.316	0.363516	0.192345
DB02637	Oxaloacetate Ion	SPR,CS,SPR target ,CS target			2	-0.869192	2.317	0.364707	0.192371
DB07956	[1-(3-CHLORO-2-FORMYL-PHENYLCARBAMOYL)-2-METHYL-PROPYL]-CARBAMIC ACID TERT-BUTYL ESTER	CELA1,CELA1 target			2	-0.86914	2.462	0.53156	0.192385
DB08566	D-1-naphthyl-2-acetamido-ethane boronic acid	CTRB1,CTRB1 target			2	-0.868627	2.502	0.577924	0.192526
DB02431	Cytidine-5'-Triphosphate	UCK2,UCK2,UCK2 target ,UCK2 target	Cytidine 5&#39;-(tetrahydrogen triphosphate). A cytosine nucleotide containing three phosphate groups esterified to the sugar moiety. [PubChem]		2	-0.86814	2.47	0.541387	0.192659
DB11760	Talazoparib	ABCG2,PARP1,PARP2,ABCB1,ABCG2 transporter substrate,PARP1 target inhibitor,PARP2 target inhibitor,ABCB1 transporter substrate	Talazoparib was approved by the FDA for use in germline BRCA mutated, HER2 negative, locally advanced or metastatic breast cancer on October 16, 2018 under the trade name Talzenna [L4661]. Talzenna was granted approval based on the results of the EMBRACA trial in which talazoparib resulted in a mean 8.6 months progression-free survival time versus physician's choice chemotherapy which resulted in…	Talazoparib is indicated for the treatment of deleterious or suspected deleterious germline BRCA mutated, HER2 negative locally advanced or metastatic breast cancer in adults [FDA Label].	2	-0.867892	2.2185	0.251759	0.192727
DB06704	Iobenguane	SLC6A2,SLC6A2 transporter substrate	Synthetic guanethidine derivative that locates phaeochromocytomas and neuroblastomas. The radioisotope used can either be iodine-123 for imaging or iodine-131 for destruction of tissues that metabolize noradrenaline. Iodine 123 is a cyclotron-produced radionuclide that decays to Te 123 by electron capture. Images are produced by a I123 MIBG scintigraphy. FDA approved on September 19, 2008.	Detection of primary and metastatic pheochromocytoma or neuroblastoma	2	-0.86707	2.466	0.537442	0.192952
DB01860	Cordycepin Triphosphate	PAPOLA,PAPOLA target			2	-0.86608	2.462	0.533438	0.193223
DB06190	Solabegron	ADRB3,ADRB3 target agonist	Solabegron (GW-427,353) is a selective β3 adrenoceptor agonist being developed for the treatment of overactive bladder and irritable bowel syndrome.	Investigated for use/treatment in diabetes mellitus type 2, irritable bowel syndrome (IBS), and urinary incontinence.	2	-0.86608	2.462	0.533438	0.193223
DB08168	Coumarin 120	PPIF,HDAC8,PPIF target ,HDAC8 target			2	-0.86606	2.3155	0.364293	0.193229
DB08169	(2Z)-N-biphenyl-4-yl-2-cyano-3-cyclopropyl-3-hydroxyprop-2-enamide	DHODH,DHODH target			2	-0.86606	2.3155	0.364293	0.193229
DB07086	4-[(1S,2S,5S)-5-(HYDROXYMETHYL)-8-METHYL-3-OXABICYCLO[3.3.1]NON-7-EN-2-YL]PHENOL	ESR1,NCOA2,ESR1 target ,NCOA2 target			1.5	-0.865427	1.7545	0.294074	0.193402
DB05104	Asimadoline	OPRK1,OPRK1 target	Asimadoline is a proprietary small molecule therapeutic, originally discovered by Merck KGaA of Darmstadt, Germany. Asimadoline was originally developed to treat peripheral pain such as arthritis. Asimadoline is an orally administered agent that acts as a kappa opioid receptor agonist. It has shown encouraging clinical efficacy for the treatment of IBS in a barostat study in IBS patients and has …	Investigated for use/treatment in irritable bowel syndrome (IBS).	2	-0.865313	2.465	0.537378	0.193434
DB00719	Azatadine	CYP3A4,HRH1,CYP3A4 enzyme inducer,HRH1 target antagonist	Antihistamines such as azatadine appear to compete with histamine for histamine H1- receptor sites on effector cells. The antihistamines antagonize those pharmacological effects of histamine which are mediated through activation of H1- receptor sites and thereby reduce the intensity of allergic reactions and tissue injury response involving histamine release.	For the relief of the symptoms of upper respiratory mucosal congestion in perennial and allergic rhinitis, and for the relief of nasal congestion and eustachian t.b. congestion.	2	-0.865215	2.3095	0.357715	0.19346
DB03589	Mesoxalic acid	ME2,ME2 target			2	-0.865194	2.47	0.543231	0.193466
DB03757	N-{[(2-Methyl-2-propanyl)oxy]carbonyl}-L-alanyl-L-alaninamide	CELA1,CELA1 target			2	-0.864629	2.468	0.541273	0.193621
DB00226	Guanadrel	SLC6A2,SLC6A2 target partial agonist	Guanadrel is an antihypertensive agent and postganglionic adrenergic blocking agent.	Used to treat and control hypertension.	2	-0.862332	2.465	0.539236	0.194252
DB03680	Tartronate	ME3,ME2,ME3 target ,ME2 target			2	-0.861752	2.473	0.548882	0.194412
DB01001	Salbutamol	ADRB3,ADRB1,CYP3A4,ADRB2,ADRB3 target ,ADRB1 target agonist,CYP3A4 enzyme inhibitor,ADRB2 target agonist	Salbutamol is a short-acting, selective beta2-adrenergic receptor agonist used in the treatment of asthma and COPD. It is 29 times more selective for beta2 receptors than beta1 receptors giving it higher specificity for pulmonary beta receptors versus beta1-adrenergic receptors located in the heart. Salbutamol is formulated as a racemic mixture of the R- and S-isomers. The R-isomer has 150 times …	Salbutamol is indicated for (i) the symptomatic relief and prevention of bronchospasm due to bronchial asthma, chronic bronchitis, reversible obstructive airway disease, and other chronic bronchopulmonary disorders in which bronchospasm is a complicating factor, and/or (ii) the acute prophylaxis against exercise-induced bronchospasm and other stimuli known to induce bronchospasm.[Label,F3265,F326…	2	-0.860979	2.2015	0.234036	0.194625
DB09546	Iobenguane sulfate I-123	SLC6A2,SLC6A2 transporter substrate	Iobenguane sulfate I-123 is a radiopharmaceutical used in gamma-scintigraphy of adrenergically inervated tissues [FDA Label].	For use in the diagnostic imaging of adrenergically inervated tissues for the purposes of detecting metastatic pheochromocytoma or neuroblastoma [FDA Label]. Also used to assess the sympathetic inervation of the myocardium via determination of the heart to mediastinum ratio of radioactivity in patients with New York Heart Association class II or III heart failure.	2	-0.858631	2.484	0.563688	0.195272
DB08676	(20S)-19,20,22,23-TETRAHYDRO-19-OXO-5H,21H-18,20-ETHANO-12,14-ETHENO-6,10-METHENOBENZ[D]IMIDAZO[4,3-L][1,6,9,13]OXATRIAZACYCLONOADECOSINE-9-CARBONITRILE	FNTA,FNTB,FNTB,FNTA target ,FNTB target ,FNTB target			2	-0.858319	2.292	0.3402	0.195358
DB08614	3-[[(METHYLAMINO)SULFONYL]AMINO]-2-OXO-6-PHENYL-N-[3,3,3-TRIFLUORO-1-(1-METHYLETHYL)-2-OXOPHENYL]-1(2H)-PYRIDINE ACETAMIDE	CELA1,CELA1 target			2	-0.857823	2.474	0.552561	0.195495
DB06953	2-CHLORO-5-(3-CHLORO-PHENYL)-6-[(4-CYANO-PHENYL)-(3-METHYL-3H-IMIDAZOL-4-YL)- METHOXYMETHYL]-NICOTINONITRILE	FNTA,FNTB,FNTB,FNTA target ,FNTB target ,FNTB target			2	-0.85766	2.2935	0.34221	0.19554
DB00548	Azelaic acid	TYR,AKR1D1,TYR target inhibitor,AKR1D1 target inhibitor	Azelaic acid is a saturated dicarboxylic acid found naturally in wheat, rye, and barley. It is also produced by _Malassezia furfur_, also known as _Pityrosporum ovale_, which is a species of fungus that is normally found on human skin. Azelaic acid is effective against a number of skin conditions, such as mild to moderate acne, when applied topically in a cream formulation of 20%. It works in par…	For the topical treatment of mild-to-moderate inflammatory acne vulgaris.	2	-0.856962	2.448	0.522777	0.195733
DB03777	Bisindolylmaleimide I	PRKCI,PIM1,PDPK1,PDPK1,PRKCI target ,PIM1 target ,PDPK1 target ,PDPK1 target			1.66667	-0.854906	1.85833	0.224196	0.196301
DB02967	N-Ethylmaleimide	CLC,CLC target	A sulfhydryl reagent that is widely used in experimental biochemical studies. [PubChem]		2	-0.854355	2.472	0.552464	0.196454
DB04540	Cholesterol	RORA,ABCB1,NR1I3,CLEC4E,ABCG2,VDR,RORA target ,ABCB1 transporter inhibitor,NR1I3 target ,CLEC4E target ligand,ABCG2 transporter inducer,VDR target	The principal sterol of all higher animals, distributed in body tissues, especially the brain and spinal cord, and in animal fats and oils.		2	-0.85404	2.1796	0.210295	0.196541
DB15327	Abivertinib	EGFR,BTK,EGFR target inhibitor,BTK target inhibitor	Abivertinib is a tyrosine kinase inhibitor targeted against mutant forms of both human epidermal growth factor receptor (EGFR) and Bruton's tyrosine kinase (BTK).[L17383] It has been investigated for use in the treatment of non-small cell lung cancer (NSCLC) and B-cell malignancies. In binding to and inhibiting EGFR and BTK receptors, abivertinib exerts immunomodulatory effects by preventing the …		1.5	-0.853388	1.77	0.316386	0.196722
DB13141	Ambroxol acefyllinate	CYP3A7,CYP3A7,CYP3A7 enzyme substrate,CYP3A7 enzyme substrate			2	-0.853365	2.453	0.53084	0.196729
DB03546	N-({4-[(1R)-4-[(2R,4S,5S)-2,4-diamino-6-oxohexahydropyrimidin-5-yl]-1-(2,2,2-trifluoro-1,1-dihydroxyethyl)butyl]phenyl}carbonyl)-L-glutamic acid	GART,GART target			2	-0.852921	2.451	0.528771	0.196852
DB00374	Treprostinil	P2RY12,CYP2C9,PPARD,PTGIR,P2RY12 target agonist,CYP2C9 enzyme substrate,PPARD target agonist,PTGIR target agonist	Treprostinil is a synthetic analogue of prostacyclin, used to treat pulmonary hypertension.	For use as a continuous subcutaneous infusion or intravenous infusion (for those not able to tolerate a subcutaneous infusion) for the treatment of pulmonary arterial hypertension in patients with NYHA Class II-IV symptoms to diminish symptoms associated with exercise.	2.25	-0.852921	2.4755	0.264386	0.196852
DB00708	Sufentanil	OPRD1,CYP3A4,OPRK1,OPRM1,OPRD1 target agonist,CYP3A4 enzyme substrate,OPRK1 target ,OPRM1 target agonist	Sufentanil is an opioid analgesic that is used as an adjunct in anesthesia, in balanced anesthesia, and as a primary anesthetic agent. It is administered by the intravenous, epidural and sublingual routes. _x000D_ _x000D_ Also known as _Dsuvia_, the sublingual form is used for the management of acute pain in adults that is severe to warrant the use of an opioid analgesic in certified medically su…	The indications for this drug are as follows:_x000D_ _x000D_ 1. As an analgesic adjunct in the maintenance of balanced general anesthesia in patients who are intubated and ventilated._x000D_ _x000D_ 2. As a primary anesthetic agent for the induction and maintenance of anesthesia with 100% oxygen in patients undergoing major surgical procedures, in patients who are intubated and ventilated, such a…	2	-0.851117	2.207	0.24321	0.197352
DB00390	Digoxin	ABCB1,CYP11A1,SLC51A,SLCO1A2,ABCB11,SLCO4C1,ATP1A1,SLC51B,SLCO1B1,ABCB1 transporter substrate|inhibitor|inducer,CYP11A1 enzyme inhibitor,SLC51A transporter substrate,SLCO1A2 transporter substrate,ABCB11 transporter substrate,SLCO4C1 transporter substrate,ATP1A1 target inhibitor,SLC51B transporter substrate,SLCO1B1 transporter substrate|inhibitor	Digoxin is one of the oldest cardiovascular medications used today.[A178225] It is a common agent used to manage atrial fibrillation and the symptoms of heart failure.[A178234] Digoxin is classified as a cardiac glycoside and was initially approved by the FDA in 1954.[L9143]_x000D_ _x000D_ This drug originates from the foxglove plant, also known as the _Digitalis_ plant[T610], studied by William …	Digoxin is indicated in the following conditions: 1) For the treatment of mild to moderate heart failure in adult patients.[L9143] 2) To increase myocardial contraction in children diagnosed with heart failure.[L9143] 3) To maintain control ventricular rate in adult patients diagnosed with chronic atrial fibrillation.[L9143]_x000D_ _x000D_ In adults with heart failure, when it is clinically possi…	2.42857	-0.851038	2.59829	0.19942	0.197374
DB09063	Ceritinib	ALK,ABCB1,CYP2C9,CYP3A4,ALK target antagonist,ABCB1 transporter substrate,CYP2C9 enzyme inhibitor,CYP3A4 enzyme substrate|inhibitor	Ceritinib is used for the treatment of adults with anaplastic lymphoma kinase (ALK)-positive metastatic non-small cell lung cancer (NSCLC) following failure (secondary to resistance or intolerance) of prior crizotinib therapy. About 4% of patients with NSCLC have a chromosomal rearrangement that generates a fusion gene between EML4 (echinoderm microtubule-associated protein-like 4) and ALK (anapl…	Ceritinib is a kinase inhibitor indicated for the treatment of patients with anaplastic lymphoma kinase (ALK)-positive metastatic non-small cell lung cancer (NSCLC) who have progressed on or are intolerant to crizotinib. This indication is approved under accelerated approval based on tumor response rate and duration of response. An improvement in survival or disease-related symptoms has not been …	2	-0.850901	2.203	0.238571	0.197412
DB08276	trifluoro-[hydroxy-[hydroxy-[2-(N-methyl-2-nitro-anilino)ethoxy]phosphoryl]oxy-phosphoryl]oxy-beryllium(1-)	MYH14,MYH14 target			2	-0.850709	2.465	0.546603	0.197466
DB14002	D-alpha-Tocopherol acetate	PRKCB,GSTA2,GSTA2,NQO1,GSTO1,GSTM3,GCLC,GSTP1,ALOX5,SOD1,PRKCA,HMOX1,SEC14L2,TTPA,SEC14L3,NR1I2,PRKCB target ,GSTA2 enzyme inducer,GSTA2 enzyme inducer,NQO1 enzyme inducer,GSTO1 enzyme inhibitor,GSTM3 enzyme inducer,GCLC enzyme inducer,GSTP1 enzyme inhibitor,ALOX5 target ,SOD1 enzyme inducer,PRKCA target ,HMOX1 enzyme inducer,SEC14L2 target ,TTPA carrier ,SEC14L3 target ,NR1I2 target	Alpha-tocopherol is the primary form of vitamin E that is preferentially used by the human body to meet appropriate dietary requirements. In particular, the RRR-alpha-tocopherol (or sometimes called the d-alpha-tocopherol stereoisomer) stereoisomer is considered the natural formation of alpha-tocopherol and generally exhibits the greatest bioavailability out of all of the alpha-tocopherol stereoi…	_In addition to any following information, owing to d-alpha-Tocopherol acetate's closely related chemical nature with alpha-Tocopherol acetate, please also refer to the drug information page for alpha-Tocopherol acetate for further data.__x000D_ _x000D_ Vitamin E, known for its antioxidant activities, is protective against cardiovascular disease and some forms of cancer and has also demonstrated …	2.2	-0.850527	2.31667	0.13717	0.197516
DB05332	Romiplostim	MPL,MPL target agonist	Romiplostim is a thrombopoiesis stimulating dimer Fc-peptide fusion protein (peptibody) to increase platelet production through activation of the thrombopoietin receptor. The peptibody molecule has two identical single-chain subunits, each one is made up of 269 amino acid residues. Each subunit consists of an IgG1 Fc carrier domain that is covalently attached to a polypeptide sequence that contai…	Treatment of chronic immune thrombocytopenic purpura.	2	-0.849611	2.456	0.536716	0.197771
DB05337	SOT-107	GLIPR1,GLIPR1 target	SOT-107 is a drug that is a combination of a protein called transferrin and a poison called diphtheria toxin. This drug treat for a type of brain cancer called a high grade glioma brain tumour. About half of all brain tumours are gliomas.	Investigated for use/treatment in brain cancer.	2	-0.849611	2.456	0.536716	0.197771
DB03330	S-(N-hydroxy-N-iodophenylcarbamoyl)glutathione	GLO1,GLO1 target			2	-0.848022	2.484	0.57074	0.198213
DB02180	Myristoyl-Coa	NMT2,NMT1,NMT2 target ,NMT1 target			2	-0.847088	2.313	0.369501	0.198473
DB03890	N-[2-(1-Formyl-2-Methyl-Propyl)-1-(4-Piperidin-1-Yl-but-2-Enoyl)-Pyrrolidin-3-Yl]-Methanesulfonamide	CELA1,CELA1 target			2	-0.846577	2.477	0.563446	0.198616
DB02236	Glycinamide Ribonucleotide	GART,GART target			2	-0.846418	2.449	0.530471	0.19866
DB11914	Lebrikizumab	IL13,IL13,IL13 target ,IL13 target	Lebrikizumab has been used in trials studying the treatment of Asthma, Allergic Asthma, Atopic Dermatitis, Idiopathic Pulmonary Fibrosis, and COPD, Chronic Obstructive Pulmonary Disease.		2	-0.846418	2.449	0.530471	0.19866
DB02097	Cytidine	UCK2,UCK2,UCK2 target ,UCK2 target			2	-0.846152	2.464	0.548365	0.198734
DB06410	Doxercalciferol	VDR,CYP27A1,VDR target suppressor,CYP27A1 enzyme substrate	Doxercalciferol is a synthetic vitamin D2 analog that undergoes metabolic activation in vivo to form 1α,25-dihydroxyvitamin D2 (1α,25-(OH)2D2), a naturally occurring, biologically active form of vitamin D2. Doxercalciferol is indicated for the treatment of secondary hyperparathyroidism in patients with chronic kidney disease on dialysis, as well as for the treatment of secondary hyperparathyroidi…	Doxercalciferol is indicated for the treatment of secondary hyperparathyroidism in patients with chronic kidney disease on dialysis, as well as for the treatment of secondary hyperparathyroidism in patients with Stage 3 or Stage 4 chronic kidney disease.	2	-0.846089	2.3215	0.379984	0.198752
DB02859	Soraphen A	ACACB,ACACB target			2	-0.845502	2.481	0.568893	0.198915
DB07250	N'-(5-CHLORO-1,3-BENZODIOXOL-4-YL)-N-(3,4,5- TRIMETHOXYPHENYL)PYRIMIDINE-2,4-DIAMINE	EPHB4,EPHB4 target			2	-0.844044	2.505	0.59831	0.199322
DB04930	Permethrin	ESR1,CYP2B6,SCN1A,NR1I2,ESR1 target ,CYP2B6 enzyme substrate|inducer,SCN1A target inhibitor,NR1I2 target	A pyrethroid insecticide commonly used in the treatment of lice infestations and scabies. It is a yellow to light orange-brown, low melt-ing solid or viscous liquid.	For the treatment of infestation with <i>Sarcoptes scabiei</i> (scabies).	1.66667	-0.843349	1.89267	0.267979	0.199517
DB04851	Biricodar	ABCC1,ABCG2,ABCB1,ABCB5,ABCC1 target ,ABCG2 target ,ABCB1 transporter inhibitor,ABCB5 target	The pipecolinate derivative biricodar (VX-710) is a clinically applicable modulator of P-glycoprotein (Pgp) and multidrug resistance protein (MRP-1).	Administered intravenously, biricodar dicitrate is to be used in combination with cancer chemotherapy agents.	2.33333	-0.841235	2.59667	0.313032	0.200108
DB04005	Uridine 5'-triphosphate	UCK2,UCK2,UCK2 target ,UCK2 target	Uridine 5&#39;-(tetrahydrogen triphosphate). A uracil nucleotide containing three phosphate groups esterified to the sugar moiety.		2	-0.841234	2.446	0.530174	0.200108
DB02763	5-Mercapto-2-Nitro-Benzoic Acid	IL12B,IL12B target			2	-0.840466	2.449	0.534227	0.200324
DB03702	N-{4-[(Carboxymethyl)carbamoyl]benzoyl}-L-valyl-N-[(3S)-1,1,1-trifluoro-4-methyl-2-oxo-3-pentanyl]-L-prolinamide	CELA1,CELA1 target			2	-0.839769	2.457	0.544198	0.200519
DB00967	Desloratadine	ABCB1,HRH1,ABCB1 transporter inhibitor,HRH1 target antagonist	Desloratadine is a second generation, tricyclic antihistamine that which has a selective and peripheral H1-antagonist action. It is the active descarboethoxy metabolite of loratidine (a second generation histamine). Desloratidine has a long-lasting effect and does not cause drowsiness because it does not readily enter the central nervous system.	For the relief of symptoms of seasonal allergic rhinitis, perennial (non-seasonal) allergic rhinitis. Desloratidine is also used for the sympomatic treatment of pruritus and urticaria (hives) associated with chronic idiopathic urticaria.	2	-0.838782	2.2865	0.341567	0.200796
DB00600	Monobenzone	TYR,TYR target inhibitor	Monobenzone is the monobenzyl ether of hydroquinone used medically for depigmentation. Monobenzone occurs as a white, almost tasteless crystalline powder, soluble in alcohol and practically insoluble in water. It exerts a depigmenting effect on skin of mammals by increasing the excretion of melanin from the melanocytes. It may also cause destruction of melanocytes and permanent depigmentation.	Used topically to treat the loss of skin color (vitiligo).	2	-0.838257	2.446	0.532056	0.200943
DB09065	Cobicistat	ABCG2,ABCB1,CYP3A5,SLCO1B1,CYP3A43,CYP3A4,SLCO1B3,CYP2D6,CYP2D6,CYP3A7,CYP3A7,ABCG2 transporter inhibitor,ABCB1 transporter inhibitor,CYP3A5 enzyme substrate|inhibitor,SLCO1B1 transporter inhibitor,CYP3A43 enzyme substrate|inhibitor,CYP3A4 enzyme substrate|inhibitor,SLCO1B3 transporter inhibitor,CYP2D6 enzyme inhibitor,CYP2D6 enzyme inhibitor,CYP3A7 enzyme substrate|inhibitor,CYP3A7 enzyme substr…	Cobicistat, marketed under the name Tybost (formerly GS-9350), indicated for treating infection with human immunodeficiency virus (HIV). Although it does not have any anti-HIV activity, cobicistat acts as a pharmacokinetic enhancer by inhibiting cytochrome P450 3A isoforms (CYP3A) and therefore increases the systemic exposure of coadministered agents that are metabolized by CYP3A enzymes. More sp…	Cobicistat is a CYP3A inhibitor indicated to increase systemic exposure of atazanavir or darunavir (once daily dosing regimen) in combination with other antiretroviral agents in the treatment of HIV-1 infection. It is not interchangeable with ritonavir to increase systemic exposure of darunavir 600 mg twice daily, fosamprenavir, saquinavir, or tipranavir due to lack of exposure data. The use of c…	2.42857	-0.837895	2.60371	0.209027	0.201045
DB02998	Metribolone	AR,NCOA2,PGR,NR3C2,AR target ,NCOA2 target ,PGR target ,NR3C2 target	A synthetic non-aromatizable androgen and anabolic steroid. It binds strongly to the androgen receptor and has therefore also been used as an affinity label for this receptor in the prostate and in prostatic tumors.		1.75	-0.837858	1.925	0.208866	0.201055
DB03126	Mant-Adp	MYH14,MYH14 target			2	-0.836539	2.445	0.531954	0.201426
DB11781	Tosedostat	LTA4H,LTA4H,NPEPPS,LTA4H target ,LTA4H target ,NPEPPS target	Tosedostat has been used in trials studying the treatment and supportive care of AML, Leukemia, Pancreas Cancer, Multiple Myeloma, and Pancreatic Cancer, among others._x000D_ _x000D_ Tosedostat is an inhibitor of the M1 family of aminopeptidases, in particular PuSA, and LTA4 hydrolase. It has demonstrated anti-tumour activity in a number of models of cancer, both as a single agent and in synergy …		2	-0.836466	2.304	0.363434	0.201446
DB08773	2-(4-hydroxyphenyl)benzo[b]thiophen-6-ol	ESR1,NCOA2,ESR1 target ,NCOA2 target			1.5	-0.836107	1.7415	0.288839	0.201547
DB05046	V1003	OPRM1,OPRK1,OPRM1 target ,OPRK1 target	V1003 is an intranasal formulation of buprenorphine, an opiate analgesic, for the management of post-operative pain in hospital and home settings. Buprenorphine is a well-known analgesic and the intranasal formulation has the potential to provide a convenient alternative to other treatments, allowing patients to manage their post-operative pain both prior to discharge from hospital and at home du…	Investigated for use/treatment in pain (acute or chronic).	2	-0.835613	2.2905	0.347649	0.201686
DB06202	Lasofoxifene	CNR2,ESR2,ESR1,CNR2 target inverse agonist,ESR2 target agonist,ESR1 target antagonist|agonist|negative modulator	Lasofoxifene is a non-steroidal 3rd generation selective estrogen receptor modulator (SERM) that selectively binds to both ERα and ERβ with high affinity. It is a naphthalene derivative marketed for prevention and treatment of osteoporosis and for the treatment of vaginal atrophy. It was initially developed as Oporia by Pfizer as a treatment for postmenopausal osteoporosis and vaginal atrophy, in…	Investigated for use/treatment in postmenopausal osteoporosis to reduce the risk of both vertebral and novertebral fractures, as well as address other postmenopausal conditions, including reduction in risk of breast cancer and treatment of vulvar and vaginal atrophy (VVA)	2	-0.835331	2.26233	0.314047	0.201766
DB05395	Amibegron	ADRB3,ADRB3 target	Amibegron is an agonist for atypical beta3-adrenoceptors which inhibits intestinal motility.	Investigated for use/treatment in depression, irritable bowel syndrome (IBS), and obesity.	2	-0.832723	2.461	0.553605	0.2025
DB08320	DIETHYL (1R,2S,3R,4S)-5,6-BIS(4-HYDROXYPHENYL)-7-OXABICYCLO[2.2.1]HEPT-5-ENE-2,3-DICARBOXYLATE	ESR1,NCOA2,ESR1 target ,NCOA2 target			1.5	-0.832702	1.739	0.287017	0.202506
DB08007	(2R)-3-{[(BENZYLAMINO)CARBONYL]AMINO}-2-HYDROXYPROPANOIC ACID	CELA1,CELA1 target			2	-0.832021	2.47	0.564889	0.202698
DB08008	5-methyl-N-[4-(trifluoromethyl)phenyl][1,2,4]triazolo[1,5-a]pyrimidin-7-amine	DHODH,DHODH target			2	-0.832021	2.47	0.564889	0.202698
DB07470	(3aS)-3a-hydroxy-1-phenyl-1,2,3,3a-tetrahydro-4H-pyrrolo[2,3-b]quinolin-4-one	MYH14,MYH14 target			2	-0.830688	2.445	0.5357	0.203075
DB05930	SB-559448	MPL,MPL target	SB-559448 is a small-molecule drug that mimics the activity of thrombopoietin (TPO), a protein factor that promotes growth and production of blood platelets. This drug is developed by GlaxoSmithKline and used to treat Thrombocytopenia.Thrombocytopenia (decreased platelet count) is a common side effect of many chemotherapies and can lead to uncontrolled bleeding, thus representing a significant pr…	Investigated for use/treatment in thrombocytopenia.	2	-0.830632	2.45	0.541756	0.203091
DB03341	CoA-S-acetyl 5-bromotryptamine	AANAT,AANAT target			2	-0.830631	2.431	0.518882	0.203091
DB01944	(S)-blebbistatin	MYH14,MYH14 target			2	-0.830481	2.438	0.527405	0.203133
DB07668	alpha-Methyl-2-hydroxy-4-diethylaminocinnamic acid	CTRB1,CTRB1 target			2	-0.829605	2.485	0.584615	0.203381
DB09083	Ivabradine	HCN2,CYP3A4,HCN2 target inhibitor,CYP3A4 enzyme substrate	Ivabradine is a novel heart rate lowering medicine for the symptomatic management of stable angina pectoralis and symptomatic chronic heart failure. Ivabradine, brand name Corlanor, was approved by the FDA in April 2015 for the treatment of chronic heart failure in patients with an ejection fraction of ≤35%, in sinus rhythm with resting heart rate ≥70 beats per minute, who are not on beta-blocker…	Ivabradine is indicated by the FDA to reduce the risk of hospitalization for worsening heart failure in adult patients with stable, symptomatic chronic heart failure with left ventricular ejection fraction ≤35%, who are in sinus rhythm with resting heart rate ≥70 beats per minute and either are on maximally tolerated doses of beta-blockers or have a contraindication to beta-blocker use. It is als…	2	-0.829122	2.3135	0.378111	0.203518
DB00797	Tolazoline	ADRA2A,HRH1,ADRA1A,HRH2,ADRA2B,ADRA2C,ADRA2A target antagonist,HRH1 target agonist,ADRA1A target antagonist,HRH2 target agonist,ADRA2B target binder,ADRA2C target binder	A vasodilator that apparently has direct actions on blood vessels and also increases cardiac output. Tolazoline can interact to some degree with histamine, adrenergic, and cholinergic receptors, but the mechanisms of its therapeutic effects are not clear. It is used in treatment of persistent pulmonary hypertension of the newborn.	For the treatment of pulmonary artery anomalies	2.33333	-0.828018	2.52	0.225438	0.20383
DB03202	2-[5-Methanesulfonylamino-2-(4-Aminophenyl)-6-Oxo-1,6-Dihydro-1-Pyrimidinyl]-N-(3,3,3-Trifluoro-1-Isopropyl-2-Oxopropyl)Acetamide	CELA1,CELA1 target			2	-0.827816	2.45	0.543599	0.203887
DB00844	Nalbuphine	OPRM1,OPRD1,OPRK1,OPRM1 target antagonist,OPRD1 target antagonist,OPRK1 target agonist	A narcotic used as a pain medication. It appears to be an agonist at kappa opioid receptors and an antagonist or partial agonist at mu opioid receptors. Nalbuphine is the only opioid analgesic that is not a controlled substance in the United States.	For the relief of moderate to severe pain.	2	-0.827632	2.229	0.276693	0.203939
DB06800	Methylnaltrexone	OPRK1,OPRM1,OPRK1 target antagonist,OPRM1 target antagonist	Methylnaltrexone is a pheriphally-acting μ-opioid antagonist that acts on the gastrointestinal tract to decrease opioid-induced constipation without producing analgesic effects or withdrawal symptoms. It is also a weak CYP2D6 inhibitor. FDA approved in 2008.	Treatment of opioids induced constipation in palliative patients that are inadequately responding to laxative therapy.	2	-0.827346	2.2895	0.349914	0.20402
DB07468	(3aS)-3a-hydroxy-5-methyl-1-phenyl-1,2,3,3a-tetrahydro-4H-pyrrolo[2,3-b]quinolin-4-one	MYH14,MYH14 target			2	-0.827278	2.443	0.535491	0.20404
DB11275	Epicriptine	DRD4,DRD4 target agonist	Epicriptine is also known as beta-dihydroergocryptine presents a molecular formula of 9,10 alpha-dihydro-13'-epi-b-ergocryptine. Together with the alpha-dihydroergocryptine, it represents one-third of the ergoloid mesylate mixture. Epicriptine differs from the alpha form on the position of one methyl group.[T195] To know more about the mixture please visit [DB01049]	Please refer to [DB01049] and to know more about the isomer please refer to [DB11274].	2	-0.826724	2.451	0.545526	0.204197
DB06688	Sipuleucel-T	ACPP,ACPP target other	Sipuleucel-T is a personalized, autologous, cellular immunotherapy. Sipuleucel-T is a therapeutic cancer vaccine for prostate cancer. Sipuleucel-T selectively targets the prostate-specific antigen (PSA) known as prostatic acid phosphatase (PAP) that is expressed in around 95% of prostate cancers. It must be prepared specifically for each patient. In metastatic prostate cancer, it has extended sur…	Sipuleucel-T is an autologous cellular immunotherapy indicated for the treatment of asymptomatic or minimally symptomatic metastatic castrate resistant (hormone refractory) prostate cancer.	2	-0.824823	2.499	0.604979	0.204736
DB07863	2-chloro-5-nitro-N-phenylbenzamide	NCOA2,RXRA,PPARG,NCOA2 target ,RXRA target ,PPARG target			1.66667	-0.824624	1.85167	0.224345	0.204793
DB08179	methyl 4-(2,3-dihydroxy-5-methylphenoxy)-2-hydroxy-6-methylbenzoate	GLO1,GLO1 target			2	-0.824308	2.47	0.570175	0.204882
DB00035	Desmopressin	PTGS1,AVPR1B,AVPR2,PTGS2,AVPR1A,PTGS1 enzyme inducer,AVPR1B target ,AVPR2 target agonist,PTGS2 enzyme inducer,AVPR1A target	Desmopressin (dDAVP), a synthetic analogue of 8-arginine vasopressin (ADH), is an antidiuretic peptide drug modified by deamination of 1-cysteine and substitution of 8-L-arginine by 8-D-arginine. ADH is an endogenous pituitary hormone that has a crucial role in the control of the water content in the body. Upon release from the stimulation of increased plasma osmolarity or decreased circulating b…	- Indicated for the treatment of nocturia due to nocturnal polyuria in adults who awaken at least 2 times per night to void (intranasal). _x000D_ _x000D_ - Indicated as antidiuretic replacement therapy in the management of central cranial diabetes insipidus and for management of the temporary polyuria and polydipsia following head trauma or surgery in the pituitary region (intranasal/parenteral).…	2.2	-0.823922	2.4066	0.250752	0.204992
DB00341	Cetirizine	HRH1,ABCB1,HRH1 target antagonist,ABCB1 transporter substrate|inhibitor	Cetirizine, also commonly known as _Zyrtec_, is an orally active second-generation histamine H1 antagonist proven effective in the treatment of various allergic symptoms, such as sneezing, coughing, nasal congestion, hives, and other symptoms [A175051], [A175054]. _x000D_ _x000D_ One of the most common uses for this drug is for a condition called _allergic rhinitis_. The prevalence of allergic rh…	**Seasonal Allergic Rhinitis**: Indicated for the relief of symptoms associated with seasonal allergic rhinitis caused by allergens such as ragweed, grass and tree pollens in adults and children 2 years of age and above. Symptoms treated effectively include sneezing, rhinorrhea, nasal pruritus, ocular pruritus, tearing, and redness of the eyes [FDA label]. _x000D_ _x000D_ **Perennial allergic rhi…	2	-0.823815	2.284	0.344738	0.205022
DB05530	CPG 10101	TLR9,TLR9 target	CPG 10101 is a synthetic oligodeoxynucleotide (ODN) in clinical trials. It is a toll-like receptor 9 (TLR9) agonist with antiviral and immunomodulatory properties that could potentially influence chronic infection with HCV.	Investigated for use/treatment in hepatitis (viral, C) and viral infection.	2	-0.823655	2.434	0.526919	0.205068
DB05532	BMS-488043	FFAR4,FFAR4 target	BMS-488043 has been investigated as an anti-HIV agent.	Investigated for use/treatment in HIV infection.	2	-0.823655	2.434	0.526919	0.205068
DB01567	Fludiazepam	GABRA5,GABRR2,GABRB3,GABRR3,GABRP,GABRG3,GABRB1,GABRD,GABRG1,GABRA1,GABRA2,GABRR1,GABRB2,GABRE,GABRE,GABRE,GABRA3,GABRG2,GABRA5 target potentiator,GABRR2 target potentiator,GABRB3 target potentiator,GABRR3 target potentiator,GABRP target potentiator,GABRG3 target potentiator,GABRB1 target potentiator,GABRD target potentiator,GABRG1 target potentiator,GABRA1 target potentiator,GABRA2 target potent…	Fludiazepam is a drug which is a benzodiazepine derivative. It possesses anxiolytic, anticonvulsant, sedative and skeletal muscle relaxant properties. It is a scheduled drug in the U.S., but is approved for use in Japan.	Used for the short-term treatment of anxiety disorders.	2.25	-0.823297	2.37383	0.150412	0.20517
DB01569	Formebolone	HSD11B2,HSD11B2 target inhibitor	Formebolone, a derivative of androstane, is an anabolic androgenic steroid. It is on the list of substances prohibited by the Word Anti-Doping Agency, and is regularly screened for in athletes.[A14416] It is also classified by the US Drug Enforcement Administration as Schedule III drug in the Controlled Substances Act. It has been used experimentally in the treatment of growth retardation, and ha…	No approved indications. Studied experimentally as a treatment for non-pituitary growth retardation.[A14416]	2.25	-0.823297	2.37383	0.150412	0.20517
DB08398	2-Amino-1-methyl-6-phenylimidazo(4,5-b)pyridine	ESR1,NCOA2,ESR1 target ,NCOA2 target	PhIP (2-Amino-1-methyl-6-phenylimidazo(4,5-b)pyridine) has been used in trials studying the basic science of Pancreas Cancer.		1.5	-0.823012	1.7455	0.298295	0.205251
DB05361	SR-123781A	SERPINC1,F2R,SERPINC1 target ,F2R target	SR-123781A is a synthetic hexadecasaccharide Factor IIa and Xa antagonist. It is under investigation by Sanofi-Aventis and Organon for the treatment of thrombosis and acute coronary syndromes (ACS).	Investigated for use/treatment in cardiovascular disorders, thrombosis, and venous thromboembolism.	2	-0.822599	2.305	0.370776	0.205368
DB11792	Mirodenafil	CYP3A7,CYP3A7,CYP3A7 enzyme substrate,CYP3A7 enzyme substrate	Mirodenafil has been used in trials studying the treatment and supportive care of Kidney Diseases, Urologic Diseases, Renal Insufficiency, Erectile Dysfunction, and Male Erectile Dysfunction.		2	-0.82157	2.456	0.555035	0.205661
DB02615	Compound 19	ESR1,PTPN1,ESR1 target ,PTPN1 target			1.5	-0.821423	1.7505	0.304959	0.205703
DB00854	Levorphanol	OPRK1,OPRD1,OPRM1,OPRK1 target agonist,OPRD1 target agonist,OPRM1 target agonist	A narcotic analgesic that may be habit-forming. It is nearly as effective orally as by injection.	For the management of moderate to severe pain or as a preoperative medication where an opioid analgesic is appropriate.	2	-0.819502	2.224	0.273337	0.20625
DB07469	(3aS)-3a-hydroxy-7-methyl-1-phenyl-1,2,3,3a-tetrahydro-4H-pyrrolo[2,3-b]quinolin-4-one	MYH14,MYH14 target			2	-0.819192	2.453	0.552984	0.206338
DB07955	(2-BROMOETHYL)(2-'FORMYL-4'-AMINOPHENYL) ACETATE	CELA1,CELA1 target			2	-0.818514	2.451	0.550998	0.206532
DB07237	{4-[(2R)-pyrrolidin-2-ylmethoxy]phenyl}(4-thiophen-3-ylphenyl)methanone	LTA4H,LTA4H,LTA4H target ,LTA4H target			2	-0.817761	2.418	0.511152	0.206747
DB07870	Haloxyfop-P	ACACB,ACACB target			2	-0.817237	2.455	0.556754	0.206896
DB05540	Alanosine	ADSSL1,SLC7A11,ADSS,ADSSL1 target ,SLC7A11 transporter ,ADSS target	An amino acid analogue and antibiotic derived from the bacterium Streptomyces alanosinicus with antimetabolite and potential antineoplastic activities.	Investigated for use/treatment in brain cancer and cancer/tumors (unspecified).	2.33333	-0.816261	2.61033	0.339352	0.207175
DB08799	Antazoline	HRH1,HRH1 target antagonist	Antazoline is a 1st generation antihistamine with anticholinergic activity. It is used to relieve nasal congestion. It is also formulated as eye drops with naphazoline to relieve allergic conjunctivitis.	Used to relieve nasal congestion and in eye drops, usually in combination with naphazoline, to relieve the symptoms of allergic conjunctivitis.	2	-0.816094	2.433	0.530576	0.207223
DB00285	Venlafaxine	SLC6A2,CYP3A4,SLC6A3,ABCG2,CYP2D6,CYP2D6,SLC6A4,ABCB1,SLC6A2 target inhibitor,CYP3A4 enzyme substrate,SLC6A3 target inhibitor,ABCG2 transporter inducer,CYP2D6 enzyme substrate|inhibitor,CYP2D6 enzyme substrate|inhibitor,SLC6A4 target inhibitor,ABCB1 transporter substrate|inhibitor	Venlafaxine (Effexor) is an antidepressant within the serotonin-norepinephrine reuptake inhibitor (SNRI) class of medications. It exerts its effects primarily by blocking the transporters involved in the reuptake of the neurotransmitters serotonin and norepinephrine, therefore leaving more active neurotransmitter in the synapse. Venlafaxine is officially approved for use in the management of majo…	Venlafaxine is indicated in the management of major depressive disorder (MDD), generalized anxiety disorder (GAD), social anxiety disorder (social phobia), and panic disorder with or without agoraphobia. Venlafaxine is also used off-label for prophylaxis of migraine headaches [A177229], for reduction of vasomotor symptoms associated with menopause [A177238], and for management of neuropathic pain…	2.28571	-0.815463	2.446	0.196558	0.207404
DB01209	Dezocine	OPRK1,OPRM1,OPRK1 target antagonist,OPRM1 target agonist	Dezocine is a partial opiate drug and is used for pain management. Dezocine is a very effective alternative to fentanyl when administered during outpatient laparoscopy, although is associated with an increased incidence of postoperative nausea.	Indicated in the treatment of moderate to severe pain.	2	-0.815413	2.292	0.358101	0.207418
DB08755	N-[(1S)-2-{[(1R)-2-(benzyloxy)-1-cyano-1-methylethyl]amino}-1-(cyclohexylmethyl)-2-oxoethyl]morpholine-4-carboxamide	CTSS,CTSS target			2	-0.812717	2.431	0.53032	0.20819
DB15303	Faricimab	ANGPT2,VEGFA,ANGPT2 target antagonist,VEGFA target antagonist	Retinal vascular diseases (RVDs) such as diabetic macular edema (DME), age-related macular degeneration (AMD), and retinal vein occlusion (RVO) are typically caused by retinal ischemia and subsequent neovascularization (NV).[A225985, A225990, A225995] Vascular endothelial growth factor A (VEGF-A) is a well-known mediator of retinal NV, and many currently approved RVD therapies such as [aflibercep…		2	-0.811654	2.279	0.343743	0.208495
DB01246	Alimemazine	HRH1,HRH1 target antagonist	A phenothiazine derivative that is used as an antipruritic.	Used to prevent and relieve allergic conditions which cause pruritus (itching) and urticaria (some allergic skin reactions).	2	-0.810108	2.426	0.525855	0.208939
DB07708	3-CHLORO-2-(4-HYDROXYPHENYL)-2H-INDAZOL-5-OL	ESR1,NCOA2,ESR1 target ,NCOA2 target			1.5	-0.809839	1.7415	0.298208	0.209016
DB04837	Clofedanol	HRH1,HRH1 target antagonist	Clofedanol is a centrally-acting cough suppressant available in Canada under the trade name Ulone. It is not available in the United States.	Used in the treatment of dry cough.	2	-0.808876	2.427	0.527893	0.209293
DB07171	5-(2-hydroxyethyl)nonane-1,9-diol	ECE1,ECE1 target			2	-0.808481	2.459	0.567731	0.209407
DB08802	Isothipendyl	HRH1,HRH1 target antagonist	Isothipendyl is an antihistamine and anticholinergic used as an antipruritic.	For the topical treatment of itching associated with allergic reactions.	2	-0.806987	2.436	0.540281	0.209837
DB14146	Loxicodegol	OPRK1,ABCB1,OPRD1,OPRM1,OPRK1 target agonist,ABCB1 transporter ,OPRD1 target agonist,OPRM1 target agonist	Loxicodegol was developed by Nektar Therapeutics as an opioid analgesic with low abuse potential for the treatment of chronic pain [L3263]. The lack of abuse potential is believed to be due to the drug's slow rate of entry into brain, a unique characteristic compared to others in the opioid class [A33997, A34016]. This is also thought to be the reason behind the reduced frequency of CNS-mediated …	Loxicodegol was developed as an opioid analgesic with low abuse potential for use in treating chronic pain [L3263]. An application has been filed for FDA approval of Loxicodegol for use in treating chronic lower back pain.	2	-0.803025	2.194	0.241586	0.21098
DB01777	CoA-S-trimethylene-acetyl-tryptamine	AANAT,AANAT target			2	-0.802637	2.425	0.529504	0.211092
DB11081	Aluminum chloride	GLUD1,GLUD1 target inactivator	Aluminum chloride is a chemical compound with the chemical formula AlCl3. When contaminated with iron chloride, it often displays a yellow color compared to the white pure compound. It is used in various chemical applications as a Lewis base, with anhydrous aluminium trichloride being the most commonly used Lewis acid. It may also be found in over-the-counter as an antiperspirant or prescription …	- Indicated for the control of minor hemorrhage during dental restorative procedures._x000D_ - Indicated to reduce underarm perspiration.	2	-0.799467	2.438	0.547865	0.21201
DB12764	Opaganib	SPHK2,SPHK2 target inhibitor	Opaganib, also known as ABC294640, is a selective [sphingosine kinase-2 (SK2)](https://go.drugbank.com/polypeptides/Q9NRA0) inhibitor that is orally administered.[L27436] This drug has potential anticancer, anti-inflammatory, and antiviral activities, with potential applications in oncology, inflammation, the gastrointestinal system, and COVID-19.		2	-0.798819	2.436	0.545806	0.212198
DB03535	Z-Pro-Prolinal	PREP,PREP target			2	-0.798365	2.419	0.524823	0.212329
DB00813	Fentanyl	ABCB1,CYP3A4,ORM2,OPRM1,OPRK1,CYP3A7,CYP3A7,ALB,OPRD1,ABCB1 transporter inhibitor,CYP3A4 enzyme substrate,ORM2 carrier binder,OPRM1 target agonist,OPRK1 target agonist,CYP3A7 enzyme substrate,CYP3A7 enzyme substrate,ALB carrier binder,OPRD1 target agonist	Fentanyl, a potent opioid agonist, was developed in the 1950s to fill a need for strong and rapid analgesia.[A179542] Because of these characteristics, fentanyl is commonly used to treat chronic cancer pain or in anesthesia.[Label,L6598,L6601,L6604,L6607,L922,L6610,L6613] Fentanyl is related to other opioids like [morphine] and [oxycodone]._x000D_ _x000D_ Fentanyl's high potency has also made it …	Fentanyl intravenous or intramuscular injections are indicated for short term analgesia during induction, maintenance, and recovery from general or regional anesthesia.[Label] These injections are also used with a neuroleptic for premedication, induction, and as an adjunct to maintenance of anesthesia.[Label] Finally, fentanyl intravenous or intramuscular injections are used with oxygen for anest…	2	-0.7978	2.149	0.186764	0.212493
DB03864	Monothioglycerol	PREP,PREP target			2	-0.796972	2.425	0.533268	0.212734
DB00902	Methdilazine	HRH1,HRH1 target antagonist	Methdilazine is a phenothiazine compound with antihistaminic activity. It is used in the treatment of various dermatoses to relieve pruritus.	Used for the symptomatic relief of hypersensitivity reactions and particularly for the control of pruritic skin disorders	2	-0.795308	2.424	0.533127	0.213217
DB05155	CR665	OPRK1,OPRK1 target	CR665 is the lead clinical development candidate from a series of highly selective peripheral kappa opioid receptor agonists. In preclinical studies, CR665 was highly selective for the peripheral kappa opioid receptor. Preclinical animal studies suggest that CR665 is a potent analgesic compound. In addition, unlike currently marketed opioids, CR665 does not produce inhibition of intestinal transi…	Investigated for use/treatment in pain (acute or chronic).	2	-0.795162	2.437	0.549573	0.21326
DB06733	Bafilomycin A1	ATP6V1A,ATP6V1A target inhibitor	The bafilomycins refer to a category of toxic macrolide antibiotics that are derivatives of Streptomyces griseus. These compounds all appear in the same fermentation and have similar biological activity. Bafilomycins are specific inhibitors of vacuolar-type H+-ATPase. (V-ATPase). The most commonly utilized bafilomycin is bafilomycin A1. This is a useful tool as it can prevent the re-acidification…		2	-0.794256	2.43	0.541387	0.213523
DB00579	Mazindol	SLC6A2,SLC6A4,SLC18A2,SLC6A3,SLC6A2 target inhibitor,SLC6A4 target inhibitor,SLC18A2 target ,SLC6A3 target inhibitor	Mazindol is a tricyclic anorexigenic agent that is unrelated to and less toxic than [amphetamine], but with some similar side effects. It inhibits uptake of catecholamines and blocks the binding of cocaine to the dopamine uptake transporter. Mazindol is only approved in the United States for the treatment of Duchenne muscular dystrophy, and is not marketed or available in the United States for us…	Used in short-term (a few weeks) treatment of exogenous obesity in conjunction with a regimen of weight reduction based on caloric restriction, exercise, and behavior modification in patients with a body mass index of 30 kg of body weight per height in meters squared (kg/m<sup>2</sup>) or in patients with a body mass index of 27 kg/m<sup>2</sup> in the presence of risk factors such as hypertensio…	2.25	-0.79407	2.477	0.285869	0.213577
DB01055	Mimosine	SHMT1,SHMT1,CCL2,TYR,SHMT1 target inhibitor,SHMT1 target inhibitor,CCL2 target inhibitor,TYR target inhibitor	Mimosine is an antineoplastic alanine-substituted pyridine derivative isolated from _Leucena glauca_.		2	-0.792157	2.215	0.271411	0.214135
DB00899	Remifentanil	OPRK1,OPRD1,OPRM1,OPRK1 target agonist,OPRD1 target agonist,OPRM1 target agonist	Remifentanil (marketed by Abbott as Ultiva) is a potent ultra short-acting synthetic opioid given to patients during surgery for pain relief and adjunctive to an anaesthetic. Remifentanil is a specific mu-type-opioid receptor agonist which means it reduces sympathetic nervous system tone, and causes respiratory depression and analgesia.	For use during the induction and maintenance of general anesthesia.	2	-0.789694	2.21667	0.274368	0.214853
DB07589	N-[1-(AMINOMETHYL)CYCLOPROPYL]-3-(BENZYLSULFONYL)-N~2~-[(1S)-2,2,2-TRIFLUORO-1-(4-HYDROXYPHENYL)ETHYL]-L-ALANINAMIDE	CTSS,CTSS target			2	-0.789248	2.435	0.551158	0.214984
DB04890	Bepotastine	HRH1,HRH1 target antagonist	Bepotastine is a non-sedating, selective antagonist of the histamine 1 (H1) receptor. Bepotastine was approved in Japan for use in the treatment of allergic rhinitis and uriticaria/puritus in July 2000 and January 2002, respectively, and is marketed by Tanabe Seiyaku Co., Ltd. under the brand name Talion. It is available in oral and opthalmic dosage forms in Japan. The opthalmic solution is FDA a…	For the symptomatic treatment of itchy eyes (caused by IgE-induced mast cell degranulation) due to allergic conjunctivitis.	2	-0.788117	2.423	0.536722	0.215314
DB07216	(11S)-8-CHLORO-11-[1-(METHYLSULFONYL)PIPERIDIN-4-YL]-6-PIPERAZIN-1-YL-11H-BENZO[5,6]CYCLOHEPTA[1,2-B]PYRIDINE	FNTA,FNTB,FNTB,FNTA target ,FNTB target ,FNTB target			2	-0.786793	2.2815	0.357782	0.215702
DB07112	N-[(4-HYDROXY-8-IODOISOQUINOLIN-3-YL)CARBONYL]GLYCINE	EGLN1,EGLN1 target			2	-0.784707	2.449	0.572188	0.216313
DB01834	(9R,10R)-9-(S-glutathionyl)-10-hydroxy-9,10-dihydrophenanthrene	GSTM1,GSTP1,GSTM1 target ,GSTP1 target			2	-0.784519	2.2965	0.377939	0.216368
DB12458	Muscimol	GABRB3,GABRA1,GABRG2,GABRB3 target ,GABRA1 target ,GABRG2 target	Muscimol has been used in trials studying the treatment of Epilepsy and Parkinson's Disease.		2	-0.78024	2.21467	0.275129	0.217625
DB06734	Bafilomycin B1	ATP6V1A,ATP6V1A target inhibitor			2	-0.779686	2.426	0.546373	0.217788
DB01352	Aprobarbital	GABRA4,GABRA5,GRIK2,CHRNA7,CHRNA7,GABRA6,CHRNA4,GABRA1,GABRA2,GRIA2,CYP3A4,GABRA3,GABRA4 target potentiator,GABRA5 target potentiator,GRIK2 target antagonist,CHRNA7 target antagonist,CHRNA7 target antagonist,GABRA6 target potentiator,CHRNA4 target antagonist,GABRA1 target potentiator,GABRA2 target potentiator,GRIA2 target antagonist,CYP3A4 enzyme inducer,GABRA3 target potentiator	Aprobarbital is a barbiturate derivative synthesized in the 1920s by Ernst Preiswerk. It was determined that the substance was capable of demonstrating sedative, hypnotic, and anticonvulsant effects. A primary treatment indicated for the use of aprobarbital was subsequently insomnia. Aprobarbital was never as widely used as more common barbiturate derivatives such as phenobarbital and is now rare…		2.2	-0.779417	2.3263	0.162044	0.217867
DB04137	Guanosine-5'-Triphosphate	ADSSL1,PFKFB1,HRAS,RHEB,RND3,ARF1,ARF1,RAP2A,RAB5A,GLUD1,UCKL1,ADSSL1 target ,PFKFB1 target ,HRAS target ,RHEB target ,RND3 target ,ARF1 target ,ARF1 target ,RAP2A target ,RAB5A target ,GLUD1 target ,UCKL1 target	Guanosine 5&#39;-(tetrahydrogen triphosphate). A guanine nucleotide containing three phosphate groups esterified to the sugar moiety. [PubChem]		2.11111	-0.777254	2.23811	0.163396	0.218504
DB03940	Oxamic Acid	LDHA,LDHB,SLC16A3,SLC16A3,LDHA target ,LDHB target ,SLC16A3 transporter substrate,SLC16A3 transporter substrate	Amino-substituted glyoxylic acid derivative. [PubChem]		2	-0.776022	2.19633	0.253	0.218868
DB07771	[(3,7,11-TRIMETHYL-DODECA-2,6,10-TRIENYLOXYCARBAMOYL)-METHYL]-PHOSPHONIC ACID	FNTA,KRAS,FNTB,FNTB,FNTA target ,KRAS target ,FNTB target ,FNTB target			2	-0.775314	2.21567	0.278167	0.219077
DB12077	Urelumab	TNFRSF9,TNFRSF9 target	Urelumab has been used in trials studying the treatment of Leukemia, Multiple Myeloma, Malignant Tumors, and Cancer - Solid Tumors and B-Cell Non-Hodgkin's Lymphoma. Urelumab is a fully human antibody that targets CD137. The antibody product was developed using Medarex's UltiMAb(R) technology and was the first UltiMAb- derived antibody in clinical development by Bristol-Myers Squibb under the Dec…		2	-0.775164	2.405	0.52247	0.219121
DB01439	3-Methylthiofentanyl	OPRD1,OPRK1,OPRM1,OPRD1 target agonist,OPRK1 target agonist,OPRM1 target agonist	3-Methyl-thiofentanyl is a [fentanyl] analog and an opioid analgesic that works by inducing central nervous system (CNS) depression.		2	-0.774964	2.21667	0.279583	0.219181
DB05461	OPC-28326	HTR2B,ADRA2B,ADRA2C,HTR2B target ,ADRA2B target ,ADRA2C target	At low doses, OPC 28326 selectively vasodilates the femoral arterial bed due to its inhibitory action at alpha-2-adrenoceptors while having minimal action on systemic blood pressure, heart rate and coronary, carotid, vertebral, renal, and mesenteric blood flows. It is the only clinical compound with this profile. It is currently being investigated in the treatment of peripheral vascular diseases …	Investigated for use/treatment in peripheral vascular disease and raynaud's disease.	2.33333	-0.774571	2.59767	0.341264	0.219297
DB00427	Triprolidine	HRH1,HRH1 target antagonist	First generation histamine H1 antagonist used in allergic rhinitis; asthma; and urticaria. It is a component of cough and cold medicines. It may cause drowsiness.	For the symptomatic relief of seasonal or perennial allergic rhinitis or nonallergic rhinitis; allergic conjunctivitis; and mild, uncomplicated allergic skin manifestations of urticaria and angioedema. Also used in combination with other agents for the symptomatic relief of symptoms associated with the common cold.	2	-0.774393	2.413	0.533321	0.219349
DB13873	Fenofibric acid	PPARD,MMP25,NR1I2,PPARA,PPARG,PPARD target unknown,MMP25 target unknown,NR1I2 target partial agonist,PPARA target agonist,PPARG target	Fenofibric acid is a lipid-lowering agent that is used in severe hypertriglyceridemia, primary hyperlipidemia, and mixed dyslipidemia. It works to decrease elevated low-density lipoprotein cholesterol, total cholesterol, triglycerides, apolipoprotein B, while increasing high-density lipoprotein cholesterol.[A32038,L12855] Due to its high hydrophilicity and poor absorption profile,[A32038] prodrug…	For use as an adjunctive therapy to diet to: (a) reduce triglyceride levels in adult patients with severe hypertriglyceridemia, and (b) reduce elevated total cholesterol, low-density-lipoprotein (LDL-C), triglycerides, and apolipoprotein B, and to increase high-density-lipoprotein (HDL-C) in adult patients with primary hypercholesterolemia or mixed dyslipidemia (Fredrickson Types IIa and IIb). [F…	2	-0.773225	2.156	0.201752	0.219695
DB08190	N-[2-(2-iodo-5-methoxy-1H-indol-3-yl)ethyl]acetamide	NQO2,NQO2 target			2	-0.771908	2.396	0.513015	0.220085
DB06752	Chymopapain	PRG2,PRG2 target degradation	Chymopapain was first isolated in 1941 from the crude latex derived from the fruit of Carica papaya by squeezing the green papaya while on the plant prior to harvest.[L2482]It is an extracellular plant cysteine proteinase similar to papain in specificity.[A32688] Chymopapain was developed by Chart Medcl and FDA approved on November 10, 1982. It is currently discontinued.[L2487]	Chymopapain is indicated for the development of chemonucleolysis which is used for the digestion of the nucleus pulposus in patients with disc herniation confirmed by myelography.[A32687] A disc herniation occurs when the outer portion of the spinal disc breaks down and the inner portion (nucleus pulposus) leaks out pressing surrounding nerves and leading to irradiating pain.[L2496] The chemonucl…	2	-0.770701	2.404	0.524198	0.220442
DB06354	Tezampanel	GRIK1,GABBR1,GRIK1 target ,GABBR1 target	Tezampanel is an AMPA receptor antagonist.	Investigated for use/treatment in pain (acute or chronic) and migraine and cluster headaches.	2	-0.768926	2.2775	0.360893	0.220969
DB01615	Aceprometazine	HRH1,HRH1 target antagonist	Aceprometazine is a is a drug with neuroleptic and anti-histamine properties. Although not widely prescribed, it is used in combination with meprobamate for the treatment of sleep disorders in France under the trade name Mepronizine.	Aceprometazine is often used in combination with meprobamate for the treatment of sleep disorders.	2	-0.766225	2.408	0.532481	0.221771
DB07853	2-[4-[4-[(5-cyclopropyl-1H-pyrazol-3-yl)amino]quinazolin-2-yl]iminocyclohexa-2,5-dien-1-yl]acetonitrile	SLK,CAMK2D,SLK target ,CAMK2D target			2	-0.764616	2.28	0.366197	0.22225
DB12941	Darolutamide	ABCG2,CYP3A4,SLCO1B1,PGR,AR,ALB,UGT1A9,ABCB1,SLCO1B3,ABCG2 transporter substrate|inhibitor,CYP3A4 enzyme substrate,SLCO1B1 transporter inhibitor,PGR target antagonist,AR target antagonist,ALB carrier binder,UGT1A9 enzyme ,ABCB1 transporter substrate,SLCO1B3 transporter inhibitor	Darolutamide is a nonsteroidal androgen receptor antagonist for the treatment of castrate-resistant, non-metastatic prostate cancer (nmCRPC). This condition occurs in the majority of patients with advanced prostate cancer who have been treated with androgen receptor antagonists.[A189063] Though prior treatment for prostate cancer has been successful for these patients, the cancer eventually progr…	This drug is indicated for the treatment of patients diagnosed with non-metastatic and castrate-resistant prostate cancer.[L10872]	2.22222	-0.764456	2.35178	0.169474	0.222298
DB03896	Triphosphoric acid	PAPOLA,PAPOLA target	Used as water softener, peptizing agent, emulsifier & dispersing agent; ingredient of cleansers; meat preservative.		2	-0.764368	2.415	0.542932	0.222324
DB01349	Tasosartan	AGTR1,AGTR2,CYP3A4,AGTR1 target antagonist,AGTR2 target antagonist,CYP3A4 enzyme substrate	Tasosartan is a long-acting angiotensin II (AngII) receptor blocker. Its long duration of action has been attributed to its active metabolite enoltasosartan. It is used to treat patients with essential hypertension.	Tasosartan is infrequently in the treatment of hypertension and heart failure.	2	-0.764254	2.218	0.285245	0.222358
DB08674	(20S)-19,20,21,22-TETRAHYDRO-19-OXO-5H-18,20-ETHANO-12,14-ETHENO-6,10-METHENO-18H-BENZ[D]IMIDAZO[4,3-K][1,6,9,12]OXATRIAZA-CYCLOOCTADECOSINE-9-CARBONITRILE	FNTA,FNTB,FNTB,FNTA target ,FNTB target ,FNTB target			2	-0.76308	2.277	0.363003	0.222708
DB08936	Chlorcyclizine	HRH1,HRH1 target antagonist	Chlorcyclizine is a first generation phenylpiperazine class antihistamine used to treat urticaria, rhinitis, pruritus, and other allergy symptoms. Chlorcyclizine also has some local anesthetic, anticholinergic, and antiserotonergic properties, and can be used as an antiemetic.		2	-0.762969	2.406	0.532132	0.222741
DB03925	Freselestat	CELA1,ELANE,CELA1 target ,ELANE target inhibitor		Investigated for use/treatment in chronic obstructive pulmonary disease (COPD).	2	-0.762291	2.247	0.324023	0.222943
DB08466	5-[2-(4-hydroxyphenyl)ethyl]benzene-1,3-diol	LTA4H,LTA4H,LTA4H target ,LTA4H target			2	-0.761206	2.393	0.516286	0.223267
DB08752	N-[(1S)-2-[(4-cyano-1-methylpiperidin-4-yl)amino]-1-(cyclohexylmethyl)-2-oxoethyl]morpholine-4-carboxamide	CTSS,CTSS target			2	-0.760901	2.398	0.523064	0.223358
DB07960	5-ACETAMIDO-5,6-DIHYDRO-4-HYDROXY-6-ISOBUTOXY-4H-PYRAN-2-CARBOXYLIC ACID	NEU2,NEU2 target			2	-0.760796	2.403	0.529708	0.223389
DB05463	ISS-1018	TLR9,TLR9 target	ISS 1018 is a short, synthetic, unmethylated CpG oligodeoxynucleotide (CpG ODN) with immunostimulatory activity. ISS 1018 signals through Toll-like receptor 9 (TLR9) to induce the production of immunoglobulin by B cells and interferon (IFN) -alpha, IFN-beta, interleukin-12 (IL-12), and tumor necrosis factor - alpha (TNF-alpha) by plasmacytoid dendritic cells (pDC). ISS 1018 CpG ODN promotes antig…	Investigated for use/treatment in colorectal cancer, hepatitis (viral, B), and lymphoma (non-hodgkin's)._x000D_ ISS 1018 is currently being investigated in combination with HBsAg vaccine as a prophylactic treatment for to prevent Hepatitis B in adults. It has also been investigated in combination with rituximab for treatment of b-cell or non-hodgkin's lymphoma.	2	-0.760487	2.411	0.540443	0.223482
DB08824	Ioflupane I-123	SLC6A3,SLC6A3 transporter	Ioflupane (I-123) is a radiopharmaceutical used to image dopamine neurons and diagnose Parkinsonian syndromes.	Ioflupane I-123 is a SPECT (single photon emission computerized tomography) agent used to distinguish between Parkinson’s syndrome tremors and essential tremor.	2	-0.759235	2.415	0.546603	0.223856
DB08826	Deferiprone	UGT1A6,UGT1A6 enzyme substrate	Deferiprone is an oral iron chelator used as a second line agent in thalassemia syndromes when iron overload from blood transfusions occurs. Thalassemias are a type of hereditary anaemia due a defect in the production of hemoglobin. As a result, erythropoiesis, the production of new red blood cells, is impaired. FDA approved on October 14, 2011.	Deferiprone is indicated in thalassemia syndromes when first line chelation agents are not adequate to treat transfusional iron overload.	2	-0.759235	2.415	0.546603	0.223856
DB00558	Zanamivir	NEU2,NEU2 target inhibitor	A guanido-neuraminic acid that is used to inhibit neuraminidase.	For the prevention and treatment of influenza A and B.	2	-0.75918	2.39	0.513712	0.223872
DB07895	ALPHA-HYDROXYFARNESYLPHOSPHONIC ACID	FNTA,FNTB,FNTB,FNTA target ,FNTB target ,FNTB target			2	-0.758367	2.262	0.345479	0.224116
DB15873	Copper oxodotreotide Cu-64	SSTR2,SSTR2 target binder	Copper Cu 64 dotatate is a newly approved Cu labeled somatostatin analog and has several advantages over <sup>68</sup>Ga-labeled somatostatin analogs for positron emission tomography (PET).[A220348] Copper Cu 64 dotatate has a longer half-life and can be produced once a day as opposed to several times a day, and lower positron energy lending to improved spatial resolution.[A220348] Further studie…	Copper Cu 64 Dotatate is a radiopharmaceutical used with positron emission tomography(PET) to locate somatostatin receptor-positive neuroendocrine tumors.[L16393]_x000D_	2	-0.758144	2.419	0.552665	0.224182
DB14013	SR-9009	NR1D2,NR1D1,NR1D2 target agonist,NR1D1 target agonist	SR-9009 is a REV-ERB agonist. SR-9011 has been demonstrated that it is specifically lethal to cancer cells and oncogene-induced senescent cells, including melanocytic naevi, and has no effect on the viability of normal cells or tissues [A32628].		2	-0.75734	2.27	0.356511	0.224423
DB01084	Emedastine	HRH1,HRH1 target antagonist	Emedastine is an antihistamine used in eye drops to treat allergic conjunctivitis.	For the temporary relief of the signs and symptoms of allergic conjunctivitis.	2	-0.756479	2.402	0.531409	0.224681
DB10770	Foreskin fibroblast (neonatal)	TGFB1,PDGFRB,TNF,IFNG,TGFBR2,IL1R1,CSF2RA,FGFR2,FLT1,FGF1,IL6,TGFB1 target agonist,PDGFRB target agonist,TNF target agonist,IFNG target agonist,TGFBR2 target agonist,IL1R1 target agonist,CSF2RA target agonist,FGFR2 target agonist,FLT1 target agonist,FGF1 target agonist,IL6 target agonist	Foreskin fibroblast-like stromal cells (FDSCs) are progenitors isolated from human tissue that can differentiate into various cell types [A32660]._x000D_ _x000D_ Also known as Dermagraft, this device is a cryopreserved human fibroblast-derived dermal substitute. Composed of fibroblasts, extracellular matrix, and a bioabsorbable scaffold, it effectively supports wound healing [L2418]._x000D_ _x000…	This device is indicated for use for the treatment of full-thickness, diabetic foot ulcers greater than six weeks duration which extends through the dermis, but without tendon, muscle, joint capsule or bone exposure. This drug should be used in conjunction with standard wound care regimens and in patients with an adequate blood supply to the involved foot [L2418]._x000D_ _x000D_	2	-0.754426	2.101	0.133877	0.225297
DB11605	Myrrh	CYP3A7,CYP3A7,NR1H4,PPARA,NR1I2,CYP3A7 enzyme inducer,CYP3A7 enzyme inducer,NR1H4 target antagonist,PPARA target agonist,NR1I2 target partial agonist	Extractives and their physically modified derivatives such as tinctures, concretes, absolutes, essential oils, oleoresins, terpenes, terpene-free fractions, distillates, residues, obtained from Commiphora abyssinica, Burseraceae.	FDA approved only for use in food. Historically used for indigestion, ulcers, colds, cough, asthma, bronchial congestion, arthritic pain, cancer, leprosy, and syphilis. It is also used orally as a stimulant, antispasmodic, and to increase menstrual flow. Topically, myrrh is used for mild inflammation of the oral and pharyngeal mucosa, aphthous ulcers, gingivitis, chapped lips, hemorrhoids, bedsor…	2	-0.753731	2.17925	0.237817	0.225505
DB07196	N-methyl-1-(2-thiophen-2-ylphenyl)methanamine	LTA4H,LTA4H,LTA4H target ,LTA4H target			2	-0.75327	2.395	0.524381	0.225644
DB07839	N~2~-1,3-BENZOXAZOL-2-YL-3-CYCLOHEXYL-N-{2-[(4-METHOXYPHENYL)AMINO]ETHYL}-L-ALANINAMIDE	CTSS,CTSS target			2	-0.753244	2.4	0.531037	0.225652
DB04531	S-Benzylcysteine	MGMT,MGMT target			2	-0.752114	2.409	0.543801	0.225991
DB08809	Dichloroacetic acid	GSTZ1,PDK1,GSTZ1 target ,PDK1 target inhibitor	Dichloroacetic acid, often abbreviated DCA, is an acid analogue of acetic acid in which two of the three hydrogen atoms of the methyl group have been replaced by chlorine atoms. Salts of DCA are used as drugs since they inhibit the enzyme pyruvate dehydrogenase kinase. Early reports of its activity against brain cancer cells led patients to treat themselves with DCA, which is commercially availab…		2	-0.751883	2.2635	0.350454	0.226061
DB07148	(6S)-1-chloro-3-[(4-fluorobenzyl)oxy]-6-(pyrrolidin-1-ylcarbonyl)pyrrolo[1,2-a]pyrazin-4(6H)-one	PREP,PREP target			2	-0.751787	2.404	0.537386	0.22609
DB08195	(1R)-2-[(CYANOMETHYL)AMINO]-1-({[2-(DIFLUOROMETHOXY)BENZYL]SULFONYL}METHYL)-2-OXOETHYL MORPHOLINE-4-CARBOXYLATE	CTSS,CTSS target			2	-0.751451	2.407	0.541619	0.226191
DB06766	Alcaftadine	HRH1,HRH1 target antagonist	Alcaftadine is a H1 histamine receptor antagonist indicated for the prevention of itching associated with allergic conjunctivitis. This drug was approved in July 2010.	For the prevention of itching associated with allergic conjunctivitis.	2	-0.750587	2.4	0.532917	0.226451
DB00087	Alemtuzumab	FCGR2A,FCGR1A,FCGR1A,CD52,FCGR2C,FCGR3B,FCGR2B,FCGR3A,FCGR2A target ,FCGR1A target ,FCGR1A target ,CD52 target antibody,FCGR2C target ,FCGR3B target ,FCGR2B target ,FCGR3A target	Humanized monoclonal antibody specific to lymphocyte antigens. It is a recombinant DNA-derived humanized monoclonal antibody (Campath-1H) that is directed against the 21-28 kD cell surface glycoprotein,CD52. The Campath-1H antibody is an IgG1 kappa with human variable framework and constant regions, and complementarity-determining regions from a murine (rat) monoclonal antibody (Campath-1G). Camp…	Alemtuzumab (Campath) is a monoclonal antibody therapy used for treatment of B-cell chronic lymphocytic leukemia.	2.16667	-0.750251	2.31983	0.204154	0.226552
DB08800	Chloropyramine	HRH1,HRH1 target antagonist	Chlorpyramine is a first generation antihistamine used in Eastern European countries to treat bronchial asthma as well as allergice rhinitis, allergic conjunctivitis, and other allergic reactions. It is also indicated for Quincke's edema, allergic reactions to insect bites, food and drug allergies, and anaphylactic shock.	For the treatment of allergic conjunctivitis, allergic rhinitis, bronchial asthma, and other atopic (allergic) conditions.	2	-0.749584	2.409	0.545636	0.226753
DB09488	Acrivastine	HRH1,HRH1 target antagonist	Acrivastine is a triprolidine analog antihistamine indicated for the treatment of allergies and hay fever. As an H1 receptor antagonist, it functions by blocking the action of histamine at this receptor thereby preventing the symptoms associated with histamine release such as pruritis, vasodilation, hypotension, edema, bronchoconstriction, and tachycardia. _x000D_ _x000D_ Acrivastine is currently…	For the relief of symptoms associated with seasonal allergic rhinitis such as sneezing, rhinorrhea, pruritus, lacrimation, and nasal congestion.	2	-0.74927	2.415	0.553873	0.226847
DB03991	2-deoxy-2,3-dehydro-N-acetylneuraminic acid	NEU2,NEU2 target			2	-0.748802	2.369	0.492787	0.226988
DB03767	Morpholine-4-Carboxylic Acid [1s-(2-Benzyloxy-1r-Cyano-Ethylcarbamoyl)-3-Methyl-Butyl]Amide	CTSS,CTSS target			2	-0.747365	2.398	0.532537	0.227421
DB09052	Blinatumomab	CD19,CD3D,CD19 target activator,CD3D target activator	Blinatumomab is a BiTE-class (bi-specific T-cell engagers) constructed monoclonal antibody indicated for the treatment of Philadelphia chromosome-negative relapsed or refractory B-cell precursor acute lymphoblastic leukemia (ALL). Blinatumomab is manufactured by Amgen Inc. and marketed under the brand Blincyto™. A full treatment regimen consisting of two cycles of four weeks each, is priced at $1…	Indicated for the treatment of Philadelphia chromosome-negative relapsed or refractory B-cell precursor acute lymphoblastic leukemia (ALL).	2	-0.746669	2.2465	0.330133	0.227632
DB05345	SO-101	HRH1,HRH1 target	SO-101(Silenor) is a low-dose oral tablet formulation of doxepin hydrochloride that is patent protected for its use in insomnia. Doxepin has been prescribed for more than 40 years for the treatment of depression and anxiety at dosages typically ranging from 75 mg to 300 mg per day.	Investigated for use/treatment in insomnia.	2	-0.745246	2.414	0.555521	0.228062
DB09532	Secretin human	SCTR,SCTR target ligand	Human secretin is a gastrointestinal peptide hormone that regulates secretions in the stomach, pancreas, and liver. The hormone is produced from the enterochromaffin cells in the duodenum in response to the duodenal content with the pH less than 4.5 [L1875]. The main action of secretin is to stimulate the pancreas to secrete pancreatic juice for pH regulation in the small intestines. Secretin is …	Indicated for the stimulation of:_x000D_ _x000D_ - pancreatic secretions, including bicarbonate, to aid in the diagnosis of pancreatic exocrine dysfunction [FDA Label]._x000D_ _x000D_ - gastrin secretion to aid in the diagnosis of gastrinoma [FDA Label]._x000D_ _x000D_ - pancreatic secretions to facilitate the identification of the ampulla of Vater and accessory papilla during endoscopic retrogra…	2	-0.744383	2.401	0.538701	0.228322
DB02341	Mdl 101,146	CELA1,ELANE,CELA1 target ,ELANE target			2	-0.743772	2.2415	0.324696	0.228507
DB08738	1-{3-oxo-3-[(2S)-2-(pyrrolidin-1-ylcarbonyl)pyrrolidin-1-yl]propyl}-3-phenylquinoxalin-2(1H)-one	PREP,PREP target			2	-0.743582	2.389	0.523143	0.228565
DB06274	Alvimopan	OPRK1,OPRM1,OPRD1,OPRK1 target antagonist,OPRM1 target antagonist,OPRD1 target antagonist	Alvimopan is a peripherally acting μ opioid antagonist. It is used to avoid postoperative ileus following small or large bowel resection and accelerates the gastrointestinal recovery period.	Used to accelerate the time to upper and lower gastrointestinal recovery following partial large or small bowel resection surgery with primary anastomosis. Also investigated for use in the treatment of pain (acute or chronic).	2	-0.742947	2.21567	0.290285	0.228757
DB01463	Fencamfamin	SLC6A3,SLC6A3 target inhibitor	Fencamfamin (Glucoenergan, Reactivan) is a stimulant which was developed in the 1960s as an appetite suppressant, but was later withdrawn for this application due to problems with dependence and abuse. It is around half the potency of [dexamphetamine], and is prescribed at a dose of 10-60mg, although abusers of the drug tend to rapidly develop tolerance and escalate their dose. Fencamfamin is use…	For the the treatment of depressive fatigue in convalescence and other debilitated states as well as in the treatment of depressive day-time fatigue, lack of concentration and lethargy.	2	-0.742498	2.403	0.542762	0.228893
DB07339	(3S)-3-hydroxy-1-methyl-2,3-dihydro-1H-indole-5,6-dione	NQO2,NQO2 target			2	-0.741973	2.388	0.52293	0.229052
DB04960	Tipifarnib	ABCB1,FNTB,FNTB,ABCB1 transporter inhibitor,FNTB target ,FNTB target	Tipifarnib (R-115777) is a substance that is being studied in the treatment of acute myeloid leukemia (AML) and other types of cancer. It belongs to the family of drugs called farnesyltransferase inhibitors. It is also called Zarnestra. In June 2005, the FDA issued a Not Approvable Letter for Zarnestra.	Investigated for use/treatment in colorectal cancer, leukemia (myeloid), pancreatic cancer, and solid tumors.	2	-0.741918	2.2505	0.337638	0.229069
DB01119	Diazoxide	CA2,KCNJ11,ATP1A1,CA1,GLUL,KCNMA1,CA2 target inhibitor,KCNJ11 target inducer,ATP1A1 target other,CA1 target inhibitor,GLUL enzyme inhibitor,KCNMA1 target other	A benzothiadiazine derivative that is a peripheral vasodilator used for hypertensive emergencies. It lacks diuretic effect, apparently because it lacks a sulfonamide group.	Used parentally to treat hypertensive emergencies. Also used to treat hypoglycemia secondary to insulinoma.	2.16667	-0.740178	2.31283	0.197475	0.229596
DB09209	Pholcodine	OPRM1,OPRD1,OPRK1,OPRM1 target antagonist,OPRD1 target antagonist,OPRK1 target antagonist	Pholcodine formula is 3-o-morpholinoethylmorphine and it is classified as an antitussive which is defined as an opioid cough suppressant. It belongs to the opioid family of compounds and it is widely used.[A31738] Pholcodine activity is the suppression of unproductive cough and it also has a mild sedative effect with little or no analgesic effects.[A31742] Pholcodine is not prescribed in the Unit…	Pholcodine is indicated as a cough suppressant for the temporary relief of non-productive dry cough. It is stated to present a required label indication of "temporary relief of dry cough."[L1200] Cough is the respiratory movement that occurs after an irritation signal is transmitted to the central nervous system and further stimulates the medulla oblongata. This stimulation causes a motor output …	2	-0.740021	2.209	0.282424	0.229643
DB01619	Phenindamine	HRH1,HRH1 target antagonist	Phenindamine is an antihistamine. Phenindamine blocks the effects of the naturally occurring chemical histamine in your body. Antihistamines such as phenindamine appear to compete with histamine for histamine H1- receptor sites on effector cells. The antihistamines antagonize those pharmacological effects of histamine which are mediated through activation of H1- receptor sites and thereby reduce …	Used to treat sneezing, runny nose, itching, watery eyes, hives, rashes, itching, and other symptoms of allergies and the common cold.	2	-0.73981	2.39	0.527162	0.229708
DB00241	Butalbital	GABRA4,GABRA5,GRIK2,CHRNA7,CHRNA7,GABRA6,CHRNA4,GABRA1,GABRA2,GRIA2,GABRA3,GABRA4 target potentiator,GABRA5 target potentiator,GRIK2 target antagonist,CHRNA7 target antagonist,CHRNA7 target antagonist,GABRA6 target potentiator,CHRNA4 target antagonist,GABRA1 target potentiator,GABRA2 target potentiator,GRIA2 target antagonist,GABRA3 target potentiator	Butalbital, or 5-allyl-5-isobutylbarbituric acid, is a derivative of barbituric acid which the hydrogens at position 5 are substituted by an allyl group and an isobutyl group. It is a short-to-intermediate acting member of barbiturates that exhibit muscle-relaxing and anti-anxiety properties that produce central nervous system (CNS) depression that ranges from mild sedation to general anesthesia.…	Indicated for the management of the symptom complex of tension (or muscle contraction) headache, when other non-opioid analgesics and alternative treatments are inadequate, in various combinations with acetaminophen, aspirin, caffeine, and codeine .[L10370]	2.22222	-0.739498	2.35067	0.173691	0.229802
DB09479	Rubidium Rb-82	ATP1B1,ATP1A1,ATP1A3,ATP1A3,FXYD2,ATP1A2,ATP1B2,ATP1B3,ATP1A4,ATP1B1 transporter substrate,ATP1A1 transporter substrate,ATP1A3 transporter substrate,ATP1A3 transporter substrate,FXYD2 transporter substrate,ATP1A2 transporter substrate,ATP1B2 transporter substrate,ATP1B3 transporter substrate,ATP1A4 transporter substrate	Rubidium chloride Rb-82 injection is a sterile nonpyrogenic solutions of rubidium Rb 82 chloride. It is indicated for Positron Emission Tomography (PET) imaging of the myocardium under rest or pharmacologic stress conditions to evaluate regional myocardial perfusion in adult patients with suspected or existing coronary artery disease.	Rubidium Rb 82 chloride injection is indicated for Positron Emission Tomography (PET) imaging of the myocardium under rest or pharmacologic stress conditions to evaluate regional myocardial perfusion in adult patients with suspected or existing coronary artery disease.	2.42857	-0.739043	2.57514	0.198326	0.22994
DB00985	Dimenhydrinate	HRH1,HRH1 target antagonist	Dimehydrinate was first described in the literature in 1949,[A233120] and patented in 1950.[L32995] Early research into dimenhydrinate focused on its role as an antihistamine for urticaria; the treatment of motion sickness was an accidental discovery.[A233130]_x000D_ _x000D_ Dimenhydrinate, also known as B-dimethylaminoethyl benzohydrol ether 8-chlorotheophyllinate, is indicated to prevent nausea…	Dimenhydrinate is indicated for the prevention and treatment of nausea, vomiting, or vertigo of motion sickness.[L32980,L32985]	2	-0.738637	2.399	0.540184	0.230064
DB03837	Morpholine-4-Carboxylic Acid (1-(3-Benzenesulfonyl-1-Phenethylallylcarbamoyl)-3-Methylbutyl)-Amide	CTSS,CTSS target			2	-0.738397	2.402	0.544423	0.230137
DB00306	Talbutal	GABRA4,GABRA5,GRIK2,CHRNA7,CHRNA7,GABRA6,CHRNA4,GABRA1,GABRA2,GRIA2,GABRA3,GABRA4 target potentiator,GABRA5 target potentiator,GRIK2 target antagonist,CHRNA7 target antagonist,CHRNA7 target antagonist,GABRA6 target potentiator,CHRNA4 target antagonist,GABRA1 target potentiator,GABRA2 target potentiator,GRIA2 target antagonist,GABRA3 target potentiator	Talbutal, also called 5-allyl-5-sec-butylbarbituric acid, is a barbiturate with a short to intermediate duration of action. Talbutal is a schedule III drug in the U.S.	For use as a sedative and hypnotic.	2.22222	-0.73764	2.34933	0.172321	0.230367
DB12023	Benralizumab	IL5RA,FCGR3A,IL5RA target antibody,FCGR3A target binding	Benralizumab is a humanized recombinant monoclonal antibody of the isotype IgG1k immunoglobulin that specifically binds to the alpha chain of the interleukin 5 receptor (IL-5R) expressed on eosinophils and basophils.[A31294] It inhibits the binding of IL-5 as well as the hetero-oligomerization of the alpha and beta subunits of the IL-5R, thus blocking, signal transduction. Besides, it is an afuco…	Benralizumab is indicated as a maintenance treatment of patients 12 years or older with severe asthma and an eosinophilic phenotype.[L1020] The pathology of severe asthma with eosinophilic phenotype is also denotated as TH2-high phenotype. The patients with this phenotype are characterized by the expression of IL-5 and IL-13, airway hyperresponsiveness, responsiveness to inhaled corticosteroids, …	2	-0.736881	2.2765	0.37523	0.230597
DB01288	Fenoterol	ADRB1,ADRB3,ADRB2,ADRB1 target agonist,ADRB3 target agonist,ADRB2 target agonist	Fenoterol is an adrenergic beta-2 agonist that is used as a bronchodilator and tocolytic.	Fenoterol is used for the treatment of asthma.	2	-0.736272	2.18967	0.257604	0.230783
DB08617	4-(2,2,2-TRIFLUOROETHYL)-L-PHENYLALANINE	YARS,YARS target			2	-0.736068	2.386	0.524408	0.230845
DB08620	Thiacloprid	CHRFAM7A,CHRFAM7A,CHRFAM7A,CHRFAM7A target ,CHRFAM7A target ,CHRFAM7A target			2	-0.736068	2.386	0.524408	0.230845
DB06409	Morphine glucuronide	OPRD1,OPRM1,OPRK1,OPRD1 target ,OPRM1 target ,OPRK1 target		Investigated for use/treatment in pain (acute or chronic).	2	-0.736045	2.20267	0.275345	0.230852
DB01535	Carfentanil	OPRK1,OPRD1,OPRM1,OPRK1 target agonist,OPRD1 target agonist,OPRM1 target agonist	Carfentanil or carfentanyl (Wildnil) is an analogue of the popular synthetic opioid analgesic fentanyl, and is one of the most potent opioids known (also the most potent opioid used commercially). Carfentanil was first synthesized in 1974 by a team of chemists at Janssen Pharmaceutica which included Paul Janssen. It has a quantitative potency approximately 10,000 times that of morphine and 100 ti…	Carfentanil is similar (but more potent) to the opioid analgesic fentanyl. It is used as a tranquilizer for large animals.	2	-0.735358	2.20833	0.283309	0.231061
DB00130	L-Glutamine	TGM4,SLC7A7,GLS,SLC16A10,TGM5,NADSYN1,F13A1,TGM3,QARS,QARS,CAD,GLUL,SLC7A8,GFPT2,GLS2,SLC7A6,CTPS1,GMPS,SLC6A14,SLC7A5,SLC38A2,SLC7A9,CCBL1,PPAT,TGM2,PFAS,TGM6,TGM1,SLC38A1,SLC1A5,TGM7,ASNS,TGM4 enzyme substrate,SLC7A7 transporter substrate,GLS enzyme substrate,SLC16A10 transporter inhibitor,TGM5 enzyme substrate,NADSYN1 enzyme substrate,F13A1 enzyme substrate,TGM3 enzyme substrate,QARS enzyme su…	A non-essential amino acid present abundantly throughout the body and is involved in many metabolic processes. It is synthesized from glutamic acid and ammonia. It is the principal carrier of nitrogen in the body and is an important energy source for many cells. An oral formulation of L-glutamine was approved by the FDA in July 2017 for use in sickle cell disease [L892]. This oral formulation is …	Used for nutritional supplementation, also for treating dietary shortage or imbalance._x000D_ _x000D_ Used to reduce the acute complications of sickle cell disease in adult and pediatric patients 5 years of age and older [FDA Label].	2.30769	-0.734741	2.3885	0.109981	0.231249
DB07258	(R)-pyridin-4-yl[4-(2-pyrrolidin-1-ylethoxy)phenyl]methanol	LTA4H,LTA4H,LTA4H target ,LTA4H target			2	-0.733545	2.391	0.533028	0.231613
DB07099	N-[4-(benzyloxy)phenyl]glycinamide	LTA4H,LTA4H,LTA4H target ,LTA4H target			2	-0.732947	2.389	0.530734	0.231795
DB09030	Vorapaxar	CYP2J2,ABCB1,F2R,CYP3A4,CYP2J2 enzyme substrate,ABCB1 transporter ,F2R target antagonist,CYP3A4 enzyme substrate	Vorapaxar is a tricyclic himbacine-derived selective inhibitor of protease activated receptor (PAR-1) indicated for reducing the incidence of thrombotic cardiovascular events in patients with a history of myocardial infarction (MI) or with peripheral arterial disease (PAD). By inhibiting PAR-1, a thrombin receptor expressed on platelets, vorapaxar prevents thrombin-related platelet aggregation.	Vorapaxar is indicated for the reduction of thrombotic cardiovascular events in patients with a history of myocardial infarction (MI) or peripheral arterial disease (PAD). It is usually co-administered with acetylsalicylic acid (ASA) and/or clopidogrel, and should therefore be administered as an addition to these medications as it has not been studied alone.	2	-0.73283	2.20267	0.276553	0.231831
DB01254	Dasatinib	PPAT,LYN,ABCG2,CSK,CYP1A2,BCR,LCK,YES1,CYP3A4,BTK,KIT,CYP1A1,PDGFRB,FGR,CYP1B1,SRC,MAPK14,FRK,EPHB4,HSPA8,HSPA8,HSPA8,NR4A3,ABCB1,ABL1,STAT5B,ABL2,FMO3,EPHA2,CYP3A5,EPHA5,FYN,PPAT target ,LYN target ,ABCG2 transporter substrate|inhibitor,CSK target ,CYP1A2 enzyme substrate,BCR target ,LCK target multitarget,YES1 target inhibitor,CYP3A4 enzyme substrate|inhibitor,BTK target ,KIT target antagonist,…	Dasatinib is an oral dual BCR/ABL and Src family tyrosine kinase inhibitor approved for use in patients with chronic myelogenous leukemia (CML). The main targets of Dasatinib, are BCRABL, SRC, Ephrins and GFR.	For the treatment of adults with chronic, accelerated, or myeloid or lymphoid blast phase chronic myeloid leukemia with resistance or intolerance to prior therapy. Also indicated for the treatment of adults with Philadelphia chromosome-positive acute lymphoblastic leukemia with resistance or intolerance to prior therapy.	2	-0.732447	2.066	0.090109	0.231948
DB15685	Selpercatinib	FLT1,RET,FGFR2,FGFR1,CYP3A7,CYP3A7,ABCG2,ABCB1,CYP3A4,FGFR3,SLC47A1,CYP2C8,FLT4,FLT1 target inhibitor,RET target inhibitor,FGFR2 target inhibitor,FGFR1 target inhibitor,CYP3A7 enzyme inhibitor,CYP3A7 enzyme inhibitor,ABCG2 transporter substrate|inhibitor,ABCB1 transporter substrate|inhibitor,CYP3A4 enzyme substrate,FGFR3 target inhibitor,SLC47A1 transporter inhibitor,CYP2C8 enzyme inhibitor,FLT4 …	Selpercatinib is a kinase inhibitor with enhanced specificity for RET tyrosine kinase receptors (RTKs) over other RTK classes.[A202055, A202052, L13604] Enhanced RET (Rearranged during transfection) oncogene expression is a hallmark of many cancers. Although multikinase inhibitors, including [cabozantinib], [ponatinib], [sorafenib], [sunitinib], and [vandetanib], have shown efficacy in RET-driven…	Selpercatinib is indicated for the treatment of _RET_ fusion-positive non-small cell lung cancer in adult patients. Selpercatinib is also indicated for the systemic treatment of advanced or metastatic _RET_-mutant medullary thyroid cancer and for the systemic treatment of _RET_ fusion-positive radioactive iodine-refractory thyroid cancer in both adult and pediatric patients aged 12 and over.[L136…	2.09091	-0.73221	2.19882	0.147375	0.23202
DB06927	[5-HYDROXY-2-(4-HYDROXYPHENYL)-1-BENZOFURAN-7-YL]ACETONITRILE	ESR2,NCOA1,ESR1,ESR2 target ,NCOA1 target ,ESR1 target			1.66667	-0.73141	1.88133	0.293497	0.232264
DB06917	(4-fluorophenyl)(pyridin-4-yl)methanone	LTA4H,LTA4H,LTA4H target ,LTA4H target			2	-0.731378	2.378	0.516833	0.232274
DB08413	METHYL-PHOSPHONIC ACID MONO-(4-NITRO-PHENYL) ESTER	ALPP,ALPP target			2	-0.730772	2.386	0.528208	0.232459
DB06162	Lumiliximab	FCER2,FCER2 target	Lumiliximab is a chimeric monoclonal antibody which is used as an immunosuppressive drug. It is a primatized anti-CD23 macaque/human chimeric antibody that inhibits the production of the IgE antibody, for the potential treatment of allergic conditions. Lumiliximab was developed by IDEC Pharmaceuticals, which was acquired by Biogen. Clinical trials for CLL were terminated in 2010, and for allergic…	Investigated for use/treatment in asthma and leukemia (lymphoid).	2	-0.730023	2.392	0.536969	0.232688
DB14014	SR-9011	NR1D2,NR1D1,NR1D2 target agonist,NR1D1 target agonist	SR-9011 is a REV-ERB agonist. SR-9011 has been demonstrated that it is specifically lethal to cancer cells and oncogene-induced senescent cells, including melanocytic naevi, and has no effect on the viability of normal cells or tissues [A32628].		2	-0.728465	2.258	0.354169	0.233165
DB00606	Cyclothiazide	FXYD2,SFRP4,CA1,SLC22A6,CA9,CA2,FXYD2 target inhibitor,SFRP4 target inhibitor,CA1 target inhibitor,SLC22A6 transporter inhibitor,CA9 target inhibitor,CA2 target inhibitor	As a diuretic, cyclothiazide inhibits active chloride reabsorption at the early distal tubule via the Na-Cl cotransporter, resulting in an increase in the excretion of sodium, chloride, and water. Thiazides like cyclothiazide also inhibit sodium ion transport across the renal tubular epithelium through binding to the thiazide sensitive sodium-chloride transporter. This results in an increase in p…	Cyclothiazide is indicated as adjunctive therapy in edema associated with congestive heart failure, hepatic cirrhosis, and corticosteroid and estrogen therapy. It is also indicated in the management of hypertension either as the sole therapeutic agent or to enhance the effectiveness of other antihypertensive drugs in the more severe forms of hypertension.	2.6	-0.726407	2.786	0.256055	0.233795
DB13925	Dotatate gallium Ga-68	SSTR2,SSTR2 target binder	Dotatate gallium (Ga-68) is a somatostatin-2 receptor analog which is radiolabeled with gallium 68 as a positron-emitting radioisotope. Ga-68 dotatate has a high affinity for somatostatin-2 receptor and it is rapidly excreted from the nontarget sites which gives it an ideal candidate for imaging neuroendocrine tumors. Dotatate gallium (Ga-68) explotes its ability to detect somatostatin receptor s…	Dotatate gallium 68 is one of the most prominent radiopharmaceuticals used in imaging with positron emission tomography. It binds to the somatostatin-2 receptor which is usually overexpressed in many neuroendocrine tumors in both adult and pediatric patients.[A31362] The neuroendocrine tumors are bening or malignant tumors produced in the hormone producing cells of the neuroendocrine system.[L104…	2	-0.725703	2.394	0.542922	0.23401
DB03349	8-Bromo-Adenosine-5'-Monophosphate	HINT1,PDE4B,HINT1 target ,PDE4B target			2	-0.725589	2.26	0.358329	0.234045
DB06754	Danaparoid	SERPINC1,SERPINC1 target positive allosteric modulator	Danaparoid is a low-molecular-weight heparinoid with an average molecular weight of 5500 Daltons consisting of a mixture of glycosaminoglycans [A32565]. The active constituents are heparan, dermatan and [DB09301] [T28], and they are isolated from the porcine intestinal mucosa [FDA Label]. Danaparoid possesses a potent antithrombic activity that works by inhibiting activated factor X (Factor Xa) a…	Indicated for the prophylaxis of post-operative deep venous thrombosis (DVT), which may lead to pulmonary embolism (PE), in patients undergoing elective hip replacement surgery [FDA Label].	2	-0.725433	2.381	0.525204	0.234093
DB08891	Arbaclofen	GABBR1,GABBR2,GABBR1 target agonist,GABBR2 target agonist	Arbaclofen, or STX209, is the R-enantiomer of baclofen. It is believed to be a selective gamma-amino butyric acid type B receptor agonist, and has been investigated as a treatment for autism spectrum disorder and fragile X syndrome in randomized, double blind, placebo controlled trials. It has also been investigated as a treatment for spasticity due to multiple sclerosis and spinal cord injury. A…	Investigated in clinical trials as a potential treatment for spasticity in multiple sclerosis, autism spectrum disorder, and social withdrawal in fragile X syndrome.	2	-0.723759	2.269	0.371671	0.234607
DB11712	Tezacaftor	CYP3A4,CFTR,CYP3A5,ABCG2,ABCB1,CYP3A4 enzyme substrate,CFTR target activator,CYP3A5 enzyme substrate,ABCG2 transporter substrate,ABCB1 transporter substrate|inhibitor	Tezacaftor is a drug of the cystic fibrosis transmembrane conductance regulator (CFTR) potentiator class.[L1595] It was developed by Vertex Pharmaceuticals and FDA approved in combination with [ivacaftor] to manage cystic fibrosis.[L6814] This drug was approved by the FDA on February 12, 2018.[L4894]_x000D_ _x000D_ Cystic Fibrosis is an autosomal recessive disorder caused by one of several differ…	Tezacaftor is combined with ivacaftor in one product for the treatment of cystic fibrosis (CF) in patients aged 12 years or older with two copies of the _F508del_ gene mutation or at least one mutation in the CFTR gene that is responsive to this drug.[L6814]_x000D_ _x000D_ Tezacaftor, when used in combination with ivacaftor and [elexacaftor] in the product Trikafta, is also indicated for the trea…	2	-0.7235	2.1815	0.250864	0.234687
DB04392	Bishydroxy[2h-1-Benzopyran-2-One,1,2-Benzopyrone]	NQO1,NQO1 target			2	-0.722778	2.376	0.520215	0.234908
DB00748	Carbinoxamine	HRH1,HRH1 target antagonist	Carbinoxamine is a first generation antihistamine that competes with free histamine for binding at HA-receptor sites. This antagonizes the effects of histamine on HA-receptors, leading to a reduction of the negative symptoms brought on by histamine HA-receptor binding. The product label for carbinoxamine as an over the counter cough and cold medicine is being modified to state "do not use" in chi…	For symptomatic relief of seasonal and perennial allergic rhinitis and vasomotor rhinitis, as well as allergic conjunctivitis caused by foods and inhaled allergens. Also for the relief of allergic reactions to blood or plasma, and the symptomatic management of mild, uncomplicated allergic skin manifestations of urticaria and angioedema.	2	-0.722544	2.392	0.542527	0.23498
DB07878	N-[(1S)-1-{1-[(1R,3E)-1-ACETYLPENT-3-EN-1-YL]-1H-1,2,3-TRIAZOL-4-YL}-1,2-DIMETHYLPROPYL]BENZAMIDE	CTSS,CTSS target			2	-0.721456	2.385	0.533643	0.235315
DB08739	2-{3-[(2S)-4,4-difluoro-2-(pyrrolidin-1-ylcarbonyl)pyrrolidin-1-yl]-3-oxopropyl}-isoindole-1,3(2H)-dione	PREP,PREP target			2	-0.720229	2.381	0.528998	0.235692
DB01549	Rolicyclidine	GRIN3A,DRD2,GRIN3A target ,DRD2 target	Rolicyclidine (PCPy) is classified as a dissociative anesthetic agent. It also has hallucinogenic and sedative properties. Because of its pharmacodynamic similarity to the drug phencyclidine (PCP), rolicyclidine was added to the Schedule I list of illegal drugs in the USA in the 1970s.	Rolicyclidine has anesthetic properties and can induce a sedative effect.	2	-0.719707	2.238	0.33069	0.235853
DB04275	N-acetylserotonin	SPR,SPR target			2	-0.719256	2.393	0.546398	0.235992
DB03727	Coproporphyrin I	UROD,UROD target			2	-0.719096	2.372	0.517316	0.236041
DB05010	SGS-742	GABBR2,GABBR1,GABBR2 target ,GABBR1 target	SGS-742 has been used in trials studying the treatment of Seizures and Metabolic Disease.	Investigated for use/treatment in alzheimer's disease, attention deficit/hyperactivity disorder (ADHD), memory loss, and schizophrenia and schizoaffective disorders.	2	-0.718533	2.2585	0.359761	0.236214
DB00653	Magnesium sulfate	CACNA1A,CACNA1A,CACNA1A target inhibitor|blocker,CACNA1A target inhibitor|blocker	A small colorless crystal used as an anticonvulsant, a cathartic, and an electrolyte replenisher in the treatment of pre-eclampsia and eclampsia. It causes direct inhibition of action potentials in myometrial muscle cells. Excitation and contraction are uncoupled, which decreases the frequency and force of contractions. (From AMA Drug Evaluations Annual, 1992, p1083)	Used for immediate control of life-threatening convulsions in the treatment of severe toxemias (pre-eclampsia and eclampsia) of pregnancy and in the treatment of acute nephritis in children. Also indicated for replacement therapy in magnesium deficiency, especially in acute hypomagnesemia accompanied by signs of tetany similar to those of hypocalcemia. Also used in uterine tetany as a myometriat …	2	-0.718421	2.4	0.556776	0.236249
DB07094	1-(2,2'-bithiophen-5-yl)methanamine	LTA4H,LTA4H,LTA4H target ,LTA4H target			2	-0.71578	2.383	0.53508	0.237064
DB07205	N6-ISOPENTENYL-ADENOSINE-5'-MONOPHOSPHATE	YARS,YARS target			2	-0.715365	2.373	0.521413	0.237192
DB07587	N-(1-CYANOCYCLOPROPYL)-3-({[(2S)-5-OXOPYRROLIDIN-2-YL]METHYL}SULFONYL)-N~2~-[(1S)-2,2,2-TRIFLUORO-1-(4-FLUOROPHENYL)ETHYL]-L-ALANINAMIDE	CTSS,CTSS target			2	-0.715295	2.398	0.556414	0.237213
DB08744	Casimiroin	NQO2,NQO2 target	Casimiroin is a quinone reductase 2 inhibitor isolated from _Casimiroa edulis_.		2	-0.714896	2.376	0.525951	0.237337
DB08040	Kelatorphan	LTA4H,LTA4H,LTA4H target ,LTA4H target			2	-0.714335	2.369	0.516565	0.23751
DB01577	Metamfetamine	ADRA2B,SLC6A4,SLC6A2,SLC6A3,SLC22A3,CYP2D6,CYP2D6,MAOB,SLC22A5,ADRA2C,MAOA,SLC18A2,TAAR1,SLC18A1,ADRA2A,ADRA2B target agonist,SLC6A4 target negative modulator,SLC6A2 target negative modulator,SLC6A3 target negative modulator,SLC22A3 transporter inhibitor,CYP2D6 enzyme substrate,CYP2D6 enzyme substrate,MAOB target inhibitor,SLC22A5 transporter inhibitor,ADRA2C target agonist,MAOA target inhibitor,…	Metamfetamine (methamphetamine) is a psychostimulant and sympathomimetic drug. It is a member of the amphetamine group of sympathomimetic amines. Methamphetamine can induce effects such as euphoria, increased alertness and energy, and enhanced self-esteem. It is a scheduled drug in most countries due to its high potential for addiction and abuse.	For the treatment of Attention Deficit Disorder with Hyperactivity (ADHD) and exogenous obesity.	2.33333	-0.713492	2.44475	0.156157	0.237771
DB05744	CRx-139	TNF,IL6,CRP,IL10,TNF target ,IL6 target ,CRP target ,IL10 target	CRx-139 is an oral synergistic combination drug candidates with novel mechanisms of action targeting multiple biological pathways simultaneously. It is a dissociated steroid designed to enhance the immuno-modulatory activity of a low-dose glucocorticoid steroid without a comparable increase in steroid-related side effects. The synergistic combination containing low doses of the glucocorticoid ste…	Investigated for use/treatment in rheumatoid arthritis.	2	-0.712992	2.167	0.234224	0.237925
DB07520	N-[1-(AMINOMETHYL)CYCLOPROPYL]-3-(MORPHOLIN-4-YLSULFONYL)-N~2~-[(1S)-2,2,2-TRIFLUORO-1-(4-FLUOROPHENYL)ETHYL]-L-ALANINAMIDE	CTSS,CTSS target			2	-0.712928	2.395	0.554053	0.237945
DB01571	3-Methylfentanyl	OPRD1,OPRK1,OPRM1,OPRD1 target agonist,OPRK1 target agonist,OPRM1 target agonist	3-Methylfentanyl is an opioid analgesic and is an analog of the potent opioid, fentanyl. 3-Methylfentanyl is one of the most powerful opioid drugs sold illegally and is estimated to be between 400-6000 times more potent than morphine in certain cases. 3-Methylfentanyl was initially discovered in 1974 and widespread illegal use of this drug has occurred since this time.		2	-0.711504	2.19933	0.280158	0.238386
DB15598	Ferric maltol	UGT1A6,SLC11A2,ITGB3,UGT1A6 enzyme substrate,SLC11A2 transporter substrate,ITGB3 transporter substrate	Ferric maltol is an iron(III) atom complexed with 3 maltol molecules to increase the bioavailability compared to iron(II), without depositing it in the duodenum as insoluble ferric hydroxide and phosphate.[A189288] Ferric maltol has been described in literature since at least the late 1980s as a potential treatment for iron deficiency.[A189291]_x000D_ _x000D_ Ferric maltol was granted FDA Approva…	Ferric maltol is indicated to treat iron deficiency in adults.[L10974]	2	-0.711356	2.2525	0.354956	0.238432
DB02931	CoA-s-acetyl tryptamine	AANAT,AANAT target			2	-0.710832	2.383	0.538805	0.238594
DB06828	5-[2-(1H-pyrrol-1-yl)ethoxy]-1H-indole	LTA4H,LTA4H,LTA4H target ,LTA4H target			2	-0.710159	2.373	0.525234	0.238803
DB00181	Baclofen	GABBR2,GABBR1,GABBR2 target agonist,GABBR1 target agonist	Baclofen is a gamma-aminobutyric acid (GABA) agonist used as a skeletal muscle relaxant used for the relief of painful and uncomfortable muscle spasms caused by a variety of conditions. It is particularly useful in treating muscle spasticity associated with spinal cord injury._x000D_ _x000D_ This drug has recently been studied for the management of alcohol withdrawal, however, a conclusion has no…	Baclofen is indicated for the treatment of spasticity resulting from multiple sclerosis and is particularly useful for the relief of flexor spasms and concomitant pain, clonus, and muscular rigidity.[L39434] It may also be of value in the treatment of patients with spinal cord injuries or diseases._x000D_ _x000D_ Baclofen is also indicated as an intrathecal injection for the management of severe …	2	-0.709937	2.2515	0.354257	0.238871
DB03978	Tyrosinal	YARS,YARS,YARS target ,YARS target			2	-0.709585	2.366	0.515795	0.238981
DB08228	5,8-dimethoxy-1,4-dimethylquinolin-2(1H)-one	NQO2,NQO2 target			2	-0.708983	2.357	0.503538	0.239168
DB12307	Foretinib	CYP3A7,CYP3A7,KDR,HGF,CYP3A7 enzyme substrate,CYP3A7 enzyme substrate,KDR target ,HGF target	Foretinib has been used in trials studying the treatment of Cancer, Breast Cancer, Carcinoma, Renal Cell, Recurrent Breast Cancer, and Neoplasms, Head and Neck, among others. Foretinib is an orally available small molecule compound designed to target multiple RTKs implicated in the development, progression and spread of cancer. It inhibits the activation of MET, RON, ERK and AKT, decreased prolif…		2	-0.708827	2.18267	0.257703	0.239216
DB11831	Dinitrochlorobenzene	GSTP1,MGMT,GSTP1 target ,MGMT target	Dinitrochlorobenzene has been used in trials studying the treatment of HIV Infections.		2	-0.708713	2.246	0.347108	0.239251
DB01244	Bepridil	TNNC1,CALM1,CALM1,CALM1,CACNA1H,ATP1A1,ABCB1,CYP3A4,CACNA1A,CACNA1A,PDE1A,KCNQ1,KCNH2,PDE1B,CYP2D6,CYP2D6,CACNA2D2,TNNC1 target other,CALM1 target binder,CALM1 target binder,CALM1 target binder,CACNA1H target inhibitor,ATP1A1 target inhibitor,ABCB1 transporter inhibitor,CYP3A4 enzyme substrate,CACNA1A target inhibitor,CACNA1A target inhibitor,PDE1A target inhibitor,KCNQ1 target inhibitor,KCNH2 ta…	A long-acting, non selective, calcium channel blocker with significant anti-anginal activity. The drug produces significant coronary vasodilation and modest peripheral effects. It has antihypertensive and selective anti-arrhythmia activities and acts as a calmodulin antagonist. It is no longer marketed in the United States, as it has been implicated in causing ventricular arrhythmias (ie. Torsade…	For the treatment of hypertension, and chronic stable angina (classic effort-associated angina).	2.13333	-0.708711	2.22167	0.124639	0.239252
DB02028	(1R,2R,3S,4R,6S)-3,4,6-Trihydroxy-5-{[(S)-hydroxy(3-hydroxy-2-oxopropoxy)phosphoryl]oxy}-1,2-cyclohexanediyl bis[dihydrogen (phosphate)]	TUB,TUB target			2	-0.707008	2.371	0.524747	0.239781
DB08611	2-[(2',3',4'-TRIFLUOROBIPHENYL-2-YL)OXY]ETHANOL	CTSS,CTSS target			2	-0.706719	2.385	0.544771	0.23987
DB08612	1,1,1-TRIFLUORO-3-(OCTYLTHIO)ACETONE	CES1P1,CES1P1 target			2	-0.706719	2.385	0.544771	0.23987
DB07838	(Z)-3-BENZYL-5-(2-HYDROXY-3-NITROBENZYLIDENE)-2-THIOXOTHIAZOLIDIN-4-ONE	NMT2,NMT2 target			2	-0.706675	2.388	0.54905	0.239884
DB01250	Olsalazine	TPMT,IFNG,TPMT target inhibitor,IFNG target	Olsalazine is an anti-inflammatory drug used in the treatment of Inflammatory Bowel Disease and Ulcerative Colitis. Olsalazine is a derivative of salicylic acid. Inactive by itself (it is a prodrug), it is converted by the bacteria in the colon to mesalamine. Mesalamine works as an anti-inflammatory agent in treating inflammatory diseases of the intestines.	For the treatment of Inflammatory Bowel Disease and Ulcerative Colitis.	2	-0.706618	2.359	0.508054	0.239902
DB11767	Sarilumab	FCGR3A,FCGR2B,FCGR3B,IL6R,FCGR1A,FCGR1A,FCGR2A,CYP3A4,FCGR3A target unknown,FCGR2B target unknown,FCGR3B target unknown,IL6R target antagonist|antibody,FCGR1A target unknown,FCGR1A target unknown,FCGR2A target unknown,CYP3A4 enzyme inhibitor|inducer	Sarilumab is a fully human anti-IL-6R monoclonal IgG1 antibody that binds to both membrane bound and soluble interleukin 6 (IL-6) receptor forms, thus blocking the cis- and trans-inflammatory signalling cascades of IL-6 [A27262]. Sarilumab was developped by Sanofi and Regeneron Pharmaceuticals, Inc; it was US FDA-approved in May 2017 and followed by EU approval in June 2017 for the treatment of m…	Indicated for modere to severe reactive RA in adult patients who are irresponsive, respond inadequately or present intolerance to disease-modifying anti-rheumatic drugs (DMARDs) or tumor necrosis factor (TNF) antagonists. It is indicated to be used in combination with methotrexate (MTX) or as a monotherapy when there is intolerance to MTX or MTX administration is inappropriate.	2.14286	-0.705906	2.27557	0.188006	0.240123
DB07292	4-(2-amino-1,3-thiazol-4-yl)phenol	LTA4H,LTA4H,LTA4H target ,LTA4H target			2	-0.705885	2.367	0.519914	0.24013
DB01353	Butobarbital	GABRA4,GABRA5,GRIK2,CHRNA7,CHRNA7,GABRA6,CHRNA4,GABRA1,GABRA2,GRIA2,GABRA3,GABRA4 target potentiator,GABRA5 target potentiator,GRIK2 target antagonist,CHRNA7 target antagonist,CHRNA7 target antagonist,GABRA6 target potentiator,CHRNA4 target antagonist,GABRA1 target potentiator,GABRA2 target potentiator,GRIA2 target antagonist,GABRA3 target potentiator	Butobarbital is a sedative and a hypnotic drug.	For the treatment of insomnia.	2.22222	-0.705504	2.34311	0.171351	0.240248
DB04947	Altropane	SLC6A3,SLC6A3 target	Boston Life Sciences (BLS) is developing Altropane as a potential radio-imaging agent to be used with single photon emission tomography (SPECT), for the early diagnosis of Parkinson's disease (PD) and attention deficit hyperactivity disorder (ADHD).	Investigated for use/treatment in attention deficit/hyperactivity disorder (ADHD), parkinson's disease, and pediatric indications.	2	-0.704423	2.382	0.542288	0.240585
DB05771	LLL-3348	IL10,IL10 target	The botanical drug product LLL-3348 is a once-daily oral formulation for treatment of chronic stable plaque type psoriasis.	Investigated for use/treatment in psoriasis and psoriatic disorders.	2	-0.703269	2.362	0.514739	0.240944
DB04253	Tretazicar	NQO2,NQO2 target	Tretazicar is under investigation in clinical trial NCT00746590 (Study of Anti-tumour Effects and Safety of Prolarix™ in Hepatocellular Carcinoma).		2	-0.70229	2.368	0.524	0.241249
DB04977	Plitidepsin	CYP2E1,CYP2A6,CYP4A11,CYP4A11,CYP3A4,CYP2E1 enzyme substrate,CYP2A6 enzyme substrate,CYP4A11 enzyme substrate,CYP4A11 enzyme substrate,CYP3A4 enzyme substrate	Aplidine is a peptide found in tunicates which shows promise in shrinking tumors in pancreatic, stomach, bladder, and prostate cancers. The specific marine organism is _Aplidium albicans_. Aplidine is also of interest as a potential treatment for some leukemias.	Intended for the treatment of various forms of cancer.	2.5	-0.701982	2.71125	0.300933	0.241345
DB13879	Glecaprevir	ABCG2,UGT1A1,SLCO1B3,CYP3A7,CYP3A7,SLCO1B1,CYP3A4,ABCB1,ABCG2 transporter substrate|inhibitor,UGT1A1 enzyme inhibitor,SLCO1B3 transporter substrate|inhibitor,CYP3A7 enzyme substrate|inhibitor,CYP3A7 enzyme substrate|inhibitor,SLCO1B1 transporter substrate|inhibitor,CYP3A4 enzyme inhibitor,ABCB1 transporter substrate|inhibitor	Glecaprevir is a direct acting antiviral agent and Hepatitis C virus (HCV) NS3/4A protease inhibitor that targets the the viral RNA replication. In combination with [DB13878], glecaprevir is a useful therapy for patients who experienced therapeutic failure from other NS3/4A protease inhibitors. It demonstrates a high genetic barrier against resistance mutations of the virus. In cell cultures, the…	Indicated for the treatment of adult patients with chronic hepatitis C virus (HCV) genotype 1, 2, 3, 4, 5 or 6 infection without cirrhosis or with compensated cirrhosis (Child-Pugh_x000D_ A). MAVYRET is also indicated for the treatment of adult patients with HCV genotype 1 infection, who previously have been treated with a regimen containing an HCV NS5A inhibitor_x000D_ or an NS3/4A protease inhi…	2.42857	-0.701694	2.58329	0.220487	0.241435
DB09067	Corticorelin ovine triflutate	CRHR1,CRHR1 target ligand	Corticorelin, available commercially as corticorelin ovine triflutate (tradename Acthrel), is a synthetic form of the peptide human corticotropin-releasing hormone (hCRH), a potent stimulator of adrenocorticotropic hormone (ACTH) release from the anterior pituitary. Endogenous forms hCRH are involved in the stress response and its main function is stimulation of the pituitary to release ACTH. _x0…	Corticorelin is indicated for use in differentiating pituitary and ectopic production of ACTH in patients with ACTH-dependent Cushing's syndrome.	2	-0.70074	2.357	0.509461	0.241733
DB04461	Coproporphyrinogen III	UROD,UROD target			2	-0.700119	2.36	0.514198	0.241927
DB00611	Butorphanol	OPRD1,OPRM1,OPRK1,OPRD1 target agonist,OPRM1 target antagonist,OPRK1 target agonist	A synthetic morphinan analgesic with narcotic antagonist action. It is used in the management of severe pain.	For the relief of moderate to severe pain.	2	-0.700071	2.19867	0.283781	0.241942
DB03984	Morpholine-4-Carboxylic Acid [1-(2-Benzylsulfanyl-1-Formyl-Ethylcarbamoyl)-2-Phenyl-Ethyl]-Amide	CTSS,CTSS target			2	-0.699022	2.377	0.539325	0.242269
DB16732	Tisotumab vedotin	F3,ABCB1,CYP3A4,F3 target antibody,ABCB1 transporter substrate,CYP3A4 enzyme substrate	Tisotumab vedotin is a tissue factor-directed antibody-drug conjugate (ADC) comprised of an anti-tissue factor (TF) human IgG1-kappa antibody conjugated to monomethyl auristatin E (MMAE), a microtubule-disrupting agent, via a protease-cleavable valine-citrulline linker. Each monoclonal antibody molecule carries an average of four MMAE molecules. Tisotumab vedotin is the first TF-directed ADC [A23…	Tisotumab vedotin is indicated for the treatment of adult patients with recurrent or metastatic cervical cancer with disease progression on or after chemotherapy.[L38424]	2	-0.696572	2.191	0.2742	0.243035
DB01351	Amobarbital	GABRA4,GABRA5,GRIK2,CHRNA7,CHRNA7,GABRA6,CHRNA4,GABRA1,GABRA2,GRIA2,GABRA3,GABRA4 target potentiator,GABRA5 target potentiator,GRIK2 target antagonist,CHRNA7 target antagonist,CHRNA7 target antagonist,GABRA6 target potentiator,CHRNA4 target antagonist,GABRA1 target potentiator,GABRA2 target potentiator,GRIA2 target antagonist,GABRA3 target potentiator	A barbiturate with hypnotic and sedative properties (but not antianxiety). Adverse effects are mainly a consequence of dose-related CNS depression and the risk of dependence with continued use is high. (From Martindale, The Extra Pharmacopoeia, 30th ed, p565)		2.22222	-0.696347	2.34278	0.173126	0.243106
DB07061	1-(CYCLOHEXYLAMINO)-3-(6-METHYL-3,4-DIHYDRO-1H-CARBAZOL-9(2H)-YL)PROPAN-2-OL	NMT2,NMT2 target			2	-0.696068	2.372	0.534431	0.243193
DB00405	Dexbrompheniramine	HRH1,HRH1 target antagonist	Dexbrompheniramine maleate is an antihistamine agent that is used for the treatment of allergic conditions, such as hay fever or urticaria.	For treatment and relief of symptoms of allergies, hay fever, and colds	2	-0.695936	2.387	0.556085	0.243234
DB01927	Duroquinone	NQO1,NQO1 target			2	-0.695395	2.37	0.532071	0.243404
DB01929	5-Chloryl-2,4,6-quinazolinetriamine	DHFRL1,DHFRL1 target			2	-0.695395	2.37	0.532071	0.243404
DB12093	Tetrahydropalmatine	DRD1,DRD2,CYP3A4,DRD1 target antagonist,DRD2 target antagonist,CYP3A4 enzyme substrate	Tetrahydropalmatine is under investigation in clinical trial NCT02118610 (Treatment of Schizophrenia With L-tetrahydropalmatine (l-THP): a Novel Dopamine Antagonist With Anti-inflammatory and Antiprotozoal Activity).		2	-0.693596	2.19467	0.280663	0.243968
DB07102	(2S)-2-amino-5-oxo-5-[(4-phenylmethoxyphenyl)amino]pentanoic acid	LTA4H,LTA4H,LTA4H target ,LTA4H target			2	-0.692425	2.35	0.50547	0.244335
DB05129	Elsamitrucin	TOP1,TOP2A,TOP1 target ,TOP2A target	The cytostatic agent Elsamitrucin is a new fermentation product active in a variety of in vivo tumor models of murine and human origin. (PMID: 8150873)	Investigated for use/treatment in lymphoma (non-hodgkin's).	1.5	-0.692016	1.7165	0.312854	0.244464
DB11124	Racepinephrine	ADRA1A,ADRA2B,ADRB3,ADRA2C,ADRA1D,ADRB1,ADRB2,ADRA1B,ADRA2A,ADRA1A target agonist,ADRA2B target agonist,ADRB3 target agonist,ADRA2C target agonist,ADRA1D target antagonist,ADRB1 target agonist,ADRB2 target agonist,ADRA1B target agonist,ADRA2A target agonist	Racepinephrine is a racemic mixture consisting of d-[DB00668] and l-[DB00668] enantiomers. Epinephrine is a non-selective α- and β-adrenergic receptor agonist. It is a bronchodilator used in the temporary relief of mild symptoms of intermittent asthma including wheezing, tightness of chest and shortness of breath. It is an active ingredient in oral inhalation over-the-counter products as racepine…	Indicated for temporary relief of mild symptoms of intermittent asthma.	2.22222	-0.692006	2.33744	0.166505	0.244467
DB00761	Potassium chloride	SLC12A7,SLC12A2,SLC12A5,SLC12A4,SLC12A6,SLC12A1,SLC12A7 transporter substrate,SLC12A2 transporter substrate,SLC12A5 transporter substrate,SLC12A4 transporter substrate,SLC12A6 transporter substrate,SLC12A1 transporter substrate	A white crystal or crystalline powder used as an electrolyte replenisher, in the treatment of hypokalemia, in buffer solutions, and in fertilizers and explosives.	For use as an electrolyte replenisher and in the treatment of hypokalemia.	2.5	-0.690537	2.7145	0.310628	0.244928
DB09304	Setiptiline	ADRA2C,HTR7,ADRA2C target antagonist,HTR7 target antagonist	Setiptiline is a tetracyclic antidepressant (TeCA) which acts as a noradrenergic and specific serotonergic antidepressant (NaSSA). In Japan, the company Mochida started its commercialization for the treatment of depression started in 1989.	For the treatment of depression [A19792].	2.5	-0.6904	2.7845	0.41208	0.244971
DB15643	N-(2-Aminoethyl)-1-aziridineethanamine	ACE2,ACE2 target inhibitor	First described in the literature in 2004, N-(2-Aminoethyl)-1-aziridineethanamine is an experimental angiotensin converting enzyme 2 inhibitor investigated for its use in treating cardiovascular disease and its activity against Severe Acute Respiratory Syndrome (SARS).[A192426]	This experimental drug was being researched for its use in the treatment of cardiovascular disease and SARS-CoV infections.[A192426]	2	-0.690362	2.362	0.524362	0.244983
DB03959	N,O6-Disulfo-Glucosamine	FGF1,HS3ST3A1,HGF,FGF2,ANXA5,FGF1 target ,HS3ST3A1 target ,HGF target ,FGF2 target ,ANXA5 target			2	-0.690358	2.16025	0.232126	0.244985
DB02395	3-Hydroxymethyl-5-Aziridinyl-1methyl-2-[1h-Indole-4,7-Dione]-Propanol	NQO1,NQO1 target			2	-0.690184	2.357	0.517253	0.245039
DB02396	Methylethylamine	MB,MB target			2	-0.690184	2.357	0.517253	0.245039
DB09279	Fimasartan	AGTR1,ABCG2,SLCO1B1,AGTR1 target antagonist,ABCG2 transporter substrate,SLCO1B1 transporter substrate	Fimasartan is an angiotensin II receptor antagonist (ARB) drug employed in the treatment of both hypertension and heart failure. It has been found to be safe when administered with hydrochlorothiazide (a diuretic) in clinical trials. Fimasartan was initially approved September 9th, 2010 in South Korea and is marketed under the brand name _Kanarb_ by Boryung Pharmaceuticals.	Used for the treatment of hypertension and heart failure [A20319].	2.33333	-0.689939	2.54867	0.312105	0.245116
DB00527	Cinchocaine	BCHE,SCN5A,SCN10A,CALM1,CALM1,CALM1,BCHE enzyme inhibitor,SCN5A target inhibitor,SCN10A target inhibitor,CALM1 target inhibitor,CALM1 target inhibitor,CALM1 target inhibitor	A local anesthetic of the amide type now generally used for surface anesthesia. It is one of the most potent and toxic of the long-acting local anesthetics and its parenteral use is restricted to spinal anesthesia. (From Martindale, The Extra Pharmacopoeia, 30th ed, p1006)	For production of local or regional anesthesia by infiltration techniques such as percutaneous injection and intravenous regional anesthesia by peripheral nerve block techniques such as brachial plexus and intercostal and by central neural techniques such as lumbar and caudal epidural blocks.	2	-0.686521	2.14083	0.205141	0.246192
DB11598	Antithrombin III human	SERPINC1,SERPINC1 target agonist	A plasma alpha 2 glycoprotein that accounts for the major antithrombin activity of normal plasma and also inhibits several other enzymes. It is a member of the serpin superfamily.	Antithrombin III human is a human antithrombin (AT) indicated in patients with hereditary antithrombin deficiency for the treatment and prevention of thromboembolism and prevention of peri-operative and peri-partum thromboembolism	2	-0.685857	2.379	0.552593	0.246402
DB01684	1-Hydroxy-1-Thio-Glycerol	PREP,PREP target			2	-0.685339	2.383	0.558848	0.246565
DB04841	Flunarizine	CALM1,CALM1,CALM1,CYP2C9,CYP1A2,CACNA1H,CYP2D6,CYP2D6,CYP3A4,CACNA1G,CACNA1I,HRH1,CYP1A1,CYP2A6,CALM1 target antagonist,CALM1 target antagonist,CALM1 target antagonist,CYP2C9 enzyme substrate,CYP1A2 enzyme substrate,CACNA1H target inhibitor,CYP2D6 enzyme substrate,CYP2D6 enzyme substrate,CYP3A4 enzyme substrate,CACNA1G target inhibitor,CACNA1I target inhibitor,HRH1 target antagonist,CYP1A1 enzyme…	Flunarizine is a selective calcium entry blocker with calmodulin binding properties and histamine H1 blocking activity. It is effective in the prophylaxis of migraine, occlusive peripheral vascular disease, vertigo of central and peripheral origin, and as an adjuvant in the therapy of epilepsy.	Used in the prophylaxis of migraine, occlusive peripheral vascular disease, vertigo of central and peripheral origin, and as an adjuvant in the therapy of epilepsy.	2.23077	-0.684544	2.32823	0.142374	0.246816
DB00463	Metharbital	GABRA4,GABRA5,GRIK2,CHRNA7,CHRNA7,GABRA6,CHRNA4,GABRA1,GABRA2,GRIA2,GABRA3,GABRA4 target potentiator,GABRA5 target potentiator,GRIK2 target antagonist,CHRNA7 target antagonist,CHRNA7 target antagonist,GABRA6 target potentiator,CHRNA4 target antagonist,GABRA1 target potentiator,GABRA2 target potentiator,GRIA2 target antagonist,GABRA3 target potentiator	Metharbital is a barbiturate anticonvulsant, similar to phenobarbital, marketed as Gemonil by Abbott Laboratories. It was patented in 1905 by Emil Fischer of Merck.	Metharbital is used for the treatment of epilepsy.	2.22222	-0.682529	2.34378	0.178096	0.247452
DB03766	Propanoic acid	GPHN,FABP4,GPHN target ,FABP4 carrier	Sodium propionate is the sodium salt of propionic acid that exists as colorless, transparent crystals or a granular crystalline powder. It is considered generally recognized as safe (GRAS) food ingredient by FDA, where it acts as an antimicrobial agent for food preservation and flavoring agent. Its use as a food additive is also approved in Europe. Sodium propionate is is prepared by neutralizing…	Propanoic acid and various direct sodium or calcium salt formulations of the acid are currently most commonly approved and indicated by organizations like the FDA and EMA for use as an antibacterial food additive preservative in animal feed and food for human consumption [L2715, L2716]._x000D_ _x000D_ Similarly, although the use of propanoic acid or any of its direct sodium or calcium salt formul…	2	-0.682458	2.247	0.361927	0.247475
DB03945	N,N,N-Trimethyl-2-(phosphonooxy)ethanaminium	ELSPBP1,CRP,ELSPBP1 target ,CRP target	Calcium and magnesium salts used therapeutically in hepatobiliary dysfunction.		2	-0.681814	2.2395	0.351269	0.247678
DB01102	Arbutamine	ADRB1,ADRB2,ADRB3,ADRB1 target agonist,ADRB2 target agonist,ADRB3 target agonist	Arbutamine, administered through a closed-loop, computer-controlled drug-delivery system, is indicated to elicit acute cardiovascular responses, similar to those produced by exercise, in order to aid in diagnosing the presence or absence of coronary artery disease in patients who cannot exercise adequately .	Used to elicit acute cardiovascular responses (cardiac stumulant), similar to those produced by exercise, in order to aid in diagnosing the presence or absence of coronary artery disease (CAD) in patients who cannot exercise adequately.	2	-0.680335	2.17867	0.262616	0.248146
DB02482	Phosphonothreonine	PRKCQ,RHO,AURKA,MAPK12,MAPK1,CDK7,PRKACA,S100A11,PRKACB,PRKCQ target ,RHO target ,AURKA target ,MAPK12 target ,MAPK1 target ,CDK7 target ,PRKACA target ,S100A11 target ,PRKACB target	The phosphoric acid ester of threonine. Used as an identifier in the analysis of peptides, proteins, and enzymes. [PubChem]		1.77778	-0.679645	1.88144	0.152531	0.248365
DB12582	Piperine	ABCB1,CYP3A4,NR1I2,ABCB1 transporter inhibitor,CYP3A4 enzyme inhibitor,NR1I2 target	Bioperine has been used in trials studying the treatment of Multiple Myeloma and Deglutition Disorders.		2	-0.679575	2.18367	0.270267	0.248387
DB04090	RH-1	NQO1,NQO1 target	RH-1 has been used in trials studying the treatment of Advanced Solid Tumors and Non-Hodgkin's Lymphoma.		2	-0.679186	2.358	0.527102	0.24851
DB05091	M0002	AVPR2,AVPR2 target	M0002 is an orally-active selective vasopressin antagonist that inhibits water re-absorption from the kidneys. It is a vasopressin 2 antagonist and represents a new class of compounds – aquaretics – that produce profound diuresis without loss of electrolytes. It will be of major benefit to those patients not responding satisfactorily to diuretics alone.	Vasopressin regulates renal water resorption through the V2 receptor. Inhibition of vasopressin’s effects on V2 receptors enhances water excretion and increases urinary output. M0002 is a Vasopressin 2 antagonis. It is an electrolyte-sparing aquaretic and causes much lower levels of salt excretion.	2	-0.678192	2.346	0.51018	0.248825
DB00644	Gonadorelin	GNRHR,GNRHR2,GNRHR target agonist,GNRHR2 target agonist	Gonadorelin is another name for gonadotropin-releasing hormone (GnRH). It is a synthetic decapeptide prepared using solid phase peptide synthesis. GnRH is responsible for the release of follicle stimulating hormone and leutinizing hormone from the anterior pituitary.	For evaluating the functional capacity and response of the gonadotropes of the anterior pituitary also for evaluating residual gonadotropic function of the pituitary following removal of a pituitary tumor by surgery and/or irradiation.	2	-0.677893	2.339	0.500079	0.24892
DB06097	GSK-923295	CENPE,CENPE target	GSK-923295 is a small-molecule inhibitor of the mitotic kinesin centromere-associated protein E (CENP-E), and the third novel drug candidate to arise from Cytokinetics' broad strategic alliance with GlaxoSmithKline (GSK). GSK-923295 demonstrated a broad spectrum of activity against a range of human tumor xenografts grown in nude mice, including models of colon, breast, ovarian, lung and other tum…	Investigated for use/treatment in cancer/tumors (unspecified) and solid tumors.	2	-0.677893	2.339	0.500079	0.24892
DB07614	PHENYL-5-(1H-PYRAZOL-3-YL)-1,3-THIAZOLE	HPGDS,HPGDS target			2	-0.677691	2.344	0.507606	0.248984
DB09019	Bromhexine	ACE2,TMPRSS2,ACE2 enzyme binder,TMPRSS2 target	Bromhexine is mucolytic agent used for a variety of respiratory conditions associated with increased mucus secretion. It is derived from the Adhatoda vasica plant and aids in the clearance of excess mucus, improving breathing and reducing cough. It was introduced into the market in 1963, and is widely available as an over-the-counter drug in many countries.[A233240] Recently, bromhexine and its m…	Bromohexine is used alone or with other ingredients such as [diphenhydramine], [dextromethorphan], and [guaifenesin] to reduce mucus viscosity and clear mucus in conditions associated with mucus hypersecretion, including the common cold, influenza, respiratory tract infections, or other conditions.[L29975,L24819,L33060]	2	-0.677637	2.357	0.526831	0.249001
DB06824	Triethylenetetramine	GPC1,GPC1 transporter substrate	Triethylenetatramine (TETA) is a highly selective divalent Cu(II) chelator and orphan drug that revereses copper overload in tissues. Its salt form, trientine (triethylenetetramine dihydrochloride or 2,2,2-tetramine) was introduced in 1969 as an alternative to D-penicillamine. It consists of a polyamine-like structure different from D-penicillamine, as it lack sulfhydryl groups. It was previously…	Trientine is a copper chelator used in the treatment of Wilson's disease as an alternative to D-penicillamine. It tends to be used in patients who are experiencing serious adverse effects from penicillamine therapy or intolerance of penicillamine.	2	-0.676989	2.355	0.524381	0.249206
DB05394	Corticorelin	DBH,DBH enzyme inducer	Corticotropin-releasing factor is studied in the treatment of brain cancer. It is made naturally by the hypothalamus (a part of the brain) and can also be made in the laboratory. Human corticotropin-releasing factor may help reduce symptoms caused by edema (swelling) of the brain. It is a type of neurohormone, also called hCRF.	Investigated for use/treatment in brain cancer and neurologic disorders.	2	-0.67651	2.364	0.538056	0.249359
DB06273	Tocilizumab	CYP3A4,IL6R,CYP3A4 enzyme inducer,IL6R target inhibitor|antibody	Tocilizumab is a recombinant humanized monoclonal antibody IL-6 receptor inhibitor used to treat inflammatory and autoimmune conditions.[L12789] It was first described in the literature in 2003 when Chugai, a subsidiary of Roche began developing IL-6 inhibiting monoclonal antibodies.[A193281] It is currently being investigated to treat severely ill patients with COVID-19.[A193278,L12837,L12843]_x…	Tocilizumab is indicated to treat moderate to severe rheumatoid arthritis, giant cell arteritis, polyarticular juvenile idiopathic arthritis, systemic juvenile idiopathic arthritis, and cytokine release syndrome.[L12789]	2	-0.676379	2.231	0.341525	0.2494
DB07104	4-amino-N-[4-(benzyloxy)phenyl]butanamide	LTA4H,LTA4H,LTA4H target ,LTA4H target			2	-0.675053	2.36	0.533292	0.249821
DB04072	Alpha-Methylisocitric Acid	ACO2,ACO2 target			2	-0.674593	2.347	0.514384	0.249967
DB04009	Dimethyl Propionate Ester Heme	CYB5A,CYB5A target			2	-0.674094	2.34	0.504381	0.250126
DB00007	Leuprolide	GNRHR,GNRHR target agonist	Leuprolide is a synthetic 9-residue peptide analogue of gonadotropin-releasing hormone (GnRH). Unlike the endogenous decapeptide GnRH, leuprolide contains a single D-amino acid (D-leucyl) residue, which helps to increase its circulating half-life from three to four minutes to approximately three hours.[A203222] As a GnRH mimic, leuprolide is capable of binding to the GnRH receptor (GnRHR) and ind…	Leuprolide is indicated for the palliative treatment of advanced prostate cancer[L13781, L13790] as well as for the treatment of pediatric patients with central precocious puberty (CPP).[L13784, L13787] Leuprolide mesylate, as an injectable emulsion, is indicated for the treatment of adult patients with advanced prostate cancer.[L34415] In combination with oral [norethisterone] (also known as nor…	2	-0.673638	2.338	0.501753	0.250271
DB05111	Fontolizumab	IFNG,IFNG target	Fontolizumab (marketed under the trade name HuZAF™) is a humanized monoclonal antibody which is used as an immunosuppressive drug to treat Crohn's disease.	Investigated for use/treatment in crohn's disease and psoriasis and psoriatic disorders.	2	-0.673638	2.338	0.501753	0.250271
DB02633	Cibacron Blue	GSTP1,NQO1,GSTP1 target ,NQO1 target			2	-0.672124	2.23	0.342199	0.250752
DB05177	DG051	LTA4H,LTA4H,LTA4H target ,LTA4H target	DG051 is a novel small-molecule inhibitor of leukotriene A4 hydrolase (LTA4H), the protein made by one of the genes in the leukotriene pathway that has been shown to link to risk of heart attack. DG051 is designed to decrease risk of heart attack by decreasing the production of leukotriene B4 (LTB4), an end product of the leukotriene pathway and a potent promoter of inflammation.	Investigated for use/treatment in myocardial infarction.	2	-0.671449	2.353	0.525729	0.250967
DB07260	N-benzyl-4-[(2R)-pyrrolidin-2-ylmethoxy]aniline	LTA4H,LTA4H,LTA4H target ,LTA4H target			2	-0.671263	2.356	0.530343	0.251026
DB02271	S-(2-oxo)pentadecylcoa	NMT2,NMT2 target			2	-0.670955	2.375	0.558905	0.251125
DB04926	Neramexane	GRIN3A,GRIN3A target	Neramexane is a low-to-moderate affinity uncompetitive NMDA receptor antagonist.	Investigated for use/treatment in alzheimer's disease, hearing loss, and pain (acute or chronic).	2	-0.669252	2.35	0.522972	0.251668
DB05838	OPC-51803	AVPR2,AVPR2 target	OPC-51803 is the first nonpeptide vasopressin (AVP) V(2)-receptor-selective agonist. It is a V(2)-selective agonist that produces a significant antidiuretic action after single and multiple oral dosing in AVP-deficient and normal AVP states. It is useful therapeutic drug in the treatment of hypothalamic diabetes insipidus, nocturnal enuresis, and some kinds of urinary incontinence.	Investigated for use/treatment in nocturia (frequent nighttime urination) and urinary incontinence.	2	-0.668958	2.345	0.515728	0.251761
DB08790	1-PHENYL-1H-PYRAZOLE-4-CARBOXYLIC ACID	HPGDS,HPGDS target			2	-0.668385	2.343	0.513177	0.251944
DB00106	Abarelix	GNRHR,GNRHR target antagonist	Synthetic decapeptide antagonist to gonadotropin releasing hormone (GnRH). It is marketed by Praecis Pharmaceuticals as Plenaxis. Praecis announced in June 2006 that it was voluntarily withdrawing the drug from the market.	For palliative treatment of advanced prostate cancer.	2	-0.66836	2.351	0.525166	0.251952
DB01597	Cilastatin	SLC22A8,SLC22A6,DPEP1,SLC22A8 transporter inhibitor,SLC22A6 transporter inhibitor,DPEP1 target inhibitor	Cilastatin is an inhibitor of renal dehydropeptidase, an enzyme responsible for both the metabolism of thienamycin beta-lactam antibiotics as well as conversion of leukotriene D4 to leukotriene E4. Since the antibiotic, [imipenem], is one such antibiotic that is hydrolyzed by dehydropeptidase, cilastatin is used in combination with imipenem to prevent its metabolism. The first combination product…	Cilastatin is indicated, in combination with [imipenem] with or without [relebactam], for the treatment of bacterial infections including respiratory, skin, bone, gynecologic, urinary tract, and intra-abdominal as well as septicemia and endocarditis.[L7526,L7568]	2.5	-0.66831	2.7715	0.406248	0.251968
DB02400	ES-936	NQO1,NQO1 target			2	-0.667707	2.349	0.522684	0.25216
DB05883	ABX-PTH	PTH,PTH target	ABX-PTH is a fully human monoclonal antibody generated by Abgenix's technology platform. This drug targets and neutralizes the action of parathyroid hormone (PTH) for the treatment of a secondary hyperparathyroidism.	Investigated for use/treatment in chronic renal failure and parathyroid disorders.	2	-0.667409	2.344	0.515426	0.252255
DB00147	Pyridoxal	PDXK,PDXK,PDXK target ,PDXK target	The 4-carboxyaldehyde form of vitamin B 6 which is converted to pyridoxal phosphate which is a coenzyme for synthesis of amino acids, neurotransmitters (serotonin, norepinephrine), sphingolipids, aminolevulinic acid. [PubChem]	Pyridoxal is one of the natural forms available of vitamin B6, therefore, it is used for nutritional supplementation and for treating dietary shortage or imbalances.	2	-0.667408	2.334	0.500444	0.252256
DB00366	Doxylamine	CHRM5,HRH1,NR1I3,CHRM5 target antagonist,HRH1 target antagonist,NR1I3 target	Histamine H1 antagonist with pronounced sedative properties. It is used in allergies and as an antitussive, antiemetic, and hypnotic. Doxylamine has also been administered in veterinary applications and was formerly used in parkinsonism.	Used alone as a short-term sleep aid, in combination with other drugs as a night-time cold and allergy relief drug. Also used in combination with Vitamin B6 (pyridoxine) to prevent morning sickness in pregnant women.	2.33333	-0.667153	2.53933	0.308775	0.252337
DB05739	CYT006-AngQb	AGTR1,AGTR2,AGTR1 target ,AGTR2 target	CYT006-AngQb is a therapeutic vaccine in development for treatment of hypertension. It is designed to instruct the patient’s immune system to produce an antibody response against angiotensin II, a small peptide that causes blood vessels to narrow and results in increased blood pressure. It is a unique treatment modality that aims to address the issue of patient compliance by offering convenient d…	Investigated for use/treatment in hypertension.	2	-0.666457	2.23	0.345109	0.25256
DB06851	N-(pyridin-3-ylmethyl)aniline	LTA4H,LTA4H,LTA4H target ,LTA4H target			2	-0.665749	2.357	0.536238	0.252786
DB07680	[(1S)-1-(5-CHLORO-1-BENZOTHIEN-3-YL)-2-(2-NAPHTHYLAMINO)-2-OXOETHYL]PHOSPHONIC ACID	CMA1,CMA1 target			2	-0.664602	2.375	0.564247	0.253152
DB06699	Degarelix	GNRHR,GNRHR target antagonist	Degarelix is used for the treatment of advanced prostate cancer. Degarelix is a synthetic peptide derivative drug which binds to gonadotropin-releasing hormone (GnRH) receptors in the pituitary gland and blocks interaction with GnRH. This antagonism reduces luteinising hormone (LH) and follicle-stimulating hormone (FSH) which ultimately causes testosterone suppression. Reduction in testosterone i…	Degaralix is used for the management of advanced prostate cancer.	2	-0.662191	2.339	0.511937	0.253924
DB05047	CX-717	BDNF,GRIA4,GRIA3,GRIA1,GRIA2,BDNF target ,GRIA4 target ,GRIA3 target ,GRIA1 target ,GRIA2 target	CX-717 is an ampakine compound previously investigated for the treatment of Attention-Deficit/Hyperactivity Disorder (ADHD) and Alzheimer's disease.	Investigated for the treatment of Attention-Deficit/Hyperactivity Disorder (ADHD) and Alzheimer's disease.	2	-0.660912	2.1342	0.203053	0.254334
DB05239	Cobimetinib	MAP2K1,SLCO1B3,SLCO1B1,CYP3A4,ABCG2,ABCB1,MAP2K1 target inhibitor,SLCO1B3 transporter substrate|inhibitor,SLCO1B1 transporter substrate|weak inhibitor,CYP3A4 enzyme substrate,ABCG2 transporter weak inhibitor,ABCB1 transporter substrate	Cobimetinib is an orally active, potent and highly selective small molecule inhibiting mitogen-activated protein kinase kinase 1 (MAP2K1 or MEK1), and central components of the RAS/RAF/MEK/ERK signal transduction pathway. It has been approved in Switzerland and the US, in combination with vemurafenib for the treatment of patients with unresectable or metastatic BRAF V600 mutation-positive melanom…	For the treatment of patients with unresectable or metastatic melanoma with a BRAF V600E or V600K mutation. Cobimetinib is used in combination with vemurafenib, a BRAF inhibitor.	2.33333	-0.659938	2.483	0.226789	0.254647
DB11644	Tafamidis	SLC22A8,SLC22A6,ABCG2,TTR,SLC22A8 transporter inhibitor,SLC22A6 transporter inhibitor,ABCG2 transporter inhibitor,TTR target chaperone	Tafamidis and tafamidis meglumine (FX-1006A) are benzoxazole derivatives[A27206] developed by FoldRX.[A189717] Tafamidis is structurally similar to diflusinal.[A189717]_x000D_ _x000D_ Tafamidis was granted an EMA market authorisation on 16 November 2011[L6247] and FDA approval on 3 May 2019.[L11280]	Tafamidis is indicated to treat cardiomyopathy of wild type or hereditary transthyretin-mediated amyloidosis in adults.[A189708,A189711,L11280]	2.33333	-0.659237	2.52567	0.291752	0.254872
DB04027	D-arginine	CKM,CKM target	A D-α-amino acid that is the D-isomer of arginine (only the L-form is physiologically active).		2	-0.658788	2.325	0.493331	0.255016
DB06788	Histrelin	GNRHR,GNRHR target agonist	Histrelin is a gonadotropin releasing hormone (GnRH) agonist that acts as a potent inhibitor of gonadotropin when administered as an implant that delivers continuous therapeutic doses. Following an initial stimulatory phase with increased circulating levels of luteinizing hormone (LH) and follicle-stimulating hormone (FSH), leading to a transient increase in concentration of gonadal steroids (tes…	As the product Supprelin LA (FDA), histrelin is indicated for the treatment of children with central precocious puberty (CPP). As the product Vantas (FDA), histrelin is indicated for the palliative treatment of advanced prostate cancer.	2	-0.658458	2.343	0.520914	0.255122
DB05194	KB002	CSF2RA,CSF2RA,CSF2,CSF2RA target ,CSF2RA target ,CSF2 target	KB002 is an engineered human IgG1k antibody engineered human. It is developed for the treatment of autoimmune diseases, initially rheumatoid arthritis.	Investigated for use/treatment in rheumatoid arthritis.	2	-0.65825	2.2305	0.350171	0.255189
DB00121	Biotin	SLC5A8,PCCB,PC,HLCS,SLC5A6,CYP1B1,PCCA,MCCC1,MCCC2,ACACA,ACACB,SLC5A8 transporter substrate,PCCB target cofactor,PC target cofactor,HLCS target substrate,SLC5A6 transporter substrate,CYP1B1 enzyme inducer,PCCA target cofactor,MCCC1 target cofactor,MCCC2 target cofactor,ACACA target cofactor,ACACB target cofactor	A water-soluble, enzyme co-factor present in minute amounts in every living cell. It occurs mainly bound to proteins or polypeptides and is abundant in liver, kidney, pancreas, yeast, and milk.	For nutritional supplementation, also for treating dietary shortage or imbalance.	2.33333	-0.657445	2.45256	0.181342	0.255447
DB01897	2-(2f-Benzothiazolyl)-5-Styryl-3-(4f-Phthalhydrazidyl)Tetrazolium Chloride	HPGDS,HPGDS target			2	-0.656278	2.34	0.518073	0.255823
DB07385	3-(HYDROXYMETHYL)-1-METHYL-5-(2-METHYLAZIRIDIN-1-YL)-2-PHENYL-1H-INDOLE-4,7-DIONE	NQO1,NQO1 target			2	-0.655036	2.35	0.534322	0.256222
DB07259	1-(4-thiophen-2-ylphenyl)methanamine	LTA4H,LTA4H,LTA4H target ,LTA4H target			2	-0.654359	2.345	0.527233	0.25644
DB03626	5-Methoxy-1,2-Dimethyl-3-(Phenoxymethyl)Indole-4,7-Dione	NQO1,NQO1 target			2	-0.654115	2.337	0.5152	0.256519
DB05624	Teverelix	GNRHR,GNRHR target antagonist	A synthetic decapeptide, water-soluble Gonadotropin-releasing hormone antagonist. It has reached phase II clinical trials.	Investigated for use/treatment in benign prostatic hyperplasia, endometriosis, and prostate cancer.	2	-0.653908	2.332	0.507716	0.256585
DB06546	Atibuclimab	CD14,CD14 target	Atibuclimab (IC14) is a chimeric CD14 antibody investigated for the treatment of patients with severe sepsis.	Investigated for use/treatment in sepsis and septicemia and pneumonia.	2	-0.65344	2.325	0.497368	0.256736
DB01354	Heptabarbital	GABRA4,GABRA5,GRIK2,CHRNA7,CHRNA7,GABRA6,CHRNA4,GABRA1,GABRA2,GRIA2,GABRA3,GABRA4 target potentiator,GABRA5 target potentiator,GRIK2 target antagonist,CHRNA7 target antagonist,CHRNA7 target antagonist,GABRA6 target potentiator,CHRNA4 target antagonist,GABRA1 target potentiator,GABRA2 target potentiator,GRIA2 target antagonist,GABRA3 target potentiator	Heptabarbital is an intermediate or short term barbiturate used mainly for sedation and hypnosis.	Used mainly for sedation and hypnosis.	2.22222	-0.652986	2.34111	0.18207	0.256883
DB02393	D-Gluco-2,5-Anhydro-1-Deoxy-1-Phosphonohexitol-6-Phosphate	PFKFB1,PFKFB1 target			2	-0.652975	2.341	0.522225	0.256886
DB07497	5-(hexahydro-2-oxo-1H-thieno[3,4-D]imidazol-6-yl)pentanal	PC,PC target			2	-0.65231	2.339	0.519691	0.2571
DB06636	Isavuconazonium	CYP3A4,ABCB1,CYP3A4 enzyme substrate|inhibitor|inducer,ABCB1 transporter inhibitor	Isavuconazonium is a second-generation triazole antifungal approved on March 6, 2015 by the FDA for the treatment of invasive aspergillosis and invasive mucormycosis, marketed by Astellas under the brand Cresemba. It is the prodrug form of isavuconazole, the active moiety, and it is available in oral and parenteral formulations. Due to low solubility in water of isavuconazole on its own, the isov…	Indicated in the treatment of invasive aspergillosis and invasive mucormycosis.	2	-0.650868	2.2125	0.326487	0.257566
DB03408	gamma-Glutamylcysteine	GSS,GSS target			2	-0.650775	2.338	0.51938	0.257596
DB07613	3-phenyl-5-(1H-pyrazol-3-yl)isoxazole	HPGDS,HPGDS target			2	-0.650345	2.323	0.49666	0.257735
DB06231	Caldaret	SLC8A1,SLC8A1 target		Investigated for use/treatment in heart disease and myocardial infarction.	2	-0.649501	2.334	0.514241	0.258007
DB06560	Pascolizumab	IL4,IL4 target	Pascolizumab (SB 240683) is a humanized anti-interleukin-4 antibody with therapeutic potential in asthma.	Investigated for use/treatment in asthma.	2	-0.647741	2.328	0.506375	0.258576
DB03614	Mecobalamin	MTR,MTR target cofactor			2	-0.646004	2.338	0.523217	0.259139
DB04351	Aconitate Ion	ACO2,ACO2 target			2	-0.646004	2.338	0.523217	0.259139
[truncated: 5,307 more rows]
