# Supplementary material for: Multitrait genome-wide analyses identify new susceptibility loci and candidate drugs to primary sclerosing cholangitis
Source: Nat Commun. 2023 Feb 24;14:1069. doi: 10.1038/s41467-023-36678-8 (PMC9958016; doi:10.1038/s41467-023-36678-8)
Supplement: Supplementary file 21 — Supplementary Data 18 [file 41467_2023_36678_MOESM21_ESM.xlsx]

## Sheet: Table S18
Supplementary Table 18. Gene Table mapped to DrugBank Database using 406 prioritized genes by funcational annotation, position, eQTL, and chromatin interaction mapping listed in Supplementary Table 6 via FUMA. ensg, ENSG ID; entrezID, entrez ID; symbol, gene symbol; hgnc_symbol, HUGO (HGNC) gene symbol; OMIM, OMIM ID; uniprotID, UniProt ID; DrugBank, Drug ID of DrugBank (https://go.drugbank.com/d…
ensg	entrezID	symbol	hgnc_symbol	OMIM	uniprotID	DrugBank
ENSG00000126500	23769	FLRT1	FLRT1	604806	Q9NZU1	NA
ENSG00000149781	83706	FERMT3	FERMT3	607901	Q86UX7	NA
ENSG00000110011	3338	DNAJC4	DNAJC4	604189	Q9NNZ3	NA
ENSG00000112304	55856	ACOT13	ACOT13	615652	Q9NPJ3	DB08688
ENSG00000173486	2286	FKBP2	FKBP2	186946	P26885	NA
ENSG00000173457	26472	PPP1R14B	PPP1R14B	601140	Q96C90	NA
ENSG00000149782	5331	PLCB3	PLCB3	600230	Q01970	NA
ENSG00000112294	7915	ALDH5A1	ALDH5A1	610045	P51649	DB00139:DB00157:DB00313:DB00534
ENSG00000219435	25858	TEX40	TEX40	617511	Q9NTU4	NA
ENSG00000145020	275	AMT	AMT	238310	P48728	DB00116:DB00157:DB04789
ENSG00000173113	51504	TRMT112	TRMT112	NA	Q9UI30	NA
ENSG00000002330	572	BAD	BAD	603167	Q92934	DB12340
ENSG00000168071	283234	CCDC88B	CCDC88B	611205	A6NC98	NA
ENSG00000244731	720	C4A	C4A	120810	P0C0L4	DB00028
ENSG00000181908	100996455	AP003774.4	LOC100996455	NA	NA	NA
ENSG00000110076	9379	NRXN2	NRXN2	600566	P58401	NA
ENSG00000068831	10235	RASGRP2	RASGRP2	605577	Q7LDG7	NA
ENSG00000184857	25880	TMEM186	TMEM186	NA	Q96B77	NA
ENSG00000140650	5373	PMM2	PMM2	601785	O15305	NA
ENSG00000038532	23274	CLEC16A	CLEC16A	611303	Q2KHT3	NA
ENSG00000175643	116028	RMI2	RMI2	612426	Q96E14	NA
ENSG00000185338	8651	SOCS1	SOCS1	603597	O15524	NA
ENSG00000178279	7142	TNP2	TNP2	190232	Q05952	NA
ENSG00000178257	58531	PRM3	PRM3	NA	Q9NNZ6	NA
ENSG00000122304	5620	PRM2	PRM2	182890	P04554	NA
ENSG00000175646	5619	PRM1	PRM1	182880	P04553	NA
ENSG00000189067	9516	LITAF	LITAF	603795	Q99732	NA
ENSG00000184602	8303	SNN	SNN	603032	O75324	NA
ENSG00000153066	51061	TXNDC11	TXNDC11	617792	Q6PKC3	NA
ENSG00000171490	26156	RSL1D1	RSL1D1	615874	O76021	NA
ENSG00000224389	721	C4B	C4B	120820	P0C0L5	DB00028:DB01593:DB09130:DB14487:DB14533
ENSG00000175595	2072	ERCC4	ERCC4	133520	Q92889	NA
ENSG00000132600	54496	PRMT7	PRMT7	610087	Q9NVM4	NA
ENSG00000103047	79613	TANGO6	TANGO6	NA	Q9C0B7	NA
ENSG00000103044	3038	HAS3	HAS3	602428	O00219	NA
ENSG00000168802	54921	CHTF8	CHTF8	613202	P0CG12	NA
ENSG00000263203	54921	CHTF8	CHTF8	613202	NA	NA
ENSG00000141076	84916	CIRH1A	CIRH1A	607456	Q969X6	NA
ENSG00000168807	6645	SNTB2	SNTB2	600027	Q13425	NA
ENSG00000260914	NA	RP11-343C2.11	NA	NA	NA	NA
ENSG00000132612	27183	VPS4A	VPS4A	609982	Q9UN37	NA
ENSG00000145386	890	CCNA2	CCNA2	123835	P20248	DB02091:DB02407:DB02833:DB02915:DB06844:DB06944:DB06948:DB07126:DB07137:DB07164:DB07203:DB07471:DB07533:DB07534:DB07538:DB07539:DB07562:DB07688:DB07852:DB08178:DB08182:DB08218:DB08219:DB08233:DB08241:DB08248:DB08285:DB08309:DB08355:DB08463:DB08527:DB08572:DB08694
ENSG00000132604	7014	TERF2	TERF2	602027	Q15554	NA
ENSG00000105287	25865	PRKD2	PRKD2	607074	Q9BZL6	NA
ENSG00000090372	29888	STRN4	STRN4	614767	Q9NRL3	NA
ENSG00000181027	79147	FKRP	FKRP	606596	Q9H9S5	NA
ENSG00000243649	629	CFB	CFB	138470	P00751	DB01593:DB02459:DB04491:DB06503:DB14487:DB14533
ENSG00000138439	150864	FAM117B	FAM117B	NA	Q6P1L5	NA
ENSG00000138380	79800	CARF	CARF	607586	Q8N187	NA
ENSG00000144426	65065	NBEAL1	NBEAL1	609816	Q6ZS30	NA
ENSG00000119004	57404	CYP20A1	CYP20A1	NA	Q6UW02	NA
ENSG00000173166	65059	RAPH1	RAPH1	609035	Q70E73	NA
ENSG00000178562	940	CD28	CD28	186760	P10747	NA
ENSG00000213719	1192	CLIC1	CLIC1	602872	O00299	DB09130:DB11638
ENSG00000204435	1460	CSNK2B	CSNK2B	115441	P67870	DB00171:DB04216
ENSG00000163599	1493	CTLA4	CTLA4	123890	P16410	DB06186
ENSG00000157557	2114	ETS2	ETS2	164740	P15036	NA
ENSG00000164045	993	CDC25A	CDC25A	116947	P30304	NA
ENSG00000164048	51385	ZNF589	ZNF589	616702	Q86UQ0	NA
ENSG00000172113	10201	NME6	NME6	608294	O75414	NA
ENSG00000164051	79714	CCDC51	CCDC51	NA	Q96ER9	NA
ENSG00000232112	51372	TMA7	TMA7	615808	Q9Y2S6	NA
ENSG00000164053	84126	ATRIP	ATRIP	606605	Q8WXE1	NA
ENSG00000213689	11277	TREX1	TREX1	606609	Q9NSU2	NA
ENSG00000164054	51246	SHISA5	SHISA5	607290	Q8N114	NA
ENSG00000231852	1589	CYP21A2	CYP21A2	613815	P08686	DB01026
ENSG00000145040	90226	UCN2	UCN2	605902	Q96RP3	NA
ENSG00000114270	1294	COL7A1	COL7A1	120120	Q02388	NA
ENSG00000213722	23564	DDAH2	DDAH2	604744	O95865	DB00155
ENSG00000183396	440955	TMEM89	TMEM89	NA	A2RUT3	NA
ENSG00000225697	65010	SLC26A6	SLC26A6	610068	Q9BXS9	NA
ENSG00000008300	1951	CELSR3	CELSR3	604264	Q9NYQ7	NA
ENSG00000213672	51517	NCKIPSD	NCKIPSD	606671	Q9NZQ3	NA
ENSG00000068745	51447	IP6K2	IP6K2	606992	Q9UHH9	NA
ENSG00000204580	780	DDR1	DDR1	600408	Q08345	DB00619:DB12010
ENSG00000198563	7919	DDX39B	DDX39B	142560	Q13838	DB02325:DB11638
ENSG00000177479	10425	ARIH2	ARIH2	605615	O95376	NA
ENSG00000157540	1859	DYRK1A	DYRK1A	600855	Q13627	DB07608:DB12010
ENSG00000178252	11180	WDR6	WDR6	606031	Q9NNW5	NA
ENSG00000178149	55152	DALRD3	DALRD3	NA	Q5D0E6	NA
ENSG00000178057	25915	NDUFAF3	NDUFAF3	612911	Q9BU61	NA
ENSG00000173153	2101	ESRRA	ESRRA	601998	P11474	DB00197:DB00255:DB01645:DB04468:DB06732:DB06833:DB07776
ENSG00000198218	54870	QRICH1	QRICH1	617387	Q2TAL8	NA
ENSG00000172053	5859	QARS	QARS	603727	P47897	NA
ENSG00000172046	10869	USP19	USP19	614471	O94966	NA
ENSG00000172037	3913	LAMB2	LAMB2	150325	P55268	NA
ENSG00000177352	64925	CCDC71	CCDC71	NA	Q8IV32	NA
ENSG00000185909	200942	KLHDC8B	KLHDC8B	613169	Q8IXV7	NA
ENSG00000236980	646498	C3orf84	C3orf84	NA	H3BNL1	NA
ENSG00000173421	339834	CCDC36	CCDC36	NA	Q8IYA8	NA
ENSG00000225399	NA	RP11-3B7.1	NA	NA	NA	NA
ENSG00000188315	375341	C3orf62	C3orf62	NA	Q6ZUJ4	NA
ENSG00000114316	7375	USP4	USP4	603486	Q13107	NA
ENSG00000138685	2247	FGF2	FGF2	134920	P09038	DB00364:DB00686:DB00877:DB01109:DB03935:DB03959:DB03981:DB05434
ENSG00000204681	2550	GABBR1	GABBR1	603540	Q9UBS5	DB00181:DB00837:DB00996:DB01080:DB01956:DB02530:DB05010:DB06354:DB08891:DB08892
ENSG00000145022	6988	TCTA	TCTA	600690	P57738	NA
ENSG00000114349	2779	GNAT1	GNAT1	139330	P11488	DB02994:DB04315:DB04444
ENSG00000145029	84276	NICN1	NICN1	611516	Q9BSH3	NA
ENSG00000173402	1605	DAG1	DAG1	128239	Q14118	NA
ENSG00000164061	8927	BSN	BSN	604020	Q9UPA5	NA
ENSG00000164062	327	APEH	APEH	102645	P13798	NA
ENSG00000173531	4485	MST1	MST1	142408	P26927	NA
ENSG00000164068	63891	RNF123	RNF123	614472	Q5XPI4	NA
ENSG00000176020	386724	AMIGO3	AMIGO3	615691	Q86WK7	NA
ENSG00000173540	29925	GMPPB	GMPPB	615320	Q9Y5P6	NA
ENSG00000176095	9807	IP6K1	IP6K1	606991	Q92551	NA
ENSG00000187492	389118	CDHR4	CDHR4	NA	A6H8M9	NA
ENSG00000185614	389119	FAM212A	FAM212A	NA	Q96EL1	NA
ENSG00000182179	7318	UBA7	UBA7	191325	P41226	NA
ENSG00000183763	10293	TRAIP	TRAIP	605958	Q9BWF2	NA
ENSG00000233276	2876	GPX1	GPX1	138320	P07203	DB00143
ENSG00000228008	NA	CTD-2330K9.3	NA	NA	NA	NA
ENSG00000164077	84315	MON1A	MON1A	611464	Q86VX9	NA
ENSG00000004534	10180	RBM6	RBM6	606886	P78332	NA
ENSG00000001617	6405	SEMA3F	SEMA3F	601124	Q13275	NA
ENSG00000224586	2880	GPX5	GPX5	603435	O75715	DB00143
ENSG00000186792	8372	HYAL3	HYAL3	604038	O43820	NA
ENSG00000114383	11334	TUSC2	TUSC2	607052	O75896	NA
ENSG00000004838	51364	ZMYND10	ZMYND10	607070	O75800	NA
ENSG00000114388	10641	NPRL2	NPRL2	607072	Q8WTW4	NA
ENSG00000114735	51409	HEMK1	HEMK1	NA	Q9Y5R4	NA
ENSG00000114737	1154	CISH	CISH	602441	Q9NSE2	NA
ENSG00000198704	257202	GPX6	GPX6	607913	P59796	DB00143
ENSG00000088538	1795	DOCK3	DOCK3	603123	Q8IZD9	NA
ENSG00000123737	5393	EXOSC9	EXOSC9	606180	Q06265	NA
ENSG00000103342	2935	GSPT1	GSPT1	139259	P15170	DB04315
ENSG00000138741	7222	TRPC3	TRPC3	602345	Q13507	NA
ENSG00000138688	84162	KIAA1109	KIAA1109	611565	Q2LD37	NA
ENSG00000164113	132612	ADAD1	ADAD1	614130	Q96M93	NA
ENSG00000180596	8347	HIST1H2BC	HIST1H2BC	602847	P62807	DB09130
ENSG00000138684	59067	IL21	IL21	605384	Q9HBE4	NA
ENSG00000181004	166379	BBS12	BBS12	610683	Q6ZW61	NA
ENSG00000206503	3105	HLA-A	HLA-A	142800	P04439	DB06226:DB11294
ENSG00000170917	11162	NUDT6	NUDT6	606261	P53370	NA
ENSG00000145375	166378	SPATA5	SPATA5	613940	Q8NB90	NA
ENSG00000164056	10252	SPRY1	SPRY1	602465	O43609	NA
ENSG00000151458	57182	ANKRD50	ANKRD50	NA	Q9ULJ7	NA
ENSG00000196159	79633	FAT4	FAT4	612411	Q6V0I7	NA
ENSG00000146038	51473	DCDC2	DCDC2	605755	Q9UHG0	NA
ENSG00000146049	353219	KAAG1	KAAG1	608211	Q9UBP8	NA
ENSG00000237541	3118	HLA-DQA2	HLA-DQA2	613503	P01906	DB00071
ENSG00000137261	9856	KIAA0319	KIAA0319	609269	Q5VV43	NA
ENSG00000111802	51567	TDP2	TDP2	605764	O95551	NA
ENSG00000204228	7923	HSD17B8	HSD17B8	601417	Q92506	DB00157:DB03461
ENSG00000112308	81688	C6orf62	C6orf62	NA	Q9GZU0	NA
ENSG00000112312	51053	GMNN	GMNN	602842	O75496	NA
ENSG00000260286	101928603	C6orf229	C6orf229	NA	NA	NA
ENSG00000111913	9750	FAM65B	FAM65B	611410	Q9Y4F9	NA
ENSG00000079691	55604	LRRC16A	LRRC16A	609593	Q5VZK9	NA
ENSG00000079689	10590	SCGN	SCGN	609202	O76038	NA
ENSG00000164508	221613	HIST1H2AA	HIST1H2AA	613499	Q96QV6	NA
ENSG00000146047	255626	HIST1H2BA	HIST1H2BA	609904	Q96A08	NA
ENSG00000146039	10050	SLC17A4	SLC17A4	604216	Q9Y2C5	NA
ENSG00000124568	6568	SLC17A1	SLC17A1	182308	Q14916	NA
ENSG00000124564	10786	SLC17A3	SLC17A3	611034	O00476	NA
ENSG00000112337	10246	SLC17A2	SLC17A2	611049	O00624	NA
ENSG00000112343	10475	TRIM38	TRIM38	NA	O00635	NA
ENSG00000124610	3024	HIST1H1A	HIST1H1A	142709	Q02539	NA
ENSG00000198366	8350	HIST1H3A	HIST1H3A	602810	NA	NA
ENSG00000196176	8359	HIST1H4A	HIST1H4A	602822	NA	NA
ENSG00000124529	8366	HIST1H4B	HIST1H4B	602829	NA	NA
ENSG00000124693	8358	HIST1H3B	HIST1H3B	602819	NA	NA
ENSG00000137259	8335	HIST1H2AB	HIST1H2AB	602795	NA	NA
ENSG00000196226	3018	HIST1H2BB	HIST1H2BB	602803	NA	NA
ENSG00000196532	8352	HIST1H3C	HIST1H3C	602812	NA	NA
ENSG00000187837	3006	HIST1H1C	HIST1H1C	142710	P16403	NA
ENSG00000010704	3077	HFE	HFE	613609	Q30201	NA
ENSG00000197061	8364	HIST1H4C	HIST1H4C	602827	P62805	NA
ENSG00000187475	3010	HIST1H1T	HIST1H1T	142712	P22492	NA
ENSG00000109471	3558	IL2	IL2	147680	P60568	DB00852:DB01327:DB02555:DB02581:DB03372:DB03453:DB03455:DB03957:DB04278:DB05299:DB05304:DB05676:DB06083:DB06584
ENSG00000180573	8334	HIST1H2AC	HIST1H2AC	602794	Q93077	NA
ENSG00000158373	3017	HIST1H2BD	HIST1H2BD	602799	P58876	NA
ENSG00000197697	8344	HIST1H2BE	HIST1H2BE	602805	NA	NA
ENSG00000188987	8360	HIST1H4D	HIST1H4D	602823	NA	NA
ENSG00000197409	8351	HIST1H3D	HIST1H3D	602811	P68431	NA
ENSG00000196866	3013	HIST1H2AD	HIST1H2AD	602792	P20671	NA
ENSG00000197846	8343	HIST1H2BF	HIST1H2BF	602804	NA	NA
ENSG00000198518	8367	HIST1H4E	HIST1H4E	602830	NA	NA
ENSG00000187990	8339	HIST1H2BG	HIST1H2BG	602798	NA	NA
ENSG00000168274	3012	HIST1H2AE	HIST1H2AE	602786	NA	NA
ENSG00000196966	8353	HIST1H3E	HIST1H3E	602813	NA	NA
ENSG00000124575	3007	HIST1H1D	HIST1H1D	142210	P16402	NA
ENSG00000198327	8361	HIST1H4F	HIST1H4F	602824	NA	NA
ENSG00000124578	8369	HIST1H4G	HIST1H4G	602832	NA	NA
ENSG00000256316	8968	HIST1H3F	HIST1H3F	602816	NA	NA
ENSG00000197459	8345	HIST1H2BH	HIST1H2BH	602806	NA	NA
ENSG00000256018	8355	HIST1H3G	HIST1H3G	602815	NA	NA
ENSG00000168242	8346	HIST1H2BI	HIST1H2BI	602807	NA	NA
ENSG00000158406	8365	HIST1H4H	HIST1H4H	602828	P62805	NA
ENSG00000186470	11118	BTN3A2	BTN3A2	613594	P78410	NA
ENSG00000124508	10385	BTN2A2	BTN2A2	613591	Q8WVV5	NA
ENSG00000026950	11119	BTN3A1	BTN3A1	613593	O00481	NA
ENSG00000111801	10384	BTN3A3	BTN3A3	613595	O00478	NA
ENSG00000112763	11120	BTN2A1	BTN2A1	613590	Q7KYR7	NA
ENSG00000124557	696	BTN1A1	BTN1A1	601610	Q13410	NA
ENSG00000182952	10473	HMGN4	HMGN4	NA	O00479	NA
ENSG00000146109	29777	ABT1	ABT1	NA	Q9ULW3	NA
ENSG00000181315	79692	ZNF322	ZNF322	610847	Q6U7Q0	NA
ENSG00000124635	8970	HIST1H2BJ	HIST1H2BJ	615044	P06899	NA
ENSG00000196787	8969	HIST1H2AG	HIST1H2AG	615012	P0C0S8	NA
ENSG00000197903	85236	HIST1H2BK	HIST1H2BK	615045	O60814	NA
ENSG00000198339	8294	HIST1H4I	HIST1H4I	602833	NA	NA
ENSG00000184825	85235	HIST1H2AH	HIST1H2AH	615013	NA	NA
ENSG00000112812	10279	PRSS16	PRSS16	607169	Q9NQE7	NA
ENSG00000158553	94026	POM121L2	POM121L2	NA	Q96KW2	NA
ENSG00000124613	346157	ZNF391	ZNF391	NA	Q9UJN7	NA
ENSG00000096654	7738	ZNF184	ZNF184	602277	Q99676	NA
ENSG00000185130	8340	HIST1H2BL	HIST1H2BL	602800	Q99880	NA
ENSG00000196747	8329	HIST1H2AI	HIST1H2AI	602787	P0C0S8	NA
ENSG00000203813	8357	HIST1H3H	HIST1H3H	602818	NA	NA
ENSG00000182611	8331	HIST1H2AJ	HIST1H2AJ	602791	NA	NA
ENSG00000196374	8342	HIST1H2BM	HIST1H2BM	602802	NA	NA
ENSG00000197238	8363	HIST1H4J	HIST1H4J	602826	P62805	NA
ENSG00000197914	8362	HIST1H4K	HIST1H4K	602825	NA	NA
ENSG00000184348	8330	HIST1H2AK	HIST1H2AK	602788	NA	NA
ENSG00000233822	8341	HIST1H2BN	HIST1H2BN	602801	Q99877	NA
ENSG00000198374	8332	HIST1H2AL	HIST1H2AL	602793	NA	NA
ENSG00000184357	3009	HIST1H1B	HIST1H1B	142711	P16401	NA
ENSG00000182572	8354	HIST1H3I	HIST1H3I	602814	NA	NA
ENSG00000198558	8368	HIST1H4L	HIST1H4L	602831	NA	NA
ENSG00000197153	8356	HIST1H3J	HIST1H3J	602817	P68431	NA
ENSG00000233224	8336	HIST1H2AM	HIST1H2AM	602796	NA	NA
ENSG00000196331	8348	HIST1H2BO	HIST1H2BO	602808	NA	NA
ENSG00000168131	81697	OR2B2	OR2B2	NA	Q9GZK3	NA
ENSG00000124657	26212	OR2B6	OR2B6	NA	P58173	NA
ENSG00000197279	7718	ZNF165	ZNF165	600834	P49910	NA
ENSG00000196812	80345	ZSCAN16	ZSCAN16	NA	Q9H4T2	NA
ENSG00000198315	7745	ZKSCAN8	ZKSCAN8	602240	Q15776	NA
ENSG00000137185	7746	ZSCAN9	ZSCAN9	602246	O15535	NA
ENSG00000187626	387032	ZKSCAN4	ZKSCAN4	611643	Q969J2	NA
ENSG00000189134	222698	NKAPL	NKAPL	NA	Q5M9Q1	NA
ENSG00000137338	84547	PGBD1	PGBD1	NA	Q96JS3	NA
ENSG00000235109	64288	ZSCAN31	ZSCAN31	610794	Q96LW9	NA
ENSG00000189298	80317	ZKSCAN3	ZKSCAN3	612791	Q9BRR0	NA
ENSG00000158691	9753	ZSCAN12	ZSCAN12	603978	O43309	NA
ENSG00000187987	222696	ZSCAN23	ZSCAN23	NA	Q3MJ62	NA
ENSG00000106348	3614	IMPDH1	IMPDH1	146690	P20839	DB00157:DB00688:DB00811:DB01024:DB03948:DB06103:DB06408
ENSG00000178035	3615	IMPDH2	IMPDH2	146691	P12268	DB00157:DB00688:DB00811:DB01024:DB03070:DB03948:DB04566:DB06103
ENSG00000232040	114821	SCAND3	SCAND3	615254	Q6R2W3	NA
ENSG00000204713	5987	TRIM27	TRIM27	602165	P14373	NA
ENSG00000204709	729583	C6orf100	C6orf100	NA	NA	NA
ENSG00000197935	282890	ZNF311	ZNF311	NA	Q5JNZ3	NA
ENSG00000204701	442186	OR2J3	OR2J3	615016	O76001	NA
ENSG00000112462	81797	OR12D3	OR12D3	NA	Q9UGF7	NA
ENSG00000204687	116511	MAS1L	MAS1L	607235	P35410	NA
ENSG00000213886	10537	UBD	UBD	606050	O15205	NA
ENSG00000157551	3772	KCNJ15	KCNJ15	602106	Q99712	DB01392:DB11148
ENSG00000204657	7932	OR2H2	OR2H2	600578	O95918	NA
ENSG00000204655	4340	MOG	MOG	159465	Q16653	NA
ENSG00000204644	346171	ZFP57	ZFP57	612192	Q9NU63	NA
ENSG00000204642	3134	HLA-F	HLA-F	143110	P30511	NA
ENSG00000204632	3135	HLA-G	HLA-G	142871	P17693	NA
ENSG00000226979	4049	LTA	LTA	153440	P01374	DB00005
ENSG00000204618	80352	RNF39	RNF39	607524	Q9H2S5	NA
ENSG00000204616	11074	TRIM31	TRIM31	609316	Q9BZY9	NA
ENSG00000204614	135644	TRIM40	TRIM40	616976	Q6P9F5	NA
ENSG00000204613	10107	TRIM10	TRIM10	605701	Q9UDY6	NA
ENSG00000234127	7726	TRIM26	TRIM26	600830	Q12899	NA
ENSG00000241370	79897	RPP21	RPP21	612524	Q9H633	NA
ENSG00000204592	3133	HLA-E	HLA-E	143010	NA	NA
ENSG00000204574	23	ABCF1	ABCF1	603429	Q8NE71	NA
ENSG00000204564	221545	C6orf136	C6orf136	NA	Q5SQH8	NA
ENSG00000146112	170954	PPP1R18	PPP1R18	610990	Q6NYC8	NA
ENSG00000137337	9656	MDC1	MDC1	607593	Q14676	NA
ENSG00000114738	7867	MAPKAPK3	MAPKAPK3	602130	Q16644	DB07728:DB08358
ENSG00000137312	10211	FLOT1	FLOT1	606998	O75955	NA
ENSG00000137331	8870	IER3	IER3	602996	P46695	NA
ENSG00000164078	4486	MST1R	MST1R	600168	Q04912	DB12010
ENSG00000213780	2968	GTF2H4	GTF2H4	601760	Q92759	NA
ENSG00000137411	57176	VARS2	VARS2	612802	Q5ST30	NA
ENSG00000196260	389376	SFTA2	SFTA2	NA	Q6UW10	NA
ENSG00000168631	135656	DPCR1	DPCR1	613928	NA	NA
ENSG00000204544	394263	MUC21	MUC21	616991	Q5SSG8	NA
ENSG00000261272	100507679	MUC22	MUC22	613917	E2RYF6	NA
ENSG00000204542	29113	C6orf15	C6orf15	611401	Q6UXA7	NA
ENSG00000204540	170679	PSORS1C1	PSORS1C1	613525	Q9UIG5	NA
ENSG00000204539	1041	CDSN	CDSN	602593	NA	NA
ENSG00000204538	170680	PSORS1C2	PSORS1C2	613526	Q9UIG4	NA
ENSG00000204536	54535	CCHCR1	CCHCR1	605310	Q8TD31	NA
ENSG00000137310	6941	TCF19	TCF19	600912	Q9Y242	NA
ENSG00000204531	5460	POU5F1	POU5F1	164177	Q01860	NA
ENSG00000206344	253018	HCG27	HCG27	NA	NA	NA
ENSG00000204525	3107	HLA-C	HLA-C	142840	P10321	NA
ENSG00000234745	3106	HLA-B	HLA-B	142830	Q31612	NA
ENSG00000204520	100507436	MICA	MICA	600169	NA	NA
ENSG00000204516	4277	MICB	MICB	602436	Q29980	NA
ENSG00000204511	401250	MCCD1	MCCD1	609624	P59942	NA
ENSG00000254870	100532737	ATP6V1G2-DDX39B	ATP6V1G2-DDX39B	NA	NA	NA
ENSG00000204386	4758	NEU1	NEU1	608272	Q99519	DB00198
ENSG00000213760	534	ATP6V1G2	ATP6V1G2	606853	O95670	NA
ENSG00000204498	4795	NFKBIL1	NFKBIL1	601022	Q9UBC1	NA
ENSG00000178467	54681	P4HTM	P4HTM	614584	Q9NXG6	DB00126
ENSG00000258429	64146	PDF	PDF	NA	Q9HBH1	DB04310:DB04368
ENSG00000227507	4050	LTB	LTB	600978	Q06643	NA
ENSG00000204482	7940	LST1	LST1	109170	O00453	NA
ENSG00000204475	259197	NCR3	NCR3	611550	O14931	NA
ENSG00000204472	199	AIF1	AIF1	601833	P55008	NA
ENSG00000204469	7916	PRRC2A	PRRC2A	142580	P48634	NA
ENSG00000204463	7917	BAG6	BAG6	142590	P46379	NA
ENSG00000204444	55937	APOM	APOM	606907	O95445	NA
ENSG00000204439	57827	C6orf47	C6orf47	NA	O95873	NA
ENSG00000204438	7918	GPANK1	GPANK1	142610	O95872	NA
ENSG00000114268	5210	PFKFB4	PFKFB4	605320	Q16877	DB04395:DB04493
ENSG00000263020	NA	CSNK2B-LY6G5B-1181	NA	NA	NA	NA
ENSG00000240053	58496	LY6G5B	LY6G5B	610433	Q8NDX9	NA
ENSG00000204428	80741	LY6G5C	LY6G5C	610434	Q5SRR4	NA
ENSG00000204427	7920	ABHD16A	ABHD16A	142620	O95870	NA
ENSG00000204422	NA	XXbac-BPG32J3.20	NA	NA	NA	NA
ENSG00000204424	259215	LY6G6F	LY6G6F	611404	Q5SQ64	NA
ENSG00000250641	110599563	MEGT1	LY6G6F-LY6G6D	611404	NA	NA
ENSG00000255552	79136	LY6G6E	LY6G6E	610437	NA	NA
ENSG00000244355	58530	LY6G6D	LY6G6D	606038	O95868	NA
ENSG00000204420	80739	C6orf25	C6orf25	606520	O95866	NA
ENSG00000204421	80740	LY6G6C	LY6G6C	610435	O95867	NA
ENSG00000126432	25824	PRDX5	PRDX5	606583	P30044	DB00995:DB03608:DB03793
ENSG00000114302	5576	PRKAR2A	PRKAR2A	176910	P13861	DB05798
ENSG00000204410	4439	MSH5	MSH5	603382	O43196	NA
ENSG00000255152	100532732	MSH5-SAPCD1	MSH5-SAPCD1	NA	NA	NA
ENSG00000228727	401251	SAPCD1	SAPCD1	NA	Q5SSQ6	NA
ENSG00000204396	80737	VWA7	VWA7	609693	Q9Y334	NA
ENSG00000204264	5696	PSMB8	PSMB8	177046	P28062	DB08889
ENSG00000204392	57819	LSM2	LSM2	607282	Q9Y333	NA
ENSG00000204390	3305	HSPA1L	HSPA1L	140559	P34931	NA
ENSG00000204389	3303	HSPA1A	HSPA1A	140550	P0DMV8	NA
ENSG00000204388	3304	HSPA1B	HSPA1B	603012	P0DMV9	NA
ENSG00000204387	50854	C6orf48	C6orf48	605447	Q9UBA6	NA
ENSG00000240065	5698	PSMB9	PSMB9	177045	P28065	DB08889
ENSG00000204385	80736	SLC44A4	SLC44A4	606107	Q53GD3	NA
ENSG00000204371	10919	EHMT2	EHMT2	604599	Q96KQ7	NA
ENSG00000166278	717	C2	C2	613927	P06681	NA
ENSG00000204366	221527	ZBTB12	ZBTB12	NA	Q9Y330	NA
ENSG00000067560	387	RHOA	RHOA	165390	P61586	DB04315
ENSG00000244255	629	CFB	CFB	138470	NA	NA
ENSG00000204356	7936	NELFE	NELFE	154040	P18615	NA
ENSG00000204351	6499	SKIV2L	SKIV2L	600478	Q15477	NA
ENSG00000204348	1797	DXO	DXO	605996	O77932	NA
ENSG00000204344	8859	STK19	STK19	604977	P49842	NA
ENSG00000231500	6222	RPS18	RPS18	180473	P62269	DB11638
ENSG00000268923	NA	AL645922.1	NA	NA	NA	NA
ENSG00000162302	8986	RPS6KA4	RPS6KA4	603606	O75676	DB03247
ENSG00000204231	6257	RXRB	RXRB	180246	P28702	DB00210:DB00307:DB00412:DB00459:DB00523:DB00755:DB00799:DB00926:DB01393:DB01941:DB02746:DB03756:DB07080:DB07929:DB08175
ENSG00000168477	7148	TNXB	TNXB	600985	P22105	NA
ENSG00000213676	1388	ATF6B	ATF6B	600984	Q99941	NA
ENSG00000204315	63943	FKBPL	FKBPL	617076	Q9UIM3	NA
ENSG00000204314	80863	PRRT1	PRRT1	NA	Q99946	NA
ENSG00000221988	9374	PPT2	PPT2	603298	Q9UMR5	NA
ENSG00000258388	100532746	PPT2-EGFL8	PPT2-EGFL8	NA	NA	NA
ENSG00000241404	80864	EGFL8	EGFL8	609897	Q99944	NA
ENSG00000204310	10554	AGPAT1	AGPAT1	603099	Q99943	NA
ENSG00000204308	6048	RNF5	RNF5	602677	Q99942	NA
ENSG00000204305	177	AGER	AGER	600214	Q15109	NA
ENSG00000204304	5089	PBX2	PBX2	176311	P40425	NA
ENSG00000213654	63940	GPSM3	GPSM3	NA	Q9Y4H4	NA
ENSG00000204301	4855	NOTCH4	NOTCH4	164951	Q99466	NA
ENSG00000204296	10665	C6orf10	C6orf10	NA	Q5SRN2	NA
ENSG00000204290	56244	BTNL2	BTNL2	606000	Q9UIR0	NA
ENSG00000204287	3122	HLA-DRA	HLA-DRA	142860	P01903	NA
ENSG00000198502	3127	HLA-DRB5	HLA-DRB5	604776	Q30154	NA
ENSG00000196126	3123	HLA-DRB1	HLA-DRB1	142857	P01911	NA
ENSG00000196735	3117	HLA-DQA1	HLA-DQA1	146880	P01909	NA
ENSG00000179344	3119	HLA-DQB1	HLA-DQB1	604305	NA	NA
ENSG00000105281	6510	SLC1A5	SLC1A5	109190	Q15758	DB00174:DB13146
ENSG00000232629	3120	HLA-DQB2	HLA-DQB2	615161	P05538	NA
ENSG00000241106	3112	HLA-DOB	HLA-DOB	600629	P13765	NA
ENSG00000250264	6891	TAP2	TAP2	170261	NA	NA
ENSG00000204267	6891	TAP2	TAP2	170261	Q03519	NA
ENSG00000178537	788	SLC25A20	SLC25A20	613698	O43772	DB00583
ENSG00000128602	6608	SMO	SMO	601500	Q99835	DB01047:DB06786:DB08828:DB09143:DB11978
ENSG00000168394	6890	TAP1	TAP1	170260	Q03518	NA
ENSG00000242574	3109	HLA-DMB	HLA-DMB	142856	P28068	NA
ENSG00000248993	NA	XXbac-BPG181M17.5	NA	NA	NA	NA
ENSG00000204257	3108	HLA-DMA	HLA-DMA	142855	P28067	NA
ENSG00000204256	6046	BRD2	BRD2	601540	P25440	NA
ENSG00000231389	3113	HLA-DPA1	HLA-DPA1	142880	P20036	NA
ENSG00000223865	3115	HLA-DPB1	HLA-DPB1	142858	P04440	NA
ENSG00000204248	1302	COL11A2	COL11A2	120290	P13942	NA
ENSG00000232810	7124	TNF	TNF	191160	P01375	DB00005:DB00051:DB00065:DB00608:DB00668:DB00852:DB01041:DB01296:DB01407:DB01411:DB01427:DB02325:DB04956:DB05017:DB05207:DB05218:DB05303:DB05412:DB05470:DB05513:DB05676:DB05744:DB05758:DB05767:DB05869:DB05879:DB05968:DB05992:DB06444:DB06495:DB06674:DB08904:DB08910:DB09221:DB10770:DB10772:DB11967:DB12140:DB13751
ENSG00000112473	7922	SLC39A7	SLC39A7	601416	Q92504	NA
ENSG00000196230	203068	TUBB	TUBB	191130	P07437	DB00361:DB00541:DB00570:DB01179:DB01394:DB01873:DB03010:DB05147:DB05284:DB06042:DB09130:DB11638:DB11641:DB11731:DB12334
ENSG00000204227	6015	RING1	RING1	602045	Q06587	NA
ENSG00000010256	7384	UQCRC1	UQCRC1	191328	P31930	DB04141:DB04741:DB04799:DB07401:DB07763:DB07778:DB08330:DB08453:DB08690
ENSG00000235863	8705	B3GALT4	B3GALT4	603095	O96024	NA
ENSG00000227057	9277	WDR46	WDR46	611440	O15213	NA
ENSG00000204209	1616	DAXX	DAXX	603186	Q9UER7	NA
ENSG00000112511	5252	PHF1	PHF1	602881	O43189	NA
ENSG00000112514	51596	CUTA	CUTA	616953	O60888	NA
ENSG00000197283	8831	SYNGAP1	SYNGAP1	603384	Q96PV0	NA
ENSG00000030110	578	BAK1	BAK1	600516	Q16611	NA
ENSG00000204188	449520	GGNBP1	GGNBP1	609495	NA	NA
ENSG00000106344	55131	RBM28	RBM28	612074	Q9NW13	NA
ENSG00000204394	7407	VARS	VARS	192150	P26640	DB00161
ENSG00000135245	29923	HILPDA	HILPDA	617905	Q9Y5L2	NA
ENSG00000165055	55798	METTL2B	METTL2B	607846	Q6P1Q9	NA
ENSG00000135248	84691	FAM71F1	FAM71F1	NA	Q96KD3	NA
ENSG00000128595	813	CALU	CALU	603420	O43852	NA
ENSG00000128591	2318	FLNC	FLNC	102565	Q14315	NA
ENSG00000128604	3663	IRF5	IRF5	607218	Q13568	NA
ENSG00000064419	23534	TNPO3	TNPO3	610032	Q9Y5L0	NA
ENSG00000158457	340348	TSPAN33	TSPAN33	610120	Q86UF1	NA
ENSG00000173511	7423	VEGFB	VEGFB	601398	P49765	DB08885
ENSG00000128578	57464	STRIP2	STRIP2	617919	Q9ULQ0	NA
ENSG00000240204	100287482	SMKR1	SMKR1	NA	H3BMG3	NA
ENSG00000106459	4899	NRF1	NRF1	600879	Q16656	NA
ENSG00000186591	7328	UBE2H	UBE2H	601082	P62256	NA
ENSG00000106477	95681	CEP41	CEP41	610523	Q9BYV8	NA
ENSG00000174595	136259	KLF14	KLF14	609393	NA	NA
